# Supplementary material for: Genomic basis of homoploid hybrid speciation within chestnut trees
Source: Nat Commun. 2020 Jul 6;11:3375. doi: 10.1038/s41467-020-17111-w (PMC7338469; doi:10.1038/s41467-020-17111-w)
Supplement: Supplementary file 3 — Source Data [file 41467_2020_17111_MOESM3_ESM.zip]

Archive with 26 entries (22 files):
- Source Data/Fig 1b_dxy.txt
- Source Data/Fig 1c and 1d-PCoA.txt
- Source Data/Fig 1e-admixture-k4.txt
- Source Data/Fig 1f and 1g-maxFst-dxy.txt
- Source Data/Fig 2b.txt
- Source Data/Fig 2c.txt
- Source Data/Fig 3a and 3b.txt
- Source Data/Fig 3c-rho_hm_bar.sort.txt
- Source Data/Supplementary Fig 2.txt
- Source Data/Supplementary Fig 5 and 6/
- Source Data/Supplementary Fig 5 and 6/h7.psmc
- Source Data/Supplementary Fig 5 and 6/h7_x_40.csv
- Source Data/Supplementary Fig 5 and 6/m7_43_128.psmc
- Source Data/Supplementary Fig 5 and 6/m_m7_x_40.csv
- Source Data/Supplementary Fig 5 and 6/o.psmc
- Source Data/Supplementary Fig 5 and 6/o7_x_40.csv
- Source Data/Supplementary Fig 5 and 6/readme.txt
- Source Data/Supplementary Fig 5 and 6/s7.psmc
- Source Data/Supplementary Fig 5 and 6/s7_x_40.csv
- Source Data/Supplementary Fig 7/
- Source Data/Supplementary Fig 7/barriers88/
- Source Data/Supplementary Fig 7/barriers88/hms_jointDAFpop1_0.obs
- Source Data/Supplementary Fig 7/barriers88/hms_jointDAFpop2_0.obs
- Source Data/Supplementary Fig 7/barriers88/hms_jointDAFpop2_1.obs
- Source Data/Supplementary Fig 7/readme.txt
- Source Data/
