# Supplementary material for: Genomic basis of homoploid hybrid speciation within chestnut trees
Source: Nat Commun. 2020 Jul 6;11:3375. doi: 10.1038/s41467-020-17111-w (PMC7338469; doi:10.1038/s41467-020-17111-w)
Supplement: Supplementary file 3 — Source Data [file 41467_2020_17111_MOESM3_ESM.zip › Source Data/Fig 1b_dxy.txt]

Dxy_h&m	Dxy_h&o	Dxy_h&s	Dxy_m&o	Dxy_m&s	Dxy_o&s
0.020586	0.01842	0.021393	0.019889	0.020689	0.020411
0.019049	0.018275	0.020441	0.017001	0.018142	0.019834
0.010499	0.011342	0.011179	0.010837	0.009362	0.011214
0.019415	0.012413	0.023638	0.02418	0.017928	0.025034
0.023655	0.020489	0.025006	0.023542	0.012618	0.025204
0.018856	0.019992	0.018434	0.023245	0.012296	0.025771
0.024143	0.022878	0.025178	0.025911	0.019407	0.025922
0.029885	0.026588	0.031084	0.029617	0.019247	0.029957
0.015903	0.011178	0.01456	0.015002	0.012272	0.013487
0.021013	0.01275	0.021136	0.020225	0.011849	0.020203
0.017115	0.010958	0.018595	0.016484	0.01342	0.018407
0.029701	0.012734	0.031568	0.028949	0.017627	0.03067
0.02358	0.012735	0.02428	0.022959	0.014387	0.023914
0.022233	0.008884	0.023071	0.021633	0.012472	0.022759
0.020563	0.007357	0.02001	0.020297	0.013022	0.019546
0.028879	0.006674	0.03003	0.028052	0.011445	0.029356
0.020544	0.01222	0.02079	0.020075	0.013189	0.020711
0.024856	0.014503	0.027004	0.024584	0.018259	0.026878
0.022677	0.014932	0.022764	0.021843	0.015907	0.022166
0.016417	0.011924	0.016397	0.015899	0.010873	0.016217
0.021023	0.011378	0.023269	0.019532	0.015932	0.022265
0.014952	0.00937	0.016316	0.014207	0.012857	0.01662
0.020595	0.013336	0.022977	0.019332	0.022056	0.023189
0.021715	0.011709	0.022814	0.021509	0.010905	0.022839
0.019796	0.015134	0.020894	0.020005	0.012085	0.02143
0.023451	0.011234	0.025726	0.022528	0.016761	0.025172
0.019148	0.010993	0.020859	0.018392	0.013407	0.022086
0.013058	0.009966	0.014365	0.016488	0.009593	0.017784
0.026982	0.013586	0.024748	0.023235	0.01759	0.023736
0.01519	0.013632	0.01211	0.015688	0.011961	0.01174
0.027121	0.018007	0.027253	0.026485	0.013409	0.027817
0.018743	0.01115	0.018475	0.018342	0.014819	0.018516
0.022866	0.010551	0.024011	0.022474	0.014984	0.023648
0.021944	0.011498	0.023361	0.020805	0.014993	0.02257
0.020473	0.008929	0.021621	0.019164	0.014306	0.02061
0.026139	0.017457	0.026463	0.025577	0.012713	0.026325
0.024153	0.01293	0.025083	0.02439	0.013889	0.025599
0.023764	0.013267	0.023582	0.02164	0.016499	0.022722
0.014054	0.008477	0.014878	0.014097	0.010448	0.015136
0.026998	0.015204	0.027917	0.026251	0.017604	0.027498
0.013523	0.0135	0.014076	0.014864	0.009269	0.014293
0.030421	0.012052	0.03153	0.031727	0.016485	0.032962
0.020678	0.013314	0.019604	0.019412	0.015399	0.01894
0.02461	0.008181	0.025599	0.023833	0.016999	0.025134
0.024787	0.009558	0.025568	0.023153	0.013199	0.024554
0.025186	0.021231	0.025745	0.023298	0.010051	0.024738
0.029108	0.024177	0.03341	0.034065	0.015269	0.036275
0.022561	0.013573	0.023106	0.022408	0.013713	0.023125
0.024705	0.008206	0.024627	0.022827	0.017783	0.022889
0.018285	0.010442	0.018877	0.01777	0.014245	0.018725
0.029618	0.011707	0.031686	0.028833	0.015258	0.031467
0.030264	0.00624	0.031586	0.028719	0.014498	0.030321
0.029273	0.015941	0.031251	0.031908	0.022586	0.032832
0.021586	0.012799	0.021217	0.023077	0.017463	0.024001
0.025589	0.010865	0.026099	0.025947	0.014824	0.026573
0.034175	0.007591	0.034991	0.032668	0.022396	0.034009
0.021718	0.009658	0.022506	0.021413	0.013595	0.022324
0.015075	0.014942	0.015227	0.016091	0.010105	0.016318
0.021593	0.013657	0.022411	0.020987	0.012092	0.022526
0.02378	0.017347	0.022965	0.0229	0.018081	0.022769
0.028896	0.022488	0.028336	0.024183	0.021821	0.02588
0.026983	0.023966	0.026973	0.018175	0.022854	0.023624
0.020928	0.018465	0.021962	0.019044	0.014573	0.020916
0.02337	0.017429	0.02573	0.026225	0.017155	0.027813
0.017346	0.007022	0.018424	0.017777	0.010785	0.018696
0.02018	0.010294	0.022208	0.021485	0.013479	0.023026
0.038046	0.010275	0.0392	0.038706	0.023403	0.040394
0.028261	0.014675	0.030229	0.031932	0.015769	0.034012
0.037323	0.02067	0.040934	0.042917	0.019305	0.046705
0.034415	0.016809	0.036356	0.039801	0.015939	0.041906
0.031177	0.014736	0.032486	0.035324	0.015211	0.036651
0.032684	0.016915	0.034498	0.040786	0.013867	0.042521
0.035444	0.009343	0.037391	0.035243	0.016133	0.037472
0.036867	0.010912	0.038845	0.035701	0.016595	0.037814
0.028577	0.008227	0.029927	0.02774	0.014186	0.029232
0.023309	0.012344	0.025446	0.022859	0.017101	0.02515
0.021528	0.024819	0.02272	0.031591	0.009867	0.032987
0.026281	0.014493	0.027137	0.026636	0.019219	0.027143
0.019696	0.008754	0.019941	0.020513	0.007668	0.020928
0.026905	0.011229	0.027712	0.022434	0.012423	0.023852
0.018332	0.012115	0.018207	0.017864	0.006797	0.018395
0.026968	0.015007	0.027528	0.026375	0.01518	0.028308
0.030732	0.012858	0.031576	0.029798	0.016333	0.03126
0.026743	0.010658	0.027679	0.026692	0.016454	0.028577
0.02697	0.009493	0.027961	0.025999	0.014893	0.027238
0.025939	0.013635	0.02669	0.024545	0.017022	0.025593
0.020859	0.015367	0.021448	0.018844	0.012162	0.019696
0.025147	0.020371	0.024076	0.025866	0.019674	0.024787
0.023445	0.009856	0.027234	0.021945	0.016451	0.02591
0.011788	0.008622	0.021307	0.011336	0.020188	0.021472
0.014194	0.009294	0.01139	0.013231	0.012176	0.010405
0.015526	0.017882	0.016522	0.016142	0.013788	0.016562
0.016851	0.013967	0.015459	0.014907	0.01292	0.014306
0.020669	0.014469	0.021787	0.0193	0.01565	0.020783
0.016536	0.013235	0.016685	0.01646	0.013178	0.01734
0.020073	0.01856	0.020668	0.019471	0.01806	0.020506
0.019706	0.016926	0.01946	0.018598	0.016753	0.018803
0.015215	0.012187	0.013261	0.014277	0.012061	0.011632
0.020824	0.016317	0.020576	0.020583	0.015398	0.018761
0.027521	0.025521	0.027692	0.029329	0.026731	0.028552
0.029855	0.017944	0.02946	0.030247	0.014422	0.028259
0.024784	0.018576	0.024952	0.02556	0.022875	0.024483
0.027867	0.019246	0.027109	0.028885	0.027056	0.025449
0.031798	0.020063	0.032815	0.03023	0.02992	0.029892
0.019509	0.013954	0.018825	0.018956	0.017046	0.018698
0.02095	0.017806	0.021221	0.019749	0.018294	0.019645
0.020081	0.019698	0.020571	0.014249	0.013329	0.016064
0.014718	0.008536	0.01336	0.01135	0.013175	0.01237
0.014633	0.015447	0.014583	0.016485	0.013286	0.015735
0.018093	0.017122	0.018025	0.018509	0.015249	0.018331
0.020602	0.013745	0.020095	0.020201	0.018954	0.019392
0.029025	0.027831	0.032173	0.029887	0.030281	0.033605
0.017132	0.017121	0.017091	0.015587	0.013157	0.016646
0.016442	0.014535	0.016309	0.015703	0.013968	0.015695
0.018296	0.015298	0.018241	0.016387	0.015726	0.017102
0.017029	0.012046	0.015006	0.016863	0.018345	0.015297
0.01897	0.025627	0.019087	0.025218	0.018116	0.027127
0.015998	0.01514	0.016719	0.015829	0.016194	0.017152
0.020765	0.019407	0.020638	0.020887	0.020706	0.020643
0.024384	0.017891	0.023914	0.02404	0.020006	0.024115
0.018411	0.011991	0.01877	0.018087	0.013876	0.018738
0.019734	0.013915	0.017618	0.018689	0.015947	0.017392
0.024469	0.019478	0.024438	0.023961	0.023283	0.024519
0.026402	0.020104	0.024474	0.025566	0.024659	0.025074
0.022814	0.015252	0.02188	0.021493	0.021098	0.02181
0.024739	0.02082	0.027352	0.023692	0.025679	0.027663
0.013928	0.011301	0.014426	0.013402	0.012712	0.014294
0.021524	0.015487	0.021869	0.020169	0.018564	0.021311
0.018086	0.01589	0.017528	0.01648	0.014172	0.016016
0.014851	0.012984	0.016883	0.015104	0.013506	0.017469
0.025424	0.019825	0.02658	0.023181	0.018644	0.024028
0.021668	0.016419	0.022381	0.021394	0.01776	0.021924
0.01731	0.009198	0.019163	0.017476	0.012349	0.018811
0.016807	0.014303	0.018323	0.016443	0.015867	0.018272
0.017684	0.014042	0.018032	0.017342	0.01481	0.017847
0.021736	0.019035	0.022436	0.021169	0.017716	0.021858
0.018837	0.012303	0.022137	0.018953	0.020721	0.022745
0.021382	0.015108	0.021272	0.021387	0.017992	0.021177
0.021282	0.015577	0.021102	0.021295	0.017928	0.021221
0.021502	0.011263	0.021661	0.021293	0.011975	0.021513
0.021172	0.015504	0.021622	0.020521	0.015206	0.021174
0.017494	0.012289	0.017536	0.017433	0.014422	0.017336
0.019305	0.015888	0.017896	0.018407	0.013304	0.0168
0.022361	0.009587	0.02002	0.022312	0.016766	0.019936
0.016632	0.008437	0.016793	0.016551	0.014135	0.016635
0.020757	0.012885	0.02173	0.020215	0.015091	0.020944
0.019824	0.009127	0.021819	0.019566	0.014324	0.021614
0.019618	0.014168	0.020547	0.018659	0.016663	0.020282
0.022824	0.009216	0.021798	0.022618	0.020666	0.021749
0.022501	0.010585	0.023266	0.022174	0.015508	0.022877
0.023068	0.013762	0.023863	0.022415	0.016714	0.02343
0.021345	0.014311	0.02655	0.019962	0.023189	0.025667
0.017486	0.012011	0.018627	0.017165	0.015882	0.018602
0.024715	0.017143	0.026577	0.025523	0.017501	0.026876
0.024952	0.014047	0.026209	0.024416	0.019626	0.025438
0.024441	0.009289	0.023942	0.023581	0.016059	0.023205
0.019121	0.011449	0.018894	0.018335	0.011935	0.018846
0.016675	0.007618	0.016456	0.016386	0.011607	0.016806
0.017832	0.010658	0.019691	0.018072	0.011638	0.019429
0.017404	0.011121	0.016397	0.016707	0.012407	0.016502
0.022746	0.012095	0.023854	0.021081	0.015366	0.022762
0.022678	0.011255	0.022585	0.022202	0.018065	0.02239
0.019453	0.011775	0.018967	0.018873	0.010883	0.018489
0.019694	0.007396	0.02068	0.018737	0.01308	0.019644
0.016027	0.009845	0.018337	0.01528	0.014722	0.017723
0.015873	0.005808	0.017953	0.01534	0.009619	0.017542
0.019119	0.009938	0.020067	0.019513	0.019696	0.020458
0.020629	0.010242	0.021729	0.020414	0.012957	0.021361
0.017851	0.008065	0.018014	0.017403	0.015359	0.017828
0.023564	0.007683	0.023077	0.023014	0.014591	0.022646
0.023676	0.017081	0.028401	0.021751	0.019959	0.025526
0.021624	0.00974	0.022159	0.021094	0.015028	0.021746
0.027163	0.007664	0.027861	0.026699	0.016656	0.027432
0.02589	0.011126	0.026691	0.024895	0.016604	0.025354
0.022524	0.011075	0.024235	0.021325	0.017302	0.023664
0.021261	0.016317	0.020611	0.02184	0.019141	0.020554
0.017108	0.010686	0.018555	0.016878	0.015394	0.018647
0.016934	0.007948	0.01693	0.016565	0.013734	0.016874
0.022748	0.01487	0.024113	0.022575	0.017934	0.023853
0.017583	0.009297	0.018673	0.016954	0.016296	0.018404
0.016399	0.011035	0.017741	0.014209	0.01263	0.015343
0.022064	0.023797	0.022938	0.026223	0.009184	0.027646
0.02112	0.015899	0.021045	0.020927	0.009064	0.020587
0.017852	0.015349	0.017997	0.016028	0.011059	0.015981
0.0237	0.014056	0.024117	0.02207	0.018025	0.022185
0.020493	0.013938	0.020155	0.020963	0.015662	0.019989
0.019312	0.009268	0.019332	0.01899	0.014372	0.019147
0.021791	0.010378	0.022104	0.021553	0.019417	0.022098
0.019929	0.008379	0.019524	0.019227	0.015586	0.01939
0.018648	0.013389	0.019558	0.017844	0.013528	0.019197
0.0208	0.011428	0.020658	0.020631	0.016282	0.020761
0.02468	0.01149	0.026893	0.023246	0.017503	0.026067
0.014457	0.006609	0.026679	0.013944	0.02611	0.026799
0.027318	0.008925	0.026732	0.026943	0.015131	0.025943
0.023438	0.014576	0.024343	0.022715	0.018429	0.022759
0.020329	0.013969	0.022665	0.02017	0.015013	0.022218
0.023103	0.011385	0.02412	0.022102	0.0171	0.023774
0.026811	0.0103	0.027284	0.026005	0.018768	0.027098
0.026251	0.01476	0.024044	0.02365	0.023742	0.022392
0.025883	0.011167	0.02324	0.025565	0.019125	0.024088
0.02275	0.014354	0.025587	0.021747	0.01707	0.024735
0.017685	0.007186	0.018673	0.01745	0.015959	0.018686
0.017526	0.009782	0.018097	0.017088	0.017071	0.017977
0.019912	0.009226	0.022533	0.018574	0.016147	0.021674
0.019629	0.010435	0.021954	0.018401	0.015586	0.021384
0.023359	0.008696	0.02361	0.022155	0.01209	0.022951
0.020327	0.007966	0.021588	0.019008	0.014599	0.020623
0.020643	0.010255	0.020896	0.019961	0.018611	0.020926
0.018268	0.01172	0.018407	0.017902	0.014453	0.018287
0.016596	0.009247	0.01746	0.015911	0.012129	0.01695
0.020137	0.006584	0.020274	0.018402	0.017368	0.019374
0.024	0.010731	0.023915	0.022108	0.016137	0.022706
0.024358	0.011711	0.025251	0.022406	0.012629	0.0236
0.026433	0.013933	0.026667	0.02442	0.019583	0.024395
0.023196	0.011957	0.025001	0.021839	0.014899	0.02403
0.021737	0.009861	0.022825	0.021161	0.016835	0.022506
0.025274	0.010588	0.025906	0.023986	0.017469	0.025612
0.028979	0.007328	0.029236	0.027736	0.014982	0.028555
0.026452	0.008012	0.028016	0.025206	0.014372	0.027184
0.029679	0.006658	0.032326	0.028262	0.024771	0.031805
0.020945	0.005656	0.021837	0.019976	0.010883	0.021291
0.026136	0.00974	0.026837	0.024986	0.015671	0.026192
0.024372	0.009349	0.024923	0.023725	0.015757	0.024708
0.030946	0.008159	0.0319	0.028268	0.01939	0.030323
0.040797	0.014011	0.042439	0.038612	0.015169	0.040044
0.025768	0.007823	0.034911	0.024812	0.027184	0.03458
0.030149	0.008697	0.036784	0.028452	0.025109	0.036147
0.03835	0.008772	0.039126	0.036681	0.015934	0.038009
0.032184	0.007734	0.033823	0.030283	0.016013	0.032446
0.021783	0.008103	0.023393	0.020807	0.011719	0.022774
0.024481	0.007117	0.025827	0.023016	0.01199	0.024642
0.026663	0.006039	0.028757	0.02499	0.012297	0.027306
0.025933	0.014808	0.034405	0.023926	0.027586	0.033933
0.025587	0.01379	0.025878	0.0247	0.017647	0.025523
0.014543	0.005306	0.02297	0.013806	0.022987	0.02302
0.020488	0.01005	0.022643	0.019773	0.017809	0.022748
0.016021	0.01019	0.016093	0.015396	0.014036	0.016052
0.017774	0.010678	0.018022	0.016157	0.015898	0.016824
0.022524	0.011725	0.021885	0.021269	0.017664	0.021463
0.021561	0.012018	0.023851	0.021078	0.016195	0.023835
0.017832	0.008643	0.019391	0.016494	0.013005	0.018187
0.021645	0.011991	0.023001	0.02058	0.015035	0.02218
0.026706	0.014114	0.02792	0.025031	0.01636	0.02653
0.025684	0.009308	0.025351	0.02409	0.015681	0.024235
0.022218	0.007694	0.023255	0.021292	0.01268	0.022335
0.029389	0.006647	0.028779	0.028241	0.018837	0.027908
0.024717	0.008987	0.027793	0.023186	0.016307	0.026974
0.03022	0.016216	0.032231	0.02891	0.018103	0.031401
0.024948	0.00646	0.027599	0.023623	0.018567	0.027084
0.020588	0.008774	0.023618	0.019581	0.018123	0.023269
0.025105	0.006275	0.026111	0.024077	0.013699	0.025284
0.026165	0.006905	0.027834	0.025033	0.016554	0.027354
0.024673	0.006836	0.026118	0.023349	0.015286	0.025498
0.019485	0.00854	0.019789	0.01905	0.013509	0.019723
0.016673	0.008293	0.017543	0.016205	0.013947	0.017662
0.019822	0.006494	0.0226	0.018787	0.016679	0.022185
0.024608	0.007198	0.024658	0.023141	0.019249	0.02396
0.022036	0.007644	0.020739	0.021053	0.01494	0.020154
0.022019	0.008386	0.023848	0.020959	0.017297	0.022763
0.028511	0.015122	0.029686	0.027375	0.021067	0.028043
0.027401	0.015492	0.026447	0.026208	0.015661	0.025564
0.029324	0.006276	0.030503	0.027863	0.014229	0.029282
0.026911	0.005694	0.027779	0.025562	0.013298	0.026896
0.02748	0.012932	0.026918	0.026443	0.015624	0.026348
0.021918	0.005855	0.022846	0.020911	0.014444	0.022189
0.017835	0.007772	0.01993	0.016654	0.014742	0.019323
0.022195	0.011257	0.02287	0.021695	0.014717	0.022563
0.021474	0.003895	0.022206	0.020822	0.012668	0.021645
0.028869	0.011518	0.026219	0.027454	0.024175	0.025861
0.032588	0.024629	0.033598	0.032883	0.02739	0.036441
0.029976	0.014053	0.031604	0.027793	0.023362	0.029987
0.017251	0.008404	0.019473	0.016817	0.015972	0.019242
0.020617	0.010267	0.021286	0.019882	0.015569	0.020992
0.027626	0.011754	0.023889	0.028582	0.023399	0.025693
0.016548	0.005833	0.020585	0.015613	0.017209	0.020206
0.024288	0.009756	0.022179	0.022029	0.017202	0.021196
0.018003	0.006409	0.010773	0.024541	0.024729	0.006578
0.020784	0.010391	0.021327	0.020229	0.00941	0.021299
0.017418	0.010943	0.017365	0.01635	0.013996	0.017343
0.022135	0.010475	0.019005	0.021528	0.01725	0.019412
0.023227	0.020169	0.020036	0.025312	0.020548	0.023978
0.021082	0.016692	0.020063	0.021031	0.011552	0.021373
0.016821	0.010918	0.019441	0.014121	0.017712	0.02
0.020291	0.019073	0.022149	0.020023	0.017604	0.022167
0.017416	0.014079	0.016803	0.01656	0.017422	0.018208
0.018765	0.010734	0.018316	0.018547	0.013713	0.018783
0.022307	0.011559	0.0187	0.022996	0.013882	0.019466
0.02016	0.01113	0.020001	0.018463	0.018348	0.019279
0.023131	0.009197	0.021889	0.022281	0.021742	0.023012
0.028196	0.010422	0.026979	0.027384	0.026804	0.028545
0.025966	0.009473	0.023163	0.025268	0.028772	0.024711
0.018858	0.007321	0.018036	0.018003	0.019684	0.019024
0.0229	0.005983	0.023407	0.021822	0.025099	0.024347
0.028068	0.010361	0.031841	0.027052	0.022969	0.032715
0.018272	0.009294	0.018895	0.016947	0.016693	0.018238
0.020335	0.011425	0.023977	0.021491	0.017284	0.02412
0.016828	0.006377	0.019733	0.016327	0.017123	0.019793
0.020036	0.006929	0.020677	0.019174	0.012414	0.020096
0.022554	0.007307	0.022284	0.021283	0.012731	0.021496
0.015368	0.009039	0.015969	0.014751	0.011349	0.015535
0.021749	0.012689	0.022575	0.020381	0.014602	0.021145
0.027424	0.024626	0.032026	0.027711	0.028085	0.030143
0.01955	0.012664	0.02002	0.01925	0.014326	0.019822
0.023324	0.013783	0.023837	0.022628	0.016526	0.0236
0.02703	0.018083	0.030233	0.026097	0.020905	0.029708
0.022453	0.010271	0.024379	0.021766	0.014965	0.024139
0.031291	0.009629	0.031152	0.029572	0.009284	0.029718
0.02189	0.007919	0.022803	0.021724	0.007528	0.022499
0.026325	0.022758	0.025386	0.026877	0.01419	0.025969
0.025926	0.017832	0.025066	0.024184	0.018456	0.023972
0.022326	0.010812	0.023444	0.021677	0.014945	0.023281
0.02436	0.012462	0.024498	0.023387	0.02473	0.024791
0.019714	0.007337	0.0245	0.018691	0.021225	0.023697
0.026181	0.010146	0.026973	0.025322	0.016363	0.026661
0.031155	0.013858	0.032669	0.028383	0.014934	0.030352
0.019596	0.006779	0.02006	0.018337	0.011944	0.019229
0.024772	0.013092	0.022888	0.024003	0.018749	0.022832
0.020801	0.009597	0.025793	0.019438	0.015543	0.024709
0.019297	0.009193	0.020385	0.018651	0.013466	0.0197
0.02315	0.014213	0.024626	0.022522	0.016681	0.025036
0.024656	0.009606	0.025422	0.023548	0.011124	0.024259
0.028515	0.008726	0.029488	0.02717	0.012777	0.028176
0.025156	0.009915	0.02617	0.023629	0.011449	0.024832
0.023474	0.0079	0.019542	0.021935	0.015844	0.018792
0.024709	0.006132	0.026936	0.022957	0.0142	0.025609
0.036228	0.009074	0.037483	0.034209	0.015338	0.035894
0.024217	0.014108	0.024354	0.022552	0.019398	0.023417
0.018374	0.012526	0.019808	0.017111	0.012903	0.019079
0.019816	0.011292	0.019646	0.018844	0.015024	0.018887
0.016498	0.012106	0.019538	0.01588	0.014141	0.019491
0.020078	0.012026	0.023187	0.017994	0.016591	0.021571
0.016817	0.008226	0.019482	0.015836	0.012432	0.018386
0.017059	0.011982	0.01882	0.016538	0.014287	0.018397
0.020673	0.010431	0.021414	0.019544	0.012752	0.020696
0.021377	0.009301	0.02246	0.020789	0.015863	0.022053
0.020577	0.007116	0.023619	0.020543	0.01215	0.023207
0.034641	0.009031	0.014633	0.034202	0.014784	0.016911
0.028229	0.005932	0.029286	0.027528	0.019183	0.029087
0.020003	0.005193	0.017046	0.01949	0.014871	0.01679
0.023948	0.011183	0.021816	0.022181	0.017868	0.021374
0.018188	0.009106	0.018272	0.018412	0.01486	0.018728
0.020867	0.009968	0.021069	0.020736	0.017723	0.021229
0.018061	0.004309	0.020222	0.017256	0.013822	0.019661
0.021474	0.002895	0.023262	0.020741	0.013902	0.022806
0.027147	0.005166	0.029201	0.026082	0.012707	0.028596
0.023907	0.00809	0.024547	0.02323	0.007854	0.024012
0.025045	0.007677	0.026494	0.024015	0.012846	0.025547
0.013708	0.005188	0.013688	0.013277	0.008696	0.013451
0.021793	0.010766	0.022549	0.021101	0.015055	0.022115
0.020252	0.010108	0.020535	0.020621	0.011447	0.020699
0.020667	0.005323	0.021548	0.020357	0.015162	0.021088
0.021045	0.010185	0.020229	0.020114	0.01435	0.01992
0.024666	0.015015	0.027155	0.024425	0.022294	0.027118
0.021767	0.011946	0.023357	0.021518	0.01521	0.023164
0.02154	0.009545	0.02308	0.021454	0.017024	0.022698
0.021478	0.010272	0.024933	0.020889	0.01827	0.024913
0.021174	0.011073	0.021703	0.020397	0.01168	0.021162
0.025117	0.008761	0.025593	0.024209	0.017303	0.025034
0.023116	0.009174	0.023552	0.021467	0.012815	0.022027
0.019014	0.007111	0.01649	0.018008	0.014251	0.016051
0.019158	0.007163	0.020969	0.018556	0.016031	0.020854
0.021944	0.008288	0.022562	0.021436	0.017646	0.022384
0.024479	0.012836	0.025791	0.023714	0.01845	0.025682
0.020796	0.012935	0.022871	0.021509	0.015527	0.022963
0.027332	0.007864	0.02694	0.026242	0.016795	0.02643
0.016659	0.004355	0.016876	0.015851	0.012246	0.016583
0.019704	0.005818	0.020008	0.018296	0.015941	0.019093
0.015206	0.005817	0.01729	0.014696	0.01289	0.01707
0.029195	0.008286	0.030873	0.027424	0.016075	0.029647
0.020451	0.008267	0.027326	0.019742	0.025179	0.027074
0.029477	0.007666	0.028935	0.028019	0.020367	0.028394
0.023312	0.00705	0.023543	0.022392	0.016757	0.023367
0.024933	0.008611	0.024658	0.024533	0.0273	0.024995
0.020521	0.009196	0.019021	0.01999	0.016122	0.018947
0.018301	0.008797	0.017865	0.017336	0.015054	0.017749
0.032253	0.011973	0.033569	0.031785	0.023231	0.033857
0.02191	0.009491	0.022529	0.020764	0.012435	0.021729
0.026341	0.006503	0.027162	0.024748	0.013069	0.025972
0.019956	0.011586	0.020982	0.018409	0.013523	0.019757
0.01931	0.009399	0.019589	0.018529	0.012914	0.01911
0.022655	0.008908	0.027206	0.021651	0.021632	0.027218
0.020337	0.011102	0.021695	0.019249	0.018357	0.021863
0.016911	0.006907	0.021677	0.016505	0.018601	0.021747
0.02303	0.009108	0.026904	0.022218	0.021783	0.026747
0.023079	0.009299	0.023478	0.022292	0.013908	0.023146
0.021257	0.012188	0.020928	0.02053	0.015557	0.019832
0.015697	0.012241	0.017019	0.015757	0.013831	0.017301
0.016313	0.009595	0.017663	0.015458	0.016132	0.017398
0.020823	0.01306	0.021537	0.019906	0.01574	0.021238
0.024426	0.008796	0.025692	0.022412	0.012542	0.024067
0.023732	0.012606	0.024328	0.02189	0.014975	0.023329
0.026813	0.011583	0.027379	0.024454	0.014287	0.025823
0.031118	0.010926	0.032173	0.028742	0.016206	0.030776
0.021228	0.007104	0.021183	0.019849	0.011299	0.020401
0.022959	0.009912	0.023634	0.021209	0.013164	0.022665
0.021507	0.007908	0.023054	0.020342	0.012884	0.022285
0.026925	0.019716	0.027096	0.02682	0.024766	0.024638
0.018543	0.021855	0.027084	0.024515	0.024938	0.026342
0.019977	0.012596	0.021996	0.020303	0.017366	0.027759
0.016701	0.0068	0.020208	0.016016	0.014085	0.021098
0.039761	0.036344	0.043483	0.026659	0.030439	0.030515
0.029116	0.026756	0.032094	0.02659	0.029237	0.027493
0.018376	0.014046	0.019627	0.016427	0.015254	0.019056
0.019459	0.011338	0.023092	0.019978	0.018047	0.020829
0.030831	0.017644	0.029811	0.029236	0.01448	0.028637
0.017074	0.010033	0.02448	0.017078	0.020467	0.024266
0.030969	0.008769	0.03173	0.029221	0.012273	0.030157
0.017634	0.010113	0.019243	0.016956	0.014568	0.018809
0.018283	0.012596	0.019404	0.01768	0.012389	0.018892
0.030185	0.02553	0.031666	0.028964	0.017197	0.029073
0.01928	0.007982	0.020248	0.018104	0.017035	0.017721
0.021928	0.009839	0.027215	0.019623	0.024693	0.027686
0.018829	0.008816	0.019427	0.017974	0.011557	0.018592
0.018674	0.006053	0.019114	0.017402	0.008404	0.018005
0.01862	0.011239	0.0188	0.01776	0.012968	0.018651
0.019145	0.012209	0.019572	0.01844	0.01114	0.019063
0.023115	0.012497	0.023532	0.02196	0.014475	0.022804
0.026707	0.011434	0.026719	0.026109	0.021882	0.027561
0.023676	0.006124	0.027553	0.022587	0.020451	0.027184
0.022381	0.011309	0.023958	0.022137	0.016191	0.023867
0.019855	0.011063	0.019643	0.019204	0.013259	0.019469
0.023854	0.014094	0.024983	0.022334	0.016551	0.023918
0.023107	0.012184	0.024065	0.021532	0.014186	0.022867
0.020079	0.00932	0.021505	0.020376	0.01599	0.022318
0.019869	0.008435	0.020293	0.019116	0.013452	0.019883
0.024354	0.009179	0.029008	0.023285	0.020984	0.028608
0.021369	0.008647	0.030471	0.02027	0.028429	0.030245
0.020544	0.00798	0.022519	0.019599	0.015753	0.022001
0.015194	0.009158	0.015921	0.014125	0.01117	0.014963
0.018428	0.013911	0.019029	0.017566	0.012335	0.018441
0.030357	0.014786	0.030058	0.029279	0.02022	0.029832
0.022632	0.009669	0.026167	0.021443	0.021329	0.026159
0.023693	0.008896	0.028471	0.022275	0.019725	0.027841
0.020293	0.00792	0.021673	0.019496	0.016154	0.021071
0.020963	0.012139	0.021061	0.019883	0.015227	0.020121
0.029147	0.015131	0.023973	0.029134	0.024208	0.023659
0.018143	0.005279	0.017759	0.017501	0.01104	0.01741
0.023324	0.013043	0.029496	0.022126	0.024034	0.029082
0.023521	0.006292	0.024479	0.021996	0.011411	0.02338
0.019702	0.00835	0.01966	0.018608	0.014832	0.019194
0.021759	0.011853	0.025403	0.02011	0.015795	0.02443
0.018231	0.004344	0.031665	0.01671	0.030955	0.031464
0.017328	0.008127	0.019491	0.016273	0.018266	0.019877
0.018218	0.007745	0.017153	0.017441	0.016779	0.016987
0.022332	0.007853	0.02512	0.021314	0.019977	0.024612
0.018708	0.005581	0.034114	0.017378	0.030059	0.032763
0.023723	0.004693	0.023831	0.022089	0.012423	0.022792
0.021406	0.009112	0.023222	0.019661	0.017215	0.022268
0.025231	0.011847	0.027675	0.02382	0.015709	0.026578
0.018744	0.010582	0.019491	0.017014	0.018783	0.018937
0.029024	0.015224	0.032999	0.027441	0.025344	0.03258
0.025198	0.00525	0.026089	0.023519	0.010408	0.024679
0.033801	0.008354	0.03244	0.031911	0.02229	0.031772
0.025577	0.007398	0.029051	0.023307	0.014138	0.027466
0.024296	0.009276	0.039497	0.022317	0.033734	0.038862
0.021607	0.006534	0.020878	0.020162	0.013496	0.020123
0.028003	0.011036	0.028916	0.026321	0.014489	0.027535
0.017204	0.008738	0.018395	0.015755	0.012861	0.017423
0.021726	0.013767	0.028423	0.021108	0.026721	0.029099
0.029857	0.009362	0.033014	0.027983	0.024641	0.032255
0.018352	0.00681	0.025323	0.016974	0.021077	0.024714
0.021777	0.008803	0.022609	0.020592	0.008976	0.021706
0.032214	0.00779	0.031765	0.030084	0.021702	0.030367
0.031382	0.016398	0.029212	0.029229	0.022907	0.028212
0.017405	0.010344	0.017513	0.016143	0.012509	0.016683
0.017037	0.012012	0.017794	0.016546	0.013082	0.016982
0.020998	0.009946	0.021683	0.019661	0.013354	0.02067
0.023431	0.010234	0.023664	0.021168	0.022106	0.023285
0.043927	0.014807	0.042867	0.039221	0.032557	0.041397
0.02725	0.009103	0.027321	0.024915	0.023845	0.026639
0.022175	0.010747	0.022256	0.020608	0.017551	0.021279
0.019199	0.009381	0.022571	0.018435	0.018518	0.022308
0.027661	0.014926	0.028721	0.025445	0.018286	0.026761
0.027239	0.01508	0.028912	0.025702	0.018944	0.028281
0.02296	0.01162	0.022998	0.020937	0.016256	0.022384
0.025977	0.009227	0.027395	0.024124	0.016029	0.026214
0.026316	0.009803	0.026984	0.024466	0.01731	0.025511
0.025273	0.01049	0.027052	0.023249	0.015314	0.025879
0.021972	0.011224	0.023282	0.020062	0.019454	0.02282
0.027942	0.008065	0.027069	0.025095	0.020505	0.026017
0.022798	0.009383	0.023418	0.021663	0.015858	0.022935
0.020323	0.014493	0.020389	0.018493	0.017921	0.020326
0.025143	0.015652	0.025374	0.023578	0.019552	0.025201
0.032274	0.010656	0.032883	0.029311	0.01542	0.029947
0.029809	0.022453	0.031942	0.026802	0.015456	0.029629
0.021907	0.011391	0.021812	0.019401	0.015129	0.019728
0.027972	0.013628	0.027266	0.024353	0.015751	0.024722
0.033414	0.021486	0.033026	0.030482	0.035539	0.035538
0.028614	0.012996	0.030631	0.025541	0.02087	0.028416
0.020531	0.011145	0.021212	0.017956	0.013344	0.019347
0.017633	0.009233	0.018452	0.015966	0.013172	0.0178
0.019234	0.007575	0.022156	0.017366	0.018798	0.021796
0.038686	0.010715	0.040914	0.03537	0.023991	0.039523
0.037369	0.00823	0.040162	0.034303	0.019559	0.038585
0.039398	0.010505	0.043343	0.034449	0.026253	0.041772
0.038697	0.009855	0.041469	0.033761	0.019152	0.038248
0.021989	0.011665	0.02173	0.019796	0.020137	0.021037
0.021395	0.011965	0.025022	0.019134	0.02226	0.024786
0.018245	0.014484	0.019441	0.016168	0.012613	0.018041
0.023285	0.007318	0.019627	0.021936	0.021786	0.020044
0.022336	0.007498	0.023517	0.020879	0.019044	0.023043
0.018885	0.008655	0.017885	0.017218	0.016303	0.017166
0.018998	0.011135	0.019344	0.017644	0.015086	0.018112
0.024902	0.012329	0.024573	0.022498	0.015625	0.023252
0.032182	0.010287	0.033631	0.027925	0.023081	0.031433
0.0299	0.009042	0.030076	0.026325	0.020163	0.027433
0.027619	0.010899	0.028385	0.024327	0.015419	0.025958
0.020228	0.007746	0.022535	0.01871	0.016462	0.021889
0.016934	0.006191	0.020248	0.015627	0.016121	0.019775
0.028436	0.007083	0.029041	0.024921	0.014942	0.026673
0.028564	0.006876	0.029458	0.025201	0.013798	0.026823
0.029469	0.008537	0.030421	0.026501	0.016408	0.028141
0.027095	0.007129	0.028269	0.023632	0.013631	0.026003
0.035396	0.010088	0.037178	0.030257	0.016404	0.033716
0.021773	0.007117	0.020366	0.01883	0.009943	0.018969
0.02647	0.009262	0.027039	0.023048	0.015425	0.02536
0.027854	0.007153	0.027293	0.024927	0.016469	0.025625
0.029635	0.008169	0.030255	0.025884	0.019186	0.027851
0.031599	0.011549	0.032213	0.027632	0.016084	0.02944
0.025295	0.008639	0.026753	0.023383	0.018343	0.025528
0.021027	0.008761	0.03039	0.020267	0.023626	0.029182
0.020924	0.011501	0.024318	0.019083	0.014587	0.022715
0.022539	0.014205	0.023166	0.020319	0.018442	0.02192
0.025674	0.012665	0.026817	0.023886	0.016542	0.025283
0.033274	0.013539	0.034329	0.030585	0.014887	0.031806
0.024231	0.01272	0.02535	0.022366	0.015503	0.024161
0.040696	0.031238	0.037088	0.044181	0.02018	0.03847
0.038197	0.017879	0.038657	0.034408	0.016472	0.035449
0.01997	0.010429	0.020372	0.01788	0.009551	0.018728
0.027909	0.016055	0.029832	0.023882	0.014872	0.027281
0.03521	0.012559	0.035698	0.030381	0.009747	0.031615
0.03761	0.011521	0.03819	0.031847	0.010186	0.033596
0.029646	0.008936	0.030667	0.025901	0.013216	0.027678
0.032428	0.010079	0.03416	0.028171	0.015048	0.030576
0.030829	0.007917	0.031423	0.027124	0.014823	0.02845
0.033378	0.010104	0.034424	0.028745	0.014841	0.031041
0.033614	0.009537	0.034953	0.02895	0.016663	0.031534
0.033028	0.008859	0.03555	0.029424	0.020681	0.032955
0.042238	0.01095	0.044479	0.037581	0.021836	0.041051
0.035736	0.009349	0.03631	0.032309	0.016657	0.033714
0.047371	0.01217	0.048951	0.040871	0.019383	0.043789
0.033765	0.009373	0.035324	0.029368	0.015247	0.03171
0.0336	0.008724	0.034716	0.028466	0.015561	0.031297
0.032283	0.008102	0.031765	0.028568	0.02094	0.029732
0.036488	0.009076	0.037441	0.031518	0.018992	0.034044
0.039263	0.010165	0.040425	0.034003	0.018898	0.036884
0.035724	0.00899	0.036792	0.031281	0.016783	0.033489
0.041857	0.010815	0.044208	0.036981	0.026616	0.04146
0.028776	0.006636	0.028875	0.025148	0.01826	0.027043
0.034439	0.008341	0.03503	0.030418	0.020936	0.032547
0.029477	0.008645	0.029734	0.025595	0.018897	0.027947
0.036054	0.012589	0.038753	0.031172	0.027006	0.036866
0.029699	0.007965	0.031135	0.026736	0.024639	0.030089
0.034109	0.009058	0.036041	0.030659	0.026664	0.034739
0.030254	0.008915	0.033344	0.026651	0.02466	0.031404
0.033784	0.00771	0.034131	0.030674	0.022045	0.032355
0.015426	0.008158	0.034561	0.02296	0.021901	0.037284
0.029817	0.008296	0.030833	0.026287	0.016721	0.028572
0.034867	0.008462	0.035319	0.030303	0.020365	0.032868
0.035335	0.009279	0.036552	0.030645	0.021434	0.034062
0.031463	0.00852	0.033656	0.027287	0.02133	0.031456
0.038767	0.010458	0.04295	0.033882	0.024299	0.040234
0.039636	0.010127	0.041131	0.034215	0.023265	0.038247
0.034024	0.009152	0.036152	0.029901	0.021375	0.03374
0.031183	0.009073	0.033968	0.02708	0.020996	0.031692
0.029	0.007237	0.030634	0.025296	0.019366	0.028457
0.036795	0.009856	0.038612	0.031857	0.021727	0.035546
0.031077	0.00919	0.032054	0.027158	0.020907	0.029725
0.038231	0.009756	0.030855	0.035087	0.021443	0.031356
0.031118	0.00614	0.034023	0.028838	0.026008	0.032883
0.03317	0.008692	0.033269	0.029243	0.020363	0.030844
0.040645	0.011589	0.043241	0.035486	0.025987	0.040328
0.024456	0.006395	0.026548	0.021341	0.017237	0.024551
0.023368	0.005456	0.023665	0.021074	0.015586	0.02197
0.035165	0.010395	0.036997	0.030606	0.020131	0.034156
0.035843	0.010325	0.037117	0.032307	0.021923	0.034965
0.033713	0.009722	0.03564	0.029309	0.021792	0.032877
0.038127	0.009679	0.040311	0.032971	0.021039	0.037176
0.029833	0.008186	0.033046	0.026399	0.019854	0.030703
0.039796	0.009851	0.041523	0.034905	0.022371	0.03868
0.036332	0.010325	0.038584	0.031664	0.02148	0.035867
0.034444	0.008877	0.035423	0.030983	0.019544	0.032992
0.034063	0.008711	0.034056	0.030146	0.019659	0.031456
0.036314	0.010339	0.037425	0.032336	0.020703	0.034576
0.040742	0.009329	0.04273	0.036135	0.023239	0.039847
0.028416	0.007021	0.029649	0.024824	0.017449	0.027218
0.03733	0.008705	0.036735	0.03303	0.020725	0.034269
0.029378	0.007082	0.030105	0.02558	0.019057	0.02835
0.036792	0.0096	0.038333	0.031915	0.02445	0.036207
0.029751	0.009031	0.031124	0.025668	0.018738	0.028778
0.022771	0.006041	0.024437	0.019893	0.013919	0.023
0.022473	0.007124	0.023537	0.019758	0.013865	0.021845
0.033746	0.009637	0.034513	0.02984	0.016594	0.031545
0.022692	0.006758	0.023164	0.020245	0.014584	0.021644
0.032584	0.012152	0.034187	0.028345	0.015566	0.031299
0.023744	0.013755	0.02436	0.020826	0.010049	0.021579
0.023728	0.016125	0.022679	0.021282	0.01449	0.021312
0.02249	0.011595	0.023262	0.020467	0.012783	0.021402
0.024957	0.014606	0.027195	0.023913	0.016531	0.026567
0.031884	0.012693	0.024855	0.027706	0.01853	0.024306
0.027916	0.014901	0.025799	0.023719	0.019013	0.024372
0.024012	0.012373	0.024276	0.018659	0.015871	0.020464
0.025149	0.010446	0.025795	0.020867	0.023149	0.024031
0.019636	0.011529	0.020251	0.017679	0.012317	0.019361
0.021778	0.007211	0.022767	0.019175	0.014121	0.021525
0.018068	0.007177	0.0187	0.016455	0.011482	0.017672
0.022475	0.012893	0.022787	0.020116	0.013829	0.021916
0.025304	0.017918	0.026473	0.023447	0.016577	0.026327
0.017589	0.00798	0.018422	0.015666	0.015431	0.017902
0.025429	0.009102	0.026907	0.022483	0.013751	0.024192
0.027302	0.007037	0.029057	0.023995	0.019055	0.026868
0.026622	0.00665	0.029862	0.022873	0.018993	0.02793
0.028037	0.008049	0.029657	0.0246	0.017374	0.027853
0.028223	0.007246	0.030228	0.024367	0.018489	0.028226
0.028218	0.007476	0.02969	0.024367	0.018099	0.027538
0.02156	0.007917	0.018341	0.019161	0.016608	0.017883
0.019024	0.006356	0.016998	0.016833	0.015987	0.016839
0.024789	0.010019	0.025406	0.022086	0.015347	0.023647
0.024106	0.010363	0.024637	0.021012	0.017939	0.023505
0.026773	0.014264	0.030608	0.022603	0.024082	0.028112
0.024122	0.012215	0.025266	0.021379	0.016089	0.023705
0.021301	0.00913	0.021781	0.019217	0.016334	0.020598
0.019839	0.008597	0.020673	0.01804	0.015849	0.019679
0.018458	0.009336	0.022922	0.016333	0.017155	0.021576
0.024301	0.012467	0.025946	0.021005	0.014552	0.023412
0.023965	0.011026	0.023089	0.020584	0.021028	0.022837
0.023339	0.009477	0.024693	0.020364	0.016391	0.023443
0.016462	0.009684	0.017111	0.014448	0.011965	0.015611
0.02632	0.013351	0.027173	0.021885	0.014953	0.024215
0.021401	0.008443	0.022125	0.019528	0.013493	0.02072
0.024719	0.010759	0.024754	0.022367	0.01662	0.023329
0.025314	0.009771	0.026505	0.02263	0.013898	0.024443
0.027175	0.011842	0.026489	0.023601	0.016861	0.024668
0.022045	0.012087	0.023253	0.020089	0.019437	0.022635
0.021409	0.014302	0.023405	0.019049	0.020345	0.02258
0.027129	0.017446	0.02885	0.023415	0.025532	0.031625
0.020105	0.014093	0.021126	0.019804	0.01421	0.021579
0.028166	0.010839	0.024803	0.025271	0.024831	0.024723
0.032261	0.010722	0.033675	0.028001	0.012886	0.030452
0.02542	0.011815	0.022386	0.022633	0.016388	0.021785
0.026735	0.009447	0.027845	0.023915	0.008952	0.02523
0.025856	0.008073	0.027174	0.023941	0.017544	0.025315
0.022428	0.008163	0.028779	0.021365	0.026248	0.02758
0.026364	0.007588	0.02621	0.024653	0.02152	0.024667
0.02334	0.012899	0.023297	0.023046	0.01938	0.024001
0.028888	0.014164	0.03071	0.026947	0.024995	0.029155
0.025448	0.017752	0.03195	0.025162	0.029303	0.030331
0.022908	0.010896	0.024868	0.022423	0.018663	0.024874
0.027835	0.009976	0.029409	0.026484	0.0207	0.028063
0.031636	0.009435	0.032324	0.028385	0.011922	0.029279
0.021537	0.00947	0.022201	0.019277	0.015734	0.020522
0.027359	0.014009	0.027533	0.023924	0.017129	0.02549
0.021153	0.011017	0.021195	0.019179	0.014761	0.020185
0.018691	0.007214	0.019777	0.016728	0.016672	0.018859
0.025733	0.012856	0.025517	0.022899	0.016305	0.023721
0.020021	0.009262	0.020639	0.018192	0.013552	0.019787
0.021997	0.014018	0.021715	0.019721	0.013919	0.020624
0.021691	0.00862	0.022533	0.019455	0.013299	0.021141
0.027063	0.009649	0.026715	0.024374	0.019472	0.025301
0.020989	0.011948	0.021651	0.018769	0.014059	0.020096
0.025054	0.015944	0.026904	0.022944	0.018648	0.026044
0.028291	0.012608	0.028656	0.026095	0.016595	0.02751
0.022207	0.007387	0.023357	0.019875	0.016393	0.02227
0.027269	0.011696	0.027083	0.024845	0.017874	0.026017
0.022695	0.012463	0.024028	0.019398	0.016995	0.022078
0.018307	0.006973	0.019489	0.01674	0.016189	0.019134
0.020091	0.005812	0.021597	0.018294	0.014313	0.020599
0.021328	0.005473	0.020725	0.019475	0.017555	0.020396
0.028053	0.007829	0.034394	0.025468	0.030484	0.033891
0.032238	0.007105	0.039959	0.028879	0.037018	0.039615
0.027673	0.010048	0.028299	0.025182	0.019052	0.026775
0.02594	0.00731	0.026879	0.023615	0.019104	0.025486
0.022043	0.007735	0.024478	0.020381	0.014857	0.023353
0.022855	0.009362	0.023409	0.020621	0.013028	0.022023
0.028031	0.008842	0.029341	0.025751	0.015614	0.027683
0.032765	0.009229	0.033887	0.029505	0.01484	0.031504
0.029813	0.008966	0.030902	0.02654	0.015572	0.028665
0.027332	0.010696	0.027145	0.024904	0.017081	0.025878
0.022481	0.010412	0.022046	0.019551	0.013388	0.020159
0.021782	0.011836	0.02243	0.019111	0.014099	0.020284
0.024682	0.009134	0.025833	0.022319	0.014036	0.024032
0.01856	0.008563	0.019185	0.016661	0.013543	0.018392
0.020866	0.012113	0.022879	0.018762	0.017072	0.021752
0.02494	0.017384	0.037832	0.023765	0.038266	0.038236
0.027053	0.016905	0.037806	0.024718	0.036634	0.03755
0.018186	0.009341	0.017707	0.016092	0.012665	0.01672
0.020369	0.013806	0.022054	0.019689	0.015064	0.022203
0.018604	0.012118	0.019744	0.016284	0.012309	0.018307
0.027698	0.009182	0.028883	0.024588	0.014662	0.02688
0.023068	0.011631	0.023687	0.02045	0.012349	0.022083
0.020763	0.010325	0.019789	0.019056	0.019135	0.019656
0.023527	0.01061	0.019285	0.022184	0.021057	0.019877
0.024191	0.009784	0.025077	0.022104	0.01511	0.024198
0.021078	0.011299	0.023275	0.018995	0.017027	0.022062
0.022149	0.009166	0.022431	0.020124	0.014557	0.021065
0.021639	0.006922	0.022069	0.019729	0.01434	0.02089
0.029481	0.012736	0.029487	0.027559	0.017506	0.028085
0.028496	0.010814	0.028327	0.025522	0.011288	0.026103
0.015353	0.007826	0.017376	0.014083	0.015835	0.017013
0.02556	0.019024	0.028183	0.02347	0.020529	0.027481
0.02228	0.009505	0.021014	0.020475	0.018187	0.02132
0.031395	0.008384	0.031583	0.028268	0.022039	0.030262
0.025248	0.006072	0.026407	0.022549	0.025907	0.026295
0.024093	0.007152	0.024611	0.021165	0.016864	0.023527
0.027563	0.011416	0.029287	0.024572	0.02138	0.028467
0.02728	0.009323	0.025409	0.023946	0.015105	0.023783
0.027914	0.013826	0.031243	0.025517	0.023951	0.030168
0.03676	0.016898	0.037701	0.033585	0.034577	0.037148
0.025666	0.014346	0.025933	0.021768	0.024575	0.025447
0.018259	0.009083	0.019951	0.016064	0.019072	0.01984
0.020562	0.007551	0.020447	0.018448	0.01268	0.019542
0.026158	0.00834	0.031754	0.02293	0.021981	0.030025
0.019787	0.007705	0.020129	0.018043	0.016722	0.019871
0.02049	0.007329	0.021437	0.019032	0.019648	0.0212
0.027466	0.010445	0.03197	0.024805	0.027269	0.031437
0.024723	0.015631	0.025253	0.022838	0.022548	0.025232
0.022877	0.011462	0.020368	0.020533	0.016423	0.019724
0.019653	0.010581	0.019312	0.017801	0.015244	0.01899
0.023623	0.012146	0.020815	0.020707	0.021074	0.019968
0.021926	0.012363	0.032428	0.019564	0.032054	0.032467
0.025223	0.009533	0.029887	0.022427	0.025445	0.029352
0.019471	0.006002	0.020405	0.017437	0.016517	0.01995
0.019034	0.011281	0.020513	0.015897	0.016157	0.01911
0.018976	0.010297	0.018525	0.016833	0.015111	0.017253
0.018075	0.008135	0.019925	0.01653	0.014572	0.019244
0.025074	0.008655	0.025803	0.0228	0.014598	0.02403
0.025692	0.012225	0.025778	0.023648	0.019828	0.024896
0.029184	0.010053	0.03106	0.025583	0.016541	0.028164
0.023088	0.010904	0.026648	0.020759	0.020993	0.025898
0.020227	0.008776	0.023225	0.017737	0.016552	0.02226
0.017242	0.006855	0.018945	0.015184	0.016103	0.018488
0.025621	0.014748	0.026698	0.023937	0.017652	0.026181
0.026626	0.013497	0.025773	0.023706	0.01832	0.024132
0.02561	0.017278	0.025294	0.024288	0.018821	0.025424
0.02962	0.023343	0.033096	0.026912	0.022675	0.031529
0.024927	0.01214	0.02685	0.022208	0.017867	0.025594
0.028463	0.013001	0.030511	0.025628	0.025692	0.030389
0.021234	0.014581	0.02443	0.019318	0.016191	0.022566
0.021615	0.01356	0.025415	0.019626	0.018844	0.024753
0.02417	0.014029	0.020394	0.021827	0.022033	0.02032
0.024608	0.010277	0.023576	0.022136	0.018958	0.022813
0.022411	0.011945	0.023097	0.020105	0.021378	0.022753
0.021808	0.011633	0.021937	0.01954	0.016067	0.020811
0.024885	0.010787	0.025947	0.021933	0.018309	0.024818
0.02118	0.011709	0.022677	0.018731	0.016364	0.02164
0.037144	0.012721	0.037919	0.032686	0.026885	0.036014
0.024431	0.00923	0.026508	0.021566	0.018065	0.025278
0.019028	0.00669	0.026161	0.016902	0.024012	0.025793
0.023206	0.009878	0.028969	0.020602	0.023098	0.028162
0.018054	0.006922	0.019627	0.016212	0.015839	0.019009
0.025895	0.014265	0.02608	0.023442	0.018543	0.025063
0.020445	0.006232	0.021635	0.017782	0.014351	0.020502
0.021921	0.010509	0.023283	0.019166	0.016312	0.022103
0.025519	0.016609	0.027078	0.022026	0.017334	0.025552
0.022486	0.012134	0.023193	0.019373	0.010965	0.021216
0.022811	0.013156	0.023491	0.021818	0.021626	0.024227
0.018272	0.010692	0.018418	0.0195	0.014222	0.020534
0.020998	0.009692	0.020242	0.019222	0.018656	0.019588
0.019719	0.007596	0.021822	0.01772	0.018357	0.021483
0.021175	0.009613	0.019535	0.018817	0.01746	0.01878
0.018914	0.014475	0.025653	0.017982	0.022293	0.025346
0.02339	0.010617	0.023873	0.021842	0.026862	0.022967
0.023405	0.010207	0.024565	0.020667	0.016293	0.022986
0.023606	0.012706	0.026566	0.020679	0.019212	0.025689
0.020724	0.01255	0.021732	0.017871	0.015913	0.019746
0.020502	0.009884	0.020181	0.018609	0.018299	0.019675
0.020565	0.012873	0.022074	0.018127	0.013764	0.020509
0.027697	0.008362	0.028325	0.024602	0.017007	0.026775
0.023105	0.008037	0.024258	0.020309	0.015322	0.022869
0.019566	0.010595	0.022083	0.018126	0.015783	0.021371
0.024796	0.010764	0.023886	0.022105	0.017593	0.022684
0.022207	0.011343	0.024389	0.01919	0.01641	0.023002
0.023205	0.013114	0.023296	0.02202	0.013994	0.023028
0.023262	0.012895	0.024639	0.021354	0.015005	0.02391
0.019371	0.012053	0.020782	0.018069	0.017816	0.021483
0.019161	0.008483	0.017985	0.017661	0.015927	0.017528
0.035819	0.015501	0.031977	0.032392	0.037854	0.032832
0.022569	0.007896	0.018274	0.020204	0.015239	0.017583
0.017832	0.007254	0.017478	0.016061	0.01623	0.017144
0.021745	0.005386	0.021904	0.019827	0.016986	0.0212
0.02518	0.010825	0.026068	0.022364	0.021098	0.025169
0.026134	0.01199	0.026952	0.023842	0.020569	0.026133
0.022113	0.00671	0.022431	0.019624	0.011845	0.020649
0.021818	0.007429	0.023065	0.020002	0.016386	0.022364
0.029432	0.011311	0.031964	0.026154	0.017177	0.030101
0.024702	0.008362	0.026276	0.021782	0.014993	0.02476
0.03119	0.013102	0.032179	0.027463	0.015771	0.029839
0.027581	0.008477	0.027709	0.024649	0.013762	0.025824
0.017719	0.009213	0.018766	0.016235	0.013857	0.018112
0.020426	0.008759	0.021086	0.018995	0.012594	0.020139
0.024747	0.011384	0.025213	0.022409	0.018992	0.024374
0.025133	0.012304	0.026133	0.022924	0.021979	0.025199
0.020178	0.00702	0.023043	0.018302	0.017307	0.022208
0.024954	0.008224	0.02561	0.022299	0.014802	0.023886
0.021486	0.008188	0.022301	0.019125	0.018261	0.021466
0.019089	0.010083	0.019679	0.017326	0.011273	0.018443
0.021586	0.011972	0.022203	0.019221	0.014923	0.020968
0.02362	0.014427	0.023517	0.020167	0.016387	0.021479
0.021819	0.01416	0.023053	0.020551	0.015793	0.022691
0.028183	0.020978	0.031121	0.027546	0.021572	0.030415
0.02395	0.014437	0.024226	0.022006	0.017996	0.023029
0.023557	0.010876	0.024151	0.020703	0.014253	0.022576
0.025673	0.009243	0.027532	0.022591	0.013277	0.025503
0.020775	0.009276	0.020218	0.017893	0.01578	0.019243
0.028872	0.009524	0.030844	0.025156	0.018408	0.028925
0.024268	0.013632	0.027037	0.022642	0.018806	0.0263
0.031619	0.013823	0.033354	0.02755	0.021516	0.031168
0.02587	0.009959	0.02694	0.022541	0.01714	0.025259
0.028407	0.011498	0.027015	0.024815	0.018961	0.025831
0.02621	0.00815	0.027248	0.022804	0.015968	0.025262
0.027373	0.007881	0.028692	0.024166	0.016712	0.026899
0.024043	0.009061	0.025468	0.020853	0.016391	0.023783
0.019045	0.007366	0.018699	0.017105	0.013808	0.018208
0.019594	0.011501	0.021088	0.017876	0.015534	0.020551
0.0182	0.010762	0.018891	0.015781	0.015435	0.01789
0.018154	0.009114	0.021564	0.015636	0.015686	0.020632
0.019079	0.006976	0.021221	0.017366	0.019822	0.020862
0.021869	0.011694	0.023855	0.020047	0.018067	0.022522
0.017098	0.00725	0.017451	0.015349	0.014388	0.016731
0.020021	0.006694	0.021156	0.017566	0.012661	0.019712
0.017527	0.009339	0.017374	0.015823	0.013861	0.016555
0.014903	0.008294	0.015326	0.013436	0.009802	0.014495
0.021293	0.0096	0.023041	0.019103	0.015473	0.022282
0.02095	0.009355	0.021631	0.018831	0.01507	0.020822
0.025363	0.008306	0.024914	0.022441	0.018054	0.023982
0.023026	0.00918	0.02403	0.020263	0.014949	0.02267
0.016264	0.012176	0.015497	0.015311	0.014506	0.015999
0.026604	0.014909	0.018782	0.02406	0.022585	0.018665
0.024311	0.009768	0.021622	0.021999	0.020964	0.021388
0.028502	0.010288	0.02964	0.0249	0.015946	0.027342
0.02283	0.009211	0.024987	0.020578	0.015823	0.024096
0.01848	0.007524	0.018954	0.016957	0.015361	0.018558
0.020726	0.013324	0.024164	0.01857	0.020768	0.023345
0.019901	0.011387	0.018218	0.017476	0.013331	0.017608
0.025577	0.009456	0.021938	0.023122	0.020322	0.021672
0.02224	0.009	0.023163	0.019802	0.015845	0.022187
0.017514	0.009887	0.020712	0.015719	0.017544	0.020537
0.024269	0.014678	0.021227	0.02007	0.021603	0.024335
0.015033	0.009206	0.015598	0.0137	0.010784	0.014953
0.019199	0.010046	0.020399	0.01778	0.015659	0.019988
0.032264	0.012273	0.034316	0.028875	0.020902	0.032347
0.02664	0.00924	0.028399	0.023895	0.015825	0.026479
0.029021	0.013038	0.028938	0.02818	0.021249	0.028734
0.026053	0.010485	0.026144	0.023412	0.016681	0.024707
0.028517	0.012366	0.030972	0.025789	0.022418	0.029255
0.01793	0.009238	0.020232	0.017221	0.017099	0.020363
0.026273	0.009706	0.02767	0.023553	0.016778	0.026066
0.019471	0.007045	0.020007	0.017299	0.014183	0.018902
0.030321	0.01035	0.03229	0.026525	0.017516	0.030076
0.03664	0.016097	0.038496	0.032853	0.015928	0.035468
0.027014	0.016942	0.028708	0.025391	0.01535	0.028335
0.027806	0.013464	0.035442	0.024666	0.02866	0.034642
0.024067	0.010433	0.025892	0.021305	0.016652	0.024503
0.02487	0.009586	0.024227	0.022107	0.020054	0.023626
0.023774	0.012965	0.027838	0.021988	0.019515	0.026773
0.0231	0.014383	0.024084	0.021603	0.013421	0.023366
0.023407	0.012932	0.023216	0.021212	0.018999	0.022196
0.026733	0.014773	0.022786	0.02357	0.025514	0.022705
0.023928	0.012821	0.018778	0.021703	0.021347	0.018326
0.025278	0.015207	0.025503	0.02342	0.017167	0.024329
0.017849	0.010278	0.018023	0.016258	0.013996	0.017243
0.019337	0.01647	0.021118	0.017963	0.020217	0.020195
0.018429	0.01635	0.021889	0.018726	0.01977	0.020027
0.023442	0.010047	0.023963	0.021273	0.012095	0.022384
0.023848	0.011289	0.024814	0.021652	0.014136	0.023537
0.022349	0.010367	0.023633	0.020765	0.012663	0.022486
0.018206	0.010268	0.019566	0.01645	0.014306	0.01909
0.017613	0.012131	0.018722	0.0179	0.017957	0.020039
0.020865	0.012657	0.023722	0.020432	0.018691	0.023525
0.016075	0.007155	0.016721	0.015169	0.011203	0.016209
0.02052	0.010601	0.02165	0.01894	0.017402	0.020659
0.017781	0.008449	0.018694	0.016288	0.013624	0.017799
0.024558	0.00961	0.022867	0.022739	0.018333	0.022422
0.018338	0.008316	0.020334	0.016935	0.014043	0.019606
0.018869	0.011108	0.020718	0.015762	0.013482	0.018237
0.023301	0.016529	0.027392	0.020832	0.022593	0.029076
0.020847	0.009736	0.020412	0.020104	0.017305	0.019885
0.023297	0.010482	0.024677	0.022059	0.018511	0.023981
0.022247	0.010441	0.023676	0.020668	0.015506	0.022824
0.019972	0.011807	0.02089	0.018076	0.013247	0.019735
0.02658	0.01184	0.028634	0.024804	0.018353	0.027498
0.023071	0.010089	0.022108	0.021801	0.021353	0.021679
0.020821	0.012096	0.021073	0.019277	0.012243	0.019882
0.026082	0.00939	0.027669	0.024652	0.014066	0.026318
0.018969	0.006238	0.023444	0.017993	0.018879	0.023503
0.01544	0.006844	0.017035	0.014478	0.013957	0.016643
0.019411	0.00993	0.023406	0.018084	0.015847	0.022594
0.019286	0.010714	0.024414	0.017865	0.021593	0.023937
0.017586	0.0116	0.019041	0.016668	0.018595	0.01896
0.024837	0.014312	0.025588	0.023332	0.017585	0.024887
0.021548	0.010832	0.021363	0.019751	0.011616	0.020156
0.023831	0.013289	0.023521	0.022001	0.01671	0.022065
0.021576	0.012729	0.022264	0.019987	0.016524	0.02153
0.022618	0.014971	0.022761	0.021145	0.01632	0.022147
0.01874	0.010281	0.020456	0.017685	0.016196	0.020076
0.021113	0.012488	0.022125	0.019992	0.015587	0.021354
0.018926	0.010839	0.019362	0.017862	0.014261	0.018904
0.016233	0.010624	0.017264	0.015166	0.012729	0.01662
0.026171	0.014368	0.026351	0.024175	0.022303	0.025827
0.021649	0.012831	0.022945	0.020056	0.013933	0.021968
0.020737	0.014385	0.028873	0.018832	0.021908	0.028042
0.021232	0.015268	0.028096	0.019505	0.021989	0.027742
0.024805	0.013978	0.025461	0.022955	0.019	0.025088
0.019723	0.015539	0.020431	0.018174	0.01221	0.019939
0.028765	0.024667	0.030369	0.027969	0.016909	0.03044
0.027341	0.016056	0.029389	0.02493	0.013986	0.027773
0.01998	0.011127	0.020483	0.018533	0.015252	0.01943
0.02246	0.014169	0.023325	0.021447	0.017554	0.022676
0.017625	0.011729	0.017028	0.016721	0.011993	0.016637
0.021552	0.00906	0.021195	0.020054	0.01632	0.020579
0.021133	0.011501	0.022455	0.020112	0.012676	0.021976
0.020606	0.013899	0.020927	0.01971	0.015265	0.020792
0.029168	0.016908	0.019557	0.026522	0.024419	0.02016
0.020014	0.015948	0.021689	0.018484	0.017962	0.022076
0.016045	0.009991	0.011633	0.018928	0.017442	0.013158
0.020456	0.01325	0.020703	0.020194	0.010653	0.021376
0.018614	0.013283	0.018925	0.017448	0.013192	0.018865
0.018015	0.013472	0.02174	0.016568	0.017822	0.021288
0.01928	0.016473	0.020331	0.018606	0.017377	0.018032
0.021335	0.021057	0.018823	0.017454	0.013222	0.015098
0.01914	0.01627	0.020478	0.017968	0.016698	0.021296
0.019478	0.013726	0.019247	0.018328	0.014896	0.018326
0.02331	0.016494	0.025188	0.022943	0.02166	0.02542
0.019725	0.012903	0.019996	0.017397	0.016376	0.018644
0.021782	0.016646	0.021494	0.01934	0.020957	0.02145
0.01999	0.012028	0.021303	0.017887	0.016162	0.020344
0.018287	0.010869	0.019191	0.017043	0.014492	0.018792
0.022466	0.010711	0.026352	0.020821	0.017224	0.025112
0.018449	0.011418	0.019186	0.016621	0.013525	0.018414
0.016763	0.012141	0.016802	0.015107	0.013177	0.016176
0.020468	0.01651	0.019847	0.018908	0.017074	0.018026
0.026623	0.020224	0.026078	0.024482	0.022159	0.02514
0.02141	0.014457	0.022823	0.019205	0.018694	0.021936
0.025116	0.015895	0.026057	0.02224	0.018155	0.024372
0.026261	0.022638	0.027419	0.024039	0.020551	0.026092
0.020833	0.016417	0.019384	0.018977	0.015879	0.018933
0.014161	0.013015	0.015945	0.012914	0.01192	0.014627
0.020264	0.017095	0.020159	0.019636	0.018778	0.020398
0.020841	0.016755	0.020879	0.019496	0.019241	0.020111
0.017778	0.016632	0.022441	0.016803	0.020098	0.022234
0.026657	0.020629	0.025838	0.025225	0.020664	0.025331
0.022504	0.020037	0.022226	0.020503	0.018492	0.021187
0.021658	0.016044	0.020674	0.019938	0.018058	0.020341
0.024677	0.020942	0.024812	0.022343	0.021397	0.02328
0.022401	0.017977	0.022891	0.021572	0.018824	0.023171
0.018399	0.014925	0.018226	0.01659	0.013787	0.01688
0.022079	0.016412	0.021631	0.020283	0.019918	0.020831
0.023903	0.014911	0.023372	0.023003	0.020266	0.024145
0.018196	0.013054	0.023864	0.014618	0.015484	0.02306
0.016148	0.012828	0.021593	0.013212	0.015005	0.02113
0.019081	0.011596	0.018468	0.017536	0.014321	0.018507
0.020581	0.014529	0.021121	0.019036	0.012748	0.019997
0.021632	0.0157	0.02276	0.018419	0.013784	0.020161
0.021255	0.019077	0.021152	0.019851	0.018108	0.019842
0.021977	0.014273	0.021748	0.019334	0.017603	0.022371
0.020053	0.014824	0.020161	0.018851	0.017337	0.019996
0.017919	0.01173	0.017937	0.016074	0.014135	0.01715
0.023464	0.019311	0.02391	0.019659	0.019131	0.022566
0.021464	0.017602	0.021545	0.018972	0.015	0.020027
0.02033	0.017503	0.020773	0.018076	0.015603	0.019135
0.020137	0.014301	0.019925	0.017276	0.014836	0.019227
0.019347	0.016524	0.020516	0.009566	0.017021	0.015598
0.013145	0.009003	0.025042	0.009552	0.016783	0.013981
0.009759	0.003269	0.007648	0.008628	0.010512	0.01036
0.017899	0.014312	0.017893	0.015446	0.015125	0.01645
0.013086	0.0117	0.015336	0.012072	0.011576	0.015721
0.012446	0.008299	0.015847	0.011754	0.01754	0.016554
0.013712	0.011776	0.014744	0.013715	0.011076	0.015029
0.022698	0.01478	0.02309	0.018846	0.012762	0.019686
0.024095	0.016538	0.02505	0.018833	0.012041	0.020923
0.009969	0.005452	0.007363	0.011164	0.01001	0.008153
0.014416	0.011236	0.014399	0.015346	0.013405	0.013582
0.008353	0.006067	0.009867	0.006103	0.008388	0.005185
0.021367	0.018721	0.021385	0.019899	0.01544	0.018836
0.008028	0.006884	0.008327	0.009899	0.006964	0.012032
0.018221	0.014259	0.017717	0.018975	0.017973	0.019282
0.012872	0.009721	0.014213	0.013165	0.009505	0.014508
0.016796	0.014487	0.017196	0.017134	0.015684	0.017324
0.016647	0.015489	0.016627	0.0157	0.016171	0.015885
0.020312	0.018083	0.01839	0.019057	0.018523	0.018055
0.012508	0.010475	0.012545	0.012106	0.013243	0.012688
0.021107	0.017423	0.02107	0.020788	0.01777	0.02129
0.017471	0.016793	0.017672	0.019392	0.017278	0.019467
0.017545	0.012552	0.020582	0.015433	0.018697	0.018461
0.016175	0.007977	0.015783	0.014247	0.015755	0.012087
0.020183	0.007637	0.024871	0.018113	0.024147	0.026848
0.024958	0.018332	0.022424	0.025046	0.023444	0.022448
0.014625	0.01442	0.01527	0.01401	0.012999	0.015249
0.015939	0.014091	0.017772	0.014082	0.018198	0.016652
0.014682	0.008063	0.013106	0.015622	0.012413	0.01297
0.008082	0.011071	0.016662	0.010375	0.010988	0.019479
0.020586	0.017675	0.018482	0.015627	0.011351	0.012382
0.019755	0.017014	0.019785	0.019034	0.014212	0.018412
0.024726	0.02312	0.025124	0.021024	0.017407	0.019374
0.019839	0.016914	0.020172	0.016646	0.013999	0.017221
0.01957	0.018797	0.02428	0.019957	0.021322	0.023857
0.021116	0.021061	0.021668	0.021596	0.019457	0.021933
0.023858	0.02199	0.023632	0.02409	0.023417	0.023805
0.01782	0.016194	0.018009	0.016908	0.016154	0.017276
0.02475	0.023672	0.025034	0.024772	0.024943	0.025593
0.021329	0.020033	0.023206	0.020955	0.01827	0.022153
0.017593	0.016951	0.017203	0.016721	0.014884	0.016561
0.019454	0.015094	0.01906	0.017927	0.016557	0.018768
0.017588	0.012155	0.020618	0.018411	0.017075	0.02027
0.016556	0.014154	0.015716	0.016824	0.015567	0.016376
0.021504	0.015458	0.021681	0.020987	0.020119	0.021641
0.015238	0.012041	0.015567	0.014559	0.011661	0.014417
0.014896	0.012647	0.015437	0.014157	0.014419	0.014825
0.012956	0.014233	0.012486	0.013519	0.009117	0.013765
0.014213	0.013235	0.012359	0.014578	0.011111	0.011302
0.024438	0.02023	0.026095	0.022049	0.017073	0.023324
0.023951	0.015566	0.015385	0.023993	0.015085	0.013067
0.022797	0.020399	0.022561	0.021068	0.018923	0.021102
0.0187	0.015155	0.018404	0.016793	0.013512	0.017674
0.020696	0.016567	0.021922	0.01883	0.015718	0.020894
0.016742	0.012928	0.016488	0.016079	0.015403	0.016413
0.017029	0.012475	0.016497	0.015795	0.014711	0.016057
0.019249	0.016644	0.019241	0.018634	0.017316	0.019434
0.013921	0.014451	0.014408	0.013782	0.01147	0.014846
0.017422	0.017507	0.019819	0.017399	0.01744	0.020611
0.023468	0.016533	0.020667	0.022023	0.019842	0.020032
0.013281	0.00634	0.014905	0.011495	0.012953	0.014905
0.013426	0.004945	0.019609	0.011541	0.014355	0.019292
0.021397	0.011095	0.024572	0.01805	0.016757	0.022252
0.01765	0.016061	0.01831	0.015491	0.017992	0.018834
0.02305	0.019554	0.023175	0.019975	0.019312	0.022704
0.023201	0.0209	0.023347	0.023239	0.020992	0.024041
0.016214	0.011566	0.015316	0.014705	0.013321	0.015069
0.0187	0.013991	0.022988	0.018012	0.015284	0.023116
0.022055	0.015438	0.022149	0.020366	0.021292	0.021864
0.022381	0.016263	0.022289	0.021542	0.020801	0.021092
0.021224	0.017709	0.022462	0.020613	0.015754	0.022629
0.030672	0.027602	0.03006	0.025492	0.027094	0.02904
0.023195	0.016483	0.020993	0.02149	0.022745	0.021653
0.022811	0.013776	0.022786	0.020925	0.021594	0.024312
0.020379	0.015959	0.021052	0.018901	0.016824	0.019834
0.012488	0.003097	0.012336	0.011792	0.008829	0.011761
0.015099	0.012808	0.015455	0.014799	0.012436	0.014473
0.020231	0.015069	0.019612	0.020925	0.020706	0.020409
0.022505	0.022414	0.022686	0.022701	0.020497	0.022081
0.023523	0.01904	0.02515	0.020957	0.014489	0.021953
0.016974	0.007754	0.025649	0.012712	0.014052	0.018135
0.01173	0.009131	0.011285	0.011246	0.008163	0.011128
0.014295	0.011013	0.013545	0.012661	0.008732	0.012681
0.015452	0.013865	0.017457	0.014939	0.009115	0.016225
0.018183	0.011866	0.015086	0.013983	0.008844	0.013904
0.019716	0.016493	0.019449	0.018409	0.015485	0.0175
0.019869	0.014289	0.020574	0.018532	0.018408	0.019943
0.019295	0.014638	0.020235	0.01769	0.01622	0.017389
0.026847	0.018815	0.029277	0.025976	0.017516	0.02905
0.026463	0.019186	0.027818	0.025004	0.015647	0.025404
0.021533	0.016278	0.019365	0.021294	0.014501	0.021547
0.022034	0.012588	0.023495	0.020715	0.017174	0.022928
0.019157	0.013982	0.019871	0.017527	0.009593	0.018591
0.022921	0.010751	0.02353	0.020919	0.018383	0.022005
0.012621	0.009646	0.012577	0.011373	0.010483	0.013307
0.022343	0.015977	0.022655	0.021003	0.012711	0.021341
0.028595	0.017396	0.028203	0.023019	0.018583	0.024267
0.02094	0.012989	0.020217	0.020212	0.013905	0.020658
0.019266	0.012502	0.020096	0.017818	0.014365	0.019201
0.021664	0.01541	0.020785	0.021393	0.018044	0.022664
0.009383	0.010185	0.013041	0.01328	0.010778	0.013105
0.021409	0.018054	0.024208	0.01954	0.017284	0.022417
0.020903	0.013225	0.024372	0.01838	0.013378	0.021725
0.015643	0.011321	0.018135	0.015374	0.015121	0.017914
0.021414	0.012298	0.019284	0.020681	0.018348	0.019755
0.019709	0.015827	0.020448	0.019254	0.015946	0.020639
0.026719	0.021311	0.021661	0.025183	0.019148	0.023656
0.015844	0.010231	0.01725	0.014858	0.013392	0.016634
0.017006	0.011485	0.018397	0.016326	0.013893	0.018084
0.015959	0.011101	0.016881	0.014353	0.012686	0.015474
0.019909	0.013768	0.021139	0.018389	0.017781	0.020626
0.020539	0.017194	0.023162	0.016718	0.02086	0.020591
0.023659	0.013311	0.022404	0.021793	0.015141	0.021133
0.020677	0.008605	0.025813	0.019517	0.020978	0.024938
0.01956	0.006203	0.020366	0.01842	0.014314	0.01941
0.023905	0.014045	0.025025	0.021941	0.015464	0.02323
0.022874	0.009221	0.020779	0.02113	0.017037	0.020913
0.02012	0.006831	0.022516	0.018396	0.018033	0.022478
0.026592	0.009318	0.02023	0.024537	0.02192	0.020303
0.026548	0.015095	0.025516	0.026171	0.025292	0.025917
0.024407	0.010804	0.025314	0.022576	0.014002	0.023908
0.018773	0.012343	0.019982	0.017725	0.014515	0.019932
0.023972	0.014795	0.023558	0.021568	0.022995	0.022442
0.023079	0.015983	0.022445	0.023274	0.016782	0.023289
0.019617	0.015167	0.018308	0.020246	0.017473	0.017757
0.015515	0.013975	0.014514	0.020046	0.012356	0.019537
0.028241	0.025844	0.02938	0.030413	0.026148	0.032935
0.011781	0.00567	0.004229	0.00793	0.003968	0.002944
0.011401	0.008831	0.010897	0.010903	0.009169	0.010977
0.020859	0.01403	0.018512	0.020799	0.015492	0.017886
0.018426	0.015051	0.015226	0.017247	0.012987	0.014358
0.019279	0.01901	0.017161	0.02168	0.015945	0.019029
0.016597	0.012751	0.015336	0.014721	0.013262	0.017377
0.024526	0.024684	0.027233	0.025196	0.02173	0.027589
0.025087	0.009431	0.019026	0.021625	0.018632	0.017963
0.015549	0.014685	0.017917	0.015176	0.015498	0.017628
0.016719	0.014702	0.01755	0.016206	0.015736	0.01768
0.011832	0.011814	0.013123	0.010113	0.011176	0.012223
0.024761	0.020705	0.025434	0.018288	0.019931	0.01899
0.02445	0.020604	0.023096	0.019511	0.018773	0.016004
0.01818	0.012961	0.016924	0.018701	0.017037	0.017275
0.019023	0.012391	0.02137	0.019211	0.020516	0.02098
0.00605	0.003122	0.005442	0.006969	0.007443	0.004292
0.024952	0.011763	0.020381	0.021086	0.01345	0.019806
0.018384	0.016049	0.018079	0.015258	0.012655	0.01407
0.015826	0.01306	0.013861	0.016142	0.011872	0.015075
0.020896	0.011206	0.023047	0.021356	0.014379	0.024149
0.021268	0.013089	0.019235	0.028218	0.013007	0.026289
0.016933	0.011087	0.01665	0.018337	0.011719	0.018099
0.018447	0.013026	0.018613	0.018145	0.014221	0.017842
0.016656	0.013269	0.017388	0.011956	0.016207	0.016313
0.015683	0.014155	0.018834	0.009891	0.013809	0.012773
0.022558	0.012238	0.027735	0.018598	0.017418	0.025249
0.014676	0.007712	0.012114	0.013281	0.01203	0.010634
0.037976	0.009407	0.0394	0.033945	0.013073	0.035708
0.020589	0.007034	0.01995	0.018563	0.014434	0.019178
0.019526	0.009258	0.01956	0.017804	0.014344	0.018906
0.017632	0.00896	0.018703	0.016168	0.014809	0.018117
0.012482	0.007904	0.013415	0.010388	0.009817	0.011146
0.010904	0.006164	0.010182	0.009461	0.007901	0.009404
0.020084	0.014087	0.02192	0.017798	0.013577	0.019256
0.023421	0.015562	0.023814	0.020569	0.014837	0.021783
0.022099	0.010504	0.023779	0.019808	0.014147	0.02204
0.016374	0.008108	0.015612	0.015691	0.014098	0.015453
0.021877	0.013545	0.022337	0.020508	0.013989	0.021387
0.023432	0.017463	0.024071	0.021742	0.015381	0.023596
0.02325	0.016289	0.024721	0.022434	0.020696	0.022209
0.027531	0.022159	0.028265	0.029424	0.014669	0.030841
0.027157	0.015232	0.029431	0.025395	0.018767	0.028378
0.026375	0.010424	0.027558	0.023441	0.013791	0.025327
0.022563	0.015663	0.023521	0.020097	0.01122	0.021525
0.019383	0.010815	0.024028	0.017766	0.020662	0.023466
0.020922	0.010917	0.022011	0.020073	0.015901	0.022329
0.015043	0.008145	0.020108	0.014287	0.016773	0.019968
0.018508	0.01168	0.020494	0.01866	0.012381	0.020755
0.017925	0.011069	0.018124	0.017405	0.013645	0.017951
0.017536	0.010261	0.018975	0.016626	0.015211	0.018822
0.024461	0.00725	0.025588	0.021643	0.013567	0.023793
0.022754	0.010068	0.023785	0.020511	0.014162	0.022633
0.02091	0.011476	0.021477	0.018568	0.011897	0.020242
0.01837	0.012984	0.018463	0.017608	0.011942	0.018335
0.019215	0.013808	0.020537	0.019075	0.018615	0.020569
0.025642	0.011914	0.025902	0.023445	0.019698	0.024983
0.025334	0.014766	0.023694	0.023603	0.018671	0.023937
0.027871	0.018266	0.025113	0.02782	0.02127	0.025651
0.01893	0.012143	0.020149	0.017925	0.01573	0.019983
0.020532	0.015795	0.026172	0.017669	0.025147	0.026324
0.026076	0.007745	0.030654	0.024487	0.025806	0.030028
0.026782	0.016489	0.027709	0.022547	0.013631	0.024489
0.023681	0.015961	0.022317	0.022256	0.014872	0.021814
0.019053	0.011502	0.019957	0.017026	0.011271	0.01854
0.023712	0.015323	0.019927	0.021632	0.020411	0.019351
0.021098	0.011409	0.020073	0.019965	0.01678	0.019678
0.018596	0.01166	0.019011	0.01567	0.01513	0.016996
0.020343	0.015331	0.023236	0.018822	0.01902	0.022679
0.019703	0.014372	0.019301	0.02022	0.016503	0.018967
0.024688	0.01697	0.025423	0.022606	0.013665	0.02367
0.01986	0.01204	0.020018	0.018724	0.014584	0.01859
0.018733	0.008617	0.019686	0.018015	0.016478	0.018547
0.025615	0.011426	0.027718	0.024729	0.015388	0.026039
0.02126	0.011406	0.024972	0.018238	0.01834	0.022369
0.02769	0.012355	0.029215	0.025135	0.025948	0.028834
0.017323	0.009298	0.015847	0.015603	0.013549	0.015398
0.019051	0.01287	0.021065	0.01814	0.016153	0.021773
0.019366	0.006711	0.017667	0.017531	0.016788	0.017215
0.015948	0.006685	0.01469	0.015402	0.014559	0.017329
0.026042	0.013164	0.028267	0.026584	0.026153	0.028431
0.022742	0.005972	0.034292	0.021555	0.029038	0.034347
0.020493	0.007778	0.022847	0.01886	0.017717	0.022347
0.02273	0.015227	0.025653	0.021016	0.022465	0.025318
0.027338	0.014003	0.026095	0.024675	0.018731	0.025309
0.01913	0.010104	0.019729	0.017635	0.012894	0.017992
0.023197	0.011113	0.023979	0.021292	0.012425	0.0223
0.018334	0.007849	0.019161	0.016747	0.013162	0.018336
0.017996	0.00829	0.021247	0.016876	0.017703	0.019602
0.021514	0.011874	0.021987	0.020311	0.016473	0.021517
0.026885	0.013437	0.028305	0.024869	0.017713	0.026843
0.020663	0.008647	0.023463	0.019283	0.016662	0.022529
0.020801	0.012818	0.021768	0.019115	0.013626	0.020476
0.024027	0.015696	0.026445	0.021752	0.018729	0.025386
0.016981	0.008122	0.017524	0.015004	0.011062	0.015856
0.021035	0.007981	0.021067	0.019572	0.021205	0.021232
0.020366	0.008707	0.024337	0.018672	0.018607	0.023512
0.022845	0.012536	0.02335	0.019526	0.017575	0.021835
0.022393	0.006905	0.023555	0.021447	0.022446	0.023409
0.016151	0.007519	0.020164	0.014486	0.018449	0.019819
0.021591	0.015044	0.022679	0.018539	0.013838	0.018896
0.020794	0.007209	0.021159	0.019415	0.014833	0.020099
0.027621	0.011993	0.028677	0.026023	0.015251	0.027559
0.023505	0.012507	0.024394	0.021873	0.021648	0.024505
0.017522	0.006858	0.018404	0.016514	0.014711	0.018062
0.022414	0.007562	0.02267	0.02093	0.017766	0.022024
0.026296	0.008748	0.027782	0.024246	0.020743	0.027077
0.032156	0.010971	0.033	0.02951	0.012669	0.030797
0.024534	0.009148	0.025063	0.023205	0.015851	0.024272
0.02194	0.008369	0.024145	0.020637	0.019531	0.023582
0.020114	0.009209	0.020872	0.01845	0.016335	0.020286
0.021587	0.012209	0.025532	0.019469	0.019386	0.024144
0.025268	0.013245	0.027853	0.022818	0.020338	0.026502
0.030077	0.010119	0.032874	0.027575	0.024991	0.032195
0.037753	0.019596	0.039096	0.034332	0.015624	0.036366
0.02331	0.00954	0.025403	0.021531	0.015926	0.024369
0.021709	0.013443	0.022793	0.020715	0.01753	0.022196
0.023427	0.011185	0.024449	0.022085	0.014426	0.023551
0.020066	0.009669	0.021828	0.01849	0.015779	0.021241
0.022989	0.006911	0.023901	0.021479	0.015523	0.023036
0.030403	0.017165	0.032493	0.026768	0.024447	0.03071
0.018276	0.009527	0.020194	0.016157	0.017958	0.01965
0.015682	0.008544	0.020655	0.013655	0.019308	0.019393
0.022737	0.015796	0.022306	0.02002	0.014555	0.020823
0.021707	0.016361	0.02163	0.018496	0.013831	0.019322
0.022412	0.011257	0.023517	0.020683	0.015496	0.022645
0.018049	0.010098	0.018897	0.017078	0.015677	0.018834
0.024531	0.008769	0.02622	0.023224	0.01818	0.025332
0.022909	0.015614	0.027848	0.022098	0.023828	0.02755
0.022184	0.011229	0.019496	0.020407	0.016783	0.018591
0.022126	0.010561	0.022835	0.022251	0.014426	0.022829
0.022927	0.011943	0.021619	0.021204	0.016851	0.02149
0.023337	0.015846	0.026399	0.021297	0.017787	0.024864
0.016412	0.01094	0.016959	0.015573	0.014415	0.01664
0.016912	0.011559	0.015645	0.016347	0.012672	0.015777
0.018779	0.01097	0.023263	0.017042	0.021438	0.023452
0.029274	0.015072	0.030929	0.026772	0.030427	0.031842
0.024385	0.022541	0.024634	0.024064	0.021718	0.026056
0.026547	0.025624	0.02657	0.022803	0.018975	0.024398
0.023347	0.016372	0.018909	0.019938	0.017856	0.018687
0.022145	0.010383	0.014478	0.021883	0.022977	0.014699
0.020388	0.013192	0.019873	0.019552	0.0196	0.019248
0.028581	0.006423	0.021543	0.026771	0.020606	0.021199
0.033073	0.007698	0.026611	0.03211	0.02313	0.026663
0.020354	0.011049	0.021027	0.019782	0.011962	0.020759
0.023195	0.014818	0.023158	0.018428	0.011221	0.018436
0.020786	0.014635	0.021533	0.018106	0.01179	0.018904
0.017961	0.009611	0.018117	0.017074	0.015515	0.017799
0.023284	0.011771	0.024281	0.022493	0.019607	0.024161
0.022995	0.011813	0.024954	0.021257	0.017004	0.023828
0.022991	0.007794	0.02451	0.021426	0.019637	0.023837
0.025985	0.011371	0.025137	0.023445	0.01798	0.023753
0.02603	0.007869	0.023097	0.024421	0.020917	0.022911
0.024146	0.011689	0.024315	0.022512	0.023579	0.024142
0.0257	0.013521	0.027064	0.024775	0.013194	0.027045
0.026093	0.011697	0.027519	0.023595	0.008615	0.025639
0.02103	0.008823	0.025089	0.020164	0.0174	0.024659
0.023486	0.00935	0.025292	0.021507	0.018383	0.024258
0.024709	0.009671	0.021299	0.022847	0.016294	0.020954
0.017652	0.007057	0.018207	0.016401	0.013101	0.017737
0.02001	0.009635	0.020842	0.018594	0.01496	0.020239
0.019348	0.011414	0.02034	0.017296	0.013488	0.019328
0.022675	0.011195	0.021425	0.021196	0.016562	0.021248
0.02014	0.009091	0.020028	0.017998	0.012801	0.018967
0.020813	0.007206	0.024718	0.018541	0.018763	0.023408
0.030351	0.011533	0.030795	0.026915	0.015045	0.028497
0.018609	0.008437	0.019638	0.016613	0.013487	0.018594
0.02274	0.008493	0.025541	0.02002	0.018373	0.024462
0.018958	0.010539	0.020729	0.017632	0.016742	0.020264
0.023722	0.014026	0.025171	0.021479	0.016608	0.023711
0.023851	0.012012	0.025693	0.02101	0.01301	0.023693
0.019457	0.009136	0.020145	0.01768	0.011756	0.019184
0.018735	0.010014	0.020311	0.016725	0.014902	0.019535
0.023279	0.012807	0.023628	0.020496	0.019659	0.022754
0.02044	0.011316	0.022085	0.017879	0.015378	0.021088
0.026619	0.009361	0.027049	0.023547	0.011426	0.024551
0.025122	0.015484	0.023084	0.022841	0.017522	0.021901
0.023875	0.017211	0.022955	0.021626	0.016742	0.02213
0.019561	0.01541	0.022292	0.01749	0.015888	0.019912
0.018035	0.011457	0.02102	0.016941	0.01881	0.019898
0.017543	0.010319	0.020342	0.016232	0.019266	0.020345
0.017024	0.012623	0.017253	0.015643	0.011164	0.016631
0.016824	0.012926	0.018048	0.016288	0.014818	0.018112
0.016376	0.010332	0.015614	0.015634	0.01447	0.01531
0.017037	0.008348	0.021404	0.016071	0.018932	0.021165
0.018324	0.009546	0.018006	0.01641	0.011749	0.016912
0.029651	0.010722	0.025988	0.027924	0.01784	0.025483
0.021244	0.010718	0.02179	0.019556	0.010673	0.020901
0.023192	0.012967	0.023954	0.021553	0.011139	0.02289
0.018328	0.0102	0.01921	0.017333	0.015919	0.018817
0.016192	0.012788	0.020501	0.015062	0.01842	0.020348
0.015486	0.010064	0.015934	0.014501	0.015043	0.015756
0.012901	0.007738	0.013868	0.012029	0.012684	0.014008
0.010854	0.006869	0.009847	0.009745	0.011075	0.009735
0.015407	0.007395	0.016203	0.014325	0.011501	0.015359
0.018499	0.011089	0.018319	0.017422	0.014219	0.017227
0.0203	0.010105	0.018146	0.019753	0.014878	0.018222
0.02434	0.007753	0.024735	0.022861	0.011821	0.023646
0.026718	0.009862	0.027038	0.02559	0.011987	0.026314
0.020525	0.008007	0.022023	0.019643	0.015118	0.021101
0.020613	0.006743	0.026451	0.020391	0.025717	0.025247
0.02147	0.006276	0.032796	0.021182	0.030779	0.031633
0.031162	0.007242	0.030946	0.030181	0.019463	0.029981
0.020419	0.007377	0.025148	0.019743	0.021469	0.025195
0.021063	0.008908	0.023084	0.020087	0.017226	0.022795
0.019111	0.012952	0.021947	0.018395	0.015013	0.021528
0.018551	0.007974	0.019533	0.017778	0.016468	0.019341
0.028598	0.00943	0.021439	0.026294	0.022164	0.02098
0.025118	0.007876	0.025617	0.023689	0.016625	0.024998
0.027921	0.014459	0.02972	0.027534	0.020515	0.029299
0.025922	0.016003	0.031898	0.031622	0.022828	0.035248
0.025997	0.015786	0.02774	0.025598	0.020735	0.02804
0.022165	0.012314	0.024218	0.023313	0.018125	0.025145
0.020179	0.009237	0.022517	0.019309	0.014669	0.021968
0.025726	0.019217	0.029888	0.019712	0.022019	0.025764
0.024937	0.021214	0.026804	0.01919	0.02069	0.021784
0.030214	0.025356	0.029247	0.028246	0.022784	0.029264
0.019027	0.012919	0.022742	0.014985	0.017845	0.018241
0.020032	0.013009	0.021799	0.019062	0.019017	0.021087
0.025013	0.016095	0.02503	0.023828	0.019559	0.024266
0.022056	0.010162	0.023884	0.021308	0.019964	0.023087
0.029525	0.017427	0.028405	0.028569	0.024571	0.02859
0.026443	0.014151	0.029865	0.023624	0.019332	0.02774
0.028548	0.013271	0.030099	0.026566	0.018441	0.028742
0.019877	0.01154	0.01945	0.01863	0.016285	0.019027
0.021525	0.010052	0.023683	0.020777	0.021142	0.023625
0.021128	0.009018	0.024659	0.020371	0.019258	0.024443
0.02282	0.01067	0.024362	0.021547	0.017102	0.023873
0.02675	0.012414	0.029366	0.025059	0.020749	0.028563
0.020169	0.013089	0.02107	0.019223	0.010516	0.02034
0.021806	0.005817	0.022584	0.021157	0.014948	0.022106
0.024238	0.014501	0.024149	0.022273	0.013238	0.022328
0.019745	0.014236	0.021283	0.017879	0.01097	0.019565
0.024254	0.01125	0.026044	0.024204	0.018087	0.025573
0.024746	0.008619	0.024957	0.023359	0.019982	0.024414
0.030667	0.019401	0.03037	0.029429	0.024379	0.029889
0.02656	0.01688	0.027452	0.024705	0.025784	0.02661
0.021649	0.012509	0.021737	0.0208	0.018521	0.021361
0.019416	0.008707	0.021648	0.017867	0.016162	0.020807
0.021636	0.00783	0.023468	0.019042	0.016899	0.022474
0.027555	0.013432	0.029672	0.024292	0.029361	0.029527
0.022867	0.016713	0.023039	0.021025	0.020377	0.022708
0.024057	0.017339	0.021678	0.02207	0.019642	0.021753
0.028977	0.020848	0.02773	0.026422	0.013949	0.026572
0.026726	0.019383	0.025937	0.022981	0.017217	0.023757
0.019068	0.010658	0.026053	0.017589	0.023464	0.025589
0.030334	0.013616	0.030567	0.028148	0.027417	0.029637
0.03233	0.012459	0.035082	0.030224	0.022368	0.032967
0.024919	0.008419	0.023333	0.022605	0.020079	0.022777
0.021165	0.008665	0.022178	0.019742	0.016129	0.02107
0.02241	0.010142	0.022807	0.020398	0.013472	0.021506
0.029303	0.014396	0.030467	0.025925	0.010123	0.027581
0.03334	0.01962	0.035383	0.031892	0.016003	0.034785
0.024881	0.013582	0.026063	0.023471	0.019927	0.025711
0.022489	0.012592	0.023764	0.019252	0.016864	0.023287
0.024958	0.013935	0.025173	0.022682	0.016652	0.023995
0.021501	0.014632	0.025719	0.020283	0.020277	0.024685
0.040565	0.018988	0.027806	0.036997	0.040795	0.028856
0.022208	0.014053	0.021407	0.020481	0.013914	0.020474
0.024437	0.015581	0.026875	0.021997	0.014918	0.024963
0.027768	0.023054	0.028681	0.022906	0.02429	0.026398
0.031281	0.020001	0.031068	0.026317	0.025863	0.029784
0.03138	0.015192	0.026206	0.029091	0.029412	0.026319
0.021146	0.015143	0.023377	0.020668	0.017269	0.02329
0.020068	0.014089	0.019873	0.01822	0.015537	0.018748
0.019774	0.011119	0.020357	0.018135	0.012269	0.018896
0.025173	0.022604	0.023898	0.026428	0.021213	0.025668
0.02132	0.016486	0.021546	0.019651	0.018603	0.020778
0.0188	0.010369	0.021912	0.016742	0.016193	0.02079
0.022566	0.018624	0.028236	0.023968	0.022417	0.030992
0.025695	0.015112	0.023444	0.023002	0.020479	0.022169
0.020913	0.008591	0.022254	0.019042	0.016632	0.021528
0.032455	0.012251	0.034229	0.030113	0.017474	0.032938
0.031627	0.008083	0.032974	0.027915	0.011639	0.030041
0.03821	0.01354	0.039815	0.034399	0.013403	0.036635
0.025426	0.012966	0.026339	0.024605	0.013908	0.025733
0.031426	0.019554	0.033711	0.030528	0.022313	0.033137
0.026524	0.011595	0.026393	0.025668	0.021227	0.02558
0.017831	0.00731	0.01916	0.016299	0.010833	0.016994
0.01239	0.008267	0.011909	0.012412	0.009137	0.012122
0.017948	0.010916	0.017899	0.016376	0.012089	0.017152
0.026841	0.013587	0.028269	0.024545	0.015099	0.026892
0.024587	0.011244	0.026362	0.022505	0.015198	0.024739
0.026225	0.010867	0.024267	0.025635	0.023754	0.024356
0.026764	0.015896	0.029053	0.025393	0.020363	0.027968
0.025937	0.009787	0.026184	0.02444	0.012448	0.025038
0.029609	0.013896	0.030088	0.028142	0.017408	0.029192
0.025634	0.011006	0.024554	0.024279	0.019578	0.023873
0.02752	0.007269	0.025231	0.025869	0.018349	0.02465
0.032833	0.00979	0.030405	0.030305	0.023922	0.029384
0.025859	0.011405	0.027588	0.024066	0.024478	0.027493
0.031639	0.009126	0.038128	0.029453	0.025931	0.03715
0.019407	0.004397	0.028244	0.017947	0.026134	0.027969
0.028355	0.007452	0.033471	0.026199	0.027352	0.033047
0.029397	0.007584	0.029786	0.026864	0.016708	0.028436
0.035696	0.008706	0.037189	0.033147	0.02398	0.036291
0.02921	0.006745	0.03099	0.027157	0.021156	0.030267
0.038449	0.009957	0.039915	0.035348	0.026763	0.03871
0.037298	0.008797	0.039182	0.033844	0.027636	0.038006
0.039743	0.011095	0.043516	0.036599	0.026017	0.041672
0.028828	0.006217	0.030699	0.026572	0.022392	0.029342
0.034455	0.009002	0.035568	0.031543	0.023658	0.034174
0.030326	0.006872	0.031397	0.02798	0.018789	0.030242
0.027596	0.00748	0.041151	0.02622	0.039565	0.041097
0.026935	0.006958	0.040845	0.025608	0.037119	0.040763
0.021827	0.007282	0.025072	0.020581	0.020245	0.024599
0.025396	0.012994	0.028643	0.023599	0.018162	0.028088
0.038177	0.023162	0.040184	0.036154	0.023146	0.038754
0.029718	0.012363	0.024913	0.027407	0.024107	0.024442
0.02166	0.011687	0.020113	0.020343	0.019699	0.020346
0.031687	0.014424	0.034154	0.029539	0.017252	0.03263
0.030128	0.010741	0.03183	0.028215	0.014084	0.030549
0.023623	0.011687	0.024861	0.022	0.016375	0.024438
0.028421	0.023462	0.028187	0.02448	0.019757	0.026059
0.035014	0.023085	0.036031	0.032996	0.019968	0.03507
0.038035	0.010603	0.041429	0.036266	0.020101	0.039992
0.028153	0.005561	0.02814	0.026018	0.017882	0.027318
0.030082	0.006021	0.030193	0.028104	0.017973	0.029275
0.02957	0.006244	0.030724	0.02728	0.019617	0.02965
0.031363	0.006903	0.031837	0.029013	0.021245	0.030592
0.020434	0.005478	0.023402	0.018724	0.01482	0.02227
0.028222	0.007094	0.029988	0.025526	0.014378	0.027996
0.036519	0.01042	0.038494	0.03354	0.014704	0.036242
0.035679	0.009117	0.037332	0.033322	0.015639	0.035805
0.031256	0.007477	0.03341	0.028409	0.015931	0.031323
0.035525	0.007863	0.036856	0.032649	0.019422	0.035282
0.034181	0.009696	0.03584	0.031941	0.023902	0.034923
0.039296	0.010519	0.039947	0.034354	0.027157	0.038233
0.043156	0.014175	0.048005	0.039789	0.02942	0.046806
0.036004	0.008907	0.037767	0.033335	0.025021	0.036403
0.032474	0.00858	0.033784	0.030564	0.02296	0.033094
0.045621	0.010969	0.046828	0.042073	0.030835	0.045334
0.039868	0.009349	0.041305	0.037261	0.027585	0.04017
0.032789	0.0081	0.034518	0.029868	0.024922	0.033179
0.034705	0.008752	0.037035	0.031864	0.023543	0.035605
0.040916	0.009956	0.04339	0.038427	0.028223	0.042627
0.032303	0.007502	0.032338	0.030008	0.02239	0.031407
0.037135	0.008222	0.037908	0.03438	0.023678	0.036632
0.029459	0.007094	0.029407	0.027212	0.019198	0.028468
0.029325	0.006928	0.029639	0.027627	0.020775	0.029034
0.028094	0.014327	0.030241	0.026264	0.022841	0.02948
0.02128	0.00935	0.018367	0.019746	0.018777	0.019394
0.01312	0.004994	0.015477	0.011839	0.015154	0.015456
0.027621	0.007963	0.027535	0.025717	0.014699	0.026403
0.052658	0.012646	0	0.049807	0.014514	0.001415
0.046893	0.010761	0.061606	0.041545	0.021134	0.051665
0.030977	0.00628	0.030613	0.028309	0.014298	0.028954
0.039233	0.008968	0.037186	0.036518	0.019842	0.035761
0.039952	0.008474	0.041187	0.036926	0.019392	0.039214
0.039025	0.00971	0.042723	0.036464	0.021784	0.040782
0.039879	0.009519	0.042754	0.037582	0.020382	0.041182
0.03578	0.007885	0.036998	0.033185	0.018826	0.035318
0.037612	0.008935	0.04005	0.035014	0.019396	0.038322
0.031955	0.007438	0.034731	0.029246	0.018999	0.032819
0.043795	0.009599	0.045714	0.040693	0.020592	0.043733
0.037456	0.010088	0.039719	0.035141	0.019195	0.038323
0.032368	0.008432	0.03383	0.029785	0.017009	0.032132
0.044162	0.010576	0.044963	0.040659	0.02028	0.04275
0.03731	0.009737	0.04077	0.034799	0.019383	0.039362
0.035851	0.008204	0.038104	0.033632	0.020815	0.036748
0.030873	0.00736	0.031568	0.028959	0.021164	0.031036
0.036823	0.00812	0.037083	0.033674	0.021421	0.035427
0.034225	0.008019	0.036215	0.031744	0.019011	0.034805
0.02541	0.006192	0.031247	0.023374	0.023624	0.030216
0.028118	0.008038	0.02932	0.026126	0.015633	0.028284
0.029037	0.006693	0.03128	0.026751	0.01595	0.029643
0.030623	0.006958	0.031883	0.028106	0.015281	0.029992
0.022722	0.005335	0.023978	0.020938	0.011061	0.022624
0.024793	0.006844	0.025587	0.023339	0.015887	0.024774
0.031795	0.007609	0.032694	0.029958	0.01666	0.031475
0.033889	0.008286	0.035077	0.031626	0.01694	0.033534
0.034432	0.006517	0.036654	0.031684	0.01725	0.034743
0.040057	0.008346	0.042811	0.037452	0.018494	0.041344
0.037041	0.00814	0.038118	0.034527	0.020284	0.036533
0.037472	0.006493	0.038534	0.03453	0.013982	0.036239
0.042286	0.009015	0.043668	0.039131	0.015685	0.040822
0.049986	0.009712	0.05167	0.047021	0.015193	0.048912
0.032346	0.007572	0.033105	0.02979	0.014363	0.03101
0.03201	0.006223	0.034198	0.029895	0.014784	0.032462
0.027613	0.006781	0.028746	0.025046	0.012225	0.026534
0.025206	0.010341	0.026543	0.024168	0.014007	0.025789
0.020935	0.009422	0.022191	0.019513	0.013654	0.021148
0.025718	0.011255	0.02778	0.021627	0.014912	0.024676
0.027259	0.009136	0.027616	0.025589	0.013502	0.026337
0.025625	0.006795	0.024843	0.023696	0.02021	0.024503
0.032999	0.006299	0.033268	0.030529	0.013164	0.031765
0.03161	0.007528	0.033128	0.029491	0.011016	0.031424
0.030738	0.006025	0.031377	0.028462	0.007199	0.029438
0.030723	0.017225	0.033485	0.028742	0.014647	0.031979
0.029052	0.016718	0.033121	0.027052	0.014409	0.031492
0.02159	0.017852	0.024916	0.020133	0.02063	0.024118
0.026356	0.020453	0.034772	0.024499	0.03103	0.034408
0.028029	0.010218	0.033604	0.026478	0.025314	0.034328
0.029855	0.009562	0.032938	0.027803	0.019593	0.031964
0.036813	0.010046	0.038933	0.033691	0.015418	0.036378
0.034788	0.010075	0.036202	0.032483	0.014917	0.034605
0.036624	0.008255	0.038214	0.033993	0.015293	0.03629
0.025631	0.005199	0.026386	0.02379	0.012302	0.02511
0.024578	0.009386	0.025696	0.023072	0.015298	0.024719
0.027003	0.007333	0.027864	0.025642	0.015892	0.026896
0.026869	0.009056	0.028054	0.025114	0.013756	0.02674
0.026456	0.008398	0.028708	0.02465	0.020424	0.027692
0.020409	0.007855	0.025893	0.018728	0.017225	0.024942
0.017343	0.008726	0.019544	0.016718	0.015468	0.019327
0.024689	0.01445	0.025155	0.023324	0.012147	0.024335
0.020924	0.014745	0.022687	0.021291	0.012071	0.023443
0.021264	0.01511	0.02203	0.020298	0.014323	0.02148
0.014752	0.007711	0.014258	0.014099	0.013106	0.014643
0.016489	0.010896	0.018292	0.017076	0.011638	0.019274
0.017265	0.010652	0.018158	0.017899	0.014848	0.019087
0.02256	0.015656	0.023627	0.021052	0.017159	0.022398
0.018427	0.015388	0.018626	0.01573	0.012194	0.016435
0.022815	0.019984	0.023567	0.019259	0.016774	0.02087
0.022547	0.01875	0.023357	0.02104	0.014787	0.021927
0.020458	0.017026	0.020962	0.018387	0.015491	0.019354
0.015768	0.010831	0.013956	0.014981	0.014511	0.013101
0.016899	0.012632	0.020929	0.015178	0.015967	0.019745
0.018728	0.015384	0.020897	0.016978	0.013259	0.019903
0.028072	0.01182	0.025467	0.026309	0.021465	0.02483
0.022105	0.011022	0.023544	0.020708	0.016971	0.023053
0.025567	0.014276	0.026438	0.024977	0.018884	0.026269
0.026605	0.014511	0.02891	0.024633	0.016766	0.027823
0.024035	0.008604	0.030352	0.021981	0.024508	0.029732
0.021453	0.009027	0.02664	0.020126	0.020966	0.025937
0.024955	0.011893	0.027216	0.023917	0.021922	0.026748
0.025789	0.01052	0.029724	0.02373	0.022577	0.028543
0.022119	0.008917	0.021914	0.021021	0.020764	0.021749
0.027772	0.013276	0.03065	0.025437	0.020829	0.029204
0.028221	0.00696	0.029583	0.026623	0.02052	0.028959
0.023977	0.005676	0.029678	0.022806	0.026027	0.029278
0.025515	0.006133	0.029496	0.025075	0.025184	0.029553
0.020131	0.004867	0.017647	0.019484	0.020137	0.018021
0.023034	0.009868	0.023271	0.021703	0.020437	0.022892
0.023988	0.008354	0.024164	0.022071	0.015917	0.023739
0.016942	0.006149	0.014836	0.016814	0.0152	0.014938
0.019927	0.011839	0.016334	0.01927	0.018239	0.015502
0.022734	0.018331	0.021902	0.021895	0.014653	0.021511
0.018846	0.017953	0.017361	0.022195	0.017009	0.020669
0.02485	0.008815	0.023897	0.023037	0.01672	0.023095
0.028843	0.012201	0.030126	0.027427	0.016388	0.029274
0.030615	0.010111	0.032044	0.028102	0.015691	0.030223
0.026593	0.010591	0.025976	0.02563	0.017172	0.026294
0.016549	0.006948	0.031068	0.015374	0.030721	0.031111
0.021069	0.010884	0.048534	0.019525	0.049134	0.048594
0.022455	0.011115	0.026879	0.020379	0.017222	0.026091
0.02195	0.009255	0.024086	0.020522	0.014191	0.02337
0.028691	0.010132	0.030648	0.02647	0.017371	0.02934
0.014711	0.012509	0.01523	0.014674	0.010361	0.018793
0.018058	0.009237	0.01974	0.017253	0.020039	0.019668
0.023474	0.013049	0.02524	0.022475	0.024118	0.024961
0.025899	0.009938	0.035209	0.024172	0.031848	0.035056
0.022116	0.006971	0.02281	0.020433	0.01189	0.021781
0.017457	0.007911	0.017197	0.016818	0.009458	0.016882
0.018467	0.013584	0.018261	0.016738	0.01091	0.016481
0.026405	0.01821	0.026819	0.025697	0.015978	0.026594
0.031543	0.014705	0.03022	0.030191	0.022062	0.029983
0.034802	0.013762	0.037123	0.032896	0.024943	0.036201
0.028962	0.012712	0.029943	0.027143	0.009697	0.028517
0.024183	0.009677	0.023861	0.023489	0.01504	0.023538
0.024256	0.013755	0.026202	0.020931	0.020446	0.023627
0.028454	0.019987	0.028119	0.025733	0.019546	0.025809
0.023633	0.012877	0.023545	0.023137	0.018923	0.023851
0.021606	0.008252	0.022259	0.020086	0.010642	0.021314
0.018273	0.006998	0.022778	0.017251	0.018848	0.022392
0.023719	0.01421	0.02711	0.023413	0.022544	0.026286
0.020674	0.009986	0.019182	0.020094	0.015377	0.018774
0.019158	0.005225	0.019335	0.018212	0.0164	0.018976
0.02098	0.007491	0.021817	0.019625	0.012258	0.021034
0.021932	0.014459	0.022786	0.021461	0.018028	0.022615
0.024476	0.020021	0.024717	0.026401	0.018203	0.027113
0.020133	0.020058	0.019687	0.020798	0.01031	0.022453
0.022944	0.013765	0.023312	0.021539	0.014321	0.022088
0.025813	0.018319	0.026056	0.023534	0.013221	0.023785
0.01923	0.015583	0.019529	0.017821	0.013861	0.017971
0.021875	0.015084	0.024482	0.019147	0.021788	0.022587
0.017789	0.013268	0.019274	0.019082	0.016499	0.013657
0.018945	0.020882	0.018923	0.025735	0.016821	0.024734
0.025107	0.019007	0.023953	0.021791	0.021634	0.023508
0.017759	0.013315	0.017485	0.016271	0.014366	0.017846
0.016992	0.011918	0.015735	0.016446	0.013234	0.01596
0.023942	0.01605	0.02089	0.023066	0.016566	0.020615
0.034625	0.0191	0.030169	0.033438	0.022554	0.029157
0.023827	0.005885	0.017733	0.022411	0.016958	0.017341
0.022819	0.011942	0.021754	0.021589	0.015757	0.021221
0.02472	0.009339	0.024954	0.021779	0.017333	0.022934
0.019794	0.011029	0.022592	0.01808	0.019587	0.021621
0.024907	0.014317	0.018976	0.023338	0.023405	0.019054
0.017844	0.008035	0.010637	0.016531	0.017955	0.011049
0.022074	0.012679	0.021833	0.020687	0.016287	0.020002
0.026605	0.023037	0.02482	0.025732	0.020162	0.026319
0.02116	0.010212	0.01981	0.019861	0.01484	0.018565
0.018544	0.013392	0.021881	0.017409	0.018707	0.021301
0.023352	0.013538	0.0238	0.021912	0.018935	0.021675
0.024821	0.01313	0.025546	0.023487	0.018425	0.024173
0.01969	0.012043	0.020713	0.019072	0.012428	0.02053
0.021381	0.010277	0.022457	0.019654	0.017391	0.021797
0.018164	0.010924	0.018332	0.016898	0.015591	0.01806
0.030902	0.015097	0.031553	0.028993	0.018156	0.030363
0.020641	0.013071	0.022416	0.019824	0.017451	0.02251
0.023962	0.015297	0.023209	0.021614	0.013707	0.020975
0.027144	0.015041	0.026724	0.024804	0.015187	0.024999
0.024677	0.009793	0.025913	0.023027	0.018155	0.025112
0.023688	0.014743	0.024021	0.022701	0.01462	0.023374
0.021238	0.015367	0.022241	0.019366	0.018734	0.019633
0.022315	0.015885	0.021767	0.02021	0.018609	0.019387
0.019816	0.012062	0.020215	0.018608	0.012597	0.019409
0.018024	0.0094	0.018738	0.017577	0.017601	0.018845
0.028876	0.025845	0.028872	0.029388	0.023453	0.029856
0.016928	0.009891	0.01783	0.016299	0.015413	0.017735
0.021794	0.011765	0.025091	0.020244	0.019447	0.024396
0.02182	0.01803	0.024309	0.022508	0.020912	0.025745
0.027725	0.024453	0.028151	0.02942	0.023007	0.031342
0.037952	0.031393	0.042711	0.036714	0.033636	0.041527
0.02233	0.017173	0.024102	0.02112	0.020374	0.023419
0.019146	0.014819	0.022071	0.019026	0.016693	0.023257
0.016676	0.008069	0.015517	0.015524	0.012906	0.015837
0.018546	0.012195	0.016702	0.018955	0.011766	0.016907
0.020739	0.014089	0.023155	0.017944	0.023806	0.024038
0.020196	0.009997	0.016076	0.018608	0.020659	0.016621
0.020788	0.01731	0.020527	0.020016	0.020213	0.021377
0.016956	0.011947	0.023828	0.015523	0.018168	0.017835
0.017082	0.009141	0.019767	0.013755	0.016287	0.015541
0.015493	0.01155	0.02051	0.013868	0.019806	0.015307
0.012816	0.010094	0.016632	0.014069	0.014811	0.010993
0.021906	0.015862	0.023474	0.019077	0.018089	0.021344
0.020338	0.014829	0.020408	0.019105	0.017863	0.020331
0.019175	0.013317	0.018723	0.017724	0.016702	0.017655
0.021727	0.011893	0.022186	0.02015	0.011378	0.020758
0.025466	0.017967	0.026862	0.025274	0.017628	0.026743
0.019991	0.012351	0.020793	0.018194	0.017156	0.01968
0.019852	0.008258	0.021381	0.016348	0.019461	0.020299
0.021897	0.006442	0.022383	0.02105	0.020362	0.020741
0.022188	0.00809	0.016867	0.022639	0.023154	0.018111
0.018407	0.012222	0.017679	0.020836	0.01812	0.018778
0.013237	0.014126	0.016232	0.014206	0.012037	0.017291
0.020481	0.015092	0.020845	0.020706	0.017708	0.021173
0.018859	0.015783	0.017309	0.019356	0.014847	0.018956
0.024201	0.018123	0.021458	0.025991	0.014369	0.024277
0.023131	0.020664	0.022117	0.022797	0.020295	0.022267
0.019217	0.014212	0.016566	0.018675	0.017992	0.017013
0.019451	0.015065	0.021574	0.019036	0.01884	0.022779
0.016575	0.011095	0.01615	0.015258	0.013898	0.016394
0.028999	0.013463	0.023681	0.024519	0.028542	0.021667
0.026665	0.011516	0.024544	0.02144	0.018503	0.023585
0.015423	0.007597	0.017006	0.01497	0.019487	0.017321
0.023445	0.012591	0.023061	0.021801	0.024924	0.02187
0.018283	0.008485	0.019519	0.014489	0.019287	0.015911
0.029736	0.012449	0.028519	0.027951	0.021525	0.027767
0.029107	0.013258	0.029411	0.027491	0.01679	0.02846
0.027523	0.014512	0.030121	0.026386	0.016641	0.029302
0.019755	0.008347	0.018172	0.018602	0.016345	0.018051
0.021594	0.015837	0.021498	0.020215	0.014077	0.020442
0.015084	0.013828	0.014494	0.014719	0.010364	0.014564
0.022016	0.016228	0.022777	0.020263	0.011895	0.020919
0.020195	0.016071	0.0194	0.020455	0.014461	0.020318
0.020656	0.015662	0.021688	0.019258	0.013737	0.02068
0.015383	0.012967	0.015378	0.016305	0.012881	0.016306
0.013334	0.012812	0.013064	0.013804	0.013463	0.013646
0.028972	0.027687	0.026393	0.027109	0.025136	0.024979
0.030207	0.024517	0.029018	0.026632	0.028486	0.025387
0.016338	0.014174	0.016736	0.015096	0.013995	0.015945
0.017818	0.015485	0.017323	0.016878	0.01534	0.016814
0.013984	0.01026	0.014594	0.01331	0.013077	0.014237
0.014105	0.009726	0.012102	0.010433	0.008751	0.010879
0.020114	0.018226	0.03127	0.019161	0.026971	0.02876
0.017989	0.012189	0.015153	0.014373	0.0126	0.014448
0.021325	0.013982	0.021358	0.020329	0.015726	0.021313
0.02169	0.01865	0.023028	0.02052	0.017879	0.022652
0.021062	0.019431	0.021144	0.01963	0.019724	0.020516
0.01288	0.012369	0.012495	0.010847	0.009731	0.010848
0.011621	0.011051	0.01052	0.010215	0.009422	0.010192
0.012463	0.01021	0.010191	0.011005	0.011944	0.010309
0.012956	0.009343	0.008411	0.011874	0.013262	0.009466
0.01276	0.011436	0.010012	0.011949	0.010081	0.009717
0.013458	0.01333	0.012936	0.012741	0.012467	0.012744
0.014435	0.014159	0.014488	0.017517	0.017188	0.018482
0.028312	0.02513	0.028391	0.027855	0.030013	0.028444
0.014227	0.012084	0.017579	0.016846	0.015895	0.021488
0.021844	0.014238	0.0219	0.018156	0.014654	0.019716
0.019342	0.016764	0.02011	0.01849	0.016544	0.019607
0.022377	0.01829	0.021582	0.020417	0.020254	0.021106
0.027356	0.021205	0.029698	0.024942	0.023255	0.025347
0.020661	0.010269	0.019287	0.018447	0.017844	0.01862
0.023435	0.018579	0.017352	0.02159	0.022109	0.020027
0.019813	0.016293	0.016579	0.018241	0.017942	0.017338
0.015249	0.013354	0.015214	0.010122	0.012056	0.01228
0.014371	0.012996	0.014162	0.01386	0.011769	0.014482
0.021272	0.017346	0.021877	0.020576	0.017301	0.021323
0.021399	0.014473	0.022941	0.019757	0.014622	0.022066
0.026823	0.015616	0.027907	0.023172	0.011403	0.025476
0.018488	0.016652	0.020482	0.01742	0.016673	0.018998
0.028761	0.028966	0.034874	0.025211	0.033956	0.035775
0.01974	0.008611	0.014065	0.016519	0.015044	0.010996
0.027444	0.019997	0.024393	0.029793	0.027226	0.02759
0.028683	0.01524	0.028152	0.026242	0.018172	0.02735
0.031791	0.026409	0.03572	0.03078	0.031481	0.036077
0.026289	0.020733	0.02752	0.024016	0.024449	0.027305
0.026631	0.014246	0.030845	0.025718	0.026627	0.031105
0.031553	0.012527	0.032449	0.024471	0.023835	0.028657
0.022766	0.01272	0.016354	0.01951	0.010687	0.012873
0.024074	0.01992	0.026282	0.025859	0.02281	0.028302
0.028843	0.02191	0.032225	0.029687	0.028019	0.03251
0.017328	0.008793	0.01716	0.016249	0.007258	0.016611
0.024659	0.017406	0.026296	0.020823	0.023003	0.02532
0.021883	0.014781	0.022055	0.020833	0.015346	0.022689
0.017301	0.00676	0.017284	0.015358	0.005787	0.015767
0.02678	0.023506	0.026571	0.027133	0.012738	0.027065
0.017771	0.018257	0.017634	0.018811	0.012146	0.019057
0.022483	0.015266	0.016443	0.016338	0.009873	0.013213
0.021531	0.02044	0.030074	0.02736	0.027438	0.030175
0.030787	0.029614	0.031292	0.037112	0.026993	0.034809
0.023591	0.020642	0.02297	0.023372	0.024655	0.023004
0.026217	0.021042	0.027351	0.024542	0.022254	0.02545
0.022667	0.018449	0.022771	0.022291	0.020655	0.023047
0.023516	0.018857	0.025423	0.022509	0.020884	0.024319
0.024145	0.017357	0.023997	0.021747	0.017612	0.022015
0.023283	0.015588	0.023363	0.022159	0.018439	0.022364
0.021777	0.015562	0.022576	0.020238	0.016483	0.021311
0.021421	0.017529	0.021664	0.020528	0.017548	0.021281
0.025271	0.015954	0.011932	0.012986	0.005277	0.014867
0.030831	0.02554	0.025341	0.029185	0.022531	0.023286
0.024408	0.022729	0.026818	0.021145	0.021794	0.027425
0.018512	0.008679	0.013695	0.014879	0.010072	0.013136
0.019479	0.009232	0.019261	0.017842	0.00745	0.01796
0.016386	0.011618	0.016691	0.016493	0.011408	0.017065
0.021118	0.018492	0.021469	0.019085	0.015792	0.019514
0.021248	0.015107	0.021924	0.023248	0.01075	0.0234
0.017198	0.014655	0.017598	0.017007	0.013702	0.017336
0.016459	0.013222	0.017072	0.01565	0.015222	0.016498
0.021544	0.01993	0.021838	0.021523	0.018903	0.021824
0.022153	0.019901	0.024468	0.025427	0.021237	0.02655
0.021707	0.014095	0.018969	0.01737	0.015144	0.017628
0.017052	0.012466	0.020098	0.016795	0.019484	0.019941
0.024395	0.021976	0.028175	0.023475	0.026276	0.027321
0.018424	0.014256	0.016813	0.018284	0.014649	0.014907
0.011212	0.009935	0.020439	0.010664	0.018678	0.0209
0.02525	0.018526	0.026212	0.024459	0.02179	0.026578
0.022206	0.017518	0.022745	0.021915	0.017213	0.02244
0.028367	0.018477	0.028828	0.025615	0.020761	0.026855
0.025437	0.021843	0.025741	0.024824	0.020456	0.024868
0.021313	0.018443	0.022115	0.020791	0.019609	0.021849
0.025018	0.019945	0.025429	0.023744	0.021803	0.024944
0.01562	0.009386	0.01595	0.014769	0.008368	0.014954
0.016126	0.009444	0.016017	0.014625	0.009899	0.014858
0.021066	0.016844	0.021712	0.019111	0.017488	0.020359
0.021382	0.016974	0.020552	0.020111	0.018219	0.020848
0.011938	0.010667	0.020439	0.009642	0.014137	0.018082
0.005922	0.00486	0.016481	0.004563	0.011234	0.014962
0.016014	0.014279	0.017621	0.013858	0.01633	0.016926
0.023316	0.017534	0.023522	0.021849	0.017293	0.022079
0.022285	0.02086	0.021155	0.02157	0.018908	0.020406
0.02158	0.015398	0.019881	0.019886	0.019907	0.019504
0.017354	0.014987	0.016531	0.016847	0.015051	0.016126
0.02238	0.017636	0.021739	0.020098	0.019055	0.020413
0.020986	0.01628	0.019795	0.019432	0.017212	0.01947
0.022387	0.014348	0.022369	0.019114	0.012358	0.01979
0.024489	0.017704	0.023517	0.023928	0.021992	0.022891
0.023517	0.021605	0.024682	0.024465	0.020458	0.025416
0.016111	0.016943	0.019461	0.015521	0.016058	0.019488
0.01843	0.018946	0.019268	0.018657	0.012894	0.019712
0.023614	0.019734	0.01763	0.025794	0.022014	0.023307
0.018193	0.015241	0.017072	0.021095	0.016678	0.029104
0.023557	0.018168	0.022908	0.020888	0.019251	0.019766
0.02471	0.019194	0.023178	0.024562	0.021291	0.022563
0.022112	0.013871	0.020382	0.019236	0.012449	0.022641
0.017319	0.016338	0.018119	0.019295	0.016238	0.020683
0.018177	0.012142	0.016219	0.017426	0.015518	0.016175
0.016983	0.016477	0.021182	0.018821	0.023213	0.01718
0.022622	0.022237	0.028548	0.021418	0.020936	0.025964
0.020887	0.018596	0.024391	0.019984	0.021194	0.025248
0.027414	0.024697	0.036521	0.022232	0.014489	0.026218
0.014162	0.012519	0.015642	0.01329	0.007921	0.014294
0.019432	0.018055	0.016442	0.020326	0.017666	0.015683
0.014318	0.013856	0.018879	0.015133	0.017487	0.019755
0.018759	0.017058	0.015759	0.016328	0.013721	0.01397
0.019965	0.01747	0.017875	0.016441	0.01541	0.014469
0.017319	0.01683	0.017518	0.014301	0.013319	0.014156
0.009178	0.007823	0.008926	0.008054	0.006598	0.007669
0.015833	0.017035	0.016734	0.015553	0.01404	0.016602
0.011026	0.010102	0.010519	0.009476	0.008335	0.009038
0.008032	0.010956	0.007624	0.008262	0.006656	0.007822
0.004955	0.002727	0.004011	0.005384	0.005405	0.004126
0.018647	0.017894	0.019041	0.018894	0.018671	0.019482
0.018132	0.017636	0.018511	0.017495	0.016324	0.018319
0.012655	0.013915	0.012748	0.013057	0.012259	0.013941
0.009967	0.009848	0.011024	0.010116	0.011212	0.012118
0.015769	0.017615	0.016919	0.016657	0.015893	0.018863
0.011269	0.010964	0.013641	0.010079	0.013851	0.013207
0.017596	0.012983	0.017293	0.011836	0.015764	0.012895
0.018914	0.019255	0.021307	0.021405	0.019656	0.021224
0.01602	0.013681	0.016054	0.015756	0.013537	0.016982
0.014417	0.012332	0.01461	0.013651	0.013423	0.013654
0.013925	0.011681	0.0144	0.012008	0.013116	0.014608
0.010958	0.010369	0.01096	0.010751	0.011175	0.01034
0.017499	0.016255	0.015876	0.015659	0.016677	0.016807
0.022407	0.020472	0.022023	0.021026	0.0219	0.020982
0.020074	0.019933	0.020194	0.019986	0.019136	0.019928
0.014388	0.015706	0.016235	0.014261	0.014408	0.014546
0.016202	0.01583	0.016512	0.015572	0.015725	0.015545
0.014736	0.012067	0.014945	0.013131	0.01328	0.013691
0.02325	0.007562	0.025007	0.022774	0.021088	0.025481
0.01129	0.011752	0.01494	0.010798	0.013107	0.014506
0.014223	0.012875	0.01327	0.012241	0.012636	0.013006
0.015541	0.017091	0.016566	0.01672	0.014751	0.018204
0.015758	0.014542	0.017021	0.014914	0.016857	0.016568
0.021313	0.018537	0.023084	0.021271	0.023386	0.022578
0.018815	0.014659	0.019196	0.017984	0.018306	0.018214
0.021241	0.021302	0.021458	0.021259	0.019972	0.021099
0.022981	0.021822	0.022301	0.022846	0.022566	0.021812
0.019547	0.017155	0.018518	0.019164	0.018987	0.018656
0.014627	0.013162	0.014417	0.013824	0.014413	0.014511
0.016128	0.015658	0.015993	0.016959	0.014317	0.017551
0.013231	0.01284	0.014056	0.013601	0.012889	0.014449
0.020248	0.018056	0.020112	0.020559	0.019729	0.02018
0.016494	0.012064	0.017925	0.016304	0.017784	0.017695
0.021128	0.015845	0.019998	0.0214	0.020064	0.018706
0.019763	0.016819	0.013423	0.017421	0.018908	0.019519
0.022066	0.014616	0.019102	0.017089	0.020013	0.016942
0.013078	0.012908	0.012779	0.013388	0.013392	0.013887
0.017582	0.015205	0.018224	0.01769	0.012854	0.019738
0.017337	0.017519	0.014823	0.017383	0.014926	0.015458
0.024836	0.025832	0.023895	0.026437	0.023527	0.025807
0.013762	0.011871	0.014466	0.014415	0.013566	0.015311
0.011933	0.011644	0.011682	0.012	0.010186	0.011711
0.021573	0.021443	0.022036	0.018519	0.016388	0.018604
0.021272	0.018457	0.025821	0.022014	0.013561	0.027471
0.023596	0.012921	0.018352	0.019806	0.021687	0.016307
0.018465	0.015881	0.021188	0.017019	0.017934	0.020882
0.012921	0.011734	0.013813	0.011162	0.01465	0.0136
0.016155	0.013119	0.015781	0.01498	0.013293	0.014981
0.016	0.013669	0.014061	0.015086	0.012532	0.013646
0.019046	0.019633	0.020525	0.017579	0.018113	0.019967
0.021795	0.020701	0.020999	0.020683	0.017876	0.021564
0.022437	0.018941	0.021328	0.02156	0.020446	0.020903
0.021116	0.019522	0.020598	0.019938	0.018163	0.019641
0.0151	0.014311	0.014879	0.014355	0.01427	0.014328
0.009355	0.010642	0.016717	0.012138	0.016055	0.017213
0.022614	0.026433	0.028865	0.026365	0.028294	0.030174
0.010267	0.009675	0.011124	0.00934	0.010621	0.009819
0.007256	0.004309	0.005948	0.005647	0.005909	0.005011
0.02533	0.020693	0.023642	0.019683	0.013226	0.016809
0.018844	0.016138	0.016443	0.016672	0.012774	0.015793
0.021805	0.014656	0.022552	0.01977	0.014159	0.021663
0.018515	0.017081	0.018965	0.016986	0.016027	0.017523
0.024006	0.01957	0.025791	0.022633	0.021944	0.024553
0.016429	0.014159	0.018338	0.014908	0.016215	0.01669
0.020207	0.012909	0.023161	0.021553	0.016666	0.024149
0.024178	0.020363	0.023852	0.024686	0.016872	0.024942
0.0169	0.014386	0.017734	0.01596	0.013489	0.017451
0.016401	0.013766	0.017667	0.015418	0.011364	0.017298
0.015112	0.009976	0.015542	0.014031	0.013073	0.014763
0.030969	0.026394	0.030601	0.029397	0.020787	0.029647
0.020324	0.019549	0.020336	0.019977	0.020327	0.020753
0.025195	0.027814	0.025227	0.027458	0.025356	0.029667
0.014726	0.017312	0.015239	0.016541	0.01434	0.018275
0.016907	0.015467	0.016583	0.014025	0.015485	0.01482
0.016413	0.017342	0.016911	0.016012	0.015054	0.017022
0.012028	0.011359	0.011713	0.011244	0.011273	0.0111
0.017784	0.016548	0.019816	0.014171	0.018446	0.018321
0.012859	0.011964	0.020135	0.009553	0.015938	0.017298
0.015034	0.014535	0.017136	0.012835	0.015242	0.014748
0.0152	0.015773	0.014861	0.014864	0.014265	0.014829
0.022712	0.020131	0.022037	0.021352	0.022523	0.020834
0.020462	0.019391	0.020072	0.019823	0.018408	0.019257
0.020706	0.019662	0.020637	0.019473	0.019537	0.019762
0.016471	0.016524	0.016679	0.016393	0.015731	0.016751
0.01409	0.013325	0.014712	0.01324	0.013801	0.014261
0.014363	0.014449	0.014543	0.013866	0.014422	0.014132
0.013213	0.011998	0.011521	0.012747	0.011361	0.011661
0.014459	0.013108	0.012223	0.014288	0.014399	0.01291
0.014811	0.012743	0.01691	0.010067	0.015841	0.014779
0.009768	0.010182	0.009018	0.010803	0.009917	0.011093
0.013611	0.013381	0.00972	0.010432	0.007433	0.009161
0.023809	0.017127	0.016986	0.020027	0.022251	0.015284
0.008826	0.007881	0.006308	0.015824	0.007622	0.017131
0.017183	0.015683	0.018126	0.017027	0.012086	0.020145
0.01411	0.013477	0.016009	0.01394	0.01379	0.017962
0.019247	0.019118	0.020349	0.017793	0.018804	0.020161
0.016619	0.013823	0.016316	0.013984	0.014692	0.015768
0.018695	0.014113	0.019171	0.015154	0.0124	0.017754
0.019093	0.014344	0.01956	0.015669	0.012621	0.016597
0.019553	0.017908	0.019434	0.017686	0.015286	0.018143
0.022756	0.02193	0.0221	0.019007	0.017744	0.019001
0.01741	0.016424	0.016378	0.015133	0.015339	0.014919
0.020449	0.022286	0.018698	0.024574	0.016776	0.021232
0.023469	0.017108	0.015815	0.020652	0.012002	0.016319
0.028426	0.025214	0.024452	0.029	0.022263	0.024839
0.015403	0.014274	0.015498	0.013575	0.013932	0.015038
0.019497	0.018131	0.018451	0.017225	0.015365	0.015758
0.014866	0.009977	0.01512	0.01312	0.010781	0.013776
0.020313	0.011933	0.022404	0.016568	0.014396	0.01795
0.024128	0.019262	0.025889	0.020093	0.017427	0.023208
0.026607	0.021305	0.027367	0.022113	0.015678	0.021662
0.016478	0.014647	0.015789	0.015363	0.014394	0.015192
0.018178	0.012754	0.018186	0.016808	0.014123	0.017199
0.024516	0.014863	0.024741	0.021449	0.01582	0.021603
0.019649	0.015889	0.026491	0.016653	0.018004	0.024253
0.012574	0.010313	0.021865	0.011369	0.019183	0.020785
0.019748	0.016233	0.018591	0.016945	0.018115	0.018046
0.015842	0.01421	0.015482	0.014684	0.015782	0.015206
0.022384	0.021614	0.023981	0.020323	0.02169	0.022799
0.018866	0.019721	0.019924	0.01753	0.016325	0.01868
0.013858	0.01293	0.01308	0.013286	0.011817	0.013079
0.012989	0.01258	0.013042	0.012536	0.011413	0.013052
0.017668	0.014964	0.01744	0.01626	0.015757	0.016826
0.017244	0.014477	0.016759	0.01677	0.016973	0.016521
0.014162	0.011719	0.013619	0.014674	0.014921	0.014198
0.018004	0.015466	0.017012	0.016569	0.015516	0.015615
0.01127	0.010927	0.00961	0.008199	0.005255	0.007446
0.017262	0.017912	0.01727	0.014312	0.008822	0.01455
0.019564	0.016806	0.018504	0.018232	0.017165	0.018122
0.016667	0.006353	0.016674	0.015943	0.010043	0.01627
0.02256	0.011089	0.022596	0.021794	0.013212	0.022345
0.021749	0.008173	0.018254	0.021213	0.013527	0.018799
0.016469	0.008743	0.015678	0.015813	0.014475	0.015532
0.020495	0.011485	0.017511	0.018356	0.018124	0.016579
0.026013	0.023244	0.027487	0.026001	0.027541	0.027256
0.019821	0.014962	0.02214	0.016863	0.017901	0.021637
0.012425	0.007373	0.013483	0.011061	0.009277	0.013057
0.011854	0.005675	0.012031	0.010867	0.011882	0.011781
0.017198	0.009931	0.01634	0.016589	0.014106	0.016422
0.024876	0.011075	0.023259	0.022557	0.020717	0.022935
0.029558	0.021303	0.026124	0.025816	0.020745	0.026022
0.02307	0.015657	0.019747	0.021269	0.021902	0.0213
0.019092	0.010997	0.019015	0.017104	0.013647	0.018058
0.025849	0.011483	0.028264	0.023964	0.023745	0.027562
0.021418	0.01242	0.021568	0.019306	0.01358	0.020028
0.019406	0.013841	0.020792	0.017671	0.014054	0.019913
0.018714	0.019413	0.025325	0.017929	0.022715	0.025543
0.010914	0.008868	0.013882	0.010835	0.012734	0.015198
0.017262	0.017493	0.017503	0.017321	0.014988	0.018492
0.01619	0.016366	0.016038	0.017162	0.014639	0.017444
0.013539	0.011933	0.014824	0.013082	0.013864	0.014693
0.024475	0.02264	0.0242	0.023653	0.0239	0.024869
0.01696	0.015488	0.016707	0.016636	0.015881	0.016971
0.02063	0.017779	0.019552	0.017677	0.017035	0.018646
0.014724	0.015335	0.014963	0.013054	0.010431	0.013975
0.014141	0.010716	0.013669	0.013007	0.01011	0.012971
0.01901	0.01749	0.018326	0.018032	0.014516	0.015166
0.018566	0.018446	0.01793	0.020484	0.018002	0.02063
0.014264	0.00976	0.013273	0.013271	0.013827	0.01347
0.026254	0.018928	0.022315	0.024522	0.020592	0.022344
0.021101	0.020003	0.019876	0.01952	0.014717	0.019773
0.014925	0.011403	0.014739	0.013274	0.013686	0.01352
0.017617	0.011781	0.016854	0.017384	0.016456	0.016489
0.016706	0.011692	0.017513	0.014514	0.011327	0.017142
0.023643	0.020832	0.023745	0.021444	0.019901	0.022219
0.020681	0.015276	0.019673	0.018336	0.016633	0.019421
0.024663	0.015446	0.023052	0.022312	0.018957	0.02199
0.021743	0.011693	0.02277	0.018871	0.008545	0.020363
0.025163	0.012034	0.02523	0.021828	0.008861	0.022764
0.023766	0.015478	0.022869	0.020894	0.015372	0.020696
0.019587	0.011593	0.019111	0.016737	0.012517	0.015917
0.015975	0.011759	0.011767	0.015764	0.013655	0.015577
0.016509	0.012939	0.01719	0.017357	0.011563	0.018526
0.020576	0.010956	0.018462	0.018719	0.01806	0.016031
0.017298	0.019698	0.017294	0.024446	0.010929	0.026917
0.014839	0.012904	0.019714	0.013199	0.010059	0.019924
0.015148	0.011883	0.018465	0.012521	0.015584	0.016966
0.019997	0.016797	0.020846	0.01965	0.012924	0.020912
0.03501	0.027102	0.035154	0.033808	0.015308	0.034765
0.030093	0.01545	0.027329	0.027931	0.020153	0.026542
0.024106	0.016488	0.022911	0.023235	0.025282	0.024832
0.031134	0.02096	0.032116	0.025964	0.0125	0.02717
0.019737	0.01464	0.017869	0.018025	0.017675	0.018044
0.016913	0.015149	0.017192	0.016008	0.015477	0.016877
0.022937	0.015113	0.020377	0.020898	0.01449	0.019024
0.021169	0.009084	0.02056	0.018992	0.017402	0.019984
0.020259	0.00842	0.021934	0.01805	0.01527	0.020609
0.019894	0.01029	0.02192	0.018424	0.018043	0.021148
0.029174	0.021155	0.031092	0.026221	0.022845	0.029411
0.033841	0.017548	0.035909	0.030139	0.023766	0.034105
0.038757	0.012991	0.03985	0.034189	0.020194	0.036488
0.024845	0.007132	0.024552	0.022131	0.015425	0.022945
0.020149	0.007909	0.021802	0.017545	0.010734	0.020249
0.018922	0.0056	0.017105	0.017683	0.013871	0.016014
0.016367	0.011539	0.018539	0.015169	0.015891	0.017768
0.020136	0.015844	0.021559	0.019212	0.01995	0.021398
0.022058	0.018368	0.022212	0.022049	0.017633	0.022963
0.017077	0.010154	0.016868	0.015853	0.013542	0.016288
0.02036	0.014317	0.019879	0.019459	0.015324	0.020211
0.016918	0.012545	0.016889	0.015996	0.019211	0.018313
0.01787	0.013174	0.018501	0.016847	0.016624	0.018541
0.017123	0.009718	0.011919	0.016406	0.015682	0.011315
0.01415	0.009354	0.01332	0.013084	0.01402	0.014051
0.004888	0.003221	0.003949	0.005332	0.005998	0.004895
0.011309	0.00417	0.016916	0.010361	0.015243	0.016712
0.024894	0.00725	0.025203	0.023634	0.016163	0.023992
0.019359	0.008517	0.017636	0.016078	0.014324	0.016941
0.022057	0.011425	0.014352	0.018745	0.015545	0.014587
0.014079	0.00896	0.015266	0.012336	0.008775	0.010745
0.006998	0.003647	0.006156	0.006654	0.007033	0.006522
0.007328	0.003975	0.007976	0.006688	0.007	0.00789
0.017184	0.013158	0.018138	0.014855	0.013896	0.017051
0.024141	0.020293	0.022553	0.021697	0.015951	0.020816
0.018681	0.013649	0.021513	0.017589	0.019302	0.021554
0.021556	0.012944	0.023142	0.019486	0.022225	0.023139
0.020364	0.014539	0.020472	0.019743	0.018893	0.020177
0.014131	0.008892	0.016105	0.01357	0.012113	0.014754
0.018601	0.007985	0.019016	0.015532	0.010818	0.017482
0.022603	0.009467	0.021457	0.021126	0.014482	0.020618
0.027613	0.011086	0.026661	0.026148	0.019109	0.026381
0.020651	0.008942	0.021067	0.018907	0.011085	0.019725
0.025385	0.020876	0.025606	0.022985	0.016035	0.024081
0.023318	0.020376	0.024549	0.021706	0.01869	0.024139
0.021648	0.014483	0.021279	0.019628	0.018444	0.021107
0.025501	0.010201	0.028184	0.023465	0.023123	0.027507
0.027093	0.01113	0.02646	0.024982	0.018146	0.025822
0.019939	0.011718	0.02037	0.017683	0.015442	0.019452
0.018861	0.009868	0.019048	0.017046	0.014821	0.018628
0.022234	0.011105	0.022947	0.020219	0.015268	0.021641
0.018817	0.008232	0.019802	0.017323	0.015549	0.019277
[truncated: 5,138 more rows]
