# Supplementary material for: Genomic basis of homoploid hybrid speciation within chestnut trees
Source: Nat Commun. 2020 Jul 6;11:3375. doi: 10.1038/s41467-020-17111-w (PMC7338469; doi:10.1038/s41467-020-17111-w)
Supplement: Supplementary file 3 — Source Data [file 41467_2020_17111_MOESM3_ESM.zip › Source Data/Fig 1c and 1d-PCoA.txt]

1.084162	0.330178	0.409415	0.410483	0.420753	0.330737	0.324487	0.333238	0.327226	0.326987	0.336259	0.339211	0.332393	0.330311	0.330474	0.338880	0.381571	0.392026	0.376307	0.354172	0.340251	0.385008	0.428817	0.433252	-0.266197	-0.266036	-0.257851	-0.262329	-0.263712	-0.264649	-0.262155	-0.266434	-0.266195	-0.265523	-0.264813	-0.264936	-0.265359	-0.263743	-0.263993	-0.263821	-0.263240	-0.262402	-0.262261	-0.262667	-0.264215	-0.265732	-0.261533	-0.267144	-0.264858	0.116970
0.330178	1.068748	0.341157	0.335792	0.331591	0.359635	0.361734	0.359499	0.356842	0.403464	0.388562	0.398138	0.377789	0.379682	0.366281	0.359713	0.341548	0.337322	0.341238	0.336150	0.359515	0.340977	0.331791	0.329530	-0.265241	-0.268326	-0.260196	-0.263461	-0.264514	-0.265815	-0.263598	-0.269397	-0.266831	-0.266925	-0.265932	-0.265751	-0.267905	-0.265176	-0.266760	-0.266980	-0.264238	-0.263748	-0.264386	-0.264274	-0.266209	-0.268809	-0.263136	-0.268750	-0.267767	0.120849
0.409415	0.341157	1.081020	0.541260	0.515277	0.334415	0.330716	0.337317	0.343219	0.336333	0.342035	0.330020	0.330906	0.325274	0.335091	0.339228	0.377741	0.389673	0.368406	0.347907	0.346226	0.385486	0.407183	0.389054	-0.265876	-0.266572	-0.259985	-0.264634	-0.266212	-0.265011	-0.264165	-0.268722	-0.267673	-0.268192	-0.265306	-0.266383	-0.267198	-0.265648	-0.266284	-0.266378	-0.265335	-0.264844	-0.265815	-0.265045	-0.265691	-0.267799	-0.264915	-0.268075	-0.266209	0.108408
0.410483	0.335792	0.541260	1.082350	0.549045	0.337058	0.332015	0.339557	0.335088	0.329123	0.334954	0.333035	0.329859	0.328818	0.338249	0.342401	0.371861	0.390590	0.376379	0.353147	0.344586	0.387141	0.400201	0.387880	-0.267200	-0.268426	-0.260652	-0.266643	-0.265720	-0.266553	-0.264421	-0.269574	-0.268216	-0.269300	-0.265270	-0.267545	-0.268415	-0.266436	-0.266478	-0.266917	-0.266196	-0.265262	-0.266985	-0.266206	-0.267217	-0.269001	-0.265411	-0.268707	-0.266254	0.106898
0.420753	0.331591	0.515277	0.549045	1.085315	0.332238	0.332353	0.341882	0.330660	0.322779	0.335830	0.333865	0.326565	0.331935	0.336243	0.341073	0.373279	0.388563	0.372077	0.354389	0.333604	0.381942	0.399654	0.397583	-0.265943	-0.266563	-0.258650	-0.263573	-0.264438	-0.264361	-0.262829	-0.267192	-0.266384	-0.267281	-0.265350	-0.266146	-0.266678	-0.264310	-0.265308	-0.264693	-0.262996	-0.263545	-0.265027	-0.263636	-0.264694	-0.266608	-0.263853	-0.267047	-0.264931	0.107126
0.330737	0.359635	0.334415	0.337058	0.332238	1.069487	0.397104	0.383915	0.366159	0.361221	0.358590	0.366726	0.362986	0.373282	0.381305	0.368103	0.342867	0.344160	0.355920	0.346137	0.372815	0.343829	0.325800	0.325265	-0.270159	-0.272507	-0.262393	-0.267644	-0.269424	-0.269465	-0.266998	-0.272205	-0.271169	-0.272243	-0.270766	-0.270743	-0.271669	-0.269878	-0.270955	-0.269912	-0.267290	-0.266826	-0.269684	-0.266755	-0.269348	-0.272017	-0.268151	-0.271587	-0.270699	0.134046
0.324487	0.361734	0.330716	0.332015	0.332353	0.397104	1.060893	0.371317	0.367769	0.364834	0.365579	0.359389	0.365468	0.376114	0.378137	0.376230	0.341085	0.343567	0.353170	0.338771	0.375951	0.344323	0.322230	0.328256	-0.269278	-0.270292	-0.262429	-0.266488	-0.267733	-0.268816	-0.266282	-0.270888	-0.269435	-0.269775	-0.269227	-0.269805	-0.270489	-0.268508	-0.268649	-0.268954	-0.266845	-0.266054	-0.267748	-0.267205	-0.268376	-0.271387	-0.266709	-0.271336	-0.270088	0.138774
0.333238	0.359499	0.337317	0.339557	0.341882	0.383915	0.371317	1.069300	0.455261	0.361823	0.352592	0.354001	0.362849	0.360658	0.372509	0.370331	0.349813	0.347982	0.359013	0.352062	0.375105	0.339935	0.328923	0.332908	-0.269216	-0.271312	-0.263648	-0.267383	-0.268410	-0.269499	-0.266688	-0.273157	-0.270661	-0.271859	-0.270659	-0.270697	-0.271748	-0.269604	-0.271322	-0.269396	-0.268410	-0.265505	-0.269305	-0.267511	-0.268470	-0.271810	-0.266920	-0.272481	-0.270607	0.125749
0.327226	0.356842	0.343219	0.335088	0.330660	0.366159	0.367769	0.455261	1.059944	0.357740	0.346139	0.344799	0.353482	0.350955	0.365315	0.362692	0.343925	0.344500	0.352174	0.340247	0.369862	0.339443	0.328932	0.327979	-0.262729	-0.262943	-0.257012	-0.259658	-0.261641	-0.261965	-0.261124	-0.266433	-0.261999	-0.263704	-0.262266	-0.262480	-0.264162	-0.260785	-0.263497	-0.261189	-0.262194	-0.260650	-0.262483	-0.261417	-0.262083	-0.263793	-0.260913	-0.264083	-0.262660	0.124636
0.326987	0.403464	0.336333	0.329123	0.322779	0.361221	0.364834	0.361823	0.357740	1.064936	0.382835	0.385924	0.377296	0.382470	0.369839	0.364408	0.332267	0.334417	0.346562	0.332527	0.359936	0.336245	0.325836	0.329351	-0.263833	-0.266382	-0.260196	-0.261758	-0.262234	-0.264235	-0.260787	-0.267631	-0.266722	-0.265245	-0.265232	-0.264849	-0.266202	-0.263674	-0.264822	-0.264731	-0.261643	-0.260796	-0.263882	-0.261504	-0.263077	-0.267432	-0.261537	-0.265775	-0.265368	0.126209
0.336259	0.388562	0.342035	0.334954	0.335830	0.358590	0.365579	0.352592	0.346139	0.382835	1.073366	0.400956	0.374830	0.377177	0.361835	0.356574	0.346917	0.341485	0.351827	0.337413	0.351507	0.347908	0.334728	0.337403	-0.265526	-0.267312	-0.259579	-0.263351	-0.264703	-0.266001	-0.262305	-0.268404	-0.266200	-0.266905	-0.266124	-0.265935	-0.266829	-0.265351	-0.265448	-0.265682	-0.265099	-0.263013	-0.263408	-0.263719	-0.264577	-0.268660	-0.263961	-0.266701	-0.266795	0.127816
0.339211	0.398138	0.330020	0.333035	0.333865	0.366726	0.359389	0.354001	0.344799	0.385924	0.400956	1.067784	0.386115	0.384444	0.361339	0.358759	0.341549	0.339354	0.346988	0.333664	0.349082	0.339630	0.334471	0.331201	-0.264813	-0.264912	-0.257941	-0.262258	-0.263305	-0.264351	-0.261311	-0.266458	-0.266065	-0.266442	-0.263808	-0.263383	-0.266249	-0.263586	-0.266057	-0.263693	-0.261703	-0.261086	-0.263387	-0.261494	-0.262821	-0.265973	-0.263028	-0.266501	-0.264263	0.121462
0.332393	0.377789	0.330906	0.329859	0.326565	0.362986	0.365468	0.362849	0.353482	0.377296	0.374830	0.386115	1.065347	0.449220	0.362006	0.363008	0.335143	0.339038	0.345658	0.337980	0.348093	0.342323	0.324743	0.325130	-0.265226	-0.268955	-0.260732	-0.264736	-0.265634	-0.266431	-0.263899	-0.268235	-0.268209	-0.267585	-0.267819	-0.267899	-0.268061	-0.266601	-0.267200	-0.267416	-0.265949	-0.264075	-0.265778	-0.265027	-0.266452	-0.269863	-0.263908	-0.269526	-0.268168	0.126086
0.330311	0.379682	0.325274	0.328818	0.331935	0.373282	0.376114	0.360658	0.350955	0.382470	0.377177	0.384444	0.449220	1.072377	0.372887	0.369602	0.340926	0.339617	0.347226	0.343197	0.356035	0.337601	0.322555	0.325376	-0.266375	-0.268661	-0.259896	-0.262730	-0.265346	-0.265834	-0.264018	-0.269005	-0.267175	-0.268442	-0.267337	-0.266979	-0.268357	-0.265962	-0.267685	-0.266766	-0.264339	-0.263275	-0.265377	-0.264077	-0.266213	-0.269304	-0.263090	-0.268061	-0.267725	0.127875
0.330474	0.366281	0.335091	0.338249	0.336243	0.381305	0.378137	0.372509	0.365315	0.369839	0.361835	0.361339	0.362006	0.372887	1.072718	0.374103	0.343650	0.346429	0.356069	0.352874	0.376631	0.347859	0.334842	0.330012	-0.267820	-0.270337	-0.262491	-0.266318	-0.267676	-0.267627	-0.266177	-0.271208	-0.269579	-0.270109	-0.268333	-0.269402	-0.270095	-0.267200	-0.267569	-0.269199	-0.266780	-0.265642	-0.267604	-0.265847	-0.268133	-0.270501	-0.267010	-0.269902	-0.268499	0.128645
0.338880	0.359713	0.339228	0.342401	0.341073	0.368103	0.376230	0.370331	0.362692	0.364408	0.356574	0.358759	0.363008	0.369602	0.374103	1.062549	0.342965	0.346066	0.353613	0.346992	0.369657	0.343881	0.335865	0.332858	-0.266663	-0.268668	-0.260113	-0.265628	-0.265779	-0.267787	-0.264858	-0.269525	-0.268649	-0.269086	-0.268254	-0.268339	-0.269437	-0.266590	-0.267937	-0.266756	-0.266662	-0.265398	-0.266426	-0.264990	-0.266571	-0.270540	-0.264618	-0.269399	-0.267914	0.130984
0.381571	0.341548	0.377741	0.371861	0.373279	0.342867	0.341085	0.349813	0.343925	0.332267	0.346917	0.341549	0.335143	0.340926	0.343650	0.342965	1.066213	0.388198	0.373779	0.354052	0.346929	0.379926	0.373561	0.375034	-0.262622	-0.263422	-0.256105	-0.260931	-0.261652	-0.261646	-0.259374	-0.265666	-0.263073	-0.263894	-0.263410	-0.262928	-0.262186	-0.262680	-0.262223	-0.261461	-0.261237	-0.260190	-0.261779	-0.259884	-0.261312	-0.263736	-0.261415	-0.263308	-0.263058	0.113238
0.392026	0.337322	0.389673	0.390590	0.388563	0.344160	0.343567	0.347982	0.344500	0.334417	0.341485	0.339354	0.339038	0.339617	0.346429	0.346066	0.388198	1.059548	0.378026	0.361798	0.347020	0.392438	0.381312	0.382053	-0.264263	-0.266760	-0.258172	-0.262641	-0.264177	-0.264672	-0.263334	-0.268467	-0.266540	-0.266227	-0.267008	-0.266021	-0.266496	-0.264605	-0.265329	-0.265643	-0.263352	-0.262670	-0.264742	-0.262895	-0.263682	-0.267417	-0.262754	-0.266147	-0.264896	0.119364
0.376307	0.341238	0.368406	0.376379	0.372077	0.355920	0.353170	0.359013	0.352174	0.346562	0.351827	0.346988	0.345658	0.347226	0.356069	0.353613	0.373779	0.378026	1.069353	0.377545	0.361224	0.379415	0.359947	0.362971	-0.265351	-0.267160	-0.258637	-0.263498	-0.264490	-0.265732	-0.262795	-0.266500	-0.265786	-0.266876	-0.266145	-0.265127	-0.266618	-0.265177	-0.266706	-0.263659	-0.262587	-0.262821	-0.264258	-0.263482	-0.264214	-0.267298	-0.262961	-0.267334	-0.265124	0.114574
0.354172	0.336150	0.347907	0.353147	0.354389	0.346137	0.338771	0.352062	0.340247	0.332527	0.337413	0.333664	0.337980	0.343197	0.352874	0.346992	0.354052	0.361798	0.377545	1.072874	0.349704	0.361627	0.346610	0.344294	-0.254278	-0.256183	-0.246358	-0.253307	-0.251954	-0.255032	-0.251794	-0.256209	-0.256017	-0.254413	-0.253725	-0.254702	-0.256073	-0.254079	-0.253489	-0.254453	-0.253161	-0.252768	-0.254395	-0.253980	-0.254211	-0.254390	-0.252303	-0.255749	-0.253750	0.108734
0.340251	0.359515	0.346226	0.344586	0.333604	0.372815	0.375951	0.375105	0.369862	0.359936	0.351507	0.349082	0.348093	0.356035	0.376631	0.369657	0.346929	0.347020	0.361224	0.349704	1.065241	0.352501	0.335523	0.331712	-0.266799	-0.267996	-0.259914	-0.263189	-0.265300	-0.265812	-0.263220	-0.268645	-0.267231	-0.267770	-0.266266	-0.265939	-0.267655	-0.266214	-0.266947	-0.266659	-0.264580	-0.263353	-0.265136	-0.264211	-0.264963	-0.268329	-0.264082	-0.267908	-0.266937	0.127431
0.385008	0.340977	0.385486	0.387141	0.381942	0.343829	0.344323	0.339935	0.339443	0.336245	0.347908	0.339630	0.342323	0.337601	0.347859	0.343881	0.379926	0.392438	0.379415	0.361627	0.352501	1.065825	0.382415	0.380628	-0.265057	-0.266695	-0.258101	-0.262740	-0.263617	-0.264638	-0.261380	-0.265948	-0.266290	-0.266963	-0.265232	-0.266216	-0.266826	-0.263929	-0.265227	-0.264912	-0.263675	-0.262533	-0.263979	-0.263910	-0.264966	-0.267778	-0.262481	-0.266092	-0.264158	0.117477
0.428817	0.331791	0.407183	0.400201	0.399654	0.325800	0.322230	0.328923	0.328932	0.325836	0.334728	0.334471	0.324743	0.322555	0.334842	0.335865	0.373561	0.381312	0.359947	0.346610	0.335523	0.382415	1.063730	0.417876	-0.257433	-0.258441	-0.250021	-0.255201	-0.255282	-0.256725	-0.255641	-0.259476	-0.258364	-0.258823	-0.256641	-0.257704	-0.258288	-0.255853	-0.256754	-0.256705	-0.255685	-0.255305	-0.256771	-0.255517	-0.256097	-0.258768	-0.254956	-0.258148	-0.256804	0.114005
0.433252	0.329530	0.389054	0.387880	0.397583	0.325265	0.328256	0.332908	0.327979	0.329351	0.337403	0.331201	0.325130	0.325376	0.330012	0.332858	0.375034	0.382053	0.362971	0.344294	0.331712	0.380628	0.417876	1.051373	-0.258600	-0.259863	-0.252755	-0.256999	-0.257694	-0.258590	-0.256850	-0.260815	-0.260245	-0.259518	-0.259490	-0.260188	-0.259528	-0.257758	-0.259349	-0.258899	-0.256166	-0.256399	-0.258458	-0.256698	-0.258843	-0.260798	-0.256621	-0.260681	-0.259030	0.112778
-0.266197	-0.265241	-0.265876	-0.267200	-0.265943	-0.270159	-0.269278	-0.269216	-0.262729	-0.263833	-0.265526	-0.264813	-0.265226	-0.266375	-0.267820	-0.266663	-0.262622	-0.264263	-0.265351	-0.254278	-0.266799	-0.265057	-0.257433	-0.258600	0.875617	0.382185	0.353466	0.354654	0.378030	0.356568	0.354111	0.375713	0.375116	0.413815	0.382485	0.382093	0.391839	0.368907	0.388157	0.360828	0.364959	0.352653	0.353119	0.359126	0.351547	0.377019	0.380843	0.377072	0.375770	-0.077689
-0.266036	-0.268326	-0.266572	-0.268426	-0.266563	-0.272507	-0.270292	-0.271312	-0.262943	-0.266382	-0.267312	-0.264912	-0.268955	-0.268661	-0.270337	-0.268668	-0.263422	-0.266760	-0.267160	-0.256183	-0.267996	-0.266695	-0.258441	-0.259863	0.382185	0.884692	0.360691	0.373804	0.364935	0.387494	0.354892	0.382264	0.367182	0.382634	0.365658	0.376749	0.378546	0.377670	0.369793	0.373364	0.363364	0.354819	0.356969	0.358295	0.363075	0.377951	0.358596	0.376703	0.373172	-0.070683
-0.257851	-0.260196	-0.259985	-0.260652	-0.258650	-0.262393	-0.262429	-0.263648	-0.257012	-0.260196	-0.259579	-0.257941	-0.260732	-0.259896	-0.262491	-0.260113	-0.256105	-0.258172	-0.258637	-0.246358	-0.259914	-0.258101	-0.250021	-0.252755	0.353466	0.360691	0.885384	0.374249	0.362706	0.370432	0.361003	0.371972	0.353850	0.355046	0.362118	0.365489	0.353857	0.358703	0.360638	0.372578	0.365977	0.366504	0.369464	0.359635	0.365027	0.366603	0.358951	0.354708	0.357435	-0.070852
-0.262329	-0.263461	-0.264634	-0.266643	-0.263573	-0.267644	-0.266488	-0.267383	-0.259658	-0.261758	-0.263351	-0.262258	-0.264736	-0.262730	-0.266318	-0.265628	-0.260931	-0.262641	-0.263498	-0.253307	-0.263189	-0.262740	-0.255201	-0.256999	0.354654	0.373804	0.374249	0.885023	0.367665	0.383653	0.365914	0.368065	0.373424	0.357071	0.363931	0.358697	0.366192	0.359426	0.360957	0.383084	0.379760	0.369843	0.367259	0.372375	0.363314	0.365802	0.359799	0.368872	0.362021	-0.072754
-0.263712	-0.264514	-0.266212	-0.265720	-0.264438	-0.269424	-0.267733	-0.268410	-0.261641	-0.262234	-0.264703	-0.263305	-0.265634	-0.265346	-0.267676	-0.265779	-0.261652	-0.264177	-0.264490	-0.251954	-0.265300	-0.263617	-0.255282	-0.257694	0.378030	0.364935	0.362706	0.367665	0.877032	0.362277	0.366986	0.372381	0.367145	0.391292	0.361570	0.370564	0.380139	0.386128	0.380712	0.370605	0.370064	0.363474	0.369148	0.359813	0.361239	0.369683	0.382952	0.366452	0.371057	-0.079238
-0.264649	-0.265815	-0.265011	-0.266553	-0.264361	-0.269465	-0.268816	-0.269499	-0.261965	-0.264235	-0.266001	-0.264351	-0.266431	-0.265834	-0.267627	-0.267787	-0.261646	-0.264672	-0.265732	-0.255032	-0.265812	-0.264638	-0.256725	-0.258590	0.356568	0.387494	0.370432	0.383653	0.362277	0.893199	0.363101	0.378468	0.358604	0.355772	0.357520	0.356254	0.353116	0.367818	0.351708	0.376822	0.367775	0.370569	0.371030	0.366747	0.371459	0.369656	0.355857	0.372572	0.363729	-0.074011
-0.262155	-0.263598	-0.264165	-0.264421	-0.262829	-0.266998	-0.266282	-0.266688	-0.261124	-0.260787	-0.262305	-0.261311	-0.263899	-0.264018	-0.266177	-0.264858	-0.259374	-0.263334	-0.262795	-0.251794	-0.263220	-0.261380	-0.255641	-0.256850	0.354111	0.354892	0.361003	0.365914	0.366986	0.363101	0.886385	0.353214	0.353011	0.352864	0.362365	0.359531	0.356592	0.353810	0.356277	0.374370	0.367178	0.391864	0.396356	0.389350	0.386845	0.356224	0.361460	0.365865	0.360640	-0.074783
-0.266434	-0.269397	-0.268722	-0.269574	-0.267192	-0.272205	-0.270888	-0.273157	-0.266433	-0.267631	-0.268404	-0.266458	-0.268235	-0.269005	-0.271208	-0.269525	-0.265666	-0.268467	-0.266500	-0.256209	-0.268645	-0.265948	-0.259476	-0.260815	0.375713	0.382264	0.371972	0.368065	0.372381	0.378468	0.353214	0.881699	0.385400	0.379627	0.371251	0.378433	0.377313	0.375715	0.374859	0.369216	0.369478	0.350067	0.358846	0.358706	0.354476	0.395418	0.366629	0.388451	0.388773	-0.074379
-0.266195	-0.266831	-0.267673	-0.268216	-0.266384	-0.271169	-0.269435	-0.270661	-0.261999	-0.266722	-0.266200	-0.266065	-0.268209	-0.267175	-0.269579	-0.268649	-0.263073	-0.266540	-0.265786	-0.256017	-0.267231	-0.266290	-0.258364	-0.260245	0.375116	0.367182	0.353850	0.373424	0.367145	0.358604	0.353011	0.385400	0.882550	0.378381	0.383381	0.384370	0.387343	0.377243	0.385829	0.363488	0.364054	0.351980	0.355780	0.357167	0.355633	0.383582	0.374099	0.390816	0.390172	-0.074863
-0.265523	-0.266925	-0.268192	-0.269300	-0.267281	-0.272243	-0.269775	-0.271859	-0.263704	-0.265245	-0.266905	-0.266442	-0.267585	-0.268442	-0.270109	-0.269086	-0.263894	-0.266227	-0.266876	-0.254413	-0.267770	-0.266963	-0.258823	-0.259518	0.413815	0.382634	0.355046	0.357071	0.391292	0.355772	0.352864	0.379627	0.378381	0.879356	0.386736	0.403162	0.412432	0.410359	0.409315	0.352977	0.374336	0.355490	0.352574	0.351065	0.353122	0.377203	0.381262	0.377423	0.373075	-0.083510
-0.264813	-0.265932	-0.265306	-0.265270	-0.265350	-0.270766	-0.269227	-0.270659	-0.262266	-0.265232	-0.266124	-0.263808	-0.267819	-0.267337	-0.268333	-0.268254	-0.263410	-0.267008	-0.266145	-0.253725	-0.266266	-0.265232	-0.256641	-0.259490	0.382485	0.365658	0.362118	0.363931	0.361570	0.357520	0.362365	0.371251	0.383381	0.386736	0.882523	0.402290	0.392910	0.380902	0.397935	0.358580	0.369021	0.353275	0.360115	0.363657	0.358217	0.394960	0.372644	0.376787	0.379854	-0.076835
-0.264936	-0.265751	-0.266383	-0.267545	-0.266146	-0.270743	-0.269805	-0.270697	-0.262480	-0.264849	-0.265935	-0.263383	-0.267899	-0.266979	-0.269402	-0.268339	-0.262928	-0.266021	-0.265127	-0.254702	-0.265939	-0.266216	-0.257704	-0.260188	0.382093	0.376749	0.365489	0.358697	0.370564	0.356254	0.359531	0.378433	0.384370	0.403162	0.402290	0.879110	0.390076	0.382105	0.392840	0.357583	0.369685	0.350875	0.355213	0.358127	0.356222	0.382029	0.368030	0.374731	0.376595	-0.080799
-0.265359	-0.267905	-0.267198	-0.268415	-0.266678	-0.271669	-0.270489	-0.271748	-0.264162	-0.266202	-0.266829	-0.266249	-0.268061	-0.268357	-0.270095	-0.269437	-0.262186	-0.266496	-0.266618	-0.256073	-0.267655	-0.266826	-0.258288	-0.259528	0.391839	0.378546	0.353857	0.366192	0.380139	0.353116	0.356592	0.377313	0.387343	0.412432	0.392910	0.390076	0.884562	0.388245	0.402791	0.351390	0.358171	0.354469	0.357672	0.355088	0.353044	0.378466	0.373456	0.377395	0.380186	-0.083614
-0.263743	-0.265176	-0.265648	-0.266436	-0.264310	-0.269878	-0.268508	-0.269604	-0.260785	-0.263674	-0.265351	-0.263586	-0.266601	-0.265962	-0.267200	-0.266590	-0.262680	-0.264605	-0.265177	-0.254079	-0.266214	-0.263929	-0.255853	-0.257758	0.368907	0.377670	0.358703	0.359426	0.386128	0.367818	0.353810	0.375715	0.377243	0.410359	0.380902	0.382105	0.388245	0.889796	0.389596	0.354864	0.367943	0.355760	0.353934	0.357446	0.354123	0.376183	0.375168	0.373024	0.375819	-0.080040
-0.263993	-0.266760	-0.266284	-0.266478	-0.265308	-0.270955	-0.268649	-0.271322	-0.263497	-0.264822	-0.265448	-0.266057	-0.267200	-0.267685	-0.267569	-0.267937	-0.262223	-0.265329	-0.266706	-0.253489	-0.266947	-0.265227	-0.256754	-0.259349	0.388157	0.369793	0.360638	0.360957	0.380712	0.351708	0.356277	0.374859	0.385829	0.409315	0.397935	0.392840	0.402791	0.389596	0.882046	0.355233	0.366066	0.350502	0.349627	0.356058	0.350849	0.380041	0.376128	0.384813	0.377343	-0.081020
-0.263821	-0.266980	-0.266378	-0.266917	-0.264693	-0.269912	-0.268954	-0.269396	-0.261189	-0.264731	-0.265682	-0.263693	-0.267416	-0.266766	-0.269199	-0.266756	-0.261461	-0.265643	-0.263659	-0.254453	-0.266659	-0.264912	-0.256705	-0.258899	0.360828	0.373364	0.372578	0.383084	0.370605	0.376822	0.374370	0.369216	0.363488	0.352977	0.358580	0.357583	0.351390	0.354864	0.355233	0.882398	0.379193	0.377430	0.384251	0.382509	0.379396	0.361603	0.355899	0.370065	0.362792	-0.069733
-0.263240	-0.264238	-0.265335	-0.266196	-0.262996	-0.267290	-0.266845	-0.268410	-0.262194	-0.261643	-0.265099	-0.261703	-0.265949	-0.264339	-0.266780	-0.266662	-0.261237	-0.263352	-0.262587	-0.253161	-0.264580	-0.263675	-0.255685	-0.256166	0.364959	0.363364	0.365977	0.379760	0.370064	0.367775	0.367178	0.369478	0.364054	0.374336	0.369021	0.369685	0.358171	0.367943	0.366066	0.379193	0.884071	0.362009	0.365879	0.364333	0.364833	0.367177	0.360297	0.372177	0.371871	-0.073800
-0.262402	-0.263748	-0.264844	-0.265262	-0.263545	-0.266826	-0.266054	-0.265505	-0.260650	-0.260796	-0.263013	-0.261086	-0.264075	-0.263275	-0.265642	-0.265398	-0.260190	-0.262670	-0.262821	-0.252768	-0.263353	-0.262533	-0.255305	-0.256399	0.352653	0.354819	0.366504	0.369843	0.363474	0.370569	0.391864	0.350067	0.351980	0.355490	0.353275	0.350875	0.354469	0.355760	0.350502	0.377430	0.362009	0.892293	0.411286	0.398069	0.398698	0.364189	0.357823	0.357556	0.349485	-0.068356
-0.262261	-0.264386	-0.265815	-0.266985	-0.265027	-0.269684	-0.267748	-0.269305	-0.262483	-0.263882	-0.263408	-0.263387	-0.265778	-0.265377	-0.267604	-0.266426	-0.261779	-0.264742	-0.264258	-0.254395	-0.265136	-0.263979	-0.256771	-0.258458	0.353119	0.356969	0.369464	0.367259	0.369148	0.371030	0.396356	0.358846	0.355780	0.352574	0.360115	0.355213	0.357672	0.353934	0.349627	0.384251	0.365879	0.411286	0.898844	0.414720	0.406192	0.352896	0.359445	0.357524	0.354277	-0.071993
-0.262667	-0.264274	-0.265045	-0.266206	-0.263636	-0.266755	-0.267205	-0.267511	-0.261417	-0.261504	-0.263719	-0.261494	-0.265027	-0.264077	-0.265847	-0.264990	-0.259884	-0.262895	-0.263482	-0.253980	-0.264211	-0.263910	-0.255517	-0.256698	0.359126	0.358295	0.359635	0.372375	0.359813	0.366747	0.389350	0.358706	0.357167	0.351065	0.363657	0.358127	0.355088	0.357446	0.356058	0.382509	0.364333	0.398069	0.414720	0.886873	0.402321	0.358351	0.360902	0.356126	0.363512	-0.069189
-0.264215	-0.266209	-0.265691	-0.267217	-0.264694	-0.269348	-0.268376	-0.268470	-0.262083	-0.263077	-0.264577	-0.262821	-0.266452	-0.266213	-0.268133	-0.266571	-0.261312	-0.263682	-0.264214	-0.254211	-0.264963	-0.264966	-0.256097	-0.258843	0.351547	0.363075	0.365027	0.363314	0.361239	0.371459	0.386845	0.354476	0.355633	0.353122	0.358217	0.356222	0.353044	0.354123	0.350849	0.379396	0.364833	0.398698	0.406192	0.402321	0.887381	0.356186	0.357665	0.359097	0.356755	-0.072243
-0.265732	-0.268809	-0.267799	-0.269001	-0.266608	-0.272017	-0.271387	-0.271810	-0.263793	-0.267432	-0.268660	-0.265973	-0.269863	-0.269304	-0.270501	-0.270540	-0.263736	-0.267417	-0.267298	-0.254390	-0.268329	-0.267778	-0.258768	-0.260798	0.377019	0.377951	0.366603	0.365802	0.369683	0.369656	0.356224	0.395418	0.383582	0.377203	0.394960	0.382029	0.378466	0.376183	0.380041	0.361603	0.367177	0.364189	0.352896	0.358351	0.356186	0.887024	0.365226	0.377878	0.382620	-0.076205
-0.261533	-0.263136	-0.264915	-0.265411	-0.263853	-0.268151	-0.266709	-0.266920	-0.260913	-0.261537	-0.263961	-0.263028	-0.263908	-0.263090	-0.267010	-0.264618	-0.261415	-0.262754	-0.262961	-0.252303	-0.264082	-0.262481	-0.254956	-0.256621	0.380843	0.358596	0.358951	0.359799	0.382952	0.355857	0.361460	0.366629	0.374099	0.381262	0.372644	0.368030	0.373456	0.375168	0.376128	0.355899	0.360297	0.357823	0.359445	0.360902	0.357665	0.365226	0.877545	0.365584	0.368028	-0.076139
-0.267144	-0.268750	-0.268075	-0.268707	-0.267047	-0.271587	-0.271336	-0.272481	-0.264083	-0.265775	-0.266701	-0.266501	-0.269526	-0.268061	-0.269902	-0.269399	-0.263308	-0.266147	-0.267334	-0.255749	-0.267908	-0.266092	-0.258148	-0.260681	0.377072	0.376703	0.354708	0.368872	0.366452	0.372572	0.365865	0.388451	0.390816	0.377423	0.376787	0.374731	0.377395	0.373024	0.384813	0.370065	0.372177	0.357556	0.357524	0.356126	0.359097	0.377878	0.365584	0.889943	0.398850	-0.079799
-0.264858	-0.267767	-0.266209	-0.266254	-0.264931	-0.270699	-0.270088	-0.270607	-0.262660	-0.265368	-0.266795	-0.264263	-0.268168	-0.267725	-0.268499	-0.267914	-0.263058	-0.264896	-0.265124	-0.253750	-0.266937	-0.264158	-0.256804	-0.259030	0.375770	0.373172	0.357435	0.362021	0.371057	0.363729	0.360640	0.388773	0.390172	0.373075	0.379854	0.376595	0.380186	0.375819	0.377343	0.362792	0.371871	0.349485	0.354277	0.363512	0.356755	0.382620	0.368028	0.398850	0.880714	-0.075688
0.116970	0.120849	0.108408	0.106898	0.107126	0.134046	0.138774	0.125749	0.124636	0.126209	0.127816	0.121462	0.126086	0.127875	0.128645	0.130984	0.113238	0.119364	0.114574	0.108734	0.127431	0.117477	0.114005	0.112778	-0.077689	-0.070683	-0.070852	-0.072754	-0.079238	-0.074011	-0.074783	-0.074379	-0.074863	-0.083510	-0.076835	-0.080799	-0.083614	-0.080040	-0.081020	-0.069733	-0.073800	-0.068356	-0.071993	-0.069189	-0.072243	-0.076205	-0.076139	-0.079799	-0.075688	0.964513
0.246509	0.266327	0.242201	0.243638	0.242430	0.279742	0.275630	0.273482	0.266086	0.265433	0.263096	0.254310	0.261281	0.265548	0.274154	0.270304	0.250277	0.252162	0.258037	0.246991	0.274001	0.253744	0.238965	0.246362	-0.241398	-0.239956	-0.234272	-0.239820	-0.240552	-0.238088	-0.237809	-0.238414	-0.240862	-0.242506	-0.242766	-0.242886	-0.243898	-0.241358	-0.243165	-0.239158	-0.238227	-0.239850	-0.241617	-0.236456	-0.240891	-0.242613	-0.239654	-0.243025	-0.239912	0.201160
0.248923	0.251229	0.243010	0.242543	0.244542	0.266181	0.267483	0.262677	0.259677	0.257049	0.258485	0.256556	0.260763	0.254969	0.263183	0.260298	0.250051	0.257233	0.246627	0.251513	0.256660	0.258312	0.242414	0.245912	-0.234947	-0.231731	-0.227818	-0.231546	-0.232840	-0.231496	-0.231867	-0.234804	-0.236029	-0.236758	-0.234501	-0.235123	-0.236571	-0.234743	-0.236812	-0.232813	-0.234499	-0.232155	-0.234991	-0.233191	-0.233975	-0.236229	-0.233247	-0.232090	-0.233728	0.205093
0.264180	0.283878	0.264097	0.264345	0.262310	0.298724	0.296675	0.292305	0.284099	0.286870	0.283383	0.281039	0.285286	0.280705	0.294901	0.293122	0.271217	0.274138	0.274215	0.272862	0.287048	0.275289	0.258378	0.261405	-0.259244	-0.261454	-0.253607	-0.255778	-0.259112	-0.260148	-0.256754	-0.262018	-0.259845	-0.260410	-0.259457	-0.260575	-0.260690	-0.260004	-0.261388	-0.257559	-0.258119	-0.257087	-0.259659	-0.259101	-0.258826	-0.260330	-0.260359	-0.261678	-0.258323	0.190948
0.118651	0.122648	0.110088	0.108600	0.109216	0.136059	0.140196	0.127571	0.126235	0.128143	0.129887	0.123392	0.127721	0.129262	0.130269	0.132652	0.114642	0.120662	0.116233	0.110494	0.129042	0.118905	0.115278	0.114416	-0.079885	-0.073212	-0.072858	-0.074921	-0.081690	-0.076427	-0.077050	-0.076788	-0.077186	-0.085959	-0.079278	-0.083274	-0.086293	-0.082380	-0.083548	-0.072231	-0.076110	-0.070497	-0.074399	-0.071412	-0.074498	-0.078579	-0.078431	-0.082015	-0.077950	0.504663
0.269954	0.277717	0.264216	0.264589	0.261652	0.282869	0.285680	0.280696	0.280364	0.277286	0.268156	0.266286	0.273762	0.272270	0.282809	0.281720	0.266795	0.268501	0.275154	0.262264	0.280335	0.267446	0.262609	0.263149	-0.245896	-0.242398	-0.239930	-0.241242	-0.241962	-0.240800	-0.240654	-0.245712	-0.242471	-0.246395	-0.244221	-0.244520	-0.246600	-0.242718	-0.245391	-0.242768	-0.242372	-0.242228	-0.241934	-0.243066	-0.244709	-0.244339	-0.239701	-0.244828	-0.243467	0.202532
0.273451	0.280128	0.263856	0.265085	0.264229	0.296822	0.299927	0.286853	0.283085	0.285756	0.276921	0.278475	0.279428	0.282909	0.288977	0.286216	0.272581	0.273815	0.274371	0.274761	0.283033	0.276505	0.268828	0.269683	-0.255304	-0.257257	-0.250205	-0.250514	-0.256553	-0.257221	-0.252765	-0.258431	-0.256320	-0.257189	-0.255296	-0.256620	-0.257129	-0.256279	-0.255152	-0.254891	-0.252824	-0.255790	-0.257108	-0.256005	-0.256188	-0.257463	-0.256687	-0.258923	-0.255913	0.222467
0.255977	0.274829	0.253892	0.252540	0.254742	0.292060	0.291251	0.285436	0.276076	0.277289	0.269657	0.274706	0.279382	0.270885	0.282245	0.285722	0.262337	0.266080	0.262379	0.275013	0.280835	0.265566	0.248719	0.254525	-0.247728	-0.248389	-0.241285	-0.241309	-0.246030	-0.241882	-0.246200	-0.248133	-0.248366	-0.248997	-0.247018	-0.247356	-0.248569	-0.246088	-0.248571	-0.246653	-0.245732	-0.246871	-0.248064	-0.246258	-0.248359	-0.248313	-0.243293	-0.247478	-0.246736	0.212255
0.224136	0.233102	0.218255	0.216943	0.216817	0.241788	0.240538	0.240266	0.234024	0.236413	0.236485	0.232185	0.242163	0.235089	0.236999	0.240569	0.229059	0.229146	0.226915	0.223044	0.239434	0.231676	0.216111	0.220620	-0.201025	-0.200074	-0.194361	-0.197675	-0.199054	-0.199899	-0.194892	-0.202826	-0.200594	-0.203303	-0.202864	-0.200441	-0.202337	-0.199419	-0.202365	-0.194968	-0.199760	-0.195132	-0.196926	-0.197267	-0.199423	-0.201104	-0.198316	-0.199087	-0.200161	0.206578
0.178501	0.189926	0.168293	0.171626	0.171843	0.197092	0.194853	0.191938	0.193303	0.190631	0.187257	0.186477	0.190806	0.195219	0.190378	0.196452	0.183635	0.182069	0.185976	0.190034	0.187405	0.181754	0.170360	0.174158	-0.151254	-0.140241	-0.139041	-0.148299	-0.148399	-0.137252	-0.146471	-0.147558	-0.147732	-0.150682	-0.150460	-0.151969	-0.149282	-0.146168	-0.147634	-0.149220	-0.145727	-0.146063	-0.151598	-0.150250	-0.145539	-0.142372	-0.150212	-0.147691	-0.144893	0.134272
0.219680	0.236001	0.217797	0.216557	0.215323	0.251195	0.243652	0.243732	0.237497	0.234715	0.234743	0.230981	0.236746	0.232080	0.245330	0.241693	0.223502	0.226750	0.226463	0.223699	0.241782	0.224896	0.214806	0.218652	-0.206642	-0.206896	-0.198748	-0.203670	-0.208202	-0.205092	-0.203106	-0.206826	-0.207153	-0.209513	-0.204589	-0.204494	-0.208867	-0.204920	-0.207957	-0.202906	-0.201614	-0.203974	-0.206020	-0.205847	-0.203573	-0.208676	-0.206461	-0.204842	-0.207579	0.204063
0.276649	0.288539	0.272990	0.276351	0.274627	0.299546	0.295696	0.291008	0.283267	0.288993	0.289468	0.285788	0.294787	0.290312	0.298066	0.295910	0.279158	0.287354	0.281714	0.286223	0.289526	0.283234	0.272126	0.278698	-0.256941	-0.255356	-0.253218	-0.252545	-0.255973	-0.253742	-0.254873	-0.259266	-0.257984	-0.258497	-0.257479	-0.256017	-0.257413	-0.256268	-0.258560	-0.253410	-0.254858	-0.254719	-0.255494	-0.254421	-0.256429	-0.256190	-0.254274	-0.258713	-0.254764	0.171708
0.006054	0.009115	-0.002333	0.001634	0.001970	0.009004	0.013599	0.013598	0.014878	0.006559	0.007183	0.006642	0.009034	0.007649	0.007771	0.012707	0.004786	0.007428	0.007589	0.012052	0.007214	0.005050	0.001146	0.000368	0.054416	0.061667	0.057639	0.063688	0.049039	0.066135	0.063216	0.058632	0.055901	0.052059	0.055824	0.052618	0.056187	0.050088	0.054463	0.061403	0.058843	0.059279	0.059467	0.063793	0.057671	0.062529	0.052690	0.058967	0.060725	0.074196
0.283515	0.295419	0.274240	0.279649	0.275378	0.311861	0.307072	0.307039	0.297198	0.300138	0.296182	0.291237	0.307687	0.301317	0.301364	0.306198	0.282482	0.292259	0.289842	0.288354	0.303547	0.285690	0.274030	0.278925	-0.269079	-0.270403	-0.264885	-0.267786	-0.268869	-0.269729	-0.267316	-0.272044	-0.268151	-0.272017	-0.270981	-0.270904	-0.271192	-0.268606	-0.271765	-0.261837	-0.269184	-0.266567	-0.269973	-0.268170	-0.268078	-0.270408	-0.269777	-0.272998	-0.269403	0.207969
0.269645	0.289237	0.260393	0.259834	0.260661	0.298294	0.301687	0.287114	0.285751	0.287676	0.288426	0.285419	0.292622	0.287074	0.291344	0.294495	0.274452	0.277784	0.273807	0.269521	0.282386	0.270087	0.263238	0.268263	-0.260983	-0.261759	-0.255136	-0.259272	-0.258219	-0.259189	-0.259012	-0.264999	-0.262060	-0.263558	-0.262893	-0.263205	-0.261603	-0.261392	-0.262630	-0.257984	-0.260928	-0.258602	-0.260907	-0.259345	-0.261941	-0.262752	-0.260891	-0.263037	-0.261297	0.211663
0.254552	0.268314	0.251575	0.251712	0.252087	0.279343	0.277699	0.271159	0.263661	0.271810	0.267027	0.270628	0.270621	0.267047	0.275081	0.271427	0.262856	0.259695	0.261791	0.249239	0.272638	0.262953	0.249090	0.249862	-0.243344	-0.244676	-0.236592	-0.242404	-0.243843	-0.241839	-0.240895	-0.245194	-0.244551	-0.245325	-0.244498	-0.247167	-0.241523	-0.242710	-0.245446	-0.239504	-0.242941	-0.238976	-0.243350	-0.243101	-0.242880	-0.244042	-0.242103	-0.245956	-0.245512	0.175554
0.213961	0.239499	0.210023	0.208752	0.206606	0.247604	0.254272	0.244829	0.242497	0.239087	0.238272	0.234172	0.247643	0.236855	0.248733	0.244193	0.220543	0.224227	0.224415	0.242139	0.246187	0.224779	0.204081	0.212076	-0.201817	-0.196350	-0.193693	-0.197167	-0.201485	-0.197366	-0.198744	-0.202411	-0.207573	-0.202598	-0.200557	-0.203003	-0.199442	-0.202342	-0.202716	-0.199763	-0.202167	-0.192991	-0.203276	-0.202435	-0.202248	-0.197549	-0.204410	-0.205468	-0.201077	0.143674
-0.025627	-0.018337	-0.031854	-0.031131	-0.028161	-0.009510	-0.006894	-0.015285	-0.017808	-0.015371	-0.018905	-0.013246	-0.011713	-0.017947	-0.014788	-0.013638	-0.021327	-0.021990	-0.026746	-0.017461	-0.009088	-0.021408	-0.025708	-0.022891	0.069184	0.081106	0.076663	0.073849	0.075559	0.088395	0.075944	0.085351	0.073899	0.073646	0.074177	0.071552	0.071503	0.079167	0.069014	0.084694	0.077692	0.083611	0.075700	0.080275	0.078929	0.084294	0.073291	0.079720	0.078336	0.090989
0.226607	0.236951	0.215664	0.221635	0.219728	0.250850	0.249191	0.245522	0.239380	0.237538	0.235495	0.234150	0.237196	0.240515	0.241646	0.242935	0.232082	0.232947	0.232904	0.230047	0.243394	0.229987	0.216443	0.223518	-0.209982	-0.207881	-0.210779	-0.208863	-0.212629	-0.210181	-0.208408	-0.210195	-0.209744	-0.211619	-0.210505	-0.213172	-0.210729	-0.211858	-0.210594	-0.206736	-0.211423	-0.205891	-0.212355	-0.210195	-0.210135	-0.213244	-0.211194	-0.209864	-0.207769	0.176810
0.274713	0.289168	0.272327	0.272681	0.274166	0.300196	0.301577	0.297071	0.290893	0.288736	0.294249	0.295071	0.301394	0.291353	0.299551	0.299203	0.282435	0.286068	0.278050	0.282254	0.293464	0.282453	0.269624	0.275872	-0.268483	-0.268480	-0.262350	-0.266034	-0.267705	-0.267559	-0.265431	-0.269472	-0.267530	-0.269675	-0.270028	-0.270892	-0.270207	-0.268630	-0.269170	-0.266793	-0.267707	-0.265656	-0.268570	-0.267113	-0.268406	-0.271770	-0.267433	-0.268679	-0.268463	0.206632
-0.251400	-0.252531	-0.253066	-0.253080	-0.252123	-0.256098	-0.257148	-0.257426	-0.255346	-0.255407	-0.251766	-0.251612	-0.254293	-0.254316	-0.256997	-0.255963	-0.249034	-0.252965	-0.250521	-0.251910	-0.255301	-0.253111	-0.249746	-0.248287	-0.062229	-0.063486	-0.062021	-0.063240	-0.063576	-0.061358	-0.058252	-0.063465	-0.062724	-0.063409	-0.063964	-0.063646	-0.064398	-0.065047	-0.062823	-0.062403	-0.060436	-0.061429	-0.059844	-0.061691	-0.058308	-0.064799	-0.058244	-0.062406	-0.064274	-0.216953
-0.252917	-0.253728	-0.253763	-0.254053	-0.253146	-0.257941	-0.258477	-0.258512	-0.256087	-0.254615	-0.253119	-0.253072	-0.255656	-0.254966	-0.257381	-0.256475	-0.252071	-0.254656	-0.252552	-0.252495	-0.255554	-0.253957	-0.250395	-0.248655	-0.059778	-0.061074	-0.059576	-0.059883	-0.061392	-0.059067	-0.057611	-0.061626	-0.060111	-0.062353	-0.061577	-0.060550	-0.062602	-0.061376	-0.062883	-0.059874	-0.058099	-0.058713	-0.058598	-0.060839	-0.056401	-0.062319	-0.056694	-0.060380	-0.062037	-0.218534
-0.251220	-0.251911	-0.252436	-0.253041	-0.252490	-0.257374	-0.257318	-0.256141	-0.254460	-0.253593	-0.251703	-0.252321	-0.253483	-0.253639	-0.255163	-0.257031	-0.249940	-0.252721	-0.250864	-0.251673	-0.255521	-0.250783	-0.247133	-0.247552	-0.052228	-0.055775	-0.054082	-0.053601	-0.052783	-0.052575	-0.052554	-0.056234	-0.054091	-0.056488	-0.055687	-0.054137	-0.054903	-0.055631	-0.054383	-0.052608	-0.053669	-0.052043	-0.050088	-0.051519	-0.047128	-0.055774	-0.049894	-0.052910	-0.055876	-0.215790
-0.251809	-0.253470	-0.252687	-0.253750	-0.251889	-0.258265	-0.258644	-0.257538	-0.255932	-0.254812	-0.252077	-0.253175	-0.255045	-0.255825	-0.258050	-0.256631	-0.250366	-0.254183	-0.252006	-0.253298	-0.255269	-0.251919	-0.248039	-0.248377	-0.052933	-0.054811	-0.055132	-0.053570	-0.053219	-0.051541	-0.051182	-0.053607	-0.051853	-0.055431	-0.054836	-0.053047	-0.053221	-0.055382	-0.053941	-0.052543	-0.052673	-0.052497	-0.050364	-0.049673	-0.048923	-0.055151	-0.050214	-0.053343	-0.054546	-0.215577
-0.251541	-0.252228	-0.251810	-0.253093	-0.251193	-0.257510	-0.258175	-0.256686	-0.255348	-0.253295	-0.251671	-0.252567	-0.254168	-0.254399	-0.255948	-0.256511	-0.250091	-0.253265	-0.250237	-0.251169	-0.254444	-0.251558	-0.247221	-0.248538	-0.053691	-0.055060	-0.053892	-0.054422	-0.054666	-0.051099	-0.050827	-0.056657	-0.053860	-0.056644	-0.055268	-0.054251	-0.055570	-0.056355	-0.054718	-0.052167	-0.053809	-0.051156	-0.050256	-0.051407	-0.047748	-0.055715	-0.050097	-0.053792	-0.055249	-0.215294
-0.250943	-0.250482	-0.250613	-0.251054	-0.249829	-0.256023	-0.257357	-0.256528	-0.254191	-0.252862	-0.249918	-0.250567	-0.252077	-0.253676	-0.255053	-0.255443	-0.248616	-0.252482	-0.250764	-0.250326	-0.254341	-0.250880	-0.246762	-0.247075	-0.053917	-0.055893	-0.055826	-0.055648	-0.055768	-0.053184	-0.051629	-0.057551	-0.055607	-0.058277	-0.057172	-0.055843	-0.056480	-0.057015	-0.057145	-0.053198	-0.054385	-0.053647	-0.053318	-0.053009	-0.050885	-0.057461	-0.051962	-0.055811	-0.057181	-0.215760
-0.251966	-0.251740	-0.252219	-0.252198	-0.251222	-0.255924	-0.256993	-0.255702	-0.254626	-0.252983	-0.251551	-0.250780	-0.253917	-0.253261	-0.254868	-0.255983	-0.249109	-0.254537	-0.252205	-0.250121	-0.253756	-0.251629	-0.247688	-0.247244	-0.059389	-0.059651	-0.059567	-0.058980	-0.059360	-0.056990	-0.057214	-0.060193	-0.059719	-0.061237	-0.059952	-0.059858	-0.060489	-0.059261	-0.061419	-0.059052	-0.060455	-0.057802	-0.057525	-0.059372	-0.055538	-0.061174	-0.056416	-0.060763	-0.061452	-0.217577
-0.256267	-0.257722	-0.258212	-0.259014	-0.257980	-0.262871	-0.263210	-0.262697	-0.257665	-0.258996	-0.258270	-0.257800	-0.259395	-0.259189	-0.261832	-0.261525	-0.254966	-0.259827	-0.258602	-0.256188	-0.261037	-0.259133	-0.253748	-0.254163	-0.007518	0.000307	-0.006921	-0.008538	-0.008531	0.000081	-0.003650	-0.008667	-0.008504	-0.012430	-0.008673	-0.008403	-0.010159	-0.008747	-0.010515	-0.007578	-0.006835	-0.003618	-0.005510	-0.006159	-0.002765	-0.005458	-0.008189	-0.006831	-0.006760	-0.186024
-0.258681	-0.261387	-0.260120	-0.261673	-0.260237	-0.265326	-0.265618	-0.265046	-0.261716	-0.261988	-0.260808	-0.257697	-0.262155	-0.262097	-0.264382	-0.264144	-0.257087	-0.261452	-0.259343	-0.261264	-0.263195	-0.261608	-0.254565	-0.254906	0.057933	0.073025	0.055448	0.048095	0.047486	0.060671	0.049422	0.057335	0.051266	0.054582	0.048729	0.053318	0.052342	0.055612	0.046254	0.053878	0.049434	0.049311	0.052738	0.047015	0.053725	0.059844	0.051979	0.054304	0.054719	-0.171069
-0.251555	-0.251526	-0.252209	-0.253004	-0.251513	-0.255952	-0.256350	-0.256716	-0.254380	-0.253474	-0.251110	-0.252081	-0.253078	-0.253228	-0.255949	-0.254995	-0.249886	-0.253646	-0.250781	-0.251958	-0.253966	-0.252814	-0.248515	-0.247620	-0.051113	-0.050556	-0.049002	-0.048138	-0.047097	-0.046685	-0.046518	-0.049383	-0.048582	-0.049635	-0.051652	-0.048412	-0.049535	-0.049293	-0.048965	-0.046709	-0.048312	-0.047412	-0.046708	-0.047530	-0.046835	-0.049452	-0.044861	-0.050470	-0.050441	-0.211622
-0.256655	-0.258702	-0.258770	-0.259137	-0.257385	-0.261745	-0.262541	-0.257653	-0.256964	-0.257319	-0.257246	-0.258071	-0.259979	-0.259243	-0.261982	-0.260681	-0.255592	-0.259092	-0.257537	-0.255045	-0.260382	-0.257761	-0.253064	-0.253089	0.065115	0.076331	0.067367	0.071630	0.067044	0.070859	0.066209	0.072201	0.069159	0.060634	0.069124	0.063905	0.068939	0.064063	0.064096	0.072200	0.067845	0.062581	0.067869	0.062378	0.065922	0.071464	0.066278	0.067048	0.068737	-0.156452
-0.252471	-0.251224	-0.251954	-0.253316	-0.252218	-0.256030	-0.256541	-0.256465	-0.255212	-0.253374	-0.250782	-0.252044	-0.254313	-0.254592	-0.255530	-0.256165	-0.250767	-0.253824	-0.251552	-0.250927	-0.254433	-0.253191	-0.248044	-0.246897	-0.056553	-0.056696	-0.057598	-0.057310	-0.057109	-0.055694	-0.055489	-0.057010	-0.055234	-0.058554	-0.059240	-0.056798	-0.057023	-0.057420	-0.058478	-0.055719	-0.056455	-0.055139	-0.055541	-0.056184	-0.052240	-0.059701	-0.053648	-0.056320	-0.057213	-0.216100
-0.250044	-0.252303	-0.251019	-0.251747	-0.249918	-0.257446	-0.256892	-0.256850	-0.255489	-0.254086	-0.251729	-0.252415	-0.253681	-0.254054	-0.256442	-0.256486	-0.247949	-0.252887	-0.251082	-0.251015	-0.255507	-0.251022	-0.245473	-0.245822	-0.054839	-0.055485	-0.056919	-0.054068	-0.055597	-0.050945	-0.052456	-0.055068	-0.055198	-0.057741	-0.056650	-0.055378	-0.055139	-0.055830	-0.056526	-0.054661	-0.054344	-0.053951	-0.052008	-0.053004	-0.048370	-0.057717	-0.052835	-0.054727	-0.056041	-0.214997
-0.251892	-0.253530	-0.251666	-0.251724	-0.251154	-0.259443	-0.257704	-0.258533	-0.255167	-0.253969	-0.250996	-0.252575	-0.254233	-0.254842	-0.257427	-0.256680	-0.249915	-0.255171	-0.251504	-0.253504	-0.255106	-0.251941	-0.249025	-0.248902	-0.051965	-0.050926	-0.053781	-0.053329	-0.050361	-0.050407	-0.048858	-0.053198	-0.053385	-0.053722	-0.053328	-0.051537	-0.053569	-0.052748	-0.053559	-0.051769	-0.050123	-0.049498	-0.048631	-0.050687	-0.046008	-0.054465	-0.045787	-0.050921	-0.051884	-0.213098
-0.253959	-0.256013	-0.252944	-0.254723	-0.254569	-0.258859	-0.259241	-0.258716	-0.256399	-0.255874	-0.253818	-0.253425	-0.255223	-0.255798	-0.256975	-0.257497	-0.250693	-0.254833	-0.253161	-0.252940	-0.256097	-0.254074	-0.249930	-0.249951	-0.055584	-0.054839	-0.057041	-0.056575	-0.054544	-0.054670	-0.053985	-0.056404	-0.056656	-0.058334	-0.058369	-0.056387	-0.055861	-0.059408	-0.055812	-0.055774	-0.055129	-0.054357	-0.054172	-0.055585	-0.049666	-0.057155	-0.052691	-0.055128	-0.057221	-0.217709
-0.251100	-0.250667	-0.251274	-0.251478	-0.250935	-0.256793	-0.256747	-0.256433	-0.253227	-0.252312	-0.250794	-0.251102	-0.253418	-0.253235	-0.254216	-0.254426	-0.248212	-0.254313	-0.250837	-0.250857	-0.254035	-0.251017	-0.246475	-0.246822	-0.056495	-0.057040	-0.056821	-0.056379	-0.054922	-0.055316	-0.053934	-0.057363	-0.056633	-0.058547	-0.056982	-0.056436	-0.056332	-0.056502	-0.056982	-0.056851	-0.054062	-0.055180	-0.055191	-0.055826	-0.051410	-0.058328	-0.052776	-0.056443	-0.056989	-0.216111
-0.258140	-0.261575	-0.260869	-0.261490	-0.259597	-0.264806	-0.265671	-0.264066	-0.260218	-0.261352	-0.260729	-0.258816	-0.261616	-0.262356	-0.264951	-0.264233	-0.257230	-0.260653	-0.260043	-0.253188	-0.262975	-0.260508	-0.253792	-0.254100	0.065657	0.062780	0.062212	0.062040	0.065231	0.058130	0.060999	0.072282	0.066208	0.064309	0.064371	0.065675	0.069359	0.064729	0.064473	0.061789	0.062806	0.057253	0.058373	0.060490	0.062596	0.079268	0.067286	0.066674	0.069795	-0.175018
-0.258116	-0.259073	-0.258062	-0.259253	-0.258474	-0.262982	-0.263326	-0.263561	-0.258232	-0.259829	-0.259673	-0.257742	-0.260449	-0.260829	-0.264206	-0.261971	-0.257257	-0.259781	-0.258685	-0.258379	-0.260776	-0.258907	-0.254242	-0.253385	0.049771	0.052006	0.045554	0.046676	0.049522	0.052851	0.043921	0.056489	0.053608	0.050812	0.050733	0.051173	0.049407	0.051827	0.052764	0.049568	0.054224	0.048872	0.047620	0.046428	0.047332	0.056723	0.049079	0.052825	0.052739	-0.172465
-0.253600	-0.256982	-0.255753	-0.257205	-0.256141	-0.261995	-0.262128	-0.261104	-0.257924	-0.257246	-0.256174	-0.255693	-0.258482	-0.259254	-0.260390	-0.258713	-0.253567	-0.255928	-0.256572	-0.255095	-0.258624	-0.257371	-0.251522	-0.251802	0.004436	0.001985	0.001752	0.001747	0.003639	0.004271	0.003283	0.003241	0.007146	0.001507	0.003586	0.003980	0.001766	0.003635	0.003617	0.001284	0.003574	0.003246	0.001322	0.001545	0.008519	0.002538	0.009187	0.005197	0.004839	-0.191770
-0.251550	-0.253646	-0.252363	-0.253073	-0.250860	-0.258293	-0.258462	-0.257163	-0.253565	-0.254709	-0.253203	-0.253244	-0.255655	-0.256196	-0.258825	-0.257370	-0.251241	-0.253897	-0.253442	-0.251996	-0.255557	-0.252725	-0.248399	-0.249729	-0.057902	-0.057666	-0.058348	-0.057332	-0.057466	-0.054589	-0.055296	-0.059513	-0.056676	-0.060031	-0.060502	-0.058894	-0.058750	-0.060318	-0.058449	-0.055419	-0.057135	-0.056972	-0.055968	-0.056101	-0.052755	-0.061359	-0.053985	-0.057628	-0.059175	-0.217061
-0.252857	-0.253783	-0.252463	-0.253780	-0.252583	-0.258530	-0.258550	-0.258189	-0.255794	-0.254339	-0.251890	-0.252785	-0.253932	-0.256884	-0.256937	-0.258087	-0.250551	-0.254993	-0.253921	-0.252378	-0.256207	-0.253848	-0.248201	-0.248954	-0.037503	-0.041004	-0.041139	-0.040169	-0.039164	-0.037159	-0.037076	-0.038819	-0.039265	-0.041413	-0.037930	-0.037841	-0.038745	-0.040455	-0.039392	-0.038328	-0.037945	-0.037240	-0.037587	-0.037774	-0.034788	-0.037279	-0.035691	-0.038904	-0.038012	-0.215352
-0.252034	-0.254384	-0.250948	-0.253386	-0.252078	-0.259366	-0.258443	-0.258080	-0.255626	-0.255921	-0.252689	-0.255244	-0.255755	-0.256003	-0.257958	-0.256861	-0.251094	-0.253504	-0.254002	-0.253901	-0.256809	-0.252622	-0.249910	-0.248651	-0.053475	-0.051033	-0.053319	-0.052529	-0.052388	-0.051774	-0.051143	-0.053555	-0.051913	-0.054847	-0.054855	-0.051584	-0.053888	-0.054245	-0.052676	-0.051548	-0.051117	-0.051688	-0.050849	-0.052396	-0.047657	-0.055564	-0.049860	-0.052664	-0.054264	-0.214354
-0.250413	-0.253105	-0.251694	-0.252130	-0.250942	-0.257093	-0.259105	-0.256989	-0.254345	-0.254422	-0.252298	-0.251313	-0.255047	-0.256305	-0.257600	-0.256448	-0.250979	-0.254522	-0.252391	-0.250476	-0.254863	-0.253147	-0.247560	-0.248223	-0.013865	-0.018730	-0.018209	-0.018394	-0.017784	-0.015103	-0.014730	-0.015326	-0.015131	-0.017166	-0.017188	-0.014622	-0.016188	-0.014859	-0.015286	-0.015098	-0.018403	-0.017843	-0.015149	-0.016692	-0.015844	-0.015848	-0.013666	-0.016093	-0.017068	-0.194322
-0.249814	-0.252408	-0.252248	-0.252495	-0.252644	-0.257506	-0.258363	-0.257501	-0.254812	-0.255120	-0.253303	-0.252265	-0.254160	-0.255783	-0.257091	-0.256435	-0.249734	-0.253628	-0.253117	-0.251027	-0.255998	-0.252914	-0.248044	-0.248166	-0.053055	-0.052337	-0.056685	-0.054491	-0.052894	-0.053225	-0.050399	-0.054429	-0.054107	-0.054699	-0.054638	-0.054722	-0.053768	-0.055861	-0.054378	-0.053628	-0.052404	-0.052073	-0.054445	-0.053879	-0.049477	-0.055257	-0.052664	-0.052867	-0.056645	-0.216260
-0.248515	-0.249828	-0.249493	-0.250747	-0.248252	-0.253563	-0.254053	-0.252621	-0.251096	-0.250646	-0.249105	-0.249001	-0.251074	-0.252430	-0.253051	-0.253197	-0.246992	-0.249539	-0.249256	-0.248130	-0.251553	-0.249238	-0.245526	-0.243135	-0.051417	-0.052036	-0.054047	-0.053022	-0.052332	-0.051094	-0.051245	-0.054637	-0.053462	-0.053254	-0.055104	-0.052358	-0.053121	-0.053013	-0.053961	-0.052887	-0.052039	-0.053182	-0.052356	-0.052564	-0.049029	-0.052673	-0.048825	-0.052797	-0.054385	-0.212284
-0.250141	-0.251351	-0.250195	-0.251032	-0.248920	-0.255767	-0.256620	-0.255424	-0.253198	-0.251757	-0.249635	-0.250760	-0.253436	-0.253181	-0.255336	-0.254973	-0.248362	-0.251852	-0.249312	-0.250114	-0.254029	-0.250856	-0.245513	-0.244917	-0.038016	-0.039000	-0.042225	-0.040648	-0.041189	-0.040305	-0.038885	-0.039169	-0.039939	-0.040659	-0.041110	-0.040136	-0.038234	-0.039437	-0.037971	-0.040891	-0.039221	-0.042940	-0.040735	-0.039209	-0.036277	-0.041848	-0.036469	-0.039738	-0.041524	-0.212850
-0.254229	-0.255093	-0.254396	-0.255616	-0.253275	-0.259306	-0.259712	-0.259478	-0.257831	-0.255747	-0.253445	-0.254486	-0.257217	-0.256483	-0.258471	-0.258467	-0.252791	-0.256930	-0.256214	-0.252373	-0.257634	-0.255179	-0.249312	-0.251431	-0.014367	-0.014681	-0.018066	-0.014255	-0.015500	-0.014020	-0.012187	-0.014355	-0.014613	-0.018084	-0.017405	-0.014973	-0.013647	-0.017188	-0.015960	-0.015118	-0.015129	-0.015333	-0.014006	-0.016996	-0.012152	-0.014951	-0.015051	-0.015173	-0.014666	-0.195130
-0.249996	-0.250641	-0.251035	-0.252071	-0.249860	-0.255481	-0.255667	-0.253784	-0.252452	-0.252050	-0.248701	-0.250260	-0.252129	-0.253660	-0.253194	-0.254946	-0.248385	-0.252350	-0.250520	-0.249210	-0.253165	-0.251810	-0.246522	-0.246734	-0.056153	-0.058030	-0.057939	-0.057631	-0.058671	-0.057369	-0.056413	-0.059333	-0.058076	-0.059144	-0.059305	-0.058642	-0.058902	-0.059607	-0.057207	-0.057612	-0.056644	-0.055863	-0.055580	-0.056525	-0.053400	-0.060561	-0.054078	-0.059348	-0.059768	-0.213651
[truncated: 47 more columns]
