# Supplementary material for: Genomic basis of homoploid hybrid speciation within chestnut trees
Source: Nat Commun. 2020 Jul 6;11:3375. doi: 10.1038/s41467-020-17111-w (PMC7338469; doi:10.1038/s41467-020-17111-w)
Supplement: Supplementary file 3 — Source Data [file 41467_2020_17111_MOESM3_ESM.zip › Source Data/Fig 1e-admixture-k4.txt]

0.000010 0.000010 0.999970 0.000010
0.000010 0.000010 0.999970 0.000010
0.000010 0.000010 0.999970 0.000010
0.000010 0.000010 0.999970 0.000010
0.000010 0.000010 0.999970 0.000010
0.000010 0.000010 0.999970 0.000010
0.000010 0.000010 0.999970 0.000010
0.000010 0.000010 0.999970 0.000010
0.000010 0.000010 0.999970 0.000010
0.000010 0.000010 0.999970 0.000010
0.000010 0.000010 0.999970 0.000010
0.000010 0.000010 0.999970 0.000010
0.000010 0.000010 0.999970 0.000010
0.000010 0.000010 0.999970 0.000010
0.000010 0.000010 0.999970 0.000010
0.000010 0.000010 0.999970 0.000010
0.000010 0.000010 0.999970 0.000010
0.000010 0.000010 0.904284 0.095696
0.000010 0.000010 0.783117 0.216863
0.000010 0.000010 0.982429 0.017551
0.000010 0.000010 0.748076 0.251904
0.000010 0.000010 0.764731 0.235249
0.000010 0.000010 0.769908 0.230072
0.000010 0.000010 0.886760 0.113220
0.000010 0.000010 0.973045 0.026935
0.000010 0.000010 0.929334 0.070646
0.000010 0.000010 0.977290 0.022690
0.000010 0.000010 0.929357 0.070623
0.000010 0.000010 0.000010 0.999970
0.000010 0.000010 0.000010 0.999970
0.000010 0.000010 0.000010 0.999970
0.000010 0.000010 0.000010 0.999970
0.000010 0.000010 0.000010 0.999970
0.000011 0.000010 0.000010 0.999969
0.000010 0.000010 0.000010 0.999970
0.000010 0.000010 0.000010 0.999970
0.000010 0.000010 0.000010 0.999970
0.000010 0.000010 0.000010 0.999970
0.000010 0.000010 0.000010 0.999970
0.000010 0.000010 0.000010 0.999970
0.000010 0.000010 0.000010 0.999970
0.000010 0.000010 0.000010 0.999970
0.000010 0.000010 0.000010 0.999970
0.000010 0.000010 0.000010 0.999970
0.000010 0.000010 0.000010 0.999970
0.000010 0.000010 0.000010 0.999970
0.000010 0.000010 0.000010 0.999970
0.000010 0.000010 0.000010 0.999970
0.000010 0.000010 0.000010 0.999970
0.000010 0.000010 0.000010 0.999970
0.000010 0.000010 0.000010 0.999970
0.000010 0.000010 0.000010 0.999970
0.000010 0.000010 0.000010 0.999970
0.000010 0.801861 0.000010 0.198119
0.000010 0.999970 0.000010 0.000010
0.000010 0.999970 0.000010 0.000010
0.000010 0.999970 0.000010 0.000010
0.000010 0.999970 0.000010 0.000010
0.000010 0.999970 0.000010 0.000010
0.000010 0.999970 0.000010 0.000010
0.000010 0.919241 0.000010 0.080739
0.000010 0.546605 0.000010 0.453375
0.000010 0.999970 0.000010 0.000010
0.000010 0.999970 0.000010 0.000010
0.088596 0.911384 0.000010 0.000010
0.000010 0.999970 0.000010 0.000010
0.000010 0.999970 0.000010 0.000010
0.000010 0.999970 0.000010 0.000010
0.000010 0.881961 0.000010 0.118019
0.091038 0.908942 0.000010 0.000010
0.008149 0.564500 0.000010 0.427341
0.053067 0.946913 0.000010 0.000010
0.000010 0.805388 0.000010 0.194592
0.999970 0.000010 0.000010 0.000010
0.999970 0.000010 0.000010 0.000010
0.999970 0.000010 0.000010 0.000010
0.996126 0.003854 0.000010 0.000010
0.999970 0.000010 0.000010 0.000010
0.999965 0.000010 0.000015 0.000010
0.999970 0.000010 0.000010 0.000010
0.999970 0.000010 0.000010 0.000010
0.999970 0.000010 0.000010 0.000010
0.999970 0.000010 0.000010 0.000010
0.999970 0.000010 0.000010 0.000010
0.999970 0.000010 0.000010 0.000010
0.999970 0.000010 0.000010 0.000010
0.999970 0.000010 0.000010 0.000010
0.999970 0.000010 0.000010 0.000010
0.999970 0.000010 0.000010 0.000010
0.999970 0.000010 0.000010 0.000010
0.999970 0.000010 0.000010 0.000010
0.999970 0.000010 0.000010 0.000010
0.999970 0.000010 0.000010 0.000010
0.999970 0.000010 0.000010 0.000010
0.999970 0.000010 0.000010 0.000010
0.999970 0.000010 0.000010 0.000010
0.999970 0.000010 0.000010 0.000010
