# Supplementary material for: Genomic basis of homoploid hybrid speciation within chestnut trees
Source: Nat Commun. 2020 Jul 6;11:3375. doi: 10.1038/s41467-020-17111-w (PMC7338469; doi:10.1038/s41467-020-17111-w)
Supplement: Supplementary file 3 — Source Data [file 41467_2020_17111_MOESM3_ESM.zip › Source Data/Fig 1f and 1g-maxFst-dxy.txt]

xx	pai_h	pai_m	pai_o	pai_s	mFST_h&m	mFST_h&o	mFST_h&s	mFST_m&o	mFST_m&s	mFST_o&s	Dxy_h&m	Dxy_h&o	Dxy_h&s	Dxy_m&o	Dxy_m&s	Dxy_o&s	GC_h	GC_m	GC_o	GC_s	contig	chrom
50000	0.008417	0.010319	0.009723	0.008321	0.975610	0.580021	1.000000	0.926829	1.000000	1.000000	0.023445	0.009856	0.027234	0.021945	0.016451	0.025910	0.366144	0.367640	0.367049	0.365589	21	1
150000	0.008388	0.008363	0.007168	0.008778	0.911111	0.591259	1.000000	0.820513	1.000000	1.000000	0.011788	0.008622	0.021307	0.011336	0.020188	0.021472	0.350584	0.350082	0.351530	0.347667	21	1
250000	0.007664	0.007522	0.007895	0.009156	0.957465	0.857143	0.586530	0.902439	0.796843	0.894737	0.014194	0.009294	0.011390	0.013231	0.012176	0.010405	0.324284	0.371782	0.333799	0.334615	21	1
350000	0.014021	0.010094	0.015314	0.012233	1.000000	0.851852	0.851852	1.000000	0.913043	0.736842	0.015526	0.017882	0.016522	0.016142	0.013788	0.016562	0.345407	0.344995	0.346155	0.343062	21	1
450000	0.012541	0.006801	0.012488	0.011820	1.000000	0.765957	0.939394	0.967742	0.959184	0.965517	0.016851	0.013967	0.015459	0.014907	0.012920	0.014306	0.350149	0.359893	0.352500	0.352656	21	1
550000	0.014408	0.010803	0.013333	0.012661	1.000000	0.662808	1.000000	0.965517	1.000000	1.000000	0.020669	0.014469	0.021787	0.019300	0.015650	0.020783	0.333600	0.338921	0.334762	0.337612	21	1
650000	0.012605	0.009581	0.010747	0.009808	0.979592	0.809524	0.969697	0.947368	1.000000	1.000000	0.016536	0.013235	0.016685	0.016460	0.013178	0.017340	0.338635	0.339974	0.339044	0.340593	21	1
750000	0.018841	0.013595	0.012809	0.018016	0.962963	0.709795	0.924636	1.000000	0.840000	0.905539	0.020073	0.018560	0.020668	0.019471	0.018060	0.020506	0.348812	0.348322	0.348705	0.348387	21	1
850000	0.017156	0.014472	0.012516	0.015732	0.957465	0.782609	0.978723	1.000000	0.834556	1.000000	0.019706	0.016926	0.019460	0.018598	0.016753	0.018803	0.328125	0.327759	0.328173	0.328066	21	1
950000	0.011592	0.011186	0.008960	0.008572	0.925926	0.894737	0.856015	1.000000	0.744546	1.000000	0.015215	0.012187	0.013261	0.014277	0.012061	0.011632	0.326175	0.325680	0.327694	0.328002	21	1
1050000	0.016154	0.013779	0.013255	0.011774	1.000000	0.686717	0.797326	1.000000	0.666667	0.935484	0.020824	0.016317	0.020576	0.020583	0.015398	0.018761	0.336211	0.338230	0.335125	0.341225	21	1
1150000	0.021993	0.024749	0.019967	0.023380	0.909091	0.684211	0.679446	1.000000	0.719226	0.771429	0.027521	0.025521	0.027692	0.029329	0.026731	0.028552	0.350238	0.352272	0.347517	0.348271	21	1
1250000	0.017506	0.015746	0.016652	0.010954	1.000000	0.696774	1.000000	1.000000	0.387097	0.859312	0.029855	0.017944	0.029460	0.030247	0.014422	0.028259	0.369471	0.374204	0.370278	0.382318	21	1
1350000	0.018192	0.018303	0.014926	0.022140	1.000000	0.800000	0.696296	0.914286	0.565217	0.884480	0.024784	0.018576	0.024952	0.025560	0.022875	0.024483	0.332726	0.328532	0.336025	0.328393	21	1
1450000	0.022156	0.024107	0.015415	0.021700	0.695652	0.758621	0.758190	0.909091	0.888889	0.851852	0.027867	0.019246	0.027109	0.028885	0.027056	0.025449	0.357310	0.339866	0.353678	0.338086	21	1
1550000	0.019314	0.025207	0.015311	0.028516	0.920000	0.481481	0.793103	0.684211	0.420105	0.576517	0.031798	0.020063	0.032815	0.030230	0.029920	0.029892	0.342793	0.347941	0.338448	0.353914	21	1
1650000	0.014329	0.014669	0.011548	0.013438	1.000000	0.754068	1.000000	0.979592	0.870968	1.000000	0.019509	0.013954	0.018825	0.018956	0.017046	0.018698	0.342099	0.341984	0.342398	0.341567	21	1
1750000	0.018857	0.012534	0.011047	0.015228	1.000000	0.813306	1.000000	0.955556	1.000000	1.000000	0.020950	0.017806	0.021221	0.019749	0.018294	0.019645	0.348127	0.351144	0.346844	0.347437	21	1
1850000	0.017378	0.007529	0.010969	0.014415	1.000000	0.914379	0.827957	0.972973	0.836735	1.000000	0.020081	0.019698	0.020571	0.014249	0.013329	0.016064	0.349118	0.348738	0.350762	0.348071	21	1
1950000	0.011000	0.011945	0.004953	0.010368	0.736842	0.947368	0.657143	0.952381	0.574149	0.913043	0.014718	0.008536	0.013360	0.011350	0.013175	0.012370	0.321421	0.330384	0.326380	0.334062	21	1
2050000	0.012950	0.012696	0.010422	0.013283	0.675956	0.828571	0.631579	0.857571	0.497585	0.827586	0.014633	0.015447	0.014583	0.016485	0.013286	0.015735	0.338988	0.347808	0.335674	0.341152	21	1
2150000	0.016989	0.014036	0.011356	0.014841	0.931034	0.903388	0.829787	1.000000	0.732147	0.972973	0.018093	0.017122	0.018025	0.018509	0.015249	0.018331	0.336935	0.336714	0.337080	0.336986	21	1
2250000	0.014224	0.016457	0.009273	0.018968	1.000000	0.878788	1.000000	0.967742	0.636364	0.925926	0.020602	0.013745	0.020095	0.020201	0.018954	0.019392	0.345605	0.344665	0.347313	0.345432	21	1
2350000	0.027389	0.022032	0.019965	0.030235	0.875572	0.806452	0.739130	0.942857	0.729917	0.942857	0.029025	0.027831	0.032173	0.029887	0.030281	0.033605	0.343580	0.342944	0.344557	0.345206	21	1
2450000	0.016439	0.009607	0.010905	0.013544	0.913240	0.778026	0.857571	0.891892	0.636364	0.920000	0.017132	0.017121	0.017091	0.015587	0.013157	0.016646	0.347407	0.348385	0.346233	0.346786	21	1
2550000	0.013344	0.009375	0.010402	0.012911	1.000000	0.809524	1.000000	1.000000	0.869565	1.000000	0.016442	0.014535	0.016309	0.015703	0.013968	0.015695	0.358597	0.357529	0.357209	0.359016	21	1
2650000	0.015538	0.011003	0.009655	0.015234	1.000000	0.826087	0.965517	0.948718	0.920117	0.965517	0.018296	0.015298	0.018241	0.016387	0.015726	0.017102	0.333856	0.331462	0.333670	0.332944	21	1
2750000	0.012867	0.015064	0.005554	0.013992	0.857143	1.000000	0.677419	0.969697	0.818473	1.000000	0.017029	0.012046	0.015006	0.016863	0.018345	0.015297	0.328732	0.343105	0.331397	0.335138	21	1
2850000	0.018478	0.015591	0.011876	0.017278	1.000000	1.000000	1.000000	1.000000	0.608696	1.000000	0.018970	0.025627	0.019087	0.025218	0.018116	0.027127	0.349234	0.350157	0.343324	0.350247	21	1
2950000	0.014318	0.011568	0.009689	0.014209	0.864865	0.925926	0.915610	0.967742	0.935484	0.928401	0.015998	0.015140	0.016719	0.015829	0.016194	0.017152	0.332655	0.331464	0.330009	0.332984	21	1
3050000	0.019773	0.016340	0.012812	0.019171	1.000000	0.925926	0.965517	1.000000	0.856675	1.000000	0.020765	0.019407	0.020638	0.020887	0.020706	0.020643	0.327699	0.329103	0.327687	0.327974	21	1
3150000	0.019885	0.013800	0.013450	0.020063	0.974359	0.862473	0.972973	1.000000	0.763425	1.000000	0.024143	0.022878	0.025178	0.025911	0.019407	0.025922	0.333672	0.334303	0.335946	0.335191	21	1
3250000	0.017163	0.016018	0.013935	0.018303	1.000000	0.851852	1.000000	0.969697	0.959184	1.000000	0.024384	0.017891	0.023914	0.024040	0.020006	0.024115	0.328267	0.328000	0.328421	0.328033	21	1
3350000	0.011346	0.010078	0.009161	0.009995	1.000000	0.698372	1.000000	0.960000	0.979592	1.000000	0.018411	0.011991	0.018770	0.018087	0.013876	0.018738	0.321902	0.320994	0.322194	0.321621	21	1
3450000	0.014692	0.014001	0.010316	0.012417	1.000000	0.714286	1.000000	0.956522	0.972973	1.000000	0.019734	0.013915	0.017618	0.018689	0.015947	0.017392	0.344684	0.342423	0.343689	0.343603	21	1
3550000	0.018818	0.018620	0.016291	0.017801	1.000000	0.967742	1.000000	1.000000	1.000000	1.000000	0.024469	0.019478	0.024438	0.023961	0.023283	0.024519	0.325490	0.325748	0.325984	0.326556	21	1
3650000	0.018798	0.015704	0.018424	0.021043	1.000000	0.738170	0.939394	1.000000	1.000000	1.000000	0.026402	0.020104	0.024474	0.025566	0.024659	0.025074	0.337351	0.337617	0.337465	0.337403	21	1
3750000	0.015016	0.010999	0.013598	0.014723	1.000000	0.640000	1.000000	0.919216	1.000000	1.000000	0.022814	0.015252	0.021880	0.021493	0.021098	0.021810	0.332688	0.333495	0.332246	0.327259	21	1
3850000	0.020135	0.013784	0.019011	0.021332	1.000000	0.789474	1.000000	1.000000	1.000000	1.000000	0.024739	0.020820	0.027352	0.023692	0.025679	0.027663	0.335731	0.341950	0.339422	0.336519	21	1
3950000	0.011677	0.009494	0.009569	0.010035	1.000000	0.585166	0.960000	1.000000	0.955556	1.000000	0.013928	0.011301	0.014426	0.013402	0.012712	0.014294	0.351290	0.353371	0.351816	0.349829	21	1
4050000	0.015379	0.013483	0.013636	0.012273	1.000000	0.675676	1.000000	1.000000	1.000000	1.000000	0.021524	0.015487	0.021869	0.020169	0.018564	0.021311	0.343299	0.340534	0.342399	0.340069	21	1
4150000	0.016010	0.010822	0.012748	0.009417	0.926829	0.681755	0.920000	1.000000	0.840000	0.962963	0.018086	0.015890	0.017528	0.016480	0.014172	0.016016	0.344803	0.345003	0.345726	0.346482	21	1
4250000	0.012151	0.009132	0.010743	0.010282	1.000000	0.597395	1.000000	0.952381	0.848485	1.000000	0.014851	0.012984	0.016883	0.015104	0.013506	0.017469	0.348675	0.356768	0.350309	0.352195	21	1
4350000	0.018939	0.014992	0.017356	0.014697	1.000000	0.680000	1.000000	1.000000	0.969697	1.000000	0.025424	0.019825	0.026580	0.023181	0.018644	0.024028	0.335897	0.334448	0.335805	0.334341	21	1
4450000	0.017367	0.011955	0.012182	0.016962	0.911111	0.734926	0.859060	0.959184	0.938776	0.923077	0.021668	0.016419	0.022381	0.021394	0.017760	0.021924	0.336552	0.335377	0.337029	0.335715	21	1
4550000	0.010190	0.004499	0.007172	0.011733	1.000000	0.678625	0.935484	1.000000	0.860465	0.935484	0.017310	0.009198	0.019163	0.017476	0.012349	0.018811	0.350112	0.341624	0.350089	0.344816	21	1
4650000	0.014110	0.008112	0.011324	0.015166	1.000000	0.844178	0.842105	1.000000	0.866416	0.971429	0.016807	0.014303	0.018323	0.016443	0.015867	0.018272	0.337522	0.338120	0.337181	0.339395	21	1
4750000	0.013839	0.009345	0.010818	0.012505	1.000000	0.842105	1.000000	1.000000	1.000000	1.000000	0.017684	0.014042	0.018032	0.017342	0.014810	0.017847	0.333185	0.332657	0.333272	0.332599	21	1
4850000	0.019221	0.015445	0.016999	0.014618	0.969697	0.663180	0.955556	0.976744	0.851760	1.000000	0.021736	0.019035	0.022436	0.021169	0.017716	0.021858	0.326397	0.330461	0.326399	0.329711	21	1
4950000	0.026016	0.012797	0.025217	0.015163	1.000000	0.631579	1.000000	0.974359	0.978723	1.000000	0.029885	0.026588	0.031084	0.029617	0.019247	0.029957	0.350081	0.352082	0.350551	0.348951	21	1
5050000	0.011263	0.010766	0.012384	0.013360	1.000000	0.507036	1.000000	1.000000	1.000000	1.000000	0.018837	0.012303	0.022137	0.018953	0.020721	0.022745	0.340423	0.343165	0.340530	0.340446	21	1
5150000	0.014954	0.011682	0.013086	0.014352	1.000000	0.649324	1.000000	1.000000	1.000000	1.000000	0.021382	0.015108	0.021272	0.021387	0.017992	0.021177	0.333233	0.335675	0.333617	0.333125	21	1
5250000	0.015775	0.013440	0.011775	0.014812	1.000000	0.794872	1.000000	1.000000	1.000000	0.974359	0.021282	0.015577	0.021102	0.021295	0.017928	0.021221	0.327913	0.327256	0.327940	0.329006	21	1
5350000	0.011609	0.007245	0.009161	0.009798	1.000000	0.679903	1.000000	1.000000	1.000000	1.000000	0.021502	0.011263	0.021661	0.021293	0.011975	0.021513	0.337954	0.337765	0.337759	0.338158	21	1
5450000	0.016415	0.011168	0.010341	0.013834	1.000000	0.828571	1.000000	1.000000	0.935484	1.000000	0.021172	0.015504	0.021622	0.020521	0.015206	0.021174	0.336437	0.337194	0.337132	0.338308	21	1
5550000	0.012937	0.007621	0.009307	0.013339	1.000000	0.750513	1.000000	1.000000	1.000000	1.000000	0.017494	0.012289	0.017536	0.017433	0.014422	0.017336	0.337533	0.338095	0.337728	0.338034	21	1
5650000	0.010619	0.006480	0.009292	0.009267	1.000000	0.744951	1.000000	1.000000	1.000000	1.000000	0.015903	0.011178	0.014560	0.015002	0.012272	0.013487	0.329465	0.335050	0.331267	0.336980	21	1
5750000	0.015283	0.003295	0.014724	0.008852	1.000000	0.538657	0.956522	1.000000	1.000000	0.956522	0.019305	0.015888	0.017896	0.018407	0.013304	0.016800	0.352898	0.346924	0.352772	0.347720	21	1
5850000	0.010255	0.008970	0.008800	0.012012	1.000000	0.499946	1.000000	1.000000	1.000000	1.000000	0.022361	0.009587	0.020020	0.022312	0.016766	0.019936	0.317370	0.319888	0.318342	0.316946	21	1
5950000	0.013614	0.007026	0.008439	0.010953	1.000000	0.789474	1.000000	1.000000	1.000000	1.000000	0.021013	0.012750	0.021136	0.020225	0.011849	0.020203	0.331748	0.348432	0.331821	0.341249	21	1
6050000	0.008402	0.002739	0.007534	0.008157	1.000000	0.662173	1.000000	1.000000	1.000000	1.000000	0.016632	0.008437	0.016793	0.016551	0.014135	0.016635	0.326592	0.324329	0.326861	0.325898	21	1
6150000	0.013631	0.007167	0.010179	0.013064	1.000000	0.636077	1.000000	1.000000	1.000000	1.000000	0.020757	0.012885	0.021730	0.020215	0.015091	0.020944	0.330518	0.325224	0.331183	0.328230	21	1
6250000	0.009952	0.008065	0.007829	0.009664	1.000000	0.439362	1.000000	1.000000	1.000000	1.000000	0.019824	0.009127	0.021819	0.019566	0.014324	0.021614	0.326199	0.333443	0.326320	0.321862	21	1
6350000	0.011836	0.007554	0.007730	0.013941	1.000000	0.702128	1.000000	1.000000	0.979592	1.000000	0.017115	0.010958	0.018595	0.016484	0.013420	0.018407	0.329725	0.330750	0.330264	0.331224	21	1
6450000	0.014854	0.007771	0.011902	0.014032	1.000000	0.619048	1.000000	1.000000	1.000000	1.000000	0.019618	0.014168	0.020547	0.018659	0.016663	0.020282	0.335045	0.337593	0.335530	0.335711	21	1
6550000	0.009843	0.011432	0.007116	0.014168	1.000000	0.564103	1.000000	1.000000	1.000000	1.000000	0.022824	0.009216	0.021798	0.022618	0.020666	0.021749	0.329086	0.328139	0.329534	0.327866	21	1
6650000	0.010195	0.008915	0.008477	0.010089	1.000000	0.761905	1.000000	1.000000	1.000000	1.000000	0.022501	0.010585	0.023266	0.022174	0.015508	0.022877	0.327728	0.325862	0.327838	0.327344	21	1
6750000	0.013504	0.008664	0.010108	0.011389	1.000000	0.826087	1.000000	1.000000	1.000000	1.000000	0.023068	0.013762	0.023863	0.022415	0.016714	0.023430	0.323161	0.328327	0.322933	0.326413	21	1
6850000	0.014501	0.007033	0.011264	0.016297	1.000000	0.704944	1.000000	1.000000	1.000000	1.000000	0.021345	0.014311	0.026550	0.019962	0.023189	0.025667	0.344561	0.346468	0.342337	0.346565	21	1
6950000	0.012382	0.009665	0.008986	0.009771	1.000000	0.809163	1.000000	1.000000	1.000000	1.000000	0.017486	0.012011	0.018627	0.017165	0.015882	0.018602	0.336310	0.338908	0.335456	0.339599	21	1
7050000	0.016774	0.009467	0.014340	0.011182	1.000000	0.715185	1.000000	1.000000	1.000000	1.000000	0.024715	0.017143	0.026577	0.025523	0.017501	0.026876	0.345720	0.363164	0.344700	0.353962	21	1
7150000	0.014202	0.008962	0.012427	0.007226	1.000000	0.789474	1.000000	1.000000	1.000000	1.000000	0.024952	0.014047	0.026209	0.024416	0.019626	0.025438	0.322545	0.324331	0.322935	0.320408	21	1
7250000	0.010341	0.005567	0.006752	0.009841	1.000000	0.680000	1.000000	1.000000	1.000000	1.000000	0.024441	0.009289	0.023942	0.023581	0.016059	0.023205	0.335566	0.335551	0.335986	0.335840	21	1
7350000	0.009319	0.005503	0.009434	0.010964	1.000000	0.606061	1.000000	1.000000	0.939394	1.000000	0.019121	0.011449	0.018894	0.018335	0.011935	0.018846	0.336900	0.343729	0.337713	0.339313	21	1
7450000	0.005249	0.007638	0.007045	0.011906	1.000000	0.746258	1.000000	1.000000	0.740741	1.000000	0.016675	0.007618	0.016456	0.016386	0.011607	0.016806	0.338112	0.340551	0.342706	0.334459	21	1
7550000	0.009206	0.004359	0.008979	0.012987	1.000000	0.474932	1.000000	1.000000	0.643306	1.000000	0.017832	0.010658	0.019691	0.018072	0.011638	0.019429	0.355766	0.359644	0.356977	0.362159	21	1
7650000	0.008486	0.006997	0.010453	0.013515	1.000000	0.850002	1.000000	1.000000	0.755556	1.000000	0.017404	0.011121	0.016397	0.016707	0.012407	0.016502	0.340969	0.350321	0.340160	0.349126	21	1
7750000	0.011958	0.009425	0.010574	0.012128	1.000000	0.703704	1.000000	1.000000	1.000000	1.000000	0.022746	0.012095	0.023854	0.021081	0.015366	0.022762	0.333721	0.333240	0.333742	0.334075	21	1
7850000	0.009972	0.013105	0.010737	0.009315	1.000000	0.572589	1.000000	1.000000	1.000000	1.000000	0.022678	0.011255	0.022585	0.022202	0.018065	0.022390	0.332532	0.331549	0.332818	0.331372	21	1
7950000	0.011424	0.009793	0.011286	0.006136	1.000000	0.577407	1.000000	1.000000	1.000000	1.000000	0.019453	0.011775	0.018967	0.018873	0.010883	0.018489	0.300965	0.299489	0.301138	0.299913	21	1
8050000	0.007222	0.006991	0.005725	0.008185	1.000000	0.874173	1.000000	1.000000	1.000000	1.000000	0.019694	0.007396	0.020680	0.018737	0.013080	0.019644	0.326040	0.344380	0.327192	0.345006	21	1
8150000	0.010174	0.007109	0.009006	0.009247	1.000000	0.574812	1.000000	1.000000	1.000000	1.000000	0.016027	0.009845	0.018337	0.015280	0.014722	0.017723	0.316189	0.316573	0.315541	0.315419	21	1
8250000	0.005880	0.004229	0.005111	0.008040	1.000000	0.531915	1.000000	1.000000	1.000000	1.000000	0.015873	0.005808	0.017953	0.015340	0.009619	0.017542	0.333923	0.333679	0.334151	0.333688	21	1
8350000	0.011533	0.011540	0.006907	0.012552	1.000000	0.656301	1.000000	1.000000	1.000000	1.000000	0.019119	0.009938	0.020067	0.019513	0.019696	0.020458	0.352492	0.360580	0.351702	0.354296	21	1
8450000	0.011023	0.006888	0.007011	0.007116	1.000000	0.631106	1.000000	1.000000	1.000000	1.000000	0.020629	0.010242	0.021729	0.020414	0.012957	0.021361	0.335263	0.338076	0.335895	0.337215	21	1
8550000	0.008675	0.008325	0.006445	0.005194	1.000000	0.722090	1.000000	1.000000	1.000000	1.000000	0.017851	0.008065	0.018014	0.017403	0.015359	0.017828	0.345847	0.352373	0.346269	0.347316	21	1
8650000	0.008317	0.003556	0.006293	0.006745	1.000000	0.675569	1.000000	1.000000	1.000000	1.000000	0.023564	0.007683	0.023077	0.023014	0.014591	0.022646	0.332487	0.335682	0.332352	0.334093	21	1
8750000	0.018461	0.005352	0.011065	0.008710	1.000000	0.802113	1.000000	1.000000	1.000000	1.000000	0.023676	0.017081	0.028401	0.021751	0.019959	0.025526	0.324047	0.325904	0.324528	0.322645	21	1
8850000	0.011323	0.006244	0.011280	0.005926	1.000000	0.776562	1.000000	1.000000	1.000000	1.000000	0.029701	0.012734	0.031568	0.028949	0.017627	0.030670	0.331247	0.333402	0.331185	0.328907	21	1
8950000	0.010173	0.005895	0.007653	0.007343	1.000000	0.724138	1.000000	1.000000	1.000000	1.000000	0.021624	0.009740	0.022159	0.021094	0.015028	0.021746	0.343082	0.344757	0.343591	0.343736	21	1
9050000	0.007248	0.008875	0.007161	0.008113	1.000000	0.551724	1.000000	1.000000	1.000000	1.000000	0.027163	0.007664	0.027861	0.026699	0.016656	0.027432	0.347011	0.345777	0.347646	0.347121	21	1
9150000	0.009785	0.008860	0.010593	0.012260	1.000000	0.842105	1.000000	1.000000	1.000000	1.000000	0.025890	0.011126	0.026691	0.024895	0.016604	0.025354	0.329435	0.335460	0.330737	0.331323	21	1
9250000	0.010496	0.010558	0.008034	0.007834	1.000000	0.894737	1.000000	1.000000	1.000000	1.000000	0.022524	0.011075	0.024235	0.021325	0.017302	0.023664	0.329525	0.339638	0.329682	0.337006	21	1
9350000	0.016454	0.009490	0.012047	0.012821	1.000000	0.784615	1.000000	1.000000	1.000000	1.000000	0.021261	0.016317	0.020611	0.021840	0.019141	0.020554	0.330987	0.336813	0.330229	0.331426	21	1
9450000	0.010477	0.006524	0.007092	0.009826	1.000000	0.789474	1.000000	1.000000	1.000000	1.000000	0.017108	0.010686	0.018555	0.016878	0.015394	0.018647	0.320428	0.324434	0.320148	0.321640	21	1
9550000	0.007640	0.004341	0.005562	0.007360	1.000000	0.685407	1.000000	1.000000	1.000000	1.000000	0.016934	0.007948	0.016930	0.016565	0.013734	0.016874	0.329024	0.328326	0.329297	0.328357	21	1
9650000	0.013081	0.004683	0.008718	0.010862	1.000000	0.757826	1.000000	1.000000	1.000000	1.000000	0.022748	0.014870	0.024113	0.022575	0.017934	0.023853	0.326439	0.332072	0.325899	0.328617	21	1
9750000	0.009250	0.005104	0.004987	0.007686	1.000000	0.831701	1.000000	1.000000	1.000000	1.000000	0.017583	0.009297	0.018673	0.016954	0.016296	0.018404	0.339672	0.344637	0.340269	0.340515	21	1
9850000	0.009210	0.005740	0.006421	0.009232	1.000000	0.930886	1.000000	1.000000	1.000000	1.000000	0.016399	0.011035	0.017741	0.014209	0.012630	0.015343	0.338584	0.342431	0.337989	0.338023	21	1
9950000	0.010184	0.004198	0.010951	0.008705	1.000000	1.000000	1.000000	1.000000	0.931034	1.000000	0.022064	0.023797	0.022938	0.026223	0.009184	0.027646	0.341047	0.373195	0.348280	0.373915	90	1
10050000	0.012655	0.004905	0.009520	0.007918	1.000000	0.913043	1.000000	1.000000	0.979592	1.000000	0.021120	0.015899	0.021045	0.020927	0.009064	0.020587	0.328918	0.335128	0.323976	0.333933	90	1
10150000	0.011140	0.007587	0.008112	0.006766	1.000000	0.875572	1.000000	1.000000	1.000000	1.000000	0.017852	0.015349	0.017997	0.016028	0.011059	0.015981	0.339998	0.338110	0.340305	0.338993	90	1
10250000	0.011976	0.011404	0.007233	0.013439	1.000000	0.956522	1.000000	1.000000	1.000000	1.000000	0.023700	0.014056	0.024117	0.022070	0.018025	0.022185	0.351599	0.356900	0.355185	0.357753	90	1
10350000	0.012965	0.005511	0.007723	0.013068	1.000000	0.925926	1.000000	1.000000	1.000000	1.000000	0.020493	0.013938	0.020155	0.020963	0.015662	0.019989	0.343434	0.345071	0.343927	0.342462	90	1
10450000	0.009760	0.003715	0.006101	0.008386	1.000000	0.769231	1.000000	1.000000	1.000000	1.000000	0.019312	0.009268	0.019332	0.018990	0.014372	0.019147	0.326309	0.329735	0.326541	0.330002	90	1
10550000	0.011196	0.010133	0.005904	0.010974	1.000000	0.851852	1.000000	1.000000	1.000000	1.000000	0.021791	0.010378	0.022104	0.021553	0.019417	0.022098	0.324194	0.323667	0.324283	0.323892	90	1
10650000	0.007975	0.005675	0.005113	0.007001	1.000000	0.827586	1.000000	1.000000	1.000000	1.000000	0.019929	0.008379	0.019524	0.019227	0.015586	0.019390	0.349680	0.349800	0.350027	0.349406	90	1
10750000	0.013116	0.007883	0.007422	0.009558	1.000000	0.799504	1.000000	0.972973	1.000000	1.000000	0.018648	0.013389	0.019558	0.017844	0.013528	0.019197	0.339367	0.342060	0.338364	0.338810	90	1
10850000	0.011342	0.009706	0.010324	0.011780	1.000000	0.683360	1.000000	1.000000	1.000000	1.000000	0.020800	0.011428	0.020658	0.020631	0.016282	0.020761	0.332291	0.330345	0.332589	0.330288	90	1
10950000	0.010615	0.008187	0.010051	0.011913	1.000000	0.589744	1.000000	1.000000	1.000000	1.000000	0.024680	0.011490	0.026893	0.023246	0.017503	0.026067	0.330492	0.330758	0.331535	0.330266	90	1
11050000	0.006497	0.003732	0.005642	0.006708	1.000000	0.609659	1.000000	0.972973	1.000000	1.000000	0.014457	0.006609	0.026679	0.013944	0.026110	0.026799	0.316584	0.318156	0.317490	0.318887	90	1
11150000	0.009910	0.009942	0.006611	0.007764	1.000000	0.800886	1.000000	1.000000	1.000000	1.000000	0.027318	0.008925	0.026732	0.026943	0.015131	0.025943	0.351122	0.346274	0.351419	0.341250	90	1
11250000	0.011411	0.009585	0.008971	0.010559	1.000000	0.826087	1.000000	1.000000	1.000000	1.000000	0.023580	0.012735	0.024280	0.022959	0.014387	0.023914	0.356620	0.359691	0.357562	0.359883	90	1
11350000	0.008016	0.006904	0.006014	0.006874	1.000000	0.818715	1.000000	0.972973	1.000000	1.000000	0.022233	0.008884	0.023071	0.021633	0.012472	0.022759	0.345454	0.349128	0.345288	0.348483	90	1
11450000	0.012280	0.010401	0.007209	0.005030	1.000000	0.947368	1.000000	1.000000	1.000000	1.000000	0.023438	0.014576	0.024343	0.022715	0.018429	0.022759	0.326239	0.335864	0.327324	0.328478	90	1
11550000	0.012321	0.007009	0.009867	0.006535	1.000000	0.842105	1.000000	1.000000	1.000000	1.000000	0.020329	0.013969	0.022665	0.020170	0.015013	0.022218	0.334782	0.335977	0.338491	0.350228	90	1
11650000	0.012627	0.007011	0.008461	0.009153	1.000000	0.782609	1.000000	1.000000	1.000000	1.000000	0.023103	0.011385	0.024120	0.022102	0.017100	0.023774	0.345146	0.364626	0.347003	0.354614	90	1
11750000	0.010898	0.008904	0.008034	0.008451	1.000000	0.857143	1.000000	1.000000	1.000000	1.000000	0.026811	0.010300	0.027284	0.026005	0.018768	0.027098	0.350204	0.358636	0.350992	0.354546	90	1
11850000	0.015617	0.010020	0.011280	0.014210	1.000000	0.844178	1.000000	1.000000	1.000000	1.000000	0.026251	0.014760	0.024044	0.023650	0.023742	0.022392	0.368809	0.364387	0.370196	0.366925	90	1
11950000	0.010688	0.011187	0.006704	0.010622	1.000000	1.000000	1.000000	1.000000	1.000000	1.000000	0.025883	0.011167	0.023240	0.025565	0.019125	0.024088	0.345922	0.342626	0.345937	0.345494	14	1
12050000	0.012545	0.007232	0.008125	0.010423	1.000000	0.920000	1.000000	1.000000	1.000000	1.000000	0.022750	0.014354	0.025587	0.021747	0.017070	0.024735	0.337986	0.341284	0.339032	0.340451	14	1
12150000	0.006887	0.008220	0.005358	0.008323	1.000000	0.806336	1.000000	1.000000	1.000000	1.000000	0.017685	0.007186	0.018673	0.017450	0.015959	0.018686	0.352504	0.354680	0.353014	0.352392	14	1
12250000	0.008182	0.006137	0.006017	0.008783	1.000000	0.664647	1.000000	1.000000	1.000000	1.000000	0.020563	0.007357	0.020010	0.020297	0.013022	0.019546	0.325958	0.327449	0.326509	0.328600	14	1
12350000	0.010361	0.006841	0.008932	0.010767	1.000000	0.587903	1.000000	1.000000	1.000000	1.000000	0.017526	0.009782	0.018097	0.017088	0.017071	0.017977	0.344248	0.350967	0.344056	0.345314	14	1
12450000	0.009429	0.005818	0.005004	0.009983	1.000000	0.865138	1.000000	1.000000	1.000000	1.000000	0.019912	0.009226	0.022533	0.018574	0.016147	0.021674	0.338646	0.341886	0.338931	0.331266	14	1
12550000	0.010634	0.005964	0.007869	0.009333	1.000000	0.804694	1.000000	1.000000	1.000000	1.000000	0.019629	0.010435	0.021954	0.018401	0.015586	0.021384	0.338383	0.338512	0.338549	0.337380	14	1
12650000	0.008168	0.004352	0.007729	0.007919	1.000000	0.712786	1.000000	1.000000	1.000000	1.000000	0.023359	0.008696	0.023610	0.022155	0.012090	0.022951	0.348285	0.357722	0.349423	0.347842	14	1
12750000	0.006193	0.006295	0.007018	0.009132	1.000000	0.740741	1.000000	1.000000	1.000000	1.000000	0.020327	0.007966	0.021588	0.019008	0.014599	0.020623	0.323907	0.325572	0.323919	0.324740	14	1
12850000	0.009928	0.007124	0.008676	0.007680	1.000000	0.655172	1.000000	1.000000	1.000000	1.000000	0.020643	0.010255	0.020896	0.019961	0.018611	0.020926	0.343330	0.343649	0.343621	0.345074	14	1
12950000	0.011648	0.006952	0.010623	0.007933	1.000000	0.631579	1.000000	0.979592	1.000000	1.000000	0.018268	0.011720	0.018407	0.017902	0.014453	0.018287	0.338418	0.353092	0.340063	0.348144	14	1
13050000	0.009095	0.007402	0.007250	0.005045	1.000000	0.873984	1.000000	1.000000	1.000000	1.000000	0.016596	0.009247	0.017460	0.015911	0.012129	0.016950	0.339515	0.339127	0.340112	0.339389	14	1
13150000	0.008074	0.004634	0.003414	0.005449	1.000000	0.762276	1.000000	1.000000	1.000000	1.000000	0.020137	0.006584	0.020274	0.018402	0.017368	0.019374	0.332792	0.348412	0.333703	0.329576	14	1
13250000	0.011268	0.004675	0.007322	0.010408	1.000000	0.600000	1.000000	1.000000	1.000000	1.000000	0.024000	0.010731	0.023915	0.022108	0.016137	0.022706	0.334091	0.355855	0.335553	0.340861	14	1
13350000	0.012165	0.006939	0.007351	0.008788	1.000000	0.885714	1.000000	1.000000	1.000000	1.000000	0.024358	0.011711	0.025251	0.022406	0.012629	0.023600	0.351723	0.354256	0.353172	0.353074	14	1
13450000	0.009995	0.006620	0.008728	0.008399	1.000000	0.925926	1.000000	1.000000	1.000000	1.000000	0.026433	0.013933	0.026667	0.024420	0.019583	0.024395	0.342475	0.344894	0.339987	0.338885	14	1
13550000	0.012372	0.004213	0.007508	0.010981	1.000000	0.789474	1.000000	1.000000	1.000000	1.000000	0.023196	0.011957	0.025001	0.021839	0.014899	0.024030	0.353982	0.373668	0.355833	0.360482	14	1
13650000	0.009562	0.007326	0.005743	0.009908	1.000000	0.967742	1.000000	1.000000	1.000000	1.000000	0.021737	0.009861	0.022825	0.021161	0.016835	0.022506	0.327537	0.326164	0.327736	0.326908	14	1
13750000	0.010576	0.007662	0.006597	0.008333	1.000000	0.846437	1.000000	1.000000	1.000000	1.000000	0.025274	0.010588	0.025906	0.023986	0.017469	0.025612	0.327617	0.327919	0.326988	0.328967	14	1
13850000	0.005430	0.004933	0.005727	0.006253	1.000000	0.846412	1.000000	1.000000	1.000000	1.000000	0.028979	0.007328	0.029236	0.027736	0.014982	0.028555	0.333978	0.358975	0.336153	0.346541	14	1
13950000	0.008334	0.005324	0.005247	0.008361	1.000000	0.820513	1.000000	1.000000	1.000000	1.000000	0.026452	0.008012	0.028016	0.025206	0.014372	0.027184	0.348496	0.365065	0.349714	0.360095	14	1
14050000	0.006669	0.002364	0.005267	0.006571	1.000000	1.000000	1.000000	1.000000	1.000000	1.000000	0.029679	0.006658	0.032326	0.028262	0.024771	0.031805	0.323264	0.338855	0.324119	0.333080	14	1
14150000	0.005542	0.002014	0.003711	0.004168	1.000000	0.896552	1.000000	1.000000	1.000000	1.000000	0.020945	0.005656	0.021837	0.019976	0.010883	0.021291	0.343413	0.353989	0.345242	0.343640	14	1
14250000	0.009508	0.003406	0.008224	0.006355	1.000000	0.677419	1.000000	1.000000	1.000000	1.000000	0.026136	0.009740	0.026837	0.024986	0.015671	0.026192	0.345748	0.346921	0.346240	0.346378	14	1
14350000	0.008822	0.006853	0.008273	0.007406	1.000000	0.637422	1.000000	1.000000	1.000000	1.000000	0.024372	0.009349	0.024923	0.023725	0.015757	0.024708	0.347935	0.358122	0.349630	0.356262	14	1
14450000	0.007230	0.006485	0.007975	0.008056	1.000000	0.600000	1.000000	0.972973	1.000000	1.000000	0.030946	0.008159	0.031900	0.028268	0.019390	0.030323	0.338667	0.352515	0.341675	0.338652	14	1
14550000	0.013715	0.006666	0.011768	0.008104	1.000000	0.689655	1.000000	0.972973	1.000000	1.000000	0.040797	0.014011	0.042439	0.038612	0.015169	0.040044	0.360056	0.371769	0.362133	0.369625	14	1
14650000	0.007843	0.004223	0.005840	0.017990	1.000000	0.789474	1.000000	1.000000	1.000000	1.000000	0.025768	0.007823	0.034911	0.024812	0.027184	0.034580	0.360892	0.358025	0.361422	0.357115	14	1
14750000	0.009533	0.005303	0.005749	0.014504	1.000000	0.834006	1.000000	1.000000	1.000000	1.000000	0.030149	0.008697	0.036784	0.028452	0.025109	0.036147	0.355745	0.355148	0.356082	0.354891	14	1
14850000	0.007773	0.006167	0.007181	0.005466	1.000000	0.913043	1.000000	1.000000	1.000000	1.000000	0.038350	0.008772	0.039126	0.036681	0.015934	0.038009	0.367220	0.371358	0.367013	0.370007	14	1
14950000	0.006290	0.005495	0.006243	0.008326	1.000000	1.000000	1.000000	1.000000	1.000000	1.000000	0.032184	0.007734	0.033823	0.030283	0.016013	0.032446	0.347746	0.345719	0.347988	0.345961	14	1
15050000	0.008782	0.005410	0.005810	0.007232	1.000000	0.846154	1.000000	1.000000	1.000000	1.000000	0.021783	0.008103	0.023393	0.020807	0.011719	0.022774	0.334703	0.336798	0.334469	0.336674	14	1
15150000	0.007002	0.004450	0.005901	0.007414	1.000000	0.815354	1.000000	1.000000	1.000000	1.000000	0.024481	0.007117	0.025827	0.023016	0.011990	0.024642	0.336305	0.337667	0.335871	0.337293	14	1
15250000	0.005269	0.004704	0.005670	0.009766	1.000000	0.788569	1.000000	1.000000	1.000000	1.000000	0.026663	0.006039	0.028757	0.024990	0.012297	0.027306	0.334283	0.338623	0.334457	0.337198	14	1
15350000	0.015808	0.007065	0.008514	0.010392	1.000000	0.916933	1.000000	1.000000	1.000000	1.000000	0.025933	0.014808	0.034405	0.023926	0.027586	0.033933	0.360087	0.364689	0.361030	0.354843	14	1
15450000	0.013776	0.005628	0.008984	0.008957	1.000000	0.862069	1.000000	0.974359	1.000000	1.000000	0.025587	0.013790	0.025878	0.024700	0.017647	0.025523	0.356847	0.357587	0.357151	0.357989	14	1
15550000	0.005030	0.002385	0.004768	0.007246	1.000000	0.695652	1.000000	1.000000	1.000000	1.000000	0.014543	0.005306	0.022970	0.013806	0.022987	0.023020	0.335388	0.337538	0.334987	0.331941	14	1
15650000	0.008996	0.007162	0.008094	0.008386	1.000000	0.709677	1.000000	1.000000	1.000000	1.000000	0.020488	0.010050	0.022643	0.019773	0.017809	0.022748	0.328131	0.326905	0.328113	0.325212	14	1
15750000	0.010166	0.008480	0.006932	0.009534	1.000000	0.703704	1.000000	1.000000	1.000000	1.000000	0.016021	0.010190	0.016093	0.015396	0.014036	0.016052	0.342619	0.344866	0.342721	0.342286	14	1
15850000	0.011621	0.008637	0.006054	0.010230	1.000000	0.686712	1.000000	1.000000	1.000000	1.000000	0.017774	0.010678	0.018022	0.016157	0.015898	0.016824	0.342164	0.340502	0.342015	0.342341	14	1
15950000	0.009680	0.006031	0.009675	0.008218	1.000000	0.848567	1.000000	0.974359	1.000000	1.000000	0.022524	0.011725	0.021885	0.021269	0.017664	0.021463	0.336349	0.336660	0.336254	0.337899	14	1
16050000	0.011953	0.004066	0.010224	0.007125	1.000000	0.655061	1.000000	1.000000	1.000000	1.000000	0.021561	0.012018	0.023851	0.021078	0.016195	0.023835	0.356614	0.355317	0.356674	0.355963	14	1
16150000	0.006941	0.003526	0.005811	0.004290	1.000000	0.805807	1.000000	1.000000	1.000000	1.000000	0.017832	0.008643	0.019391	0.016494	0.013005	0.018187	0.344410	0.345509	0.344483	0.345030	14	1
16250000	0.012321	0.005482	0.007805	0.008011	1.000000	0.842105	1.000000	1.000000	1.000000	1.000000	0.021645	0.011991	0.023001	0.020580	0.015035	0.022180	0.328924	0.341074	0.330044	0.338966	14	1
16350000	0.011753	0.003761	0.009198	0.007608	1.000000	0.821002	1.000000	1.000000	1.000000	1.000000	0.026706	0.014114	0.027920	0.025031	0.016360	0.026530	0.355604	0.376288	0.356860	0.359608	14	1
16450000	0.007501	0.003938	0.006821	0.005375	1.000000	0.935484	1.000000	1.000000	1.000000	1.000000	0.025684	0.009308	0.025351	0.024090	0.015681	0.024235	0.332333	0.336096	0.332444	0.336144	14	1
16550000	0.009530	0.007487	0.002980	0.009953	1.000000	0.818715	1.000000	1.000000	1.000000	1.000000	0.022218	0.007694	0.023255	0.021292	0.012680	0.022335	0.352597	0.358800	0.353281	0.356603	14	1
16650000	0.005870	0.004920	0.005410	0.006710	1.000000	0.920000	1.000000	1.000000	1.000000	1.000000	0.029389	0.006647	0.028779	0.028241	0.018837	0.027908	0.339711	0.360335	0.341291	0.353005	14	1
16750000	0.006885	0.003215	0.005370	0.013979	1.000000	0.935484	1.000000	1.000000	1.000000	1.000000	0.024717	0.008987	0.027793	0.023186	0.016307	0.026974	0.356005	0.374503	0.357975	0.354946	14	1
16850000	0.012590	0.005192	0.006894	0.007671	1.000000	1.000000	1.000000	1.000000	1.000000	1.000000	0.030220	0.016216	0.032231	0.028910	0.018103	0.031401	0.350710	0.376014	0.353488	0.367636	14	1
16950000	0.006519	0.004232	0.005072	0.004284	1.000000	0.871795	1.000000	1.000000	1.000000	1.000000	0.024948	0.006460	0.027599	0.023623	0.018567	0.027084	0.346133	0.350439	0.346991	0.347463	14	1
17050000	0.008074	0.003962	0.005112	0.005614	1.000000	0.931034	1.000000	1.000000	1.000000	1.000000	0.020588	0.008774	0.023618	0.019581	0.018123	0.023269	0.367462	0.367121	0.367843	0.357975	14	1
17150000	0.005056	0.005651	0.004629	0.006436	1.000000	1.000000	1.000000	1.000000	1.000000	1.000000	0.025105	0.006275	0.026111	0.024077	0.013699	0.025284	0.351663	0.350559	0.351519	0.349965	14	1
17250000	0.007452	0.007029	0.004341	0.007322	1.000000	0.871916	1.000000	1.000000	1.000000	1.000000	0.026165	0.006905	0.027834	0.025033	0.016554	0.027354	0.332018	0.340327	0.331889	0.335475	14	1
17350000	0.007811	0.003806	0.004543	0.006579	1.000000	0.838012	1.000000	1.000000	1.000000	1.000000	0.024673	0.006836	0.026118	0.023349	0.015286	0.025498	0.364048	0.370488	0.364561	0.365578	14	1
17450000	0.009489	0.008736	0.003553	0.010227	1.000000	0.864865	1.000000	1.000000	1.000000	1.000000	0.019485	0.008540	0.019789	0.019050	0.013509	0.019723	0.337648	0.345096	0.338703	0.344837	14	1
17550000	0.006537	0.005200	0.003785	0.006934	1.000000	0.888889	1.000000	1.000000	1.000000	1.000000	0.016673	0.008293	0.017543	0.016205	0.013947	0.017662	0.336536	0.336130	0.338038	0.336208	14	1
17650000	0.006477	0.003340	0.003215	0.008201	1.000000	0.931034	1.000000	1.000000	1.000000	1.000000	0.019822	0.006494	0.022600	0.018787	0.016679	0.022185	0.338147	0.338140	0.338389	0.334745	14	1
17750000	0.007600	0.006362	0.005158	0.008590	1.000000	0.925926	1.000000	1.000000	1.000000	1.000000	0.024608	0.007198	0.024658	0.023141	0.019249	0.023960	0.326795	0.349200	0.327042	0.329997	14	1
17850000	0.007536	0.007727	0.004484	0.007578	1.000000	0.918919	1.000000	1.000000	1.000000	1.000000	0.022036	0.007644	0.020739	0.021053	0.014940	0.020154	0.345694	0.349398	0.346628	0.346015	14	1
17950000	0.009444	0.007651	0.005227	0.006172	1.000000	0.857143	1.000000	1.000000	1.000000	1.000000	0.022019	0.008386	0.023848	0.020959	0.017297	0.022763	0.343174	0.342220	0.343438	0.342974	14	1
18050000	0.014885	0.005873	0.007267	0.008860	1.000000	0.896552	1.000000	1.000000	1.000000	1.000000	0.028511	0.015122	0.029686	0.027375	0.021067	0.028043	0.351132	0.361602	0.351462	0.353957	14	1
18150000	0.013932	0.009131	0.006795	0.006950	1.000000	0.918319	1.000000	1.000000	1.000000	1.000000	0.027401	0.015492	0.026447	0.026208	0.015661	0.025564	0.365866	0.372143	0.366258	0.373122	14	1
18250000	0.006343	0.003732	0.005095	0.005158	1.000000	0.837838	1.000000	1.000000	1.000000	1.000000	0.029324	0.006276	0.030503	0.027863	0.014229	0.029282	0.340082	0.347823	0.341550	0.347045	14	1
18350000	0.005350	0.003029	0.005038	0.005015	1.000000	0.878788	1.000000	1.000000	1.000000	1.000000	0.026911	0.005694	0.027779	0.025562	0.013298	0.026896	0.337829	0.344770	0.338215	0.344604	14	1
18450000	0.011286	0.007479	0.006525	0.008142	1.000000	0.897436	1.000000	1.000000	1.000000	1.000000	0.027480	0.012932	0.026918	0.026443	0.015624	0.026348	0.346790	0.346159	0.346543	0.346432	14	1
18550000	0.005299	0.004556	0.004335	0.005482	1.000000	0.810811	1.000000	1.000000	1.000000	1.000000	0.021918	0.005855	0.022846	0.020911	0.014444	0.022189	0.354515	0.350048	0.354515	0.351660	14	1
18650000	0.006992	0.002795	0.005247	0.006523	1.000000	0.764108	1.000000	1.000000	1.000000	1.000000	0.017835	0.007772	0.019930	0.016654	0.014742	0.019323	0.334222	0.336962	0.334784	0.335222	14	1
18750000	0.010793	0.006768	0.010192	0.008449	1.000000	0.739130	1.000000	1.000000	1.000000	1.000000	0.022195	0.011257	0.022870	0.021695	0.014717	0.022563	0.339838	0.337497	0.340375	0.339182	14	1
18850000	0.003713	0.008502	0.003464	0.009547	1.000000	0.714286	1.000000	1.000000	1.000000	1.000000	0.021474	0.003895	0.022206	0.020822	0.012668	0.021645	0.334415	0.335588	0.334510	0.334559	14	1
18950000	0.011673	0.009308	0.010145	0.021118	1.000000	0.696117	1.000000	1.000000	1.000000	1.000000	0.028869	0.011518	0.026219	0.027454	0.024175	0.025861	0.323935	0.325950	0.324266	0.322743	14	1
19050000	0.024784	0.011536	0.021540	0.022836	1.000000	0.708572	0.902439	1.000000	1.000000	0.933194	0.032588	0.024629	0.033598	0.032883	0.027390	0.036441	0.315293	0.331825	0.323638	0.320779	14	1
19150000	0.015099	0.008635	0.009355	0.011362	1.000000	0.718001	1.000000	1.000000	1.000000	1.000000	0.029976	0.014053	0.031604	0.027793	0.023362	0.029987	0.341939	0.346221	0.341608	0.349112	14	1
19250000	0.008308	0.003353	0.005096	0.006333	1.000000	0.756703	1.000000	1.000000	1.000000	1.000000	0.017251	0.008404	0.019473	0.016817	0.015972	0.019242	0.326233	0.327288	0.327432	0.325817	14	1
19350000	0.011141	0.006017	0.007106	0.008565	1.000000	0.775904	1.000000	1.000000	1.000000	1.000000	0.020617	0.010267	0.021286	0.019882	0.015569	0.020992	0.332067	0.333216	0.332006	0.332939	14	1
19450000	0.012200	0.009439	0.007261	0.011271	1.000000	0.787234	1.000000	1.000000	1.000000	1.000000	0.027626	0.011754	0.023889	0.028582	0.023399	0.025693	0.328246	0.347674	0.329186	0.337300	14	1
19550000	0.004782	0.004546	0.003780	0.004994	1.000000	0.731382	1.000000	1.000000	1.000000	1.000000	0.016548	0.005833	0.020585	0.015613	0.017209	0.020206	0.312384	0.314739	0.313428	0.312951	14	1
19650000	0.007199	0.002350	0.005656	0.005540	1.000000	0.846154	1.000000	1.000000	1.000000	1.000000	0.024288	0.009756	0.022179	0.022029	0.017202	0.021196	0.333749	0.344708	0.331058	0.339569	14	1
19750000	0.005147	0.002825	0.003118	0.003400	1.000000	0.594836	0.848485	1.000000	1.000000	0.857143	0.018003	0.006409	0.010773	0.024541	0.024729	0.006578	0.359572	0.334163	0.370149	0.384725	14	1
19850000	0.010956	0.004711	0.009183	0.008424	1.000000	0.608696	1.000000	1.000000	1.000000	1.000000	0.020784	0.010391	0.021327	0.020229	0.009410	0.021299	0.356534	0.354823	0.357081	0.349562	14	1
19950000	0.011533	0.006769	0.006415	0.009966	1.000000	0.789474	1.000000	1.000000	1.000000	1.000000	0.017418	0.010943	0.017365	0.016350	0.013996	0.017343	0.335574	0.336429	0.335957	0.336189	14	1
20050000	0.010813	0.009059	0.008343	0.006941	1.000000	0.848567	0.975610	0.972973	1.000000	1.000000	0.022135	0.010475	0.019005	0.021528	0.017250	0.019412	0.326927	0.326769	0.327278	0.326938	14	1
20150000	0.017580	0.012154	0.016655	0.013520	0.942857	0.880000	0.951220	1.000000	0.916580	1.000000	0.023227	0.020169	0.020036	0.025312	0.020548	0.023978	0.344029	0.346611	0.341876	0.342616	14	1
20250000	0.013670	0.005138	0.010846	0.008303	0.959184	0.826087	1.000000	0.974359	1.000000	1.000000	0.021082	0.016692	0.020063	0.021031	0.011552	0.021373	0.332285	0.335542	0.331372	0.334022	14	1
20350000	0.008722	0.003780	0.007530	0.008190	1.000000	0.745669	1.000000	1.000000	1.000000	1.000000	0.016821	0.010918	0.019441	0.014121	0.017712	0.020000	0.322046	0.334965	0.327598	0.319376	14	1
20450000	0.016159	0.006021	0.013031	0.010470	1.000000	0.838710	1.000000	0.951488	1.000000	1.000000	0.020291	0.019073	0.022149	0.020023	0.017604	0.022167	0.341640	0.341732	0.342372	0.340400	14	1
20550000	0.013884	0.005317	0.009857	0.005028	1.000000	0.939394	1.000000	1.000000	1.000000	1.000000	0.017416	0.014079	0.016803	0.016560	0.017422	0.018208	0.337840	0.338196	0.339211	0.340564	14	1
20650000	0.011855	0.005642	0.007308	0.007983	1.000000	0.714286	1.000000	1.000000	1.000000	1.000000	0.018765	0.010734	0.018316	0.018547	0.013713	0.018783	0.328722	0.327686	0.328406	0.328142	14	1
20750000	0.012634	0.004673	0.008745	0.011782	1.000000	0.684211	1.000000	0.974359	0.979592	1.000000	0.022307	0.011559	0.018700	0.022996	0.013882	0.019466	0.348779	0.355219	0.348502	0.348768	14	1
20850000	0.014064	0.006034	0.005385	0.007936	1.000000	0.636364	1.000000	1.000000	1.000000	1.000000	0.020160	0.011130	0.020001	0.018463	0.018348	0.019279	0.336139	0.338602	0.337161	0.338276	14	1
20950000	0.010509	0.006040	0.006962	0.005439	1.000000	0.603604	1.000000	1.000000	1.000000	1.000000	0.023131	0.009197	0.021889	0.022281	0.021742	0.023012	0.347055	0.357254	0.348153	0.349390	14	1
21050000	0.011126	0.005744	0.008537	0.005560	1.000000	0.598476	1.000000	1.000000	1.000000	1.000000	0.028196	0.010422	0.026979	0.027384	0.026804	0.028545	0.352847	0.352214	0.353706	0.353742	14	1
21150000	0.010091	0.005428	0.007816	0.005338	1.000000	0.589744	1.000000	1.000000	1.000000	1.000000	0.025966	0.009473	0.023163	0.025268	0.028772	0.024711	0.340844	0.364031	0.341625	0.357613	14	1
21250000	0.007870	0.003905	0.006100	0.003954	1.000000	0.664461	1.000000	1.000000	1.000000	1.000000	0.018858	0.007321	0.018036	0.018003	0.019684	0.019024	0.338850	0.337491	0.339580	0.338943	14	1
21350000	0.006294	0.006606	0.004901	0.006297	1.000000	0.729730	1.000000	0.974359	1.000000	1.000000	0.022900	0.005983	0.023407	0.021822	0.025099	0.024347	0.340926	0.350973	0.342182	0.350469	14	1
21450000	0.011013	0.006213	0.009421	0.008546	1.000000	0.656301	1.000000	1.000000	1.000000	1.000000	0.028068	0.010361	0.031841	0.027052	0.022969	0.032715	0.354254	0.350657	0.355074	0.348210	14	1
21550000	0.007228	0.006145	0.006029	0.005969	1.000000	0.806452	1.000000	1.000000	1.000000	1.000000	0.018272	0.009294	0.018895	0.016947	0.016693	0.018238	0.335298	0.335115	0.335705	0.335584	14	1
21650000	0.008438	0.004941	0.009240	0.006816	1.000000	0.846154	1.000000	1.000000	1.000000	1.000000	0.020335	0.011425	0.023977	0.021491	0.017284	0.024120	0.338545	0.338399	0.338895	0.339730	14	1
21750000	0.006339	0.004840	0.004288	0.004223	1.000000	0.700402	1.000000	1.000000	1.000000	1.000000	0.016828	0.006377	0.019733	0.016327	0.017123	0.019793	0.334223	0.337900	0.334590	0.334136	14	1
21850000	0.006924	0.007616	0.005963	0.006531	1.000000	0.720000	1.000000	1.000000	1.000000	1.000000	0.020036	0.006929	0.020677	0.019174	0.012414	0.020096	0.332681	0.334553	0.333013	0.334219	14	1
21950000	0.007245	0.006289	0.005372	0.007543	1.000000	0.773373	1.000000	1.000000	1.000000	1.000000	0.022554	0.007307	0.022284	0.021283	0.012731	0.021496	0.334500	0.333858	0.334339	0.338790	14	1
22050000	0.009875	0.006900	0.005206	0.005623	1.000000	0.659587	1.000000	0.974359	0.979592	1.000000	0.015368	0.009039	0.015969	0.014751	0.011349	0.015535	0.333665	0.332496	0.333634	0.332414	14	1
22150000	0.013215	0.009695	0.011541	0.008249	1.000000	0.560000	1.000000	0.974359	0.978723	1.000000	0.021749	0.012689	0.022575	0.020381	0.014602	0.021145	0.341909	0.342533	0.342516	0.339422	14	1
22250000	0.021831	0.013721	0.022207	0.022960	1.000000	0.904762	1.000000	1.000000	0.974359	1.000000	0.027424	0.024626	0.032026	0.027711	0.028085	0.030143	0.372883	0.369457	0.373874	0.372991	14	1
22350000	0.011938	0.011209	0.011760	0.011114	1.000000	0.566021	1.000000	1.000000	1.000000	1.000000	0.019550	0.012664	0.020020	0.019250	0.014326	0.019822	0.341742	0.349138	0.342438	0.350706	14	1
22450000	0.014247	0.012709	0.010326	0.011396	1.000000	0.548387	1.000000	1.000000	0.920000	1.000000	0.023324	0.013783	0.023837	0.022628	0.016526	0.023600	0.333528	0.336697	0.335087	0.334033	14	1
22550000	0.018698	0.008898	0.016773	0.017148	1.000000	0.714286	1.000000	1.000000	1.000000	1.000000	0.027030	0.018083	0.030233	0.026097	0.020905	0.029708	0.350434	0.352270	0.350213	0.347860	14	1
22650000	0.009696	0.009718	0.009233	0.009078	1.000000	0.785843	1.000000	0.974359	1.000000	1.000000	0.022453	0.010271	0.024379	0.021766	0.014965	0.024139	0.344535	0.355141	0.344719	0.355163	14	1
22750000	0.007988	0.006559	0.009840	0.008538	1.000000	0.710486	1.000000	1.000000	1.000000	1.000000	0.031291	0.009629	0.031152	0.029572	0.009284	0.029718	0.341525	0.349357	0.341192	0.349909	14	1
22850000	0.006485	0.004250	0.006935	0.008061	1.000000	0.884480	1.000000	1.000000	0.918919	1.000000	0.021890	0.007919	0.022803	0.021724	0.007528	0.022499	0.329174	0.343049	0.331321	0.342422	14	1
22950000	0.014853	0.010908	0.013460	0.013651	1.000000	1.000000	1.000000	1.000000	0.978723	1.000000	0.026325	0.022758	0.025386	0.026877	0.014190	0.025969	0.352361	0.351084	0.352026	0.350147	14	1
23050000	0.017091	0.012565	0.012563	0.013507	1.000000	0.925926	1.000000	1.000000	0.933333	1.000000	0.025926	0.017832	0.025066	0.024184	0.018456	0.023972	0.356830	0.360599	0.357380	0.356603	14	1
23150000	0.010303	0.008952	0.009570	0.007200	1.000000	0.736168	1.000000	0.974359	1.000000	1.000000	0.022326	0.010812	0.023444	0.021677	0.014945	0.023281	0.363555	0.361847	0.363601	0.360924	14	1
23250000	0.012673	0.009523	0.011213	0.007713	1.000000	0.594595	1.000000	1.000000	1.000000	1.000000	0.024360	0.012462	0.024498	0.023387	0.024730	0.024791	0.357606	0.357702	0.357733	0.350628	14	1
23350000	0.007837	0.009063	0.005913	0.006062	1.000000	0.458609	1.000000	1.000000	1.000000	1.000000	0.019714	0.007337	0.024500	0.018691	0.021225	0.023697	0.329809	0.328559	0.329912	0.329596	14	1
23450000	0.009879	0.006386	0.009489	0.016279	1.000000	0.523810	1.000000	1.000000	0.979592	1.000000	0.026181	0.010146	0.026973	0.025322	0.016363	0.026661	0.338648	0.350561	0.340310	0.346641	14	1
23550000	0.013311	0.005712	0.013262	0.007598	1.000000	0.539981	1.000000	1.000000	1.000000	1.000000	0.031155	0.013858	0.032669	0.028383	0.014934	0.030352	0.343214	0.351731	0.341456	0.345477	14	1
23650000	0.007228	0.004677	0.005158	0.006400	1.000000	0.723404	1.000000	1.000000	1.000000	1.000000	0.019596	0.006779	0.020060	0.018337	0.011944	0.019229	0.337512	0.343761	0.338439	0.336891	14	1
23750000	0.012509	0.012438	0.009482	0.010318	1.000000	0.894737	1.000000	1.000000	1.000000	1.000000	0.024772	0.013092	0.022888	0.024003	0.018749	0.022832	0.347401	0.350637	0.348065	0.350387	14	1
23850000	0.007733	0.006168	0.010421	0.010696	1.000000	0.715185	1.000000	1.000000	1.000000	1.000000	0.020801	0.009597	0.025793	0.019438	0.015543	0.024709	0.319973	0.318318	0.320450	0.317650	14	1
23950000	0.007948	0.009219	0.009283	0.009079	1.000000	0.673262	1.000000	1.000000	1.000000	1.000000	0.019297	0.009193	0.020385	0.018651	0.013466	0.019700	0.335518	0.334992	0.335172	0.334504	14	1
24050000	0.012904	0.008158	0.013198	0.012198	1.000000	0.677419	1.000000	1.000000	1.000000	1.000000	0.023150	0.014213	0.024626	0.022522	0.016681	0.025036	0.332363	0.347284	0.332549	0.343122	14	1
24150000	0.008010	0.005889	0.009700	0.006544	1.000000	0.639685	1.000000	1.000000	0.933333	1.000000	0.024656	0.009606	0.025422	0.023548	0.011124	0.024259	0.340514	0.341840	0.340909	0.342862	14	1
24250000	0.008326	0.007243	0.008697	0.009268	1.000000	0.539091	1.000000	1.000000	0.976744	1.000000	0.028515	0.008726	0.029488	0.027170	0.012777	0.028176	0.350081	0.365297	0.351806	0.364492	14	1
24350000	0.009834	0.005298	0.009064	0.009726	1.000000	0.520000	1.000000	1.000000	0.978723	1.000000	0.025156	0.009915	0.026170	0.023629	0.011449	0.024832	0.357875	0.357546	0.357811	0.358476	14	1
24450000	0.005707	0.004989	0.005780	0.009677	1.000000	0.870968	1.000000	1.000000	1.000000	1.000000	0.023474	0.007900	0.019542	0.021935	0.015844	0.018792	0.341207	0.342071	0.342658	0.341102	364	1
24550000	0.006117	0.004852	0.005501	0.007693	1.000000	0.600983	1.000000	1.000000	1.000000	1.000000	0.024709	0.006132	0.026936	0.022957	0.014200	0.025609	0.347953	0.345674	0.348343	0.348725	32	1
24650000	0.007946	0.005363	0.009612	0.007570	1.000000	0.421053	1.000000	1.000000	1.000000	1.000000	0.036228	0.009074	0.037483	0.034209	0.015338	0.035894	0.337261	0.349755	0.338994	0.349715	32	1
24750000	0.016578	0.010325	0.010277	0.017701	1.000000	0.894737	1.000000	1.000000	1.000000	1.000000	0.024217	0.014108	0.024354	0.022552	0.019398	0.023417	0.337717	0.344705	0.338575	0.338720	32	1
24850000	0.010274	0.005920	0.010594	0.011425	1.000000	0.795701	1.000000	1.000000	0.957447	1.000000	0.018374	0.012526	0.019808	0.017111	0.012903	0.019079	0.333184	0.332339	0.333786	0.333603	32	1
24950000	0.010040	0.008392	0.009877	0.006573	1.000000	0.659574	1.000000	1.000000	1.000000	1.000000	0.019816	0.011292	0.019646	0.018844	0.015024	0.018887	0.333382	0.333773	0.334283	0.333915	32	1
25050000	0.009196	0.005814	0.009590	0.008413	1.000000	0.974359	1.000000	1.000000	1.000000	1.000000	0.016498	0.012106	0.019538	0.015880	0.014141	0.019491	0.341977	0.341264	0.342318	0.342253	32	1
25150000	0.011282	0.002762	0.008659	0.011947	1.000000	0.778026	1.000000	1.000000	1.000000	1.000000	0.020078	0.012026	0.023187	0.017994	0.016591	0.021571	0.329322	0.342053	0.331180	0.329770	32	1
25250000	0.007170	0.003350	0.005738	0.007664	1.000000	0.790901	1.000000	1.000000	1.000000	1.000000	0.016817	0.008226	0.019482	0.015836	0.012432	0.018386	0.336937	0.336979	0.337235	0.335786	32	1
25350000	0.010851	0.008909	0.009604	0.009682	1.000000	0.869565	1.000000	0.972973	1.000000	1.000000	0.017059	0.011982	0.018820	0.016538	0.014287	0.018397	0.348884	0.354864	0.348773	0.347495	32	1
25450000	0.009735	0.004602	0.007668	0.008057	1.000000	0.826087	1.000000	1.000000	1.000000	1.000000	0.020673	0.010431	0.021414	0.019544	0.012752	0.020696	0.346192	0.359260	0.347046	0.344965	32	1
25550000	0.009389	0.003635	0.008852	0.005185	1.000000	0.538074	1.000000	1.000000	1.000000	1.000000	0.021377	0.009301	0.022460	0.020789	0.015863	0.022053	0.346667	0.360995	0.347458	0.347507	32	1
25650000	0.007386	0.001976	0.006318	0.004005	1.000000	0.894737	1.000000	1.000000	1.000000	1.000000	0.020577	0.007116	0.023619	0.020543	0.012150	0.023207	0.338029	0.336005	0.338380	0.336757	32	1
25750000	0.009060	0.002300	0.008404	0.004911	1.000000	0.922865	1.000000	1.000000	1.000000	1.000000	0.034641	0.009031	0.014633	0.034202	0.014784	0.016911	0.337849	0.336634	0.336964	0.327735	32	1
25850000	0.006240	0.003821	0.004868	0.014374	1.000000	0.569800	1.000000	1.000000	1.000000	1.000000	0.028229	0.005932	0.029286	0.027528	0.019183	0.029087	0.338555	0.339313	0.338932	0.338509	32	1
25950000	0.005140	0.005257	0.004816	0.007140	1.000000	0.515750	1.000000	1.000000	1.000000	1.000000	0.020003	0.005193	0.017046	0.019490	0.014871	0.016790	0.335072	0.362910	0.335850	0.348801	32	1
26050000	0.009693	0.009784	0.011671	0.012306	1.000000	0.619048	1.000000	1.000000	1.000000	1.000000	0.023948	0.011183	0.021816	0.022181	0.017868	0.021374	0.331312	0.350290	0.332578	0.349712	32	1
26150000	0.008690	0.011447	0.008180	0.007566	1.000000	0.677419	1.000000	1.000000	1.000000	1.000000	0.018188	0.009106	0.018272	0.018412	0.014860	0.018728	0.351785	0.352053	0.351806	0.352011	32	1
26250000	0.010147	0.011896	0.009494	0.010801	1.000000	0.537231	1.000000	1.000000	1.000000	1.000000	0.020867	0.009968	0.021069	0.020736	0.017723	0.021229	0.335624	0.334986	0.335470	0.336495	32	1
26350000	0.005357	0.007922	0.002884	0.008471	1.000000	0.576923	1.000000	1.000000	1.000000	1.000000	0.018061	0.004309	0.020222	0.017256	0.013822	0.019661	0.347901	0.347170	0.348673	0.348016	32	1
26450000	0.003180	0.004728	0.002489	0.004761	1.000000	0.512821	1.000000	1.000000	1.000000	1.000000	0.021474	0.002895	0.023262	0.020741	0.013902	0.022806	0.343845	0.343510	0.343695	0.344691	32	1
26550000	0.005583	0.004008	0.004540	0.006180	1.000000	0.617419	1.000000	1.000000	1.000000	1.000000	0.027147	0.005166	0.029201	0.026082	0.012707	0.028596	0.351813	0.357539	0.353484	0.357248	32	1
26650000	0.007399	0.003825	0.005073	0.006171	1.000000	0.512821	1.000000	1.000000	0.976744	1.000000	0.028879	0.006674	0.030030	0.028052	0.011445	0.029356	0.373536	0.369893	0.374271	0.370122	32	1
26750000	0.007015	0.002482	0.005869	0.003947	1.000000	0.716133	1.000000	1.000000	0.978723	1.000000	0.023907	0.008090	0.024547	0.023230	0.007854	0.024012	0.335256	0.337420	0.335484	0.337410	32	1
26850000	0.008438	0.006203	0.004687	0.007931	1.000000	0.781923	1.000000	1.000000	1.000000	1.000000	0.025045	0.007677	0.026494	0.024015	0.012846	0.025547	0.335773	0.341658	0.336837	0.340332	32	1
26950000	0.005815	0.006599	0.003643	0.006110	1.000000	0.708557	1.000000	1.000000	0.888889	1.000000	0.013708	0.005188	0.013688	0.013277	0.008696	0.013451	0.332128	0.342598	0.333193	0.331257	32	1
27050000	0.009716	0.013128	0.006961	0.009390	1.000000	0.898613	1.000000	1.000000	0.837209	1.000000	0.021793	0.010766	0.022549	0.021101	0.015055	0.022115	0.345209	0.342243	0.345805	0.342032	32	1
27150000	0.008422	0.009305	0.008108	0.005202	1.000000	0.711809	1.000000	1.000000	0.836735	1.000000	0.020252	0.010108	0.020535	0.020621	0.011447	0.020699	0.330049	0.333802	0.330365	0.330790	32	1
27250000	0.005731	0.007733	0.003962	0.007558	1.000000	0.596154	1.000000	1.000000	0.923077	1.000000	0.020667	0.005323	0.021548	0.020357	0.015162	0.021088	0.346904	0.357622	0.346128	0.343695	32	1
27350000	0.009540	0.005369	0.008094	0.010752	1.000000	0.766221	1.000000	1.000000	1.000000	1.000000	0.021045	0.010185	0.020229	0.020114	0.014350	0.019920	0.339066	0.347370	0.340389	0.340530	32	1
27450000	0.013900	0.008090	0.013296	0.011161	1.000000	0.662003	1.000000	1.000000	1.000000	1.000000	0.024666	0.015015	0.027155	0.024425	0.022294	0.027118	0.349369	0.348918	0.349883	0.347537	32	1
27550000	0.011720	0.007315	0.009542	0.012043	1.000000	0.913043	1.000000	1.000000	1.000000	1.000000	0.021767	0.011946	0.023357	0.021518	0.015210	0.023164	0.354060	0.350947	0.354023	0.352202	32	1
27650000	0.010150	0.010614	0.007434	0.011430	1.000000	0.743396	1.000000	1.000000	0.918919	1.000000	0.021540	0.009545	0.023080	0.021454	0.017024	0.022698	0.340036	0.340997	0.340045	0.341979	32	1
27750000	0.009521	0.010957	0.008932	0.012605	1.000000	0.743590	1.000000	1.000000	0.899137	1.000000	0.021478	0.010272	0.024933	0.020889	0.018270	0.024913	0.340892	0.341792	0.341372	0.339423	32	1
27850000	0.010780	0.008630	0.008862	0.008364	1.000000	0.755556	1.000000	1.000000	0.911111	1.000000	0.021174	0.011073	0.021703	0.020397	0.011680	0.021162	0.334746	0.335430	0.334498	0.334568	32	1
27950000	0.008234	0.011398	0.007935	0.009084	1.000000	0.662100	1.000000	1.000000	1.000000	1.000000	0.025117	0.008761	0.025593	0.024209	0.017303	0.025034	0.333162	0.336335	0.333793	0.334326	32	1
28050000	0.011279	0.009277	0.004960	0.008479	1.000000	0.728088	1.000000	1.000000	1.000000	1.000000	0.023116	0.009174	0.023552	0.021467	0.012815	0.022027	0.338552	0.342722	0.339249	0.341035	32	1
28150000	0.006941	0.006885	0.005467	0.005810	1.000000	0.675676	1.000000	0.972973	1.000000	1.000000	0.019014	0.007111	0.016490	0.018008	0.014251	0.016051	0.333933	0.336839	0.334194	0.334079	32	1
28250000	0.005444	0.006613	0.006641	0.005136	1.000000	0.648421	1.000000	1.000000	1.000000	1.000000	0.019158	0.007163	0.020969	0.018556	0.016031	0.020854	0.344725	0.356251	0.344956	0.354587	32	1
28350000	0.006851	0.011467	0.007738	0.010210	1.000000	0.699797	1.000000	1.000000	1.000000	1.000000	0.021944	0.008288	0.022562	0.021436	0.017646	0.022384	0.351958	0.353804	0.351892	0.352338	32	1
28450000	0.012696	0.009433	0.011799	0.010825	1.000000	0.669476	1.000000	1.000000	1.000000	1.000000	0.024479	0.012836	0.025791	0.023714	0.018450	0.025682	0.340907	0.348070	0.340687	0.349395	32	1
28550000	0.012791	0.010510	0.007799	0.010864	1.000000	0.773825	1.000000	1.000000	1.000000	1.000000	0.020796	0.012935	0.022871	0.021509	0.015527	0.022963	0.333380	0.334979	0.333676	0.333332	32	1
28650000	0.007498	0.006335	0.006992	0.012964	1.000000	0.521085	1.000000	1.000000	1.000000	1.000000	0.027332	0.007864	0.026940	0.026242	0.016795	0.026430	0.348539	0.346202	0.349214	0.347311	32	1
28750000	0.004847	0.002431	0.003385	0.005256	1.000000	0.360000	1.000000	1.000000	1.000000	1.000000	0.016659	0.004355	0.016876	0.015851	0.012246	0.016583	0.332747	0.331565	0.332619	0.331601	32	1
28850000	0.005989	0.003783	0.004058	0.011326	1.000000	0.871241	1.000000	1.000000	1.000000	1.000000	0.019704	0.005818	0.020008	0.018296	0.015941	0.019093	0.325027	0.336455	0.325531	0.327179	32	1
28950000	0.005970	0.004409	0.004351	0.005493	1.000000	0.648649	1.000000	1.000000	1.000000	1.000000	0.015206	0.005817	0.017290	0.014696	0.012890	0.017070	0.335245	0.332995	0.335486	0.333749	32	1
29050000	0.007358	0.003868	0.007379	0.007055	1.000000	0.703704	1.000000	1.000000	1.000000	1.000000	0.029195	0.008286	0.030873	0.027424	0.016075	0.029647	0.350369	0.361934	0.352059	0.357544	32	1
29150000	0.006605	0.006728	0.006476	0.010269	1.000000	0.821002	1.000000	1.000000	1.000000	1.000000	0.020451	0.008267	0.027326	0.019742	0.025179	0.027074	0.352373	0.351574	0.353021	0.354643	32	1
29250000	0.007011	0.003318	0.005687	0.008226	1.000000	0.789474	1.000000	1.000000	1.000000	1.000000	0.029477	0.007666	0.028935	0.028019	0.020367	0.028394	0.368104	0.371350	0.368710	0.363532	32	1
29350000	0.006606	0.004663	0.004589	0.006625	1.000000	0.800740	1.000000	1.000000	1.000000	1.000000	0.023312	0.007050	0.023543	0.022392	0.016757	0.023367	0.334887	0.333107	0.334777	0.334408	32	1
29450000	0.008860	0.007383	0.006344	0.006082	1.000000	0.904762	1.000000	1.000000	1.000000	1.000000	0.024933	0.008611	0.024658	0.024533	0.027300	0.024995	0.360293	0.365530	0.360472	0.354611	32	1
29550000	0.008581	0.010178	0.008640	0.004127	1.000000	0.721023	1.000000	1.000000	1.000000	1.000000	0.020521	0.009196	0.019021	0.019990	0.016122	0.018947	0.350535	0.347596	0.350728	0.349713	32	1
29650000	0.008171	0.005237	0.007860	0.004602	1.000000	0.657143	1.000000	1.000000	1.000000	1.000000	0.018301	0.008797	0.017865	0.017336	0.015054	0.017749	0.366714	0.367421	0.368267	0.373468	32	1
29750000	0.010297	0.004863	0.011624	0.010702	1.000000	0.506057	1.000000	1.000000	1.000000	1.000000	0.032253	0.011973	0.033569	0.031785	0.023231	0.033857	0.367458	0.369574	0.368833	0.373771	73	1
29850000	0.008003	0.005516	0.009718	0.007273	1.000000	0.773383	1.000000	1.000000	1.000000	1.000000	0.021910	0.009491	0.022529	0.020764	0.012435	0.021729	0.344076	0.345690	0.344439	0.344560	73	1
29950000	0.005724	0.004065	0.006651	0.006968	1.000000	0.508735	1.000000	1.000000	1.000000	1.000000	0.026341	0.006503	0.027162	0.024748	0.013069	0.025972	0.337129	0.349865	0.337955	0.342147	73	1
30050000	0.010211	0.006865	0.010605	0.008031	1.000000	0.538743	1.000000	1.000000	1.000000	1.000000	0.019956	0.011586	0.020982	0.018409	0.013523	0.019757	0.349428	0.356859	0.349809	0.359253	73	1
30150000	0.010011	0.008723	0.007552	0.008300	1.000000	0.581837	1.000000	1.000000	1.000000	1.000000	0.019310	0.009399	0.019589	0.018529	0.012914	0.019110	0.350601	0.354087	0.350923	0.350356	73	1
30250000	0.009766	0.004384	0.007367	0.005394	1.000000	0.461206	1.000000	1.000000	1.000000	1.000000	0.022655	0.008908	0.027206	0.021651	0.021632	0.027218	0.316920	0.317947	0.316635	0.318418	73	1
30350000	0.010622	0.006999	0.010173	0.005852	1.000000	0.490942	1.000000	1.000000	1.000000	1.000000	0.020337	0.011102	0.021695	0.019249	0.018357	0.021863	0.380611	0.376448	0.380978	0.383801	73	1
30450000	0.006838	0.004966	0.005936	0.004748	1.000000	0.488889	1.000000	1.000000	1.000000	1.000000	0.016911	0.006907	0.021677	0.016505	0.018601	0.021747	0.344757	0.354183	0.345631	0.345235	73	1
30550000	0.009135	0.004831	0.008601	0.006720	1.000000	0.684211	1.000000	1.000000	1.000000	1.000000	0.023030	0.009108	0.026904	0.022218	0.021783	0.026747	0.358422	0.364435	0.358979	0.359761	73	1
30650000	0.008917	0.006611	0.008823	0.007189	1.000000	0.516129	1.000000	1.000000	1.000000	1.000000	0.023079	0.009299	0.023478	0.022292	0.013908	0.023146	0.350596	0.355885	0.351287	0.350379	73	1
30750000	0.012311	0.010654	0.010136	0.006589	1.000000	0.619357	1.000000	0.972973	1.000000	1.000000	0.021257	0.012188	0.020928	0.020530	0.015557	0.019832	0.330765	0.334912	0.332063	0.330740	73	1
30850000	0.012817	0.006767	0.007224	0.009834	1.000000	0.827586	1.000000	1.000000	1.000000	1.000000	0.015697	0.012241	0.017019	0.015757	0.013831	0.017301	0.329406	0.330144	0.330015	0.330315	73	1
30950000	0.010269	0.008145	0.007347	0.010474	1.000000	0.672159	1.000000	1.000000	1.000000	1.000000	0.016313	0.009595	0.017663	0.015458	0.016132	0.017398	0.333743	0.334867	0.333855	0.335223	73	1
31050000	0.012663	0.007933	0.010284	0.011446	1.000000	0.642439	1.000000	1.000000	1.000000	1.000000	0.020823	0.013060	0.021537	0.019906	0.015740	0.021238	0.353954	0.356204	0.354874	0.354643	73	1
31150000	0.007277	0.006454	0.008863	0.009626	1.000000	0.770320	1.000000	1.000000	1.000000	1.000000	0.024426	0.008796	0.025692	0.022412	0.012542	0.024067	0.338689	0.349567	0.339620	0.338561	73	1
31250000	0.010058	0.005292	0.011509	0.008988	1.000000	0.762325	1.000000	0.971429	1.000000	1.000000	0.023732	0.012606	0.024328	0.021890	0.014975	0.023329	0.349251	0.351750	0.350489	0.351503	73	1
31350000	0.010516	0.005170	0.011608	0.007803	1.000000	0.586207	1.000000	1.000000	1.000000	1.000000	0.026813	0.011583	0.027379	0.024454	0.014287	0.025823	0.357569	0.360192	0.358433	0.359927	73	1
31450000	0.009756	0.005604	0.011423	0.006693	1.000000	0.480000	1.000000	0.956522	1.000000	1.000000	0.031118	0.010926	0.032173	0.028742	0.016206	0.030776	0.347178	0.356131	0.348626	0.356938	73	1
31550000	0.006493	0.002429	0.007271	0.004092	1.000000	0.440000	1.000000	0.971429	1.000000	1.000000	0.021228	0.007104	0.021183	0.019849	0.011299	0.020401	0.343013	0.340645	0.342781	0.341788	73	1
31650000	0.009241	0.002358	0.009483	0.005594	1.000000	0.742350	1.000000	0.974359	1.000000	1.000000	0.022959	0.009912	0.023634	0.021209	0.013164	0.022665	0.343145	0.349984	0.344192	0.342860	73	1
31750000	0.007773	0.004583	0.006722	0.007002	1.000000	0.658619	1.000000	0.974359	1.000000	1.000000	0.021507	0.007908	0.023054	0.020342	0.012884	0.022285	0.345548	0.343334	0.345480	0.344391	73	1
31850000	0.004652	0.017780	0.013428	0.020560	1.000000	0.636364	1.000000	0.904762	0.684211	0.740741	0.026925	0.019716	0.027096	0.026820	0.024766	0.024638	0.356244	0.354148	0.340434	0.355225	73	1
31950000	0.009991	0.013584	0.013075	0.024365	1.000000	0.857143	0.760000	0.962963	0.509301	0.869565	0.018543	0.021855	0.027084	0.024515	0.024938	0.026342	0.340639	0.343539	0.342640	0.347560	73	1
32050000	0.014874	0.005953	0.005591	0.016110	1.000000	0.646913	0.736842	1.000000	0.736842	1.000000	0.019977	0.012596	0.021996	0.020303	0.017366	0.027759	0.355478	0.363129	0.359221	0.360789	73	1
32150000	0.007856	0.005869	0.003793	0.010684	1.000000	0.634112	1.000000	1.000000	0.685899	1.000000	0.016701	0.006800	0.020208	0.016016	0.014085	0.021098	0.333073	0.338866	0.334572	0.337211	73	1
32250000	0.035018	0.011325	0.008002	0.026631	1.000000	0.659087	1.000000	1.000000	0.904762	1.000000	0.039761	0.036344	0.043483	0.026659	0.030439	0.030515	0.383074	0.385462	0.379987	0.382402	143	1
32350000	0.022249	0.017318	0.009373	0.026789	0.904762	0.792551	0.904762	1.000000	0.904762	1.000000	0.029116	0.026756	0.032094	0.026590	0.029237	0.027493	0.366488	0.375370	0.380774	0.367978	143	1
32450000	0.012758	0.008526	0.008912	0.015675	1.000000	0.840000	0.952381	1.000000	1.000000	0.894737	0.018376	0.014046	0.019627	0.016427	0.015254	0.019056	0.350025	0.358601	0.355624	0.358862	143	1
32550000	0.011142	0.009367	0.008299	0.015979	1.000000	0.593344	1.000000	1.000000	0.913043	1.000000	0.019459	0.011338	0.023092	0.019978	0.018047	0.020829	0.358041	0.344000	0.354392	0.341565	143	1
32650000	0.014928	0.007871	0.017445	0.010115	1.000000	0.636364	1.000000	1.000000	0.969697	1.000000	0.030831	0.017644	0.029811	0.029236	0.014480	0.028637	0.362729	0.366770	0.363076	0.360113	143	1
32750000	0.009588	0.008732	0.006259	0.006771	1.000000	0.755556	1.000000	1.000000	1.000000	1.000000	0.017074	0.010033	0.024480	0.017078	0.020467	0.024266	0.340408	0.339767	0.340220	0.339239	143	1
32850000	0.007596	0.007583	0.008628	0.009221	1.000000	0.659134	1.000000	1.000000	1.000000	1.000000	0.030969	0.008769	0.031730	0.029221	0.012273	0.030157	0.332756	0.334411	0.333021	0.333098	143	1
32950000	0.009444	0.008135	0.010280	0.006630	1.000000	0.390244	1.000000	1.000000	0.967742	1.000000	0.017634	0.010113	0.019243	0.016956	0.014568	0.018809	0.322185	0.322124	0.322607	0.322378	143	1
33050000	0.012320	0.007732	0.009122	0.008283	1.000000	0.806452	1.000000	1.000000	1.000000	1.000000	0.018283	0.012596	0.019404	0.017680	0.012389	0.018892	0.344909	0.343927	0.345677	0.344949	143	1
33150000	0.024807	0.013136	0.019317	0.011970	1.000000	0.608443	1.000000	0.967742	1.000000	1.000000	0.030185	0.025530	0.031666	0.028964	0.017197	0.029073	0.367650	0.372286	0.369768	0.367127	143	1
33250000	0.007397	0.002914	0.006910	0.009901	1.000000	0.885714	1.000000	1.000000	1.000000	1.000000	0.019280	0.007982	0.020248	0.018104	0.017035	0.017721	0.351172	0.341368	0.349803	0.344053	23	1
33350000	0.011694	0.002533	0.007113	0.019263	1.000000	0.695652	1.000000	1.000000	0.842105	1.000000	0.021928	0.009839	0.027215	0.019623	0.024693	0.027686	0.343208	0.369343	0.343195	0.359734	23	1
33450000	0.009444	0.007298	0.006594	0.009249	1.000000	0.694457	1.000000	1.000000	1.000000	1.000000	0.018829	0.008816	0.019427	0.017974	0.011557	0.018592	0.337974	0.338417	0.338125	0.340484	23	1
33550000	0.005100	0.005249	0.005886	0.006821	1.000000	0.578947	1.000000	1.000000	0.969697	1.000000	0.018674	0.006053	0.019114	0.017402	0.008404	0.018005	0.345473	0.343497	0.345983	0.344112	23	1
33650000	0.010551	0.007025	0.010361	0.010934	1.000000	0.761905	1.000000	0.952381	0.969697	0.969697	0.018620	0.011239	0.018800	0.017760	0.012968	0.018651	0.335436	0.339177	0.335945	0.338625	23	1
33750000	0.010064	0.007158	0.011173	0.006493	1.000000	0.815450	1.000000	0.974359	1.000000	1.000000	0.019145	0.012209	0.019572	0.018440	0.011140	0.019063	0.350892	0.353547	0.351312	0.352969	23	1
33850000	0.012452	0.007546	0.011103	0.008230	1.000000	0.612958	1.000000	1.000000	1.000000	1.000000	0.023115	0.012497	0.023532	0.021960	0.014475	0.022804	0.328280	0.337539	0.329613	0.337663	23	1
33950000	0.009492	0.010126	0.009685	0.009304	1.000000	0.952381	1.000000	1.000000	1.000000	1.000000	0.026707	0.011434	0.026719	0.026109	0.021882	0.027561	0.347621	0.348266	0.347320	0.343153	23	1
34050000	0.005912	0.005716	0.004550	0.005773	1.000000	0.705346	1.000000	1.000000	1.000000	1.000000	0.023676	0.006124	0.027553	0.022587	0.020451	0.027184	0.347455	0.352162	0.348063	0.348944	23	1
34150000	0.012338	0.009341	0.008602	0.008264	1.000000	0.587924	1.000000	1.000000	1.000000	1.000000	0.022381	0.011309	0.023958	0.022137	0.016191	0.023867	0.343961	0.346600	0.344269	0.345223	23	1
34250000	0.010130	0.007019	0.008541	0.007798	1.000000	0.774860	1.000000	1.000000	1.000000	1.000000	0.019855	0.011063	0.019643	0.019204	0.013259	0.019469	0.333203	0.333013	0.333354	0.332699	23	1
34350000	0.013799	0.009691	0.009361	0.008698	1.000000	0.895036	1.000000	0.974359	1.000000	1.000000	0.023854	0.014094	0.024983	0.022334	0.016551	0.023918	0.336996	0.334049	0.336793	0.334938	23	1
34450000	0.011794	0.008061	0.007416	0.007320	1.000000	0.668680	1.000000	0.974359	1.000000	1.000000	0.023107	0.012184	0.024065	0.021532	0.014186	0.022867	0.350067	0.363226	0.351011	0.361079	23	1
34550000	0.005883	0.008195	0.010235	0.008214	1.000000	0.679541	1.000000	1.000000	1.000000	1.000000	0.020079	0.009320	0.021505	0.020376	0.015990	0.022318	0.343649	0.342480	0.343481	0.342348	23	1
34650000	0.008118	0.004762	0.007831	0.006691	1.000000	0.478841	1.000000	0.972973	1.000000	1.000000	0.019869	0.008435	0.020293	0.019116	0.013452	0.019883	0.353601	0.355816	0.353987	0.349951	23	1
34750000	0.007589	0.004714	0.007398	0.008579	1.000000	0.752358	1.000000	1.000000	1.000000	1.000000	0.024354	0.009179	0.029008	0.023285	0.020984	0.028608	0.344521	0.345495	0.344796	0.345452	23	1
34850000	0.008141	0.004802	0.007677	0.005708	1.000000	0.681287	1.000000	1.000000	1.000000	1.000000	0.021369	0.008647	0.030471	0.020270	0.028429	0.030245	0.334980	0.333496	0.335100	0.337013	23	1
34950000	0.007416	0.006632	0.008141	0.004954	1.000000	0.585159	1.000000	1.000000	1.000000	1.000000	0.020544	0.007980	0.022519	0.019599	0.015753	0.022001	0.337957	0.340070	0.339243	0.337712	23	1
35050000	0.008551	0.005794	0.007904	0.005562	1.000000	0.564103	1.000000	0.972973	1.000000	1.000000	0.015194	0.009158	0.015921	0.014125	0.011170	0.014963	0.357322	0.369243	0.358228	0.357849	23	1
35150000	0.014445	0.008325	0.010873	0.007905	1.000000	0.715181	1.000000	1.000000	1.000000	1.000000	0.018428	0.013911	0.019029	0.017566	0.012335	0.018441	0.339372	0.340987	0.338606	0.340681	23	1
35250000	0.014041	0.008250	0.013597	0.011716	1.000000	0.666667	1.000000	0.972973	1.000000	1.000000	0.030357	0.014786	0.030058	0.029279	0.020220	0.029832	0.359752	0.365484	0.360875	0.362097	23	1
35350000	0.009636	0.005082	0.008785	0.012454	1.000000	0.607113	1.000000	1.000000	1.000000	1.000000	0.022632	0.009669	0.026167	0.021443	0.021329	0.026159	0.351785	0.349328	0.351846	0.345168	23	1
35450000	0.009694	0.013593	0.003898	0.003918	1.000000	0.802006	1.000000	1.000000	1.000000	1.000000	0.023693	0.008896	0.028471	0.022275	0.019725	0.027841	0.346187	0.358281	0.347841	0.356168	23	1
35550000	0.008670	0.010441	0.004829	0.009321	1.000000	0.604651	1.000000	1.000000	1.000000	1.000000	0.020293	0.007920	0.021673	0.019496	0.016154	0.021071	0.352853	0.351452	0.353167	0.350912	23	1
35650000	0.012200	0.005241	0.008979	0.008792	1.000000	0.697674	1.000000	0.974359	1.000000	1.000000	0.020963	0.012139	0.021061	0.019883	0.015227	0.020121	0.348025	0.354722	0.348634	0.353316	23	1
35750000	0.015523	0.006814	0.010790	0.010822	1.000000	0.705165	1.000000	1.000000	1.000000	1.000000	0.029147	0.015131	0.023973	0.029134	0.024208	0.023659	0.359514	0.357424	0.359889	0.358674	23	1
35850000	0.004876	0.005505	0.005607	0.005462	1.000000	0.531915	1.000000	1.000000	1.000000	1.000000	0.018143	0.005279	0.017759	0.017501	0.011040	0.017410	0.338753	0.347446	0.339504	0.336996	23	1
35950000	0.011400	0.006868	0.011662	0.007708	1.000000	0.530509	1.000000	0.974359	1.000000	1.000000	0.020544	0.012220	0.020790	0.020075	0.013189	0.020711	0.344967	0.348191	0.345658	0.344654	23	1
36050000	0.013279	0.005189	0.011554	0.009663	1.000000	0.622375	1.000000	1.000000	1.000000	1.000000	0.023324	0.013043	0.029496	0.022126	0.024034	0.029082	0.342695	0.343344	0.342771	0.344009	23	1
36150000	0.005746	0.003793	0.005495	0.005824	1.000000	0.705542	1.000000	1.000000	1.000000	1.000000	0.023521	0.006292	0.024479	0.021996	0.011411	0.023380	0.333373	0.334060	0.333043	0.331034	23	1
36250000	0.007639	0.006013	0.005525	0.008944	1.000000	0.796824	1.000000	1.000000	1.000000	1.000000	0.019702	0.008350	0.019660	0.018608	0.014832	0.019194	0.350789	0.351200	0.351783	0.347999	23	1
36350000	0.010074	0.002261	0.009861	0.006497	1.000000	0.931034	1.000000	1.000000	1.000000	1.000000	0.021759	0.011853	0.025403	0.020110	0.015795	0.024430	0.340702	0.339717	0.341100	0.339844	23	1
36450000	0.003469	0.001754	0.004276	0.005991	1.000000	0.807662	1.000000	1.000000	1.000000	1.000000	0.018231	0.004344	0.031665	0.016710	0.030955	0.031464	0.351654	0.374567	0.353983	0.340009	23	1
36550000	0.008057	0.007203	0.005087	0.006363	1.000000	0.903226	1.000000	1.000000	1.000000	1.000000	0.017328	0.008127	0.019491	0.016273	0.018266	0.019877	0.346612	0.352702	0.344682	0.351369	23	1
36650000	0.006875	0.006054	0.006531	0.005827	1.000000	0.628815	1.000000	1.000000	1.000000	1.000000	0.018218	0.007745	0.017153	0.017441	0.016779	0.016987	0.343466	0.350517	0.343868	0.347877	23	1
36750000	0.007636	0.007443	0.007208	0.008825	1.000000	0.737081	1.000000	1.000000	1.000000	1.000000	0.022332	0.007853	0.025120	0.021314	0.019977	0.024612	0.354669	0.356751	0.354065	0.349106	23	1
36850000	0.006885	0.004280	0.003541	0.007394	1.000000	0.887615	1.000000	0.974359	1.000000	1.000000	0.018708	0.005581	0.034114	0.017378	0.030059	0.032763	0.337523	0.337268	0.336573	0.339209	23	1
36950000	0.003041	0.003491	0.004842	0.005076	1.000000	0.761905	1.000000	0.967742	1.000000	1.000000	0.023723	0.004693	0.023831	0.022089	0.012423	0.022792	0.338770	0.339246	0.339133	0.340012	23	1
37050000	0.008440	0.005533	0.006926	0.011204	1.000000	0.702703	1.000000	0.969697	1.000000	1.000000	0.021406	0.009112	0.023222	0.019661	0.017215	0.022268	0.352052	0.352648	0.352412	0.352339	23	1
37150000	0.011431	0.004971	0.010163	0.012109	1.000000	0.666667	1.000000	1.000000	1.000000	1.000000	0.025231	0.011847	0.027675	0.023820	0.015709	0.026578	0.350073	0.364338	0.355433	0.364981	23	1
37250000	0.010709	0.003920	0.006824	0.008653	1.000000	0.761427	1.000000	0.967742	1.000000	1.000000	0.018744	0.010582	0.019491	0.017014	0.018783	0.018937	0.355117	0.359763	0.355784	0.362734	23	1
37350000	0.014364	0.007679	0.013982	0.010666	1.000000	0.693239	1.000000	0.960000	1.000000	1.000000	0.029024	0.015224	0.032999	0.027441	0.025344	0.032580	0.370432	0.369797	0.371107	0.359940	23	1
37450000	0.003665	0.005596	0.005906	0.006981	1.000000	0.724108	1.000000	0.967742	1.000000	1.000000	0.025198	0.005250	0.026089	0.023519	0.010408	0.024679	0.346782	0.362126	0.348619	0.355604	23	1
37550000	0.006287	0.008200	0.008654	0.008761	1.000000	0.666667	1.000000	1.000000	1.000000	1.000000	0.033801	0.008354	0.032440	0.031911	0.022290	0.031772	0.332198	0.338207	0.333949	0.337043	23	1
37650000	0.006182	0.004431	0.007750	0.010042	1.000000	0.695556	1.000000	1.000000	1.000000	1.000000	0.025577	0.007398	0.029051	0.023307	0.014138	0.027466	0.352018	0.359717	0.353590	0.357996	23	1
37750000	0.007627	0.005070	0.009251	0.010503	1.000000	0.842105	1.000000	1.000000	1.000000	1.000000	0.024296	0.009276	0.039497	0.022317	0.033734	0.038862	0.361947	0.367964	0.363285	0.334119	23	1
37850000	0.005731	0.006205	0.005822	0.006756	1.000000	0.736842	1.000000	1.000000	1.000000	1.000000	0.021607	0.006534	0.020878	0.020162	0.013496	0.020123	0.345370	0.350112	0.346379	0.333888	23	1
37950000	0.009451	0.006967	0.008586	0.009848	1.000000	0.782609	1.000000	1.000000	1.000000	1.000000	0.028003	0.011036	0.028916	0.026321	0.014489	0.027535	0.336320	0.347280	0.338571	0.346632	23	1
38050000	0.010092	0.006133	0.005119	0.008781	1.000000	0.706478	1.000000	1.000000	1.000000	1.000000	0.017204	0.008738	0.018395	0.015755	0.012861	0.017423	0.352479	0.349798	0.353336	0.349018	23	1
38150000	0.013510	0.011439	0.010383	0.010506	1.000000	0.728005	1.000000	1.000000	1.000000	1.000000	0.021726	0.013767	0.028423	0.021108	0.026721	0.029099	0.343927	0.343911	0.344308	0.345513	23	1
38250000	0.007746	0.007716	0.009068	0.007458	1.000000	0.763585	1.000000	0.974359	1.000000	1.000000	0.029857	0.009362	0.033014	0.027983	0.024641	0.032255	0.339192	0.339597	0.339510	0.339750	23	1
38350000	0.006293	0.006036	0.005871	0.004981	1.000000	0.613670	1.000000	1.000000	1.000000	1.000000	0.018352	0.006810	0.025323	0.016974	0.021077	0.024714	0.337025	0.341368	0.337721	0.332586	23	1
38450000	0.010094	0.006118	0.006614	0.005873	1.000000	0.674534	1.000000	0.967742	1.000000	1.000000	0.021777	0.008803	0.022609	0.020592	0.008976	0.021706	0.345216	0.345270	0.345322	0.345531	23	1
38550000	0.006345	0.012296	0.008592	0.016536	1.000000	0.749552	1.000000	0.971429	1.000000	1.000000	0.032214	0.007790	0.031765	0.030084	0.021702	0.030367	0.346822	0.343168	0.347487	0.343280	23	1
38650000	0.014037	0.011014	0.014014	0.013311	1.000000	0.880254	1.000000	1.000000	1.000000	1.000000	0.031382	0.016398	0.029212	0.029229	0.022907	0.028212	0.352302	0.352911	0.353264	0.349726	23	1
38750000	0.010186	0.007847	0.008937	0.006610	1.000000	0.720930	1.000000	0.918919	1.000000	1.000000	0.017405	0.010344	0.017513	0.016143	0.012509	0.016683	0.355091	0.354811	0.355009	0.354451	23	1
38850000	0.008656	0.006636	0.010326	0.007367	1.000000	0.771976	1.000000	1.000000	1.000000	1.000000	0.017037	0.012012	0.017794	0.016546	0.013082	0.016982	0.343502	0.345560	0.343709	0.344606	23	1
38950000	0.009559	0.006163	0.006695	0.008386	1.000000	0.894555	1.000000	1.000000	1.000000	1.000000	0.020998	0.009946	0.021683	0.019661	0.013354	0.020670	0.326316	0.329339	0.326344	0.327369	23	1
39050000	0.010360	0.001763	0.008818	0.012857	1.000000	0.752807	1.000000	0.956522	1.000000	1.000000	0.023431	0.010234	0.023664	0.021168	0.022106	0.023285	0.352616	0.353646	0.352742	0.355801	23	1
39150000	0.012160	0.001581	0.014894	0.023070	1.000000	0.759257	1.000000	0.945946	1.000000	1.000000	0.043927	0.014807	0.042867	0.039221	0.032557	0.041397	0.385544	0.375021	0.383450	0.386497	23	1
39250000	0.008395	0.005646	0.007574	0.017341	1.000000	0.741935	1.000000	0.971429	1.000000	1.000000	0.027250	0.009103	0.027321	0.024915	0.023845	0.026639	0.353180	0.365175	0.356250	0.361437	23	1
39350000	0.010936	0.009561	0.007367	0.012170	1.000000	0.820513	1.000000	0.945946	1.000000	1.000000	0.022175	0.010747	0.022256	0.020608	0.017551	0.021279	0.330407	0.330760	0.330849	0.330531	23	1
39450000	0.008413	0.010912	0.008168	0.007849	1.000000	0.885714	1.000000	1.000000	1.000000	1.000000	0.019199	0.009381	0.022571	0.018435	0.018518	0.022308	0.333385	0.337167	0.333705	0.336277	23	1
39550000	0.014415	0.012780	0.012603	0.009177	1.000000	0.760000	1.000000	0.945946	1.000000	1.000000	0.027661	0.014926	0.028721	0.025445	0.018286	0.026761	0.356986	0.356870	0.356783	0.355508	23	1
39650000	0.014680	0.007772	0.011727	0.007109	1.000000	0.663504	1.000000	0.967742	1.000000	1.000000	0.027239	0.015080	0.028912	0.025702	0.018944	0.028281	0.346336	0.353951	0.346189	0.350303	23	1
39750000	0.012077	0.002831	0.009610	0.013045	1.000000	0.625391	1.000000	0.945946	1.000000	1.000000	0.022960	0.011620	0.022998	0.020937	0.016256	0.022384	0.356041	0.356399	0.355860	0.354847	23	1
39850000	0.008348	0.007575	0.008536	0.009452	1.000000	0.545049	1.000000	0.969697	1.000000	1.000000	0.025977	0.009227	0.027395	0.024124	0.016029	0.026214	0.360133	0.354811	0.359904	0.355979	23	1
39950000	0.008999	0.012138	0.008472	0.008655	1.000000	0.720000	1.000000	0.971429	1.000000	1.000000	0.026316	0.009803	0.026984	0.024466	0.017310	0.025511	0.347216	0.344684	0.346864	0.344374	23	1
40050000	0.009670	0.006423	0.008486	0.008705	1.000000	0.800499	1.000000	0.971429	1.000000	1.000000	0.025273	0.010490	0.027052	0.023249	0.015314	0.025879	0.341874	0.345323	0.341280	0.341978	23	1
40150000	0.011808	0.005787	0.009203	0.011579	1.000000	0.894737	1.000000	1.000000	1.000000	1.000000	0.021972	0.011224	0.023282	0.020062	0.019454	0.022820	0.357756	0.364615	0.358052	0.356798	23	1
40250000	0.006321	0.006325	0.009089	0.011410	1.000000	0.758621	1.000000	1.000000	1.000000	1.000000	0.027942	0.008065	0.027069	0.025095	0.020505	0.026017	0.334575	0.338829	0.334522	0.333335	23	1
40350000	0.007911	0.008354	0.009467	0.009484	1.000000	0.781713	1.000000	0.971429	1.000000	1.000000	0.022798	0.009383	0.023418	0.021663	0.015858	0.022935	0.339974	0.341380	0.340969	0.340783	23	1
40450000	0.013424	0.008062	0.013676	0.011008	1.000000	0.469132	1.000000	0.918919	1.000000	1.000000	0.020323	0.014493	0.020389	0.018493	0.017921	0.020326	0.345234	0.345662	0.345550	0.345129	23	1
40550000	0.013389	0.010523	0.015275	0.013692	1.000000	0.685714	1.000000	0.960000	1.000000	1.000000	0.025143	0.015652	0.025374	0.023578	0.019552	0.025201	0.371161	0.375188	0.369825	0.374466	23	1
40650000	0.007785	0.012148	0.012516	0.008293	1.000000	0.444740	1.000000	1.000000	1.000000	1.000000	0.032274	0.010656	0.032883	0.029311	0.015420	0.029947	0.352527	0.357581	0.353517	0.356797	23	1
40750000	0.020083	0.010629	0.021821	0.010933	1.000000	0.796163	1.000000	0.903226	1.000000	1.000000	0.029809	0.022453	0.031942	0.026802	0.015456	0.029629	0.352952	0.354541	0.352756	0.355069	23	1
40850000	0.009528	0.011145	0.011455	0.010490	1.000000	0.734645	1.000000	0.967742	1.000000	1.000000	0.021907	0.011391	0.021812	0.019401	0.015129	0.019728	0.332630	0.333985	0.332947	0.333258	23	1
40950000	0.011757	0.009749	0.013915	0.010922	1.000000	0.527928	1.000000	1.000000	1.000000	1.000000	0.027972	0.013628	0.027266	0.024353	0.015751	0.024722	0.353221	0.356129	0.352631	0.356287	23	1
41050000	0.019401	0.022948	0.015950	0.021021	1.000000	0.631699	1.000000	0.971429	1.000000	1.000000	0.033414	0.021486	0.033026	0.030482	0.035539	0.035538	0.369490	0.370114	0.366680	0.373474	23	1
41150000	0.010569	0.010985	0.013571	0.009289	1.000000	0.634232	1.000000	0.960000	1.000000	1.000000	0.028614	0.012996	0.030631	0.025541	0.020870	0.028416	0.338264	0.352855	0.341483	0.356544	23	1
41250000	0.009105	0.005673	0.010934	0.006555	1.000000	0.508954	1.000000	0.948718	1.000000	1.000000	0.020531	0.011145	0.021212	0.017956	0.013344	0.019347	0.342729	0.341490	0.343648	0.342450	23	1
41350000	0.007966	0.006105	0.009577	0.006771	1.000000	0.480836	1.000000	1.000000	1.000000	1.000000	0.017633	0.009233	0.018452	0.015966	0.013172	0.017800	0.336407	0.336062	0.336253	0.339271	23	1
41450000	0.005382	0.006302	0.009065	0.005423	1.000000	0.502595	1.000000	0.945946	1.000000	1.000000	0.019234	0.007575	0.022156	0.017366	0.018798	0.021796	0.359646	0.358991	0.359578	0.361763	23	1
41550000	0.006303	0.015957	0.013905	0.006803	1.000000	0.526316	1.000000	0.945946	1.000000	1.000000	0.038686	0.010715	0.040914	0.035370	0.023991	0.039523	0.356357	0.362484	0.357392	0.363125	23	1
41650000	0.004732	0.006547	0.010878	0.005826	1.000000	0.608696	1.000000	1.000000	1.000000	1.000000	0.037369	0.008230	0.040162	0.034303	0.019559	0.038585	0.375586	0.385045	0.374766	0.385750	23	1
41750000	0.005481	0.009649	0.013736	0.005691	1.000000	0.526401	1.000000	0.931034	1.000000	1.000000	0.039398	0.010505	0.043343	0.034449	0.026253	0.041772	0.365496	0.371142	0.367690	0.363547	1	1
41850000	0.005001	0.009209	0.013113	0.006964	1.000000	0.837848	1.000000	0.925926	1.000000	1.000000	0.038697	0.009855	0.041469	0.033761	0.019152	0.038248	0.354410	0.361530	0.357191	0.357906	1	1
41950000	0.009916	0.009309	0.011793	0.009200	1.000000	0.722646	1.000000	0.969697	1.000000	1.000000	0.021989	0.011665	0.021730	0.019796	0.020137	0.021037	0.327051	0.324708	0.326617	0.327518	1	1
42050000	0.009294	0.007831	0.013147	0.010083	1.000000	0.780826	1.000000	0.914286	1.000000	1.000000	0.021395	0.011965	0.025022	0.019134	0.022260	0.024786	0.355504	0.364579	0.357645	0.354253	1	1
42150000	0.013139	0.007816	0.013087	0.008282	1.000000	0.626948	1.000000	0.909091	1.000000	1.000000	0.018245	0.014484	0.019441	0.016168	0.012613	0.018041	0.335287	0.334455	0.336064	0.334791	1	1
42250000	0.004597	0.012195	0.008944	0.015904	1.000000	0.711371	1.000000	0.939394	1.000000	1.000000	0.023285	0.007318	0.019627	0.021936	0.021786	0.020044	0.340260	0.348168	0.342862	0.344540	1	1
42350000	0.004930	0.012882	0.009006	0.013530	1.000000	0.585887	1.000000	0.918919	1.000000	0.974359	0.022336	0.007498	0.023517	0.020879	0.019044	0.023043	0.365475	0.359904	0.364685	0.354782	1	1
42450000	0.007072	0.008365	0.008790	0.011707	1.000000	0.677419	1.000000	0.945946	1.000000	1.000000	0.018885	0.008655	0.017885	0.017218	0.016303	0.017166	0.351656	0.356802	0.352321	0.351346	1	1
42550000	0.009804	0.005692	0.011426	0.010420	1.000000	0.644444	1.000000	0.926268	0.979592	1.000000	0.018998	0.011135	0.019344	0.017644	0.015086	0.018112	0.343599	0.342640	0.343652	0.342646	1	1
42650000	0.009929	0.007695	0.012051	0.010567	1.000000	0.529255	1.000000	0.939394	1.000000	1.000000	0.024902	0.012329	0.024573	0.022498	0.015625	0.023252	0.334004	0.348076	0.337376	0.335753	1	1
42750000	0.006798	0.007905	0.012054	0.005804	1.000000	0.684211	1.000000	0.931034	1.000000	1.000000	0.032182	0.010287	0.033631	0.027925	0.023081	0.031433	0.324948	0.332867	0.326642	0.329401	1	1
42850000	0.006048	0.007082	0.011156	0.006404	1.000000	0.744681	1.000000	0.939394	1.000000	1.000000	0.029900	0.009042	0.030076	0.026325	0.020163	0.027433	0.337054	0.347435	0.341070	0.347607	1	1
42950000	0.008517	0.008478	0.011802	0.009540	1.000000	0.675676	1.000000	0.897436	1.000000	1.000000	0.027619	0.010899	0.028385	0.024327	0.015419	0.025958	0.341977	0.344844	0.342973	0.342267	1	1
43050000	0.007183	0.009671	0.007875	0.004162	1.000000	0.751232	1.000000	0.939394	1.000000	1.000000	0.020228	0.007746	0.022535	0.018710	0.016462	0.021889	0.331643	0.334291	0.331568	0.333889	1	1
43150000	0.005871	0.008373	0.005823	0.006634	1.000000	0.447723	1.000000	0.965517	1.000000	1.000000	0.016934	0.006191	0.020248	0.015627	0.016121	0.019775	0.338092	0.338186	0.337973	0.337353	1	1
43250000	0.003815	0.006851	0.009006	0.006139	1.000000	0.604651	1.000000	0.939394	1.000000	1.000000	0.028436	0.007083	0.029041	0.024921	0.014942	0.026673	0.360014	0.362385	0.360307	0.362099	1	1
43350000	0.003402	0.007949	0.008697	0.006647	1.000000	0.659574	1.000000	0.962963	1.000000	1.000000	0.028564	0.006876	0.029458	0.025201	0.013798	0.026823	0.346583	0.346804	0.346816	0.346904	1	1
43450000	0.004812	0.009430	0.010288	0.008471	1.000000	0.860465	1.000000	0.925926	1.000000	1.000000	0.029469	0.008537	0.030421	0.026501	0.016408	0.028141	0.359502	0.371922	0.361503	0.365855	1	1
43550000	0.003681	0.003347	0.008385	0.006241	1.000000	0.680851	1.000000	1.000000	1.000000	1.000000	0.027095	0.007129	0.028269	0.023632	0.013631	0.026003	0.374458	0.370578	0.374217	0.371672	1	1
43650000	0.005823	0.002525	0.011282	0.008145	1.000000	0.814815	1.000000	0.967742	1.000000	1.000000	0.035396	0.010088	0.037178	0.030257	0.016404	0.033716	0.355401	0.356619	0.355227	0.361437	1	1
43750000	0.004275	0.002156	0.007188	0.004541	1.000000	0.935484	1.000000	0.931034	1.000000	1.000000	0.021773	0.007117	0.020366	0.018830	0.009943	0.018969	0.368164	0.372996	0.369556	0.362118	1	1
43850000	0.006076	0.004706	0.008554	0.008166	1.000000	0.736842	1.000000	0.920000	1.000000	1.000000	0.026470	0.009262	0.027039	0.023048	0.015425	0.025360	0.347293	0.369303	0.353746	0.357162	1	1
43950000	0.003794	0.008474	0.008891	0.009999	1.000000	0.765957	1.000000	0.971429	1.000000	1.000000	0.027854	0.007153	0.027293	0.024927	0.016469	0.025625	0.340948	0.353077	0.343777	0.348190	1	1
44050000	0.004737	0.010085	0.010320	0.009134	1.000000	0.809524	1.000000	1.000000	1.000000	1.000000	0.029635	0.008169	0.030255	0.025884	0.019186	0.027851	0.326597	0.343916	0.331084	0.336174	1	1
44150000	0.008288	0.008030	0.013909	0.009534	1.000000	0.609403	1.000000	0.960000	1.000000	1.000000	0.031599	0.011549	0.032213	0.027632	0.016084	0.029440	0.338145	0.349470	0.341186	0.349249	1	1
44250000	0.006469	0.012353	0.009867	0.014229	1.000000	0.461538	1.000000	0.918919	1.000000	1.000000	0.025295	0.008639	0.026753	0.023383	0.018343	0.025528	0.344603	0.351774	0.346095	0.350209	1	1
44350000	0.007156	0.013326	0.009416	0.011073	1.000000	0.360935	1.000000	0.967742	1.000000	1.000000	0.021027	0.008761	0.030390	0.020267	0.023626	0.029182	0.351029	0.354548	0.353288	0.361689	1	1
44450000	0.010805	0.007807	0.010549	0.008249	1.000000	0.547654	1.000000	0.935484	1.000000	1.000000	0.020924	0.011501	0.024318	0.019083	0.014587	0.022715	0.334638	0.335890	0.334998	0.337731	1	1
44550000	0.011195	0.010393	0.013705	0.012349	1.000000	0.722904	1.000000	0.933472	1.000000	1.000000	0.022539	0.014205	0.023166	0.020319	0.018442	0.021920	0.336473	0.346803	0.338854	0.345886	1	1
44650000	0.012775	0.012138	0.011654	0.013307	1.000000	0.581395	1.000000	1.000000	0.969697	1.000000	0.025674	0.012665	0.026817	0.023886	0.016542	0.025283	0.341265	0.344100	0.342924	0.343199	1	1
44750000	0.013636	0.011115	0.012749	0.011058	1.000000	0.558140	1.000000	0.971429	0.959184	1.000000	0.033274	0.013539	0.034329	0.030585	0.014887	0.031806	0.358420	0.366137	0.360167	0.368131	1	1
44850000	0.013583	0.009308	0.010127	0.011322	1.000000	0.461561	1.000000	0.903828	1.000000	1.000000	0.024231	0.012720	0.025350	0.022366	0.015503	0.024161	0.357296	0.359213	0.357894	0.356490	1	1
44950000	0.026197	0.017483	0.024916	0.015941	1.000000	0.890919	1.000000	1.000000	0.913043	1.000000	0.040696	0.031238	0.037088	0.044181	0.020180	0.038470	0.364896	0.369298	0.364256	0.366851	1	1
45050000	0.014521	0.014200	0.016823	0.015106	1.000000	0.628571	1.000000	1.000000	0.666667	1.000000	0.038197	0.017879	0.038657	0.034408	0.016472	0.035449	0.357713	0.359466	0.358319	0.359173	1	1
45150000	0.009522	0.005693	0.007668	0.006876	1.000000	0.573201	1.000000	0.956522	1.000000	1.000000	0.019970	0.010429	0.020372	0.017880	0.009551	0.018728	0.342347	0.341694	0.343114	0.341821	1	1
45250000	0.015590	0.003830	0.011500	0.009125	1.000000	0.628571	1.000000	0.914286	1.000000	1.000000	0.027909	0.016055	0.029832	0.023882	0.014872	0.027281	0.350039	0.352728	0.351081	0.352711	1	1
45350000	0.009411	0.004200	0.013393	0.008472	1.000000	0.840000	1.000000	0.931034	1.000000	1.000000	0.035210	0.012559	0.035698	0.030381	0.009747	0.031615	0.357297	0.367236	0.359806	0.366458	1	1
45450000	0.007028	0.002427	0.014573	0.006876	1.000000	0.526316	1.000000	0.918919	1.000000	1.000000	0.037610	0.011521	0.038190	0.031847	0.010186	0.033596	0.349063	0.353247	0.350190	0.354072	1	1
45550000	0.005268	0.007369	0.011551	0.008173	1.000000	0.573758	1.000000	0.931034	1.000000	1.000000	0.029646	0.008936	0.030667	0.025901	0.013216	0.027678	0.342970	0.349184	0.344318	0.349869	1	1
45650000	0.006249	0.006905	0.012738	0.009914	1.000000	1.000000	1.000000	0.972973	1.000000	1.000000	0.032428	0.010079	0.034160	0.028171	0.015048	0.030576	0.351057	0.355057	0.351951	0.354536	1	1
45750000	0.003656	0.008699	0.010741	0.007488	1.000000	0.666667	1.000000	1.000000	1.000000	1.000000	0.030829	0.007917	0.031423	0.027124	0.014823	0.028450	0.355022	0.361634	0.356281	0.361494	1	1
45850000	0.005582	0.004414	0.013042	0.007384	1.000000	0.770617	1.000000	0.956522	1.000000	1.000000	0.033378	0.010104	0.034424	0.028745	0.014841	0.031041	0.359821	0.362626	0.360838	0.358739	1	1
45950000	0.005096	0.004222	0.012509	0.009484	1.000000	0.526316	1.000000	0.956522	1.000000	1.000000	0.033614	0.009537	0.034953	0.028950	0.016663	0.031534	0.342350	0.349586	0.345087	0.350012	1	1
46050000	0.004483	0.005863	0.011937	0.010248	1.000000	0.604087	1.000000	1.000000	1.000000	1.000000	0.033028	0.008859	0.035550	0.029424	0.020681	0.032955	0.335525	0.343155	0.337631	0.343727	1	1
46150000	0.005016	0.008816	0.015176	0.010577	1.000000	0.583818	1.000000	0.972973	1.000000	1.000000	0.042238	0.010950	0.044479	0.037581	0.021836	0.041051	0.368895	0.368998	0.368682	0.370225	1	1
46250000	0.005136	0.009177	0.012258	0.006676	1.000000	0.500951	1.000000	1.000000	1.000000	1.000000	0.035736	0.009349	0.036310	0.032309	0.016657	0.033714	0.349333	0.351246	0.350357	0.348631	1	1
46350000	0.004821	0.011484	0.017251	0.005792	1.000000	0.516285	1.000000	0.914286	1.000000	1.000000	0.047371	0.012170	0.048951	0.040871	0.019383	0.043789	0.386974	0.377115	0.384089	0.378430	1	1
46450000	0.004430	0.007002	0.012641	0.007528	1.000000	0.736738	1.000000	1.000000	1.000000	1.000000	0.033765	0.009373	0.035324	0.029368	0.015247	0.031710	0.346477	0.352857	0.348844	0.350846	1	1
46550000	0.003939	0.005360	0.011861	0.007159	1.000000	0.851760	1.000000	0.947368	1.000000	1.000000	0.033600	0.008724	0.034716	0.028466	0.015561	0.031297	0.373347	0.349666	0.363292	0.350910	1	1
46650000	0.003878	0.009938	0.011324	0.011591	1.000000	0.358974	1.000000	0.972973	1.000000	1.000000	0.032283	0.008102	0.031765	0.028568	0.020940	0.029732	0.351027	0.359307	0.353000	0.361051	1	1
46750000	0.005221	0.007103	0.011708	0.008655	1.000000	0.422017	1.000000	0.931034	1.000000	1.000000	0.036488	0.009076	0.037441	0.031518	0.018992	0.034044	0.352769	0.362530	0.355991	0.365307	1	1
46850000	0.006290	0.008261	0.012750	0.006227	1.000000	0.542857	1.000000	0.914286	1.000000	1.000000	0.039263	0.010165	0.040425	0.034003	0.018898	0.036884	0.348460	0.355320	0.352179	0.354937	1	1
46950000	0.005132	0.007569	0.011793	0.004757	1.000000	0.419355	1.000000	0.914286	1.000000	1.000000	0.035724	0.008990	0.036792	0.031281	0.016783	0.033489	0.367062	0.365110	0.366792	0.365421	1	1
47050000	0.005278	0.009265	0.014660	0.006214	1.000000	0.565217	1.000000	0.965517	1.000000	1.000000	0.041857	0.010815	0.044208	0.036981	0.026616	0.041460	0.388366	0.385565	0.388031	0.389871	1	1
47150000	0.003260	0.005520	0.008898	0.005201	1.000000	0.540192	1.000000	0.972973	1.000000	1.000000	0.028776	0.006636	0.028875	0.025148	0.018260	0.027043	0.369793	0.367625	0.369456	0.368220	1	1
47250000	0.004073	0.006025	0.011052	0.003276	1.000000	0.528072	1.000000	1.000000	1.000000	1.000000	0.034439	0.008341	0.035030	0.030418	0.020936	0.032547	0.360276	0.359077	0.360212	0.360540	1	1
47350000	0.006932	0.002130	0.009155	0.002189	1.000000	0.528072	1.000000	1.000000	1.000000	1.000000	0.029477	0.008645	0.029734	0.025595	0.018897	0.027947	0.366833	0.363326	0.366256	0.367394	1	1
47450000	0.010790	0.002046	0.012717	0.003195	1.000000	0.548387	1.000000	1.000000	1.000000	1.000000	0.036054	0.012589	0.038753	0.031172	0.027006	0.036866	0.348755	0.357091	0.351097	0.357916	1	1
47550000	0.004546	0.004574	0.010112	0.003746	1.000000	0.573323	1.000000	1.000000	1.000000	1.000000	0.029699	0.007965	0.031135	0.026736	0.024639	0.030089	0.342433	0.350562	0.345647	0.349741	1	1
47650000	0.004755	0.005757	0.011839	0.004906	1.000000	0.508840	1.000000	1.000000	1.000000	1.000000	0.034109	0.009058	0.036041	0.030659	0.026664	0.034739	0.353904	0.363310	0.356387	0.355397	1	1
47750000	0.005186	0.004668	0.011203	0.005034	1.000000	0.598726	1.000000	1.000000	1.000000	1.000000	0.030254	0.008915	0.033344	0.026651	0.024660	0.031404	0.370279	0.372101	0.371263	0.376515	1	1
47850000	0.004297	0.004220	0.009730	0.004201	1.000000	0.597488	1.000000	1.000000	1.000000	1.000000	0.033784	0.007710	0.034131	0.030674	0.022045	0.032355	0.371840	0.374536	0.372629	0.375792	1	1
47950000	0.003403	0.004527	0.017389	0.005323	1.000000	0.476190	1.000000	0.878788	1.000000	1.000000	0.015426	0.008158	0.034561	0.022960	0.021901	0.037284	0.385124	0.361443	0.368221	0.367097	1	1
48050000	0.004772	0.003491	0.010638	0.004100	1.000000	0.432894	1.000000	1.000000	1.000000	1.000000	0.029817	0.008296	0.030833	0.026287	0.016721	0.028572	0.339890	0.352346	0.343442	0.348743	1	1
48150000	0.003698	0.002994	0.011697	0.004226	1.000000	0.583291	1.000000	0.971429	1.000000	1.000000	0.034867	0.008462	0.035319	0.030303	0.020365	0.032868	0.354428	0.353105	0.354289	0.354712	1	1
48250000	0.004381	0.003437	0.012657	0.004812	1.000000	0.665423	1.000000	1.000000	1.000000	1.000000	0.035335	0.009279	0.036552	0.030645	0.021434	0.034062	0.347962	0.350890	0.349114	0.352349	1	1
48350000	0.004162	0.003312	0.011481	0.004583	1.000000	0.631579	1.000000	0.956522	1.000000	1.000000	0.031463	0.008520	0.033656	0.027287	0.021330	0.031456	0.346132	0.350629	0.347744	0.350242	1	1
48450000	0.004806	0.003314	0.014443	0.004514	1.000000	0.518126	1.000000	1.000000	1.000000	1.000000	0.038767	0.010458	0.042950	0.033882	0.024299	0.040234	0.357321	0.363607	0.358342	0.355914	1	1
48550000	0.004760	0.003545	0.013801	0.004639	1.000000	0.453020	1.000000	0.947368	1.000000	1.000000	0.039636	0.010127	0.041131	0.034215	0.023265	0.038247	0.372436	0.372712	0.373703	0.373845	1	1
48650000	0.004318	0.003300	0.012287	0.004114	1.000000	0.660136	1.000000	1.000000	1.000000	1.000000	0.034024	0.009152	0.036152	0.029901	0.021375	0.033740	0.349809	0.353251	0.351818	0.352022	1	1
48750000	0.004685	0.003400	0.012294	0.004749	1.000000	0.513514	1.000000	1.000000	1.000000	1.000000	0.031183	0.009073	0.033968	0.027080	0.020996	0.031692	0.339278	0.346219	0.341099	0.348883	1	1
48850000	0.003682	0.003340	0.009943	0.004068	1.000000	0.380952	1.000000	1.000000	1.000000	1.000000	0.029000	0.007237	0.030634	0.025296	0.019366	0.028457	0.352745	0.377831	0.358959	0.363353	1	1
48950000	0.004933	0.003030	0.013181	0.004090	1.000000	0.445253	1.000000	1.000000	1.000000	1.000000	0.036795	0.009856	0.038612	0.031857	0.021727	0.035546	0.372348	0.368532	0.372851	0.374960	1	1
49050000	0.004708	0.003502	0.012144	0.004550	1.000000	0.478491	1.000000	0.972973	1.000000	1.000000	0.031077	0.009190	0.032054	0.027158	0.020907	0.029725	0.356717	0.352055	0.354961	0.357233	1	1
49150000	0.005579	0.002113	0.012857	0.003406	1.000000	0.435955	1.000000	1.000000	1.000000	1.000000	0.038231	0.009756	0.030855	0.035087	0.021443	0.031356	0.370045	0.355927	0.367783	0.340377	1	1
49250000	0.003798	0.002817	0.007822	0.005303	1.000000	0.611253	1.000000	1.000000	1.000000	1.000000	0.031118	0.006140	0.034023	0.028838	0.026008	0.032883	0.358694	0.359564	0.360071	0.367539	1	1
49350000	0.004601	0.002661	0.011229	0.003857	1.000000	0.467843	1.000000	1.000000	1.000000	1.000000	0.033170	0.008692	0.033269	0.029243	0.020363	0.030844	0.370912	0.364678	0.370285	0.363865	1	1
49450000	0.006747	0.003107	0.015136	0.006801	1.000000	0.515152	1.000000	1.000000	1.000000	1.000000	0.040645	0.011589	0.043241	0.035486	0.025987	0.040328	0.384878	0.382486	0.385927	0.384265	1	1
49550000	0.002980	0.002145	0.008694	0.003139	1.000000	0.625752	1.000000	1.000000	1.000000	1.000000	0.024456	0.006395	0.026548	0.021341	0.017237	0.024551	0.353027	0.357904	0.353777	0.352673	1	1
49650000	0.002866	0.001337	0.007417	0.003493	1.000000	0.404084	1.000000	1.000000	1.000000	1.000000	0.023368	0.005456	0.023665	0.021074	0.015586	0.021970	0.338752	0.363826	0.345495	0.339326	1	1
49750000	0.005877	0.002654	0.013497	0.004741	1.000000	0.570973	1.000000	0.914286	1.000000	1.000000	0.035165	0.010395	0.036997	0.030606	0.020131	0.034156	0.372104	0.368561	0.371760	0.371856	1	1
49850000	0.006849	0.003447	0.012664	0.006084	1.000000	0.578947	1.000000	1.000000	1.000000	1.000000	0.035843	0.010325	0.037117	0.032307	0.021923	0.034965	0.380140	0.379131	0.379760	0.387694	1	1
49950000	0.005220	0.003720	0.012758	0.004493	1.000000	0.472662	1.000000	1.000000	1.000000	1.000000	0.033713	0.009722	0.035640	0.029309	0.021792	0.032877	0.363383	0.349604	0.359122	0.353774	1	1
50050000	0.004463	0.003433	0.013481	0.005250	1.000000	0.608696	1.000000	1.000000	1.000000	1.000000	0.038127	0.009679	0.040311	0.032971	0.021039	0.037176	0.361909	0.361572	0.363194	0.360715	1	1
50150000	0.004175	0.003022	0.011014	0.004399	1.000000	0.667997	1.000000	1.000000	1.000000	1.000000	0.029833	0.008186	0.033046	0.026399	0.019854	0.030703	0.355341	0.370484	0.359877	0.361511	1	1
50250000	0.005467	0.002611	0.013029	0.004495	1.000000	0.523810	1.000000	1.000000	1.000000	1.000000	0.039796	0.009851	0.041523	0.034905	0.022371	0.038680	0.337135	0.345082	0.340437	0.343803	1	1
50350000	0.005178	0.003223	0.013864	0.004431	1.000000	0.548856	1.000000	0.942857	1.000000	1.000000	0.036332	0.010325	0.038584	0.031664	0.021480	0.035867	0.359803	0.359635	0.360544	0.361432	1	1
50450000	0.004278	0.004747	0.012230	0.004552	1.000000	0.443556	1.000000	1.000000	1.000000	1.000000	0.034444	0.008877	0.035423	0.030983	0.019544	0.032992	0.366998	0.368832	0.368396	0.366793	1	1
50550000	0.004027	0.004467	0.012347	0.004334	1.000000	0.565283	1.000000	1.000000	1.000000	1.000000	0.034063	0.008711	0.034056	0.030146	0.019659	0.031456	0.333604	0.337992	0.334906	0.338400	1	1
50650000	0.005554	0.004954	0.013642	0.004713	1.000000	0.523810	1.000000	1.000000	1.000000	1.000000	0.036314	0.010339	0.037425	0.032336	0.020703	0.034576	0.352831	0.348705	0.352330	0.350047	1	1
50750000	0.003968	0.004856	0.013391	0.003817	1.000000	0.482759	1.000000	0.962963	1.000000	1.000000	0.040742	0.009329	0.042730	0.036135	0.023239	0.039847	0.371654	0.367173	0.370716	0.373662	1	1
50850000	0.003342	0.004023	0.009767	0.002870	1.000000	0.473684	1.000000	0.952381	1.000000	1.000000	0.028416	0.007021	0.029649	0.024824	0.017449	0.027218	0.340347	0.340868	0.341202	0.342614	1	1
50950000	0.004287	0.004633	0.011991	0.003976	1.000000	0.358974	1.000000	1.000000	1.000000	1.000000	0.037330	0.008705	0.036735	0.033030	0.020725	0.034269	0.374407	0.372176	0.374127	0.370303	1	1
51050000	0.003465	0.002745	0.009701	0.005326	1.000000	0.564103	1.000000	1.000000	1.000000	1.000000	0.029378	0.007082	0.030105	0.025580	0.019057	0.028350	0.353978	0.353256	0.353998	0.350802	1	1
51150000	0.004930	0.002544	0.013011	0.004238	1.000000	0.457751	1.000000	0.904762	1.000000	1.000000	0.036792	0.009600	0.038333	0.031915	0.024450	0.036207	0.377974	0.380807	0.379567	0.384268	1	1
51250000	0.005336	0.002918	0.011851	0.004873	1.000000	0.486625	1.000000	0.923077	1.000000	1.000000	0.029751	0.009031	0.031124	0.025668	0.018738	0.028778	0.363427	0.380784	0.367809	0.377644	1	1
51350000	0.003007	0.001918	0.008140	0.003506	1.000000	0.451613	1.000000	0.967742	1.000000	1.000000	0.022771	0.006041	0.024437	0.019893	0.013919	0.023000	0.340539	0.338862	0.340527	0.338031	1	1
51450000	0.004275	0.004927	0.008884	0.004162	1.000000	0.560000	1.000000	0.960000	1.000000	1.000000	0.022473	0.007124	0.023537	0.019758	0.013865	0.021845	0.354845	0.358076	0.355506	0.357514	1	1
51550000	0.005172	0.007989	0.012711	0.006676	1.000000	0.548588	1.000000	0.962963	1.000000	1.000000	0.033746	0.009637	0.034513	0.029840	0.016594	0.031545	0.352559	0.353660	0.352883	0.354237	1	1
51650000	0.004227	0.006312	0.008490	0.006993	1.000000	0.508489	1.000000	0.972973	1.000000	1.000000	0.022692	0.006758	0.023164	0.020245	0.014584	0.021644	0.364195	0.362822	0.364228	0.361896	1	1
51750000	0.009324	0.004529	0.013519	0.005475	1.000000	0.498684	1.000000	0.935484	1.000000	1.000000	0.032584	0.012152	0.034187	0.028345	0.015566	0.031299	0.371851	0.370349	0.371801	0.372917	1	1
51850000	0.010837	0.006616	0.010931	0.005009	1.000000	0.815352	1.000000	0.947368	1.000000	1.000000	0.023744	0.013755	0.024360	0.020826	0.010049	0.021579	0.353114	0.352713	0.353084	0.353432	1	1
51950000	0.015015	0.006411	0.013036	0.006860	1.000000	0.704870	1.000000	0.935484	1.000000	1.000000	0.023728	0.016125	0.022679	0.021282	0.014490	0.021312	0.341080	0.342818	0.341501	0.341071	1	1
52050000	0.009450	0.006549	0.011065	0.003845	1.000000	0.774194	1.000000	0.971429	1.000000	1.000000	0.022490	0.011595	0.023262	0.020467	0.012783	0.021402	0.335087	0.335295	0.335625	0.334601	1	1
52150000	0.012205	0.009830	0.014579	0.007444	1.000000	0.787879	1.000000	0.947368	1.000000	1.000000	0.024957	0.014606	0.027195	0.023913	0.016531	0.026567	0.354876	0.364136	0.356163	0.358543	1	1
52250000	0.009979	0.006148	0.014112	0.013604	1.000000	0.680000	1.000000	1.000000	1.000000	1.000000	0.031884	0.012693	0.024855	0.027706	0.018530	0.024306	0.377221	0.370873	0.377638	0.376135	1	1
52350000	0.013360	0.004646	0.015001	0.015825	1.000000	0.675676	1.000000	1.000000	1.000000	1.000000	0.027916	0.014901	0.025799	0.023719	0.019013	0.024372	0.361074	0.374698	0.365742	0.372320	1	1
52450000	0.014089	0.003710	0.008098	0.013913	1.000000	0.567568	1.000000	0.971429	1.000000	1.000000	0.024012	0.012373	0.024276	0.018659	0.015871	0.020464	0.359407	0.359720	0.360780	0.360246	1	1
52550000	0.010665	0.003434	0.008238	0.008291	1.000000	0.709677	1.000000	0.935484	1.000000	1.000000	0.025149	0.010446	0.025795	0.020867	0.023149	0.024031	0.344052	0.346816	0.344196	0.349932	1	1
52650000	0.010834	0.005286	0.011145	0.006277	1.000000	0.691932	1.000000	1.000000	1.000000	1.000000	0.019636	0.011529	0.020251	0.017679	0.012317	0.019361	0.348713	0.350848	0.349258	0.349869	1	1
52750000	0.005322	0.004623	0.008113	0.008980	1.000000	0.613113	1.000000	0.939394	1.000000	1.000000	0.021778	0.007211	0.022767	0.019175	0.014121	0.021525	0.361851	0.361154	0.362212	0.360727	1	1
52850000	0.006127	0.006718	0.007148	0.006011	1.000000	0.685714	1.000000	1.000000	1.000000	1.000000	0.018068	0.007177	0.018700	0.016455	0.011482	0.017672	0.360012	0.362776	0.360769	0.361811	1	1
52950000	0.013281	0.004394	0.010730	0.008087	1.000000	0.780208	1.000000	0.914286	1.000000	1.000000	0.022475	0.012893	0.022787	0.020116	0.013829	0.021916	0.377769	0.380206	0.378215	0.377016	1	1
53050000	0.015619	0.005030	0.015609	0.008011	1.000000	0.821564	1.000000	0.931034	1.000000	1.000000	0.025304	0.017918	0.026473	0.023447	0.016577	0.026327	0.356999	0.356441	0.357017	0.356135	1	1
53150000	0.005303	0.005124	0.008033	0.010418	1.000000	0.971429	1.000000	0.891892	1.000000	1.000000	0.017589	0.007980	0.018422	0.015666	0.015431	0.017902	0.346078	0.347084	0.346374	0.347541	1	1
53250000	0.005674	0.005349	0.010471	0.005710	1.000000	0.568407	1.000000	1.000000	1.000000	1.000000	0.025429	0.009102	0.026907	0.022483	0.013751	0.024192	0.375927	0.381181	0.375575	0.377488	1	1
53350000	0.003749	0.004683	0.008984	0.006927	1.000000	0.581886	1.000000	1.000000	1.000000	1.000000	0.027302	0.007037	0.029057	0.023995	0.019055	0.026868	0.328816	0.328714	0.328924	0.328436	1	1
53450000	0.003260	0.002790	0.008962	0.008170	1.000000	0.578947	1.000000	1.000000	1.000000	1.000000	0.026622	0.006650	0.029862	0.022873	0.018993	0.027930	0.335942	0.344438	0.340526	0.343559	1	1
53550000	0.004938	0.003672	0.010043	0.007988	1.000000	0.597395	1.000000	1.000000	1.000000	1.000000	0.028037	0.008049	0.029657	0.024600	0.017374	0.027853	0.366519	0.373069	0.367760	0.366465	1	1
53650000	0.003702	0.003904	0.009696	0.007801	1.000000	0.531034	1.000000	0.914286	1.000000	1.000000	0.028223	0.007246	0.030228	0.024367	0.018489	0.028226	0.338747	0.339517	0.339241	0.339615	1	1
53750000	0.003688	0.004356	0.009854	0.007351	1.000000	0.535747	1.000000	0.918919	1.000000	1.000000	0.028218	0.007476	0.029690	0.024367	0.018099	0.027538	0.357184	0.359773	0.357931	0.360342	1	1
53850000	0.005277	0.005764	0.009083	0.009062	1.000000	0.521531	1.000000	1.000000	1.000000	1.000000	0.021560	0.007917	0.018341	0.019161	0.016608	0.017883	0.361428	0.367066	0.363160	0.359649	1	1
53950000	0.004372	0.006348	0.007203	0.006346	1.000000	0.498386	1.000000	0.936823	1.000000	1.000000	0.019024	0.006356	0.016998	0.016833	0.015987	0.016839	0.350644	0.356388	0.351683	0.352987	1	1
54050000	0.008125	0.008225	0.010437	0.009872	1.000000	0.553191	1.000000	0.914286	1.000000	1.000000	0.024789	0.010019	0.025406	0.022086	0.015347	0.023647	0.335559	0.348769	0.339364	0.347304	1	1
54150000	0.008063	0.006244	0.010689	0.009164	1.000000	0.743371	1.000000	0.962963	1.000000	1.000000	0.024106	0.010363	0.024637	0.021012	0.017939	0.023505	0.367074	0.373288	0.369066	0.365922	1	1
54250000	0.012740	0.010946	0.010415	0.016487	1.000000	0.761798	1.000000	1.000000	1.000000	1.000000	0.026773	0.014264	0.030608	0.022603	0.024082	0.028112	0.379324	0.385284	0.377550	0.382379	1	1
54350000	0.009901	0.008345	0.012469	0.009894	1.000000	0.756044	1.000000	1.000000	1.000000	1.000000	0.024122	0.012215	0.025266	0.021379	0.016089	0.023705	0.372016	0.369157	0.371727	0.369476	1	1
54450000	0.007487	0.010147	0.010023	0.011263	1.000000	0.600000	1.000000	0.945946	1.000000	1.000000	0.021301	0.009130	0.021781	0.019217	0.016334	0.020598	0.340251	0.338977	0.340182	0.339498	1	1
54550000	0.006262	0.010693	0.009837	0.007335	1.000000	0.470006	1.000000	1.000000	1.000000	1.000000	0.019839	0.008597	0.020673	0.018040	0.015849	0.019679	0.337993	0.342309	0.339489	0.341420	1	1
54650000	0.006292	0.008872	0.010446	0.010058	1.000000	0.570651	1.000000	0.880000	1.000000	1.000000	0.018458	0.009336	0.022922	0.016333	0.017155	0.021576	0.358815	0.369481	0.361547	0.367432	1	1
54750000	0.008928	0.009309	0.012974	0.007410	1.000000	0.809524	1.000000	0.931034	1.000000	1.000000	0.024301	0.012467	0.025946	0.021005	0.014552	0.023412	0.360367	0.360317	0.360635	0.360385	1	1
54850000	0.007603	0.004240	0.010811	0.006905	1.000000	0.787879	1.000000	0.947368	1.000000	1.000000	0.023965	0.011026	0.023089	0.020584	0.021028	0.022837	0.356970	0.356748	0.355878	0.358592	1	1
54950000	0.007075	0.004063	0.010361	0.011036	1.000000	0.692147	1.000000	0.909091	1.000000	1.000000	0.023339	0.009477	0.024693	0.020364	0.016391	0.023443	0.357309	0.357146	0.356934	0.357713	1	1
55050000	0.008648	0.007693	0.008902	0.008561	1.000000	0.508489	1.000000	0.904762	0.914894	1.000000	0.016462	0.009684	0.017111	0.014448	0.011965	0.015611	0.362119	0.362569	0.362233	0.361669	1	1
55150000	0.012678	0.007189	0.011593	0.014178	1.000000	0.533333	1.000000	0.952381	1.000000	1.000000	0.026320	0.013351	0.027173	0.021885	0.014953	0.024215	0.360755	0.359684	0.360794	0.360436	1	1
55250000	0.006554	0.008179	0.008560	0.007789	1.000000	0.757576	1.000000	1.000000	1.000000	1.000000	0.021401	0.008443	0.022125	0.019528	0.013493	0.020720	0.344676	0.353644	0.345323	0.348410	1	1
55350000	0.008831	0.010332	0.009486	0.007868	1.000000	1.000000	1.000000	1.000000	1.000000	1.000000	0.024719	0.010759	0.024754	0.022367	0.016620	0.023329	0.335290	0.334819	0.335344	0.335823	1	1
55450000	0.009664	0.008492	0.008595	0.013400	1.000000	0.415942	1.000000	0.914286	0.953488	0.969697	0.025314	0.009771	0.026505	0.022630	0.013898	0.024443	0.342618	0.360875	0.347669	0.351641	1	1
55550000	0.010080	0.006965	0.011836	0.012907	1.000000	0.531034	1.000000	0.909091	1.000000	1.000000	0.027175	0.011842	0.026489	0.023601	0.016861	0.024668	0.332472	0.334645	0.332945	0.334222	1	1
55650000	0.010255	0.009818	0.012210	0.011415	1.000000	0.541643	1.000000	0.897436	1.000000	1.000000	0.022045	0.012087	0.023253	0.020089	0.019437	0.022635	0.351507	0.351340	0.351664	0.351870	1	1
55750000	0.012852	0.009844	0.013224	0.010300	1.000000	0.636364	1.000000	0.971429	1.000000	1.000000	0.021409	0.014302	0.023405	0.019049	0.020345	0.022580	0.346192	0.346211	0.346591	0.346983	1	1
55850000	0.015104	0.007643	0.017413	0.006440	1.000000	0.331585	1.000000	0.918919	1.000000	1.000000	0.027129	0.017446	0.028850	0.023415	0.025532	0.031625	0.347851	0.357821	0.351919	0.355458	1	1
55950000	0.012161	0.009077	0.015015	0.008707	1.000000	0.652174	1.000000	0.931034	1.000000	1.000000	0.020105	0.014093	0.021126	0.019804	0.014210	0.021579	0.338423	0.354878	0.342821	0.339949	1	1
56050000	0.007829	0.006218	0.011551	0.009193	1.000000	0.698489	1.000000	1.000000	1.000000	1.000000	0.028166	0.010839	0.024803	0.025271	0.024831	0.024723	0.343725	0.347122	0.345131	0.345494	1	1
56150000	0.007602	0.003508	0.012104	0.009233	1.000000	0.684211	1.000000	0.942857	1.000000	1.000000	0.032261	0.010722	0.033675	0.028001	0.012886	0.030452	0.349300	0.349432	0.349636	0.351574	1	1
56250000	0.009714	0.005415	0.011975	0.009091	1.000000	0.711111	1.000000	0.969697	1.000000	1.000000	0.025420	0.011815	0.022386	0.022633	0.016388	0.021785	0.356952	0.360030	0.357576	0.361982	1	1
56350000	0.006862	0.004518	0.010239	0.005839	1.000000	0.578947	1.000000	0.942857	1.000000	0.974359	0.026735	0.009447	0.027845	0.023915	0.008952	0.025230	0.322111	0.329297	0.323691	0.328191	1	1
56450000	0.005640	0.007274	0.009759	0.009082	1.000000	0.540541	1.000000	1.000000	1.000000	1.000000	0.025856	0.008073	0.027174	0.023941	0.017544	0.025315	0.356364	0.358930	0.356922	0.348177	1	1
56550000	0.005666	0.008097	0.009360	0.004897	1.000000	0.609508	1.000000	1.000000	1.000000	1.000000	0.022428	0.008163	0.028779	0.021365	0.026248	0.027580	0.339922	0.339882	0.340134	0.337715	1	1
56650000	0.005412	0.006544	0.009058	0.005220	1.000000	0.559464	1.000000	1.000000	1.000000	1.000000	0.026364	0.007588	0.026210	0.024653	0.021520	0.024667	0.355770	0.357115	0.355682	0.355902	1	1
56750000	0.012331	0.007709	0.014221	0.009429	1.000000	0.732666	1.000000	1.000000	1.000000	1.000000	0.024856	0.014503	0.027004	0.024584	0.018259	0.026878	0.341492	0.342238	0.341602	0.343164	1	1
56850000	0.011141	0.009760	0.012615	0.010293	1.000000	0.755192	1.000000	0.945946	1.000000	1.000000	0.023340	0.012899	0.023297	0.023046	0.019380	0.024001	0.335891	0.338522	0.335968	0.335788	1	1
56950000	0.011535	0.013690	0.014949	0.009517	1.000000	0.679634	1.000000	1.000000	1.000000	1.000000	0.028888	0.014164	0.030710	0.026947	0.024995	0.029155	0.341323	0.340191	0.341537	0.334642	1	1
57050000	0.010644	0.016172	0.018512	0.011399	1.000000	0.666667	1.000000	0.947368	1.000000	1.000000	0.025448	0.017752	0.031950	0.025162	0.029303	0.030331	0.346521	0.341685	0.343342	0.342382	1	1
57150000	0.007318	0.009128	0.011824	0.013563	1.000000	0.588649	1.000000	1.000000	1.000000	1.000000	0.022908	0.010896	0.024868	0.022423	0.018663	0.024874	0.346654	0.359624	0.347334	0.357923	1	1
57250000	0.007169	0.014851	0.010867	0.015552	1.000000	0.638611	1.000000	1.000000	1.000000	1.000000	0.027835	0.009976	0.029409	0.026484	0.020700	0.028063	0.362652	0.360385	0.362533	0.359386	1	1
57350000	0.006107	0.007402	0.011644	0.007000	1.000000	0.563404	1.000000	0.971429	1.000000	1.000000	0.031636	0.009435	0.032324	0.028385	0.011922	0.029279	0.357868	0.358971	0.358215	0.358580	1	1
57450000	0.008579	0.008854	0.009184	0.009714	1.000000	0.896552	1.000000	0.939394	1.000000	1.000000	0.021537	0.009470	0.022201	0.019277	0.015734	0.020522	0.345625	0.349669	0.346111	0.349662	1	1
57550000	0.011430	0.004568	0.015013	0.007465	1.000000	0.509532	1.000000	0.967742	1.000000	1.000000	0.027359	0.014009	0.027533	0.023924	0.017129	0.025490	0.341337	0.344001	0.341731	0.343678	1	1
57650000	0.009237	0.008481	0.011671	0.011028	1.000000	0.606606	1.000000	1.000000	1.000000	1.000000	0.021153	0.011017	0.021195	0.019179	0.014761	0.020185	0.343703	0.340739	0.343414	0.341870	1	1
57750000	0.005034	0.004755	0.008229	0.009224	1.000000	0.733234	1.000000	0.942857	1.000000	1.000000	0.018691	0.007214	0.019777	0.016728	0.016672	0.018859	0.341288	0.349770	0.342982	0.350141	1	1
57850000	0.009470	0.004592	0.013739	0.011299	1.000000	0.675916	1.000000	1.000000	1.000000	1.000000	0.025733	0.012856	0.025517	0.022899	0.016305	0.023721	0.352043	0.369978	0.355415	0.365792	1	1
57950000	0.008628	0.005323	0.008769	0.006687	1.000000	0.608696	1.000000	1.000000	1.000000	1.000000	0.020021	0.009262	0.020639	0.018192	0.013552	0.019787	0.339786	0.345500	0.340528	0.345433	1	1
58050000	0.012653	0.006677	0.013542	0.006575	1.000000	0.595117	1.000000	0.942857	1.000000	1.000000	0.021997	0.014018	0.021715	0.019721	0.013919	0.020624	0.346628	0.345360	0.346541	0.346666	1	1
58150000	0.006241	0.006702	0.009281	0.008921	1.000000	0.609573	1.000000	0.969697	1.000000	1.000000	0.021691	0.008620	0.022533	0.019455	0.013299	0.021141	0.338677	0.339164	0.338796	0.338579	1	1
58250000	0.007238	0.008211	0.010575	0.014328	1.000000	0.512821	1.000000	1.000000	1.000000	1.000000	0.027063	0.009649	0.026715	0.024374	0.019472	0.025301	0.335987	0.345254	0.338083	0.345716	1	1
58350000	0.011330	0.009225	0.011666	0.010911	1.000000	0.516129	1.000000	1.000000	1.000000	1.000000	0.020989	0.011948	0.021651	0.018769	0.014059	0.020096	0.339400	0.350182	0.341105	0.351051	1	1
58450000	0.016467	0.010228	0.014905	0.015181	1.000000	0.439560	1.000000	0.914286	1.000000	1.000000	0.025054	0.015944	0.026904	0.022944	0.018648	0.026044	0.362183	0.360609	0.362489	0.363772	1	1
58550000	0.011450	0.009500	0.012836	0.010786	1.000000	0.571381	1.000000	0.945946	1.000000	1.000000	0.028291	0.012608	0.028656	0.026095	0.016595	0.027510	0.366374	0.369916	0.367090	0.371104	1	1
58650000	0.005893	0.006375	0.007795	0.006195	1.000000	0.461538	1.000000	0.962963	1.000000	1.000000	0.022207	0.007387	0.023357	0.019875	0.016393	0.022270	0.337327	0.340825	0.338731	0.337300	1	1
58750000	0.010257	0.009427	0.011895	0.007319	1.000000	0.549317	1.000000	0.960000	1.000000	1.000000	0.027269	0.011696	0.027083	0.024845	0.017874	0.026017	0.354966	0.361115	0.356058	0.361941	1	1
58850000	0.011667	0.006990	0.008725	0.009898	1.000000	0.790664	1.000000	0.971429	1.000000	1.000000	0.022695	0.012463	0.024028	0.019398	0.016995	0.022078	0.368281	0.371560	0.369450	0.367376	1	1
58950000	0.005764	0.006700	0.006401	0.006173	1.000000	0.628571	1.000000	1.000000	1.000000	1.000000	0.018307	0.006973	0.019489	0.016740	0.016189	0.019134	0.341808	0.346596	0.342794	0.340504	1	1
59050000	0.005373	0.007373	0.005624	0.010062	1.000000	0.476190	1.000000	1.000000	1.000000	1.000000	0.020091	0.005812	0.021597	0.018294	0.014313	0.020599	0.340056	0.341191	0.340686	0.338808	1	1
59150000	0.003755	0.005774	0.006751	0.006228	1.000000	0.428571	1.000000	1.000000	1.000000	1.000000	0.021328	0.005473	0.020725	0.019475	0.017555	0.020396	0.338993	0.346837	0.340939	0.337118	1	1
59250000	0.005204	0.006190	0.009817	0.009598	1.000000	0.414481	1.000000	0.942857	1.000000	1.000000	0.028053	0.007829	0.034394	0.025468	0.030484	0.033891	0.343240	0.345991	0.343781	0.344011	1	1
59350000	0.003948	0.005111	0.009366	0.007432	1.000000	0.494804	1.000000	0.947368	1.000000	1.000000	0.032238	0.007105	0.039959	0.028879	0.037018	0.039615	0.374089	0.374790	0.374035	0.376120	1	1
59450000	0.007946	0.009912	0.011659	0.007822	1.000000	0.545455	1.000000	0.942857	1.000000	1.000000	0.027673	0.010048	0.028299	0.025182	0.019052	0.026775	0.350676	0.364170	0.352689	0.359047	1	1
59550000	0.004867	0.009245	0.009055	0.006473	1.000000	0.422795	1.000000	0.942857	1.000000	1.000000	0.025940	0.007310	0.026879	0.023615	0.019104	0.025486	0.347830	0.363318	0.350601	0.356224	1	1
59650000	0.006115	0.007204	0.008820	0.005698	1.000000	0.417178	1.000000	1.000000	1.000000	1.000000	0.022043	0.007735	0.024478	0.020381	0.014857	0.023353	0.327260	0.327047	0.327776	0.323651	1	1
59750000	0.008100	0.007610	0.009997	0.006395	1.000000	0.459459	1.000000	1.000000	1.000000	1.000000	0.022855	0.009362	0.023409	0.020621	0.013028	0.022023	0.334521	0.338028	0.335435	0.337549	1	1
59850000	0.006254	0.006939	0.010416	0.007093	1.000000	0.492243	1.000000	1.000000	1.000000	1.000000	0.028031	0.008842	0.029341	0.025751	0.015614	0.027683	0.356476	0.362658	0.358959	0.358299	1	1
59950000	0.005676	0.006436	0.011455	0.006831	1.000000	0.643747	1.000000	0.942857	1.000000	1.000000	0.032765	0.009229	0.033887	0.029505	0.014840	0.031504	0.338341	0.339752	0.339145	0.339475	1	1
60050000	0.006162	0.004721	0.010568	0.006674	1.000000	0.457392	1.000000	0.969697	1.000000	1.000000	0.029813	0.008966	0.030902	0.026540	0.015572	0.028665	0.342283	0.355683	0.344608	0.353413	1	1
60150000	0.008887	0.008007	0.009212	0.005233	1.000000	0.688826	1.000000	0.960000	1.000000	1.000000	0.027332	0.010696	0.027145	0.024904	0.017081	0.025878	0.351903	0.353102	0.352502	0.353182	1	1
60250000	0.010087	0.005150	0.007857	0.006780	1.000000	0.695538	1.000000	0.942857	1.000000	1.000000	0.022481	0.010412	0.022046	0.019551	0.013388	0.020159	0.342550	0.342372	0.343622	0.343118	1	1
60350000	0.010547	0.005712	0.010531	0.008110	1.000000	0.749003	1.000000	0.972973	1.000000	1.000000	0.021782	0.011836	0.022430	0.019111	0.014099	0.020284	0.329804	0.337089	0.330768	0.335701	1	1
60450000	0.006894	0.006185	0.010252	0.007110	1.000000	0.557487	1.000000	1.000000	1.000000	1.000000	0.024682	0.009134	0.025833	0.022319	0.014036	0.024032	0.340003	0.341710	0.339869	0.341255	1	1
60550000	0.007137	0.005036	0.008794	0.009629	1.000000	0.509186	1.000000	0.918919	1.000000	1.000000	0.018560	0.008563	0.019185	0.016661	0.013543	0.018392	0.336337	0.340204	0.336971	0.335697	1	1
60650000	0.010349	0.007564	0.012876	0.007842	1.000000	0.666667	1.000000	1.000000	1.000000	1.000000	0.020866	0.012113	0.022879	0.018762	0.017072	0.021752	0.327105	0.329356	0.327564	0.329235	1	1
60750000	0.016864	0.012920	0.016893	0.005709	1.000000	0.631807	1.000000	1.000000	1.000000	1.000000	0.024940	0.017384	0.037832	0.023765	0.038266	0.038236	0.368418	0.367270	0.368330	0.369928	1	1
60850000	0.015593	0.009809	0.016065	0.005256	1.000000	0.516129	1.000000	1.000000	1.000000	1.000000	0.027053	0.016905	0.037806	0.024718	0.036634	0.037550	0.373871	0.374999	0.373616	0.366510	1	1
60950000	0.008552	0.005252	0.009200	0.003323	1.000000	0.489362	1.000000	1.000000	1.000000	1.000000	0.018186	0.009341	0.017707	0.016092	0.012665	0.016720	0.350253	0.353588	0.350685	0.350372	1	1
61050000	0.011480	0.005090	0.013269	0.003437	1.000000	0.848485	1.000000	1.000000	1.000000	1.000000	0.020369	0.013806	0.022054	0.019689	0.015064	0.022203	0.351719	0.360551	0.353012	0.353130	1	1
61150000	0.011812	0.004066	0.010301	0.004742	1.000000	0.604651	1.000000	0.945130	1.000000	1.000000	0.018604	0.012118	0.019744	0.016284	0.012309	0.018307	0.338135	0.347546	0.340734	0.345272	1	1
61250000	0.007004	0.005129	0.010212	0.008187	1.000000	0.545455	1.000000	1.000000	1.000000	1.000000	0.027698	0.009182	0.028883	0.024588	0.014662	0.026880	0.327856	0.338232	0.330018	0.336760	1	1
61350000	0.011160	0.003156	0.010686	0.011869	1.000000	0.483871	1.000000	1.000000	1.000000	1.000000	0.023068	0.011631	0.023687	0.020450	0.012349	0.022083	0.344917	0.348817	0.346173	0.342086	1	1
61450000	0.007508	0.006831	0.011347	0.009100	1.000000	0.565217	1.000000	0.942857	1.000000	1.000000	0.020763	0.010325	0.019789	0.019056	0.019135	0.019656	0.355220	0.358360	0.355981	0.355725	1	1
61550000	0.007844	0.013422	0.012157	0.007202	1.000000	0.518519	1.000000	1.000000	1.000000	1.000000	0.023527	0.010610	0.019285	0.022184	0.021057	0.019877	0.344703	0.343336	0.345080	0.344690	1	1
61650000	0.006320	0.007319	0.011882	0.008807	1.000000	0.454545	1.000000	0.960000	1.000000	1.000000	0.024191	0.009784	0.025077	0.022104	0.015110	0.024198	0.345297	0.346521	0.346079	0.348333	1	1
61750000	0.010749	0.006918	0.011365	0.005478	1.000000	0.619467	1.000000	0.969697	1.000000	1.000000	0.021078	0.011299	0.023275	0.018995	0.017027	0.022062	0.350325	0.350985	0.350117	0.352469	1	1
61850000	0.008054	0.007767	0.009639	0.008188	1.000000	0.368421	1.000000	0.939394	1.000000	1.000000	0.022149	0.009166	0.022431	0.020124	0.014557	0.021065	0.339515	0.338809	0.339977	0.338765	1	1
61950000	0.005631	0.008043	0.007350	0.009329	1.000000	0.638298	1.000000	1.000000	1.000000	1.000000	0.021639	0.006922	0.022069	0.019729	0.014340	0.020890	0.349666	0.348740	0.349971	0.349939	1	1
62050000	0.011077	0.011490	0.010036	0.009918	1.000000	0.809524	1.000000	0.939394	1.000000	1.000000	0.029481	0.012736	0.029487	0.027559	0.017506	0.028085	0.351063	0.358185	0.352165	0.359707	1	1
62150000	0.008259	0.004687	0.011447	0.007806	1.000000	0.826141	1.000000	0.939394	1.000000	1.000000	0.028496	0.010814	0.028327	0.025522	0.011288	0.026103	0.343073	0.344567	0.343187	0.343410	1	1
62250000	0.006822	0.005832	0.007957	0.006341	1.000000	0.475792	1.000000	0.918919	1.000000	1.000000	0.015353	0.007826	0.017376	0.014083	0.015835	0.017013	0.344200	0.352707	0.345992	0.343459	1	1
62350000	0.016978	0.009477	0.018327	0.015827	1.000000	0.595745	1.000000	0.969697	1.000000	1.000000	0.025560	0.019024	0.028183	0.023470	0.020529	0.027481	0.365244	0.370051	0.363895	0.366034	1	1
62450000	0.006652	0.004433	0.010911	0.006990	1.000000	0.633426	1.000000	0.965517	1.000000	1.000000	0.022280	0.009505	0.021014	0.020475	0.018187	0.021320	0.343678	0.347449	0.345063	0.343303	1	1
62550000	0.004489	0.007894	0.011183	0.008220	1.000000	0.505802	1.000000	0.969697	1.000000	1.000000	0.031395	0.008384	0.031583	0.028268	0.022039	0.030262	0.355502	0.352614	0.355520	0.352459	1	1
62650000	0.003374	0.005133	0.007958	0.005171	1.000000	0.588905	1.000000	1.000000	1.000000	1.000000	0.025248	0.006072	0.026407	0.022549	0.025907	0.026295	0.340951	0.357210	0.343666	0.335679	1	1
62750000	0.004389	0.002862	0.007924	0.005246	1.000000	0.684211	1.000000	0.969697	1.000000	1.000000	0.024093	0.007152	0.024611	0.021165	0.016864	0.023527	0.335301	0.336666	0.335663	0.336507	1	1
62850000	0.008682	0.001841	0.009609	0.008853	1.000000	0.760000	1.000000	0.960000	1.000000	1.000000	0.027563	0.011416	0.029287	0.024572	0.021380	0.028467	0.363574	0.363515	0.363215	0.364002	1	1
62950000	0.007058	0.004158	0.009917	0.008351	1.000000	0.595745	1.000000	1.000000	1.000000	1.000000	0.027280	0.009323	0.025409	0.023946	0.015105	0.023783	0.352918	0.365954	0.355273	0.358831	1	1
63050000	0.012209	0.009363	0.012271	0.008241	1.000000	0.675566	1.000000	0.914286	1.000000	1.000000	0.027914	0.013826	0.031243	0.025517	0.023951	0.030168	0.346900	0.360405	0.350083	0.344906	1	1
63150000	0.014744	0.012421	0.016340	0.008754	1.000000	0.653244	1.000000	0.967742	1.000000	1.000000	0.036760	0.016898	0.037701	0.033585	0.034577	0.037148	0.384616	0.388279	0.386382	0.381034	1	1
63250000	0.015095	0.003893	0.012257	0.010220	1.000000	0.523810	1.000000	0.918919	1.000000	1.000000	0.025666	0.014346	0.025933	0.021768	0.024575	0.025447	0.364868	0.374481	0.364929	0.356417	1	1
63350000	0.007722	0.003674	0.009507	0.006433	1.000000	0.473684	1.000000	0.945946	1.000000	1.000000	0.018259	0.009083	0.019951	0.016064	0.019072	0.019840	0.329414	0.333669	0.329930	0.323252	1	1
63450000	0.005280	0.003182	0.008784	0.007045	1.000000	0.600000	1.000000	0.972973	1.000000	1.000000	0.020562	0.007551	0.020447	0.018448	0.012680	0.019542	0.339165	0.337987	0.338951	0.338127	1	1
63550000	0.005611	0.005873	0.010119	0.005978	1.000000	0.454545	1.000000	1.000000	1.000000	1.000000	0.026158	0.008340	0.031754	0.022930	0.021981	0.030025	0.341799	0.344593	0.342391	0.345417	1	1
63650000	0.005818	0.006313	0.008882	0.006393	1.000000	0.446809	1.000000	0.947368	1.000000	1.000000	0.019787	0.007705	0.020129	0.018043	0.016722	0.019871	0.348629	0.348183	0.348724	0.347983	1	1
63750000	0.004568	0.006572	0.008601	0.006488	1.000000	0.521739	1.000000	1.000000	1.000000	1.000000	0.020490	0.007329	0.021437	0.019032	0.019648	0.021200	0.358216	0.356795	0.358748	0.357944	1	1
63850000	0.009661	0.005626	0.009795	0.008236	1.000000	0.533333	1.000000	0.942857	1.000000	1.000000	0.027466	0.010445	0.031970	0.024805	0.027269	0.031437	0.352962	0.351921	0.353526	0.355189	1	1
63950000	0.014045	0.007642	0.015659	0.010638	1.000000	0.460951	1.000000	1.000000	1.000000	1.000000	0.024723	0.015631	0.025253	0.022838	0.022548	0.025232	0.356230	0.355518	0.356623	0.355486	1	1
64050000	0.010426	0.005859	0.011265	0.007002	1.000000	0.584124	1.000000	0.962963	1.000000	1.000000	0.022877	0.011462	0.020368	0.020533	0.016423	0.019724	0.345576	0.342665	0.345366	0.344206	1	1
64150000	0.009166	0.003259	0.010826	0.006744	1.000000	0.406934	1.000000	0.939394	1.000000	1.000000	0.019653	0.010581	0.019312	0.017801	0.015244	0.018990	0.347398	0.346640	0.347546	0.346948	1	1
64250000	0.011745	0.004911	0.011440	0.007607	1.000000	0.537731	1.000000	0.931034	1.000000	1.000000	0.023623	0.012146	0.020815	0.020707	0.021074	0.019968	0.336354	0.341939	0.337293	0.334805	1	1
64350000	0.011395	0.005023	0.012754	0.007619	1.000000	0.435897	1.000000	1.000000	1.000000	1.000000	0.021926	0.012363	0.032428	0.019564	0.032054	0.032467	0.358182	0.364779	0.359632	0.359389	1	1
64450000	0.007910	0.005417	0.010566	0.008464	1.000000	0.435897	1.000000	1.000000	1.000000	1.000000	0.025223	0.009533	0.029887	0.022427	0.025445	0.029352	0.346553	0.346855	0.346949	0.343598	1	1
64550000	0.003929	0.005102	0.007050	0.006881	1.000000	0.739632	1.000000	0.942857	1.000000	1.000000	0.019471	0.006002	0.020405	0.017437	0.016517	0.019950	0.341442	0.344835	0.341300	0.344636	1	1
64650000	0.010631	0.003894	0.010287	0.009784	1.000000	0.540514	1.000000	0.939394	1.000000	1.000000	0.019034	0.011281	0.020513	0.015897	0.016157	0.019110	0.347650	0.353963	0.349510	0.345651	1	1
64750000	0.009529	0.008855	0.009550	0.008974	1.000000	0.602398	1.000000	1.000000	1.000000	1.000000	0.018976	0.010297	0.018525	0.016833	0.015111	0.017253	0.348969	0.350254	0.349129	0.345598	1	1
64850000	0.007296	0.005385	0.007100	0.008086	1.000000	0.757902	1.000000	0.939394	1.000000	1.000000	0.018075	0.008135	0.019925	0.016530	0.014572	0.019244	0.354524	0.360999	0.354830	0.357600	1	1
64950000	0.006873	0.010143	0.008900	0.009946	1.000000	0.754209	1.000000	0.918919	1.000000	1.000000	0.025074	0.008655	0.025803	0.022800	0.014598	0.024030	0.329436	0.343066	0.331406	0.342667	1	1
65050000	0.009729	0.012333	0.013479	0.014304	1.000000	0.508544	1.000000	0.962963	1.000000	1.000000	0.025692	0.012225	0.025778	0.023648	0.019828	0.024896	0.344098	0.347348	0.344353	0.345299	1	1
65150000	0.007727	0.010137	0.011101	0.008168	1.000000	0.435897	1.000000	1.000000	1.000000	1.000000	0.029184	0.010053	0.031060	0.025583	0.016541	0.028164	0.365683	0.362719	0.365986	0.363614	1	1
65250000	0.009272	0.006424	0.011234	0.006274	1.000000	0.492556	1.000000	0.942857	1.000000	1.000000	0.023088	0.010904	0.026648	0.020759	0.020993	0.025898	0.348069	0.353517	0.349162	0.347433	1	1
65350000	0.007689	0.003879	0.008756	0.005761	1.000000	0.461538	1.000000	0.925926	1.000000	1.000000	0.020227	0.008776	0.023225	0.017737	0.016552	0.022260	0.359977	0.375872	0.363243	0.362800	1	1
65450000	0.006129	0.006021	0.006745	0.009520	1.000000	0.515041	1.000000	1.000000	1.000000	1.000000	0.017242	0.006855	0.018945	0.015184	0.016103	0.018488	0.359297	0.349560	0.357363	0.345496	1	1
65550000	0.012728	0.011000	0.015887	0.011188	1.000000	0.578614	1.000000	0.945946	1.000000	1.000000	0.025621	0.014748	0.026698	0.023937	0.017652	0.026181	0.321712	0.330267	0.324986	0.330813	1	1
65650000	0.011721	0.010474	0.013230	0.010781	1.000000	0.817359	1.000000	1.000000	1.000000	1.000000	0.026626	0.013497	0.025773	0.023706	0.018320	0.024132	0.358509	0.358051	0.358789	0.358947	1	1
65750000	0.015133	0.009565	0.015820	0.009873	1.000000	0.777869	1.000000	0.939394	1.000000	1.000000	0.025610	0.017278	0.025294	0.024288	0.018821	0.025424	0.354805	0.354372	0.354570	0.354959	1	1
65850000	0.020597	0.007790	0.018381	0.014523	1.000000	0.756098	1.000000	0.918919	1.000000	1.000000	0.029620	0.023343	0.033096	0.026912	0.022675	0.031529	0.350786	0.353335	0.351682	0.352789	1	1
65950000	0.011606	0.005820	0.011120	0.007731	1.000000	0.740741	1.000000	0.939394	1.000000	1.000000	0.024927	0.012140	0.026850	0.022208	0.017867	0.025594	0.338156	0.336694	0.338116	0.337208	1	1
66050000	0.012492	0.006597	0.012324	0.010644	1.000000	0.626360	1.000000	0.947368	1.000000	1.000000	0.028463	0.013001	0.030511	0.025628	0.025692	0.030389	0.355174	0.359063	0.355452	0.356768	1	1
66150000	0.013855	0.006987	0.014247	0.008355	1.000000	0.798938	1.000000	0.942857	1.000000	1.000000	0.021234	0.014581	0.024430	0.019318	0.016191	0.022566	0.338522	0.337299	0.338503	0.336419	1	1
66250000	0.011867	0.004893	0.013678	0.009063	1.000000	0.738233	1.000000	0.956522	1.000000	1.000000	0.021615	0.013560	0.025415	0.019626	0.018844	0.024753	0.352460	0.354420	0.353533	0.351578	1	1
66350000	0.011726	0.006187	0.014703	0.007138	1.000000	0.570855	1.000000	0.962963	1.000000	1.000000	0.024170	0.014029	0.020394	0.021827	0.022033	0.020320	0.349960	0.358077	0.351764	0.353385	1	1
66450000	0.009570	0.006582	0.008902	0.006395	1.000000	0.800293	1.000000	0.942857	1.000000	1.000000	0.024608	0.010277	0.023576	0.022136	0.018958	0.022813	0.349279	0.347631	0.349188	0.346129	1	1
66550000	0.012612	0.006186	0.008612	0.009459	1.000000	0.669158	1.000000	0.935484	1.000000	1.000000	0.022411	0.011945	0.023097	0.020105	0.021378	0.022753	0.337333	0.337742	0.337717	0.337267	1	1
66650000	0.011225	0.008756	0.010454	0.006166	1.000000	0.578947	1.000000	0.947368	1.000000	1.000000	0.021808	0.011633	0.021937	0.019540	0.016067	0.020811	0.343669	0.346156	0.344251	0.343706	1	1
66750000	0.010133	0.003712	0.008618	0.007292	1.000000	0.655493	1.000000	1.000000	1.000000	1.000000	0.024885	0.010787	0.025947	0.021933	0.018309	0.024818	0.337796	0.338450	0.338526	0.337976	1	1
66850000	0.011536	0.006760	0.009966	0.007260	1.000000	0.729730	1.000000	0.931034	1.000000	1.000000	0.021180	0.011709	0.022677	0.018731	0.016364	0.021640	0.333351	0.338098	0.334278	0.334977	1	1
66950000	0.009343	0.010237	0.014494	0.007774	1.000000	0.454916	1.000000	1.000000	1.000000	1.000000	0.037144	0.012721	0.037919	0.032686	0.026885	0.036014	0.367764	0.369608	0.367830	0.371598	1	1
67050000	0.007523	0.005738	0.009451	0.007276	1.000000	0.655061	1.000000	0.913043	1.000000	1.000000	0.024431	0.009230	0.026508	0.021566	0.018065	0.025278	0.363729	0.369099	0.365255	0.363105	1	1
67150000	0.004948	0.005862	0.007236	0.008134	1.000000	0.677291	1.000000	0.925926	1.000000	1.000000	0.019028	0.006690	0.026161	0.016902	0.024012	0.025793	0.345670	0.346412	0.345779	0.345161	1	1
67250000	0.008236	0.003911	0.008676	0.008620	1.000000	0.564103	1.000000	0.965517	1.000000	1.000000	0.023206	0.009878	0.028969	0.020602	0.023098	0.028162	0.343528	0.349293	0.344259	0.342795	1	1
67350000	0.005619	0.006378	0.006841	0.007467	1.000000	0.738673	1.000000	0.923077	1.000000	1.000000	0.018054	0.006922	0.019627	0.016212	0.015839	0.019009	0.346013	0.353822	0.347174	0.344696	1	1
67450000	0.012625	0.009660	0.012247	0.008348	1.000000	0.894737	1.000000	0.967742	1.000000	1.000000	0.025895	0.014265	0.026080	0.023442	0.018543	0.025063	0.336277	0.344587	0.338719	0.341042	1	1
67550000	0.003970	0.003876	0.007267	0.004309	1.000000	0.628571	1.000000	0.965517	1.000000	1.000000	0.020445	0.006232	0.021635	0.017782	0.014351	0.020502	0.359526	0.358894	0.359749	0.359074	1	1
67650000	0.007035	0.003794	0.011028	0.008288	1.000000	0.675676	1.000000	0.947368	1.000000	1.000000	0.021921	0.010509	0.023283	0.019166	0.016312	0.022103	0.336166	0.351447	0.339787	0.344123	1	1
67750000	0.015159	0.003088	0.011965	0.009559	1.000000	0.857143	1.000000	0.939394	1.000000	1.000000	0.025519	0.016609	0.027078	0.022026	0.017334	0.025552	0.346948	0.349996	0.347552	0.350332	1	1
67850000	0.009882	0.003800	0.009662	0.007908	1.000000	0.894737	1.000000	0.971429	1.000000	1.000000	0.022486	0.012134	0.023193	0.019373	0.010965	0.021216	0.347815	0.352319	0.348547	0.346376	1	1
67950000	0.011159	0.012531	0.013580	0.013873	1.000000	0.952017	1.000000	0.935484	1.000000	1.000000	0.022811	0.013156	0.023491	0.021818	0.021626	0.024227	0.333711	0.344242	0.337455	0.342841	1	1
68050000	0.008645	0.010075	0.012123	0.010092	1.000000	0.692308	1.000000	0.920000	1.000000	0.971429	0.018272	0.010692	0.018418	0.019500	0.014222	0.020534	0.347740	0.352349	0.351613	0.352547	1	1
68150000	0.008849	0.009220	0.009414	0.009229	1.000000	0.440000	1.000000	0.972973	1.000000	1.000000	0.020998	0.009692	0.020242	0.019222	0.018656	0.019588	0.348843	0.346436	0.348364	0.347036	1	1
68250000	0.006310	0.005919	0.008449	0.008334	1.000000	0.410256	1.000000	0.967742	1.000000	1.000000	0.019719	0.007596	0.021822	0.017720	0.018357	0.021483	0.339254	0.336549	0.339791	0.333926	1	1
68350000	0.007107	0.008572	0.009911	0.007643	1.000000	0.617582	1.000000	1.000000	1.000000	1.000000	0.021175	0.009613	0.019535	0.018817	0.017460	0.018780	0.341617	0.356174	0.345218	0.343653	1	1
68450000	0.010280	0.014505	0.012490	0.010602	1.000000	0.877688	1.000000	1.000000	1.000000	1.000000	0.018914	0.014475	0.025653	0.017982	0.022293	0.025346	0.332643	0.331745	0.332522	0.331922	1	1
68550000	0.009002	0.015205	0.008455	0.015476	1.000000	0.703704	1.000000	1.000000	1.000000	1.000000	0.023390	0.010617	0.023873	0.021842	0.026862	0.022967	0.339473	0.346232	0.338820	0.346516	1	1
68650000	0.007582	0.007616	0.009859	0.011059	1.000000	0.920448	1.000000	0.945946	1.000000	1.000000	0.023405	0.010207	0.024565	0.020667	0.016293	0.022986	0.347440	0.348486	0.347517	0.347330	1	1
68750000	0.009455	0.003744	0.012141	0.007034	1.000000	0.795537	1.000000	0.947368	1.000000	1.000000	0.023606	0.012706	0.026566	0.020679	0.019212	0.025689	0.326851	0.327302	0.327638	0.327292	1	1
68850000	0.011925	0.007070	0.009184	0.007258	1.000000	0.685555	1.000000	0.965517	1.000000	1.000000	0.020724	0.012550	0.021732	0.017871	0.015913	0.019746	0.339115	0.339813	0.339769	0.339889	1	1
68950000	0.009666	0.006510	0.008571	0.006541	1.000000	0.717949	1.000000	1.000000	1.000000	1.000000	0.020502	0.009884	0.020181	0.018609	0.018299	0.019675	0.348773	0.351869	0.349666	0.341748	1	1
69050000	0.010674	0.005563	0.007290	0.010195	1.000000	0.755488	1.000000	0.939394	1.000000	1.000000	0.020565	0.012873	0.022074	0.018127	0.013764	0.020509	0.362527	0.363184	0.362759	0.362553	1	1
69150000	0.005853	0.002108	0.009357	0.008451	1.000000	0.666667	1.000000	0.962963	1.000000	1.000000	0.027697	0.008362	0.028325	0.024602	0.017007	0.026775	0.340966	0.351156	0.342964	0.346151	1	1
69250000	0.006579	0.003057	0.008704	0.007936	1.000000	0.511111	1.000000	0.948718	1.000000	1.000000	0.023105	0.008037	0.024258	0.020309	0.015322	0.022869	0.343340	0.354506	0.344872	0.343492	1	1
69350000	0.010391	0.008767	0.009325	0.006183	1.000000	0.761905	1.000000	0.942857	1.000000	1.000000	0.019566	0.010595	0.022083	0.018126	0.015783	0.021371	0.337815	0.343215	0.338441	0.337233	1	1
69450000	0.008607	0.006261	0.010816	0.010090	1.000000	0.548322	1.000000	0.935484	1.000000	1.000000	0.024796	0.010764	0.023886	0.022105	0.017593	0.022684	0.349754	0.359699	0.352212	0.358990	1	1
69550000	0.008822	0.003221	0.010674	0.007948	1.000000	0.620024	1.000000	0.935484	1.000000	1.000000	0.022207	0.011343	0.024389	0.019190	0.016410	0.023002	0.320853	0.322158	0.321805	0.321278	1	1
69650000	0.013052	0.007918	0.010694	0.009735	1.000000	0.724138	1.000000	1.000000	1.000000	1.000000	0.023205	0.013114	0.023296	0.022020	0.013994	0.023028	0.346359	0.355855	0.347546	0.354015	1	1
69750000	0.011026	0.005237	0.013928	0.007824	1.000000	0.411594	1.000000	0.960000	1.000000	1.000000	0.023262	0.012895	0.024639	0.021354	0.015005	0.023910	0.338108	0.336710	0.338030	0.337274	1	1
69850000	0.011431	0.005481	0.011608	0.006327	1.000000	0.589089	1.000000	1.000000	1.000000	1.000000	0.019371	0.012053	0.020782	0.018069	0.017816	0.021483	0.351686	0.350678	0.351685	0.347867	1	1
69950000	0.009001	0.009580	0.007419	0.007190	1.000000	0.727273	1.000000	0.923077	1.000000	1.000000	0.019161	0.008483	0.017985	0.017661	0.015927	0.017528	0.336800	0.337854	0.337114	0.337402	1	1
70050000	0.010441	0.010525	0.018803	0.017829	1.000000	0.512821	1.000000	0.960000	1.000000	1.000000	0.035819	0.015501	0.031977	0.032392	0.037854	0.032832	0.365549	0.363945	0.365412	0.365816	1	1
70150000	0.006094	0.005007	0.008535	0.004849	1.000000	0.595745	1.000000	1.000000	1.000000	1.000000	0.022569	0.007896	0.018274	0.020204	0.015239	0.017583	0.338270	0.346996	0.341292	0.335176	1	1
70250000	0.006409	0.006004	0.006806	0.006862	1.000000	0.611853	1.000000	1.000000	1.000000	1.000000	0.017832	0.007254	0.017478	0.016061	0.016230	0.017144	0.330209	0.328882	0.330486	0.328789	1	1
70350000	0.003315	0.007431	0.006619	0.008200	1.000000	0.551910	1.000000	1.000000	1.000000	1.000000	0.021745	0.005386	0.021904	0.019827	0.016986	0.021200	0.341716	0.341735	0.342270	0.342170	1	1
70450000	0.008402	0.007744	0.011991	0.007379	1.000000	0.655061	1.000000	0.939394	1.000000	1.000000	0.025180	0.010825	0.026068	0.022364	0.021098	0.025169	0.337137	0.343207	0.338266	0.339423	1	1
70550000	0.010128	0.008178	0.013141	0.008937	1.000000	0.487179	1.000000	1.000000	1.000000	1.000000	0.026134	0.011990	0.026952	0.023842	0.020569	0.026133	0.387463	0.383032	0.387198	0.384091	1	1
70650000	0.003600	0.004288	0.007862	0.006454	1.000000	0.600334	1.000000	0.914286	1.000000	1.000000	0.022113	0.006710	0.022431	0.019624	0.011845	0.020649	0.329164	0.356742	0.336213	0.353404	1	1
70750000	0.004940	0.006658	0.008175	0.005624	1.000000	0.555556	1.000000	0.939394	1.000000	1.000000	0.021818	0.007429	0.023065	0.020002	0.016386	0.022364	0.342290	0.345956	0.343579	0.344695	1	1
70850000	0.009502	0.002571	0.011464	0.007316	1.000000	0.689655	1.000000	0.931034	1.000000	1.000000	0.029432	0.011311	0.031964	0.026154	0.017177	0.030101	0.355624	0.352912	0.355353	0.355697	1	1
70950000	0.005785	0.002081	0.009280	0.005180	1.000000	0.780050	1.000000	1.000000	1.000000	1.000000	0.024702	0.008362	0.026276	0.021782	0.014993	0.024760	0.337443	0.338336	0.337825	0.338642	1	1
71050000	0.010103	0.005420	0.012708	0.008133	1.000000	0.869565	1.000000	1.000000	1.000000	1.000000	0.031190	0.013102	0.032179	0.027463	0.015771	0.029839	0.332881	0.347315	0.336308	0.345308	1	1
71150000	0.006436	0.004782	0.009026	0.007903	1.000000	0.723404	1.000000	0.969697	1.000000	1.000000	0.027581	0.008477	0.027709	0.024649	0.013762	0.025824	0.349140	0.347122	0.349104	0.346544	1	1
71250000	0.007263	0.008236	0.009212	0.008965	1.000000	0.672824	1.000000	0.918919	1.000000	1.000000	0.017719	0.009213	0.018766	0.016235	0.013857	0.018112	0.340980	0.339688	0.340537	0.340399	1	1
71350000	0.007198	0.006278	0.008979	0.007517	1.000000	0.640000	1.000000	0.962963	1.000000	1.000000	0.020426	0.008759	0.021086	0.018995	0.012594	0.020139	0.343387	0.342942	0.343766	0.342215	1	1
71450000	0.009541	0.007468	0.010137	0.007997	1.000000	0.744951	1.000000	0.967742	1.000000	1.000000	0.024747	0.011384	0.025213	0.022409	0.018992	0.024374	0.344794	0.346193	0.345495	0.347255	1	1
71550000	0.009021	0.008071	0.010964	0.006877	1.000000	0.880000	1.000000	0.952381	1.000000	1.000000	0.025133	0.012304	0.026133	0.022924	0.021979	0.025199	0.347880	0.347387	0.348592	0.346944	1	1
71650000	0.006139	0.006354	0.006544	0.008960	1.000000	0.670069	1.000000	0.974359	1.000000	1.000000	0.020178	0.007020	0.023043	0.018302	0.017307	0.022208	0.340788	0.342902	0.341232	0.341414	1	1
71750000	0.005838	0.006374	0.008566	0.009384	1.000000	0.682891	1.000000	1.000000	1.000000	1.000000	0.024954	0.008224	0.025610	0.022299	0.014802	0.023886	0.331682	0.337215	0.333453	0.333659	1	1
71850000	0.006712	0.007203	0.008873	0.011620	1.000000	0.523810	1.000000	1.000000	1.000000	1.000000	0.021486	0.008188	0.022301	0.019125	0.018261	0.021466	0.347881	0.355440	0.349024	0.350971	1	1
71950000	0.008662	0.005922	0.010201	0.007495	1.000000	0.682927	1.000000	1.000000	1.000000	1.000000	0.019089	0.010083	0.019679	0.017326	0.011273	0.018443	0.348712	0.367118	0.351712	0.355126	1	1
72050000	0.009008	0.006689	0.012781	0.007796	1.000000	0.640000	1.000000	0.925926	1.000000	1.000000	0.021586	0.011972	0.022203	0.019221	0.014923	0.020968	0.342294	0.346547	0.342199	0.337718	1	1
72150000	0.014615	0.009826	0.012816	0.015721	1.000000	0.674419	1.000000	1.000000	1.000000	1.000000	0.023620	0.014427	0.023517	0.020167	0.016387	0.021479	0.333515	0.334283	0.334153	0.332925	1	1
72250000	0.012716	0.007743	0.012415	0.013672	1.000000	0.722436	1.000000	1.000000	0.920000	1.000000	0.021819	0.014160	0.023053	0.020551	0.015793	0.022691	0.335718	0.337286	0.335871	0.337218	1	1
72350000	0.018244	0.014750	0.021236	0.017041	1.000000	0.486500	1.000000	0.923077	1.000000	1.000000	0.028183	0.020978	0.031121	0.027546	0.021572	0.030415	0.348672	0.351018	0.349357	0.350237	1	1
72450000	0.011579	0.008433	0.015204	0.014766	1.000000	0.537484	1.000000	0.945946	1.000000	1.000000	0.023950	0.014437	0.024226	0.022006	0.017996	0.023029	0.334966	0.342863	0.337937	0.340843	1	1
72550000	0.008041	0.005016	0.011728	0.006666	1.000000	0.561632	1.000000	0.925926	1.000000	1.000000	0.023557	0.010876	0.024151	0.020703	0.014253	0.022576	0.326879	0.326616	0.326700	0.327210	1	1
72650000	0.006836	0.003203	0.011066	0.007879	1.000000	0.473684	1.000000	1.000000	1.000000	1.000000	0.025673	0.009243	0.027532	0.022591	0.013277	0.025503	0.346586	0.361019	0.349322	0.351516	1	1
72750000	0.006831	0.003564	0.010146	0.005668	1.000000	0.628748	1.000000	1.000000	1.000000	1.000000	0.020775	0.009276	0.020218	0.017893	0.015780	0.019243	0.333305	0.334913	0.333523	0.334003	1	1
72850000	0.006860	0.003080	0.011120	0.005643	1.000000	0.523810	1.000000	0.909091	1.000000	1.000000	0.028872	0.009524	0.030844	0.025156	0.018408	0.028925	0.349179	0.375213	0.356447	0.351103	1	1
72950000	0.011970	0.011095	0.014094	0.007180	1.000000	0.572948	1.000000	0.967742	1.000000	1.000000	0.024268	0.013632	0.027037	0.022642	0.018806	0.026300	0.343365	0.342465	0.343406	0.332976	1	1
73050000	0.010015	0.004933	0.015590	0.007304	1.000000	0.587478	1.000000	0.925926	1.000000	1.000000	0.031619	0.013823	0.033354	0.027550	0.021516	0.031168	0.331570	0.343197	0.333973	0.337618	1	1
73150000	0.006340	0.003259	0.011734	0.004237	1.000000	0.888889	1.000000	0.965517	1.000000	1.000000	0.025870	0.009959	0.026940	0.022541	0.017140	0.025259	0.329709	0.329923	0.330165	0.331153	1	1
73250000	0.009174	0.001647	0.012334	0.004245	1.000000	0.864865	1.000000	0.947368	1.000000	1.000000	0.028407	0.011498	0.027015	0.024815	0.018961	0.025831	0.352578	0.355328	0.352986	0.346492	1	1
73350000	0.005610	0.004331	0.009778	0.005083	1.000000	0.551910	1.000000	0.939394	1.000000	1.000000	0.026210	0.008150	0.027248	0.022804	0.015968	0.025262	0.334113	0.336707	0.335282	0.335176	1	1
73450000	0.005017	0.006299	0.009808	0.005369	1.000000	0.551910	1.000000	0.920000	1.000000	1.000000	0.027373	0.007881	0.028692	0.024166	0.016712	0.026899	0.335827	0.344736	0.338141	0.335791	1	1
73550000	0.006097	0.003408	0.010181	0.004984	1.000000	0.545826	1.000000	0.903226	1.000000	1.000000	0.024043	0.009061	0.025468	0.020853	0.016391	0.023783	0.351995	0.374564	0.357652	0.361948	1	1
73650000	0.005162	0.005846	0.008354	0.004609	1.000000	0.667889	1.000000	0.935484	1.000000	1.000000	0.019045	0.007366	0.018699	0.017105	0.013808	0.018208	0.337088	0.336099	0.336608	0.336883	1	1
73750000	0.009020	0.007025	0.011221	0.007669	1.000000	0.736119	1.000000	0.956522	1.000000	1.000000	0.019594	0.011501	0.021088	0.017876	0.015534	0.020551	0.350484	0.350191	0.350668	0.350130	1	1
73850000	0.010190	0.004017	0.010108	0.006889	1.000000	0.556604	1.000000	0.960000	1.000000	1.000000	0.018200	0.010762	0.018891	0.015781	0.015435	0.017890	0.334234	0.334283	0.335018	0.334341	1	1
73950000	0.007503	0.004018	0.008761	0.005772	1.000000	0.690254	1.000000	1.000000	1.000000	1.000000	0.018154	0.009114	0.021564	0.015636	0.015686	0.020632	0.338035	0.341753	0.338853	0.341218	1	1
74050000	0.005232	0.006436	0.007556	0.006597	1.000000	0.596591	1.000000	1.000000	1.000000	1.000000	0.019079	0.006976	0.021221	0.017366	0.019822	0.020862	0.346536	0.345236	0.346246	0.346126	1	1
74150000	0.010676	0.007933	0.011501	0.009058	1.000000	0.549227	1.000000	0.974359	1.000000	1.000000	0.021869	0.011694	0.023855	0.020047	0.018067	0.022522	0.360153	0.360110	0.360561	0.359706	1	1
74250000	0.006115	0.004604	0.007552	0.008566	1.000000	0.683122	1.000000	1.000000	1.000000	1.000000	0.017098	0.007250	0.017451	0.015349	0.014388	0.016731	0.349739	0.363844	0.353048	0.361255	1	1
74350000	0.004957	0.003498	0.007506	0.006358	1.000000	0.538462	1.000000	0.956522	1.000000	1.000000	0.020021	0.006694	0.021156	0.017566	0.012661	0.019712	0.353227	0.350892	0.353149	0.351396	1	1
74450000	0.009445	0.004100	0.007759	0.009674	1.000000	0.530697	1.000000	0.969697	1.000000	1.000000	0.017527	0.009339	0.017374	0.015823	0.013861	0.016555	0.355070	0.364035	0.355846	0.356600	1	1
74550000	0.006785	0.003964	0.008088	0.005601	1.000000	0.621622	1.000000	0.960000	1.000000	1.000000	0.014903	0.008294	0.015326	0.013436	0.009802	0.014495	0.341740	0.340473	0.341853	0.341584	1	1
74650000	0.008168	0.001990	0.010386	0.008965	1.000000	0.920000	1.000000	1.000000	1.000000	1.000000	0.021293	0.009600	0.023041	0.019103	0.015473	0.022282	0.354474	0.367512	0.357137	0.356908	1	1
74750000	0.007278	0.004679	0.010118	0.005282	1.000000	0.525378	1.000000	0.935484	1.000000	1.000000	0.020950	0.009355	0.021631	0.018831	0.015070	0.020822	0.332085	0.330092	0.331702	0.330976	1	1
74850000	0.006104	0.005071	0.009806	0.004603	1.000000	0.653061	1.000000	0.931034	1.000000	1.000000	0.025363	0.008306	0.024914	0.022441	0.018054	0.023982	0.343288	0.346457	0.343950	0.333742	1	1
74950000	0.008828	0.002697	0.008392	0.010342	1.000000	0.650338	1.000000	0.931034	1.000000	1.000000	0.023026	0.009180	0.024030	0.020263	0.014949	0.022670	0.362219	0.368351	0.363527	0.363717	1	1
75050000	0.010014	0.009995	0.010498	0.010167	1.000000	0.860465	1.000000	0.977778	1.000000	1.000000	0.016264	0.012176	0.015497	0.015311	0.014506	0.015999	0.345699	0.345189	0.345485	0.344362	1	1
75150000	0.013957	0.010654	0.014634	0.011695	1.000000	0.702019	1.000000	1.000000	1.000000	1.000000	0.026604	0.014909	0.018782	0.024060	0.022585	0.018665	0.345817	0.349521	0.346259	0.347787	1	1
75250000	0.008811	0.009126	0.009677	0.009138	1.000000	0.685871	1.000000	1.000000	1.000000	1.000000	0.024311	0.009768	0.021622	0.021999	0.020964	0.021388	0.325149	0.329314	0.324732	0.327502	1	1
75350000	0.008250	0.005339	0.010903	0.007576	1.000000	0.755556	1.000000	0.962963	1.000000	1.000000	0.028502	0.010288	0.029640	0.024900	0.015946	0.027342	0.356066	0.360894	0.357011	0.358049	1	1
75450000	0.007588	0.004643	0.009508	0.007888	1.000000	0.589089	1.000000	0.909091	1.000000	1.000000	0.022830	0.009211	0.024987	0.020578	0.015823	0.024096	0.344473	0.344454	0.344721	0.344568	1	1
75550000	0.006622	0.005756	0.007755	0.007994	1.000000	0.466340	1.000000	0.952381	1.000000	1.000000	0.018480	0.007524	0.018954	0.016957	0.015361	0.018558	0.348419	0.354651	0.349710	0.346773	1	1
75650000	0.012786	0.006600	0.012717	0.014465	1.000000	0.603126	1.000000	1.000000	1.000000	1.000000	0.020726	0.013324	0.024164	0.018570	0.020768	0.023345	0.370875	0.367939	0.371353	0.363529	1	1
75750000	0.010411	0.004354	0.010948	0.012382	1.000000	0.704864	1.000000	0.913043	1.000000	1.000000	0.019901	0.011387	0.018218	0.017476	0.013331	0.017608	0.348814	0.348955	0.349461	0.340530	1	1
75850000	0.006941	0.009159	0.010542	0.012375	1.000000	0.510638	1.000000	0.918919	1.000000	1.000000	0.025577	0.009456	0.021938	0.023122	0.020322	0.021672	0.361638	0.365928	0.362586	0.363926	1	1
75950000	0.007387	0.004778	0.009126	0.009081	1.000000	0.669347	1.000000	0.935484	1.000000	1.000000	0.022240	0.009000	0.023163	0.019802	0.015845	0.022187	0.336225	0.332810	0.336656	0.336217	1	1
76050000	0.008607	0.004108	0.009011	0.006315	1.000000	0.721041	1.000000	1.000000	1.000000	1.000000	0.017514	0.009887	0.020712	0.015719	0.017544	0.020537	0.350611	0.351858	0.351019	0.350348	1	1
76150000	0.012255	0.008042	0.011672	0.005593	1.000000	0.658480	1.000000	1.000000	1.000000	1.000000	0.024269	0.014678	0.021227	0.020070	0.021603	0.024335	0.330523	0.331446	0.330536	0.333001	1	1
76250000	0.008011	0.006171	0.009488	0.006222	1.000000	1.000000	1.000000	1.000000	1.000000	1.000000	0.015033	0.009206	0.015598	0.013700	0.010784	0.014953	0.351406	0.349916	0.351485	0.350776	1	1
76350000	0.008761	0.008824	0.010077	0.009570	1.000000	0.465430	1.000000	0.935484	1.000000	1.000000	0.019199	0.010046	0.020399	0.017780	0.015659	0.019988	0.340276	0.350008	0.342716	0.339223	1	1
76450000	0.010781	0.007222	0.013029	0.004624	1.000000	0.600000	1.000000	0.948718	1.000000	1.000000	0.032264	0.012273	0.034316	0.028875	0.020902	0.032347	0.363870	0.364512	0.364450	0.366303	1	1
76550000	0.007197	0.005567	0.010575	0.004443	1.000000	0.523810	1.000000	1.000000	1.000000	1.000000	0.026640	0.009240	0.028399	0.023895	0.015825	0.026479	0.353571	0.351604	0.353856	0.354057	1	1
76650000	0.012696	0.011341	0.013323	0.008085	1.000000	0.459459	1.000000	0.962963	1.000000	1.000000	0.029021	0.013038	0.028938	0.028180	0.021249	0.028734	0.346228	0.347891	0.347060	0.346842	1	1
76750000	0.008797	0.006634	0.011275	0.006000	1.000000	0.461538	1.000000	0.920000	1.000000	1.000000	0.026053	0.010485	0.026144	0.023412	0.016681	0.024707	0.367157	0.370394	0.367782	0.361433	1	1
76850000	0.009763	0.008181	0.012215	0.008387	1.000000	0.654589	1.000000	0.939394	1.000000	1.000000	0.028517	0.012366	0.030972	0.025789	0.022418	0.029255	0.351128	0.358557	0.352064	0.346530	1	1
76950000	0.008082	0.005478	0.008571	0.007980	1.000000	0.530697	1.000000	1.000000	1.000000	1.000000	0.017930	0.009238	0.020232	0.017221	0.017099	0.020363	0.366706	0.374296	0.367324	0.370118	1	1
77050000	0.008128	0.006523	0.010310	0.009167	1.000000	0.600000	1.000000	0.956522	1.000000	1.000000	0.026273	0.009706	0.027670	0.023553	0.016778	0.026066	0.339593	0.337534	0.339642	0.338642	1	1
77150000	0.005585	0.005761	0.007808	0.005473	1.000000	0.744681	1.000000	0.914286	1.000000	1.000000	0.019471	0.007045	0.020007	0.017299	0.014183	0.018902	0.342682	0.340230	0.342889	0.342133	1	1
77250000	0.007066	0.004832	0.011599	0.007164	1.000000	0.840335	1.000000	0.903226	1.000000	1.000000	0.030321	0.010350	0.032290	0.026525	0.017516	0.030076	0.359504	0.373920	0.363108	0.367224	1	1
77350000	0.015171	0.005776	0.013102	0.008688	1.000000	0.629630	1.000000	1.000000	1.000000	1.000000	0.036640	0.016097	0.038496	0.032853	0.015928	0.035468	0.372881	0.369164	0.373168	0.371051	1	1
77450000	0.015201	0.003206	0.018188	0.012395	1.000000	0.445513	1.000000	1.000000	1.000000	1.000000	0.027014	0.016942	0.028708	0.025391	0.015350	0.028335	0.322745	0.329567	0.323431	0.322504	1	1
77550000	0.012478	0.002868	0.013100	0.017116	1.000000	0.582606	1.000000	0.935484	1.000000	1.000000	0.027806	0.013464	0.035442	0.024666	0.028660	0.034642	0.356567	0.354248	0.356736	0.340607	1	1
77650000	0.008683	0.004210	0.010918	0.006696	1.000000	0.461042	1.000000	0.913043	1.000000	1.000000	0.024067	0.010433	0.025892	0.021305	0.016652	0.024503	0.349020	0.342639	0.348488	0.343356	1	1
77750000	0.007901	0.005232	0.010134	0.007870	1.000000	0.516129	1.000000	0.914286	1.000000	1.000000	0.024870	0.009586	0.024227	0.022107	0.020054	0.023626	0.350028	0.352823	0.350913	0.352333	1	1
77850000	0.008709	0.008137	0.013514	0.006517	1.000000	0.729373	1.000000	0.931034	1.000000	1.000000	0.023774	0.012965	0.027838	0.021988	0.019515	0.026773	0.352653	0.360085	0.353452	0.354006	1	1
77950000	0.012544	0.006319	0.010564	0.008568	1.000000	0.878788	1.000000	0.947368	1.000000	1.000000	0.023100	0.014383	0.024084	0.021603	0.013421	0.023366	0.362173	0.361200	0.361531	0.364363	1	1
78050000	0.012577	0.008298	0.011617	0.011660	1.000000	0.633014	1.000000	0.945946	1.000000	1.000000	0.023407	0.012932	0.023216	0.021212	0.018999	0.022196	0.340625	0.355211	0.343287	0.344001	1	1
78150000	0.013104	0.006758	0.015524	0.007586	1.000000	0.618241	1.000000	0.909091	1.000000	1.000000	0.026733	0.014773	0.022786	0.023570	0.025514	0.022705	0.356672	0.356885	0.357302	0.355626	1	1
78250000	0.011370	0.008282	0.012504	0.007788	1.000000	0.625850	1.000000	1.000000	1.000000	1.000000	0.023928	0.012821	0.018778	0.021703	0.021347	0.018326	0.331201	0.332490	0.331800	0.331209	1	1
78350000	0.013030	0.011836	0.015222	0.009670	1.000000	0.743882	1.000000	0.935484	1.000000	1.000000	0.025278	0.015207	0.025503	0.023420	0.017167	0.024329	0.341543	0.343056	0.341548	0.343010	1	1
78450000	0.009981	0.007705	0.009732	0.005837	1.000000	0.516227	1.000000	0.945983	1.000000	1.000000	0.017849	0.010278	0.018023	0.016258	0.013996	0.017243	0.337469	0.336859	0.337994	0.337894	1	1
78550000	0.016737	0.007599	0.014866	0.008112	1.000000	0.520000	1.000000	0.965517	1.000000	1.000000	0.019337	0.016470	0.021118	0.017963	0.020217	0.020195	0.367775	0.377103	0.370656	0.371772	1	1
78650000	0.016037	0.004610	0.013839	0.004964	0.978723	0.333333	1.000000	0.864865	1.000000	1.000000	0.018429	0.016350	0.021889	0.018726	0.019770	0.020027	0.371390	0.390094	0.377449	0.367450	1	1
78750000	0.008004	0.006059	0.010283	0.005453	1.000000	0.582707	1.000000	0.952381	1.000000	1.000000	0.023442	0.010047	0.023963	0.021273	0.012095	0.022384	0.347664	0.346664	0.347438	0.345824	1	1
78850000	0.009829	0.005312	0.011266	0.006919	1.000000	0.744681	1.000000	0.971429	1.000000	1.000000	0.023848	0.011289	0.024814	0.021652	0.014136	0.023537	0.340580	0.341216	0.340925	0.342084	1	1
78950000	0.009371	0.006175	0.007993	0.007465	1.000000	0.726794	1.000000	0.952381	1.000000	1.000000	0.022349	0.010367	0.023633	0.020765	0.012663	0.022486	0.331443	0.330234	0.331568	0.328545	1	1
79050000	0.008912	0.004160	0.009303	0.006823	1.000000	0.684211	1.000000	1.000000	1.000000	1.000000	0.018206	0.010268	0.019566	0.016450	0.014306	0.019090	0.344695	0.344030	0.344648	0.344726	1	1
79150000	0.008971	0.007197	0.012417	0.004858	1.000000	0.722436	1.000000	0.931034	1.000000	1.000000	0.017613	0.012131	0.018722	0.017900	0.017957	0.020039	0.357506	0.369160	0.361158	0.361628	1	1
79250000	0.012664	0.008054	0.011041	0.010490	1.000000	0.628571	1.000000	0.969697	1.000000	1.000000	0.020865	0.012657	0.023722	0.020432	0.018691	0.023525	0.357603	0.355620	0.358439	0.356871	1	1
79350000	0.006657	0.004373	0.006567	0.005431	1.000000	0.489362	1.000000	0.945946	1.000000	1.000000	0.016075	0.007155	0.016721	0.015169	0.011203	0.016209	0.336426	0.337535	0.336959	0.335711	1	1
79450000	0.010265	0.007452	0.010205	0.006985	0.978723	0.385954	1.000000	0.962963	1.000000	1.000000	0.020520	0.010601	0.021650	0.018940	0.017402	0.020659	0.360380	0.360096	0.360704	0.359743	1	1
79550000	0.007833	0.005933	0.008331	0.006265	1.000000	0.347826	1.000000	0.952381	1.000000	1.000000	0.017781	0.008449	0.018694	0.016288	0.013624	0.017799	0.346759	0.345360	0.346819	0.346463	1	1
79650000	0.008823	0.006026	0.009417	0.009924	1.000000	0.554751	1.000000	0.967742	1.000000	1.000000	0.024558	0.009610	0.022867	0.022739	0.018333	0.022422	0.340931	0.345544	0.341578	0.341486	1	1
79750000	0.008734	0.003441	0.006486	0.007988	1.000000	0.538071	1.000000	0.939394	1.000000	1.000000	0.018338	0.008316	0.020334	0.016935	0.014043	0.019606	0.335271	0.339644	0.335372	0.334986	1	1
79850000	0.012159	0.005211	0.009602	0.007425	1.000000	0.581845	1.000000	0.965517	1.000000	1.000000	0.018869	0.011108	0.020718	0.015762	0.013482	0.018237	0.354668	0.355974	0.354393	0.355777	1	1
79950000	0.018986	0.007262	0.011425	0.016632	0.965517	0.560976	1.000000	0.925926	1.000000	1.000000	0.023301	0.016529	0.027392	0.020832	0.022593	0.029076	0.364880	0.365558	0.363774	0.366094	1	1
80050000	0.009526	0.010385	0.009225	0.010154	1.000000	0.534562	1.000000	1.000000	1.000000	1.000000	0.020847	0.009736	0.020412	0.020104	0.017305	0.019885	0.336284	0.335145	0.336260	0.334332	1	1
80150000	0.009722	0.006788	0.010330	0.010039	1.000000	0.947368	1.000000	0.965517	1.000000	1.000000	0.023297	0.010482	0.024677	0.022059	0.018511	0.023981	0.340401	0.344797	0.341986	0.344854	1	1
80250000	0.009381	0.006264	0.010649	0.008955	1.000000	0.492243	1.000000	0.942857	1.000000	1.000000	0.022247	0.010441	0.023676	0.020668	0.015506	0.022824	0.340477	0.347729	0.341933	0.347801	1	1
80350000	0.011703	0.003446	0.010846	0.007017	1.000000	0.745539	1.000000	1.000000	1.000000	1.000000	0.019972	0.011807	0.020890	0.018076	0.013247	0.019735	0.340523	0.343286	0.341041	0.340055	1	1
80450000	0.009971	0.006017	0.012130	0.012610	1.000000	0.655061	1.000000	1.000000	1.000000	1.000000	0.026580	0.011840	0.028634	0.024804	0.018353	0.027498	0.337524	0.354248	0.340533	0.347926	1	1
80550000	0.010267	0.008607	0.009179	0.011551	1.000000	0.605774	1.000000	1.000000	1.000000	1.000000	0.023071	0.010089	0.022108	0.021801	0.021353	0.021679	0.354680	0.353578	0.355385	0.352506	1	1
80650000	0.011122	0.005705	0.012075	0.007233	1.000000	0.913043	1.000000	0.967742	1.000000	1.000000	0.020821	0.012096	0.021073	0.019277	0.012243	0.019882	0.339545	0.341563	0.340347	0.340657	1	1
80750000	0.007951	0.008650	0.010522	0.010723	1.000000	0.376190	1.000000	1.000000	1.000000	1.000000	0.026082	0.009390	0.027669	0.024652	0.014066	0.026318	0.368969	0.362664	0.369381	0.365191	1	1
80850000	0.006305	0.006284	0.006092	0.014345	1.000000	0.487179	1.000000	1.000000	1.000000	1.000000	0.018969	0.006238	0.023444	0.017993	0.018879	0.023503	0.328666	0.351122	0.332280	0.340227	1	1
80950000	0.006210	0.005916	0.007050	0.009981	1.000000	0.578947	1.000000	0.967742	1.000000	1.000000	0.015440	0.006844	0.017035	0.014478	0.013957	0.016643	0.341572	0.340874	0.341486	0.340602	1	1
81050000	0.008016	0.006579	0.009722	0.011884	1.000000	0.571429	1.000000	0.960000	1.000000	1.000000	0.019411	0.009930	0.023406	0.018084	0.015847	0.022594	0.339382	0.339174	0.339162	0.338057	1	1
81150000	0.010423	0.004913	0.009386	0.007550	1.000000	0.578227	1.000000	1.000000	1.000000	1.000000	0.019286	0.010714	0.024414	0.017865	0.021593	0.023937	0.351944	0.351888	0.352605	0.349932	1	1
81250000	0.010784	0.007347	0.009584	0.008848	1.000000	0.612903	1.000000	1.000000	1.000000	1.000000	0.017586	0.011600	0.019041	0.016668	0.018595	0.018960	0.338883	0.338576	0.338970	0.338742	1	1
81350000	0.013994	0.007946	0.013721	0.011445	1.000000	0.540541	1.000000	1.000000	1.000000	1.000000	0.024837	0.014312	0.025588	0.023332	0.017585	0.024887	0.367004	0.372287	0.368362	0.370634	1	1
81450000	0.010200	0.005305	0.009551	0.007487	1.000000	0.731223	1.000000	0.951488	1.000000	1.000000	0.021548	0.010832	0.021363	0.019751	0.011616	0.020156	0.349059	0.355572	0.349759	0.354644	1	1
81550000	0.011696	0.006286	0.012329	0.008953	1.000000	0.655431	1.000000	1.000000	1.000000	1.000000	0.023831	0.013289	0.023521	0.022001	0.016710	0.022065	0.341821	0.342015	0.342379	0.344850	1	1
81650000	0.011239	0.006671	0.010644	0.011807	1.000000	0.685871	1.000000	1.000000	1.000000	1.000000	0.021576	0.012729	0.022264	0.019987	0.016524	0.021530	0.344601	0.363044	0.348364	0.358930	1	1
81750000	0.013559	0.008193	0.014494	0.007575	1.000000	0.489362	1.000000	1.000000	1.000000	1.000000	0.022618	0.014971	0.022761	0.021145	0.016320	0.022147	0.343363	0.347457	0.343529	0.344701	1	1
81850000	0.009841	0.009901	0.009753	0.008035	1.000000	0.557915	1.000000	0.947368	1.000000	1.000000	0.018740	0.010281	0.020456	0.017685	0.016196	0.020076	0.324209	0.327489	0.325456	0.334187	1	1
81950000	0.012199	0.009659	0.011128	0.008979	1.000000	0.800000	1.000000	0.939394	1.000000	1.000000	0.021113	0.012488	0.022125	0.019992	0.015587	0.021354	0.333667	0.333201	0.333699	0.333352	1	1
82050000	0.010071	0.006832	0.009785	0.009332	1.000000	0.594570	1.000000	0.969697	1.000000	1.000000	0.018926	0.010839	0.019362	0.017862	0.014261	0.018904	0.321928	0.320699	0.322377	0.321471	1	1
82150000	0.009263	0.006964	0.009434	0.007650	1.000000	0.617419	1.000000	0.925926	1.000000	1.000000	0.016233	0.010624	0.017264	0.015166	0.012729	0.016620	0.348553	0.362799	0.351091	0.361767	1	1
82250000	0.013215	0.004494	0.014001	0.007935	1.000000	0.680357	1.000000	0.939394	1.000000	1.000000	0.026171	0.014368	0.026351	0.024175	0.022303	0.025827	0.348539	0.348616	0.348370	0.349347	1	1
82350000	0.012849	0.006352	0.011703	0.009452	1.000000	0.404255	1.000000	0.935484	1.000000	1.000000	0.021649	0.012831	0.022945	0.020056	0.013933	0.021968	0.328274	0.347945	0.331319	0.339672	1	1
82450000	0.014066	0.004095	0.013454	0.016899	1.000000	0.756757	1.000000	1.000000	1.000000	1.000000	0.020737	0.014385	0.028873	0.018832	0.021908	0.028042	0.359538	0.376257	0.363685	0.365352	1	1
82550000	0.014857	0.003502	0.014508	0.016240	1.000000	0.473684	1.000000	1.000000	1.000000	1.000000	0.021232	0.015268	0.028096	0.019505	0.021989	0.027742	0.342993	0.345078	0.343869	0.343748	1	1
82650000	0.012923	0.003814	0.014343	0.017885	1.000000	0.486486	1.000000	0.914286	1.000000	1.000000	0.024805	0.013978	0.025461	0.022955	0.019000	0.025088	0.338706	0.340367	0.338849	0.338225	1	1
82750000	0.015062	0.003950	0.015224	0.007295	1.000000	0.315789	1.000000	1.000000	1.000000	1.000000	0.019723	0.015539	0.020431	0.018174	0.012210	0.019939	0.356678	0.353581	0.356798	0.357613	1	1
82850000	0.023645	0.007970	0.024941	0.015558	1.000000	0.476190	1.000000	1.000000	1.000000	1.000000	0.028765	0.024667	0.030369	0.027969	0.016909	0.030440	0.359941	0.357359	0.360770	0.353128	136	1
82950000	0.014608	0.004726	0.016625	0.011315	1.000000	0.432432	1.000000	0.914286	1.000000	1.000000	0.027341	0.016056	0.029389	0.024930	0.013986	0.027773	0.340064	0.344633	0.341974	0.343147	136	1
83050000	0.009913	0.009010	0.011315	0.005985	1.000000	0.829787	1.000000	0.935484	1.000000	1.000000	0.019980	0.011127	0.020483	0.018533	0.015252	0.019430	0.330678	0.342020	0.333095	0.341210	136	1
83150000	0.014199	0.010689	0.013241	0.009021	1.000000	0.531887	1.000000	1.000000	1.000000	1.000000	0.022460	0.014169	0.023325	0.021447	0.017554	0.022676	0.338440	0.338976	0.339109	0.339015	136	1
83250000	0.011700	0.006956	0.011281	0.006636	1.000000	0.703354	1.000000	1.000000	1.000000	1.000000	0.017625	0.011729	0.017028	0.016721	0.011993	0.016637	0.348498	0.348195	0.349238	0.348568	136	1
83350000	0.008880	0.007487	0.008300	0.010601	1.000000	0.511111	1.000000	0.965517	1.000000	1.000000	0.021552	0.009060	0.021195	0.020054	0.016320	0.020579	0.355165	0.363034	0.356707	0.360217	136	1
83450000	0.009678	0.006745	0.011675	0.009413	1.000000	0.757576	1.000000	1.000000	1.000000	1.000000	0.021133	0.011501	0.022455	0.020112	0.012676	0.021976	0.329063	0.330015	0.329529	0.329695	136	1
83550000	0.014204	0.011302	0.012442	0.012819	0.957465	0.571429	1.000000	1.000000	1.000000	1.000000	0.020606	0.013899	0.020927	0.019710	0.015265	0.020792	0.329236	0.326895	0.329535	0.326949	136	1
83650000	0.016420	0.006633	0.016527	0.009825	1.000000	0.488556	1.000000	0.935484	1.000000	1.000000	0.029168	0.016908	0.019557	0.026522	0.024419	0.020160	0.344359	0.359542	0.347001	0.347601	136	1
83750000	0.016602	0.006792	0.012087	0.013886	1.000000	0.422222	0.931034	0.952381	0.960000	1.000000	0.020014	0.015948	0.021689	0.018484	0.017962	0.022076	0.337094	0.340564	0.339938	0.337655	136	1
83850000	0.011062	0.003980	0.007452	0.011101	1.000000	0.521739	0.619048	1.000000	0.967742	0.894737	0.016045	0.009991	0.011633	0.018928	0.017442	0.013158	0.324279	0.319563	0.327088	0.320252	136	1
83950000	0.013678	0.006898	0.012275	0.007936	0.957447	0.527306	0.913043	1.000000	1.000000	1.000000	0.020456	0.013250	0.020703	0.020194	0.010653	0.021376	0.335175	0.340900	0.336398	0.338560	36	1
84050000	0.014395	0.004724	0.010242	0.010986	0.957447	0.562080	0.945946	0.925926	1.000000	1.000000	0.018614	0.013283	0.018925	0.017448	0.013192	0.018865	0.334734	0.353160	0.337482	0.345888	36	1
84150000	0.013558	0.009442	0.010174	0.011143	0.957447	0.769231	1.000000	0.925926	1.000000	1.000000	0.018015	0.013472	0.021740	0.016568	0.017822	0.021288	0.334852	0.335776	0.335629	0.335569	36	1
84250000	0.015248	0.007121	0.012721	0.008003	1.000000	1.000000	1.000000	1.000000	1.000000	1.000000	0.019280	0.016473	0.020331	0.018606	0.017377	0.018032	0.335044	0.334688	0.335562	0.334659	36	1
84350000	0.018028	0.009429	0.013983	0.009974	0.969697	0.936170	1.000000	0.891892	1.000000	1.000000	0.021335	0.021057	0.018823	0.017454	0.013222	0.015098	0.348672	0.348700	0.348923	0.341141	36	1
84450000	0.015305	0.007831	0.010704	0.012201	0.957447	0.777778	1.000000	0.947368	1.000000	1.000000	0.019140	0.016270	0.020478	0.017968	0.016698	0.021296	0.327674	0.327013	0.327519	0.325060	36	1
84550000	0.013943	0.010443	0.009997	0.011374	1.000000	0.722632	1.000000	1.000000	1.000000	1.000000	0.019478	0.013726	0.019247	0.018328	0.014896	0.018326	0.328407	0.327508	0.328090	0.327913	36	1
84650000	0.015769	0.011862	0.014361	0.013961	1.000000	0.882832	1.000000	0.947368	1.000000	1.000000	0.023310	0.016494	0.025188	0.022943	0.021660	0.025420	0.353980	0.352785	0.354720	0.354508	36	1
84750000	0.011685	0.007759	0.011821	0.009221	1.000000	0.756757	1.000000	0.974359	1.000000	1.000000	0.019725	0.012903	0.019996	0.017397	0.016376	0.018644	0.335955	0.337982	0.336835	0.339337	36	1
84850000	0.015528	0.007043	0.015751	0.008735	1.000000	0.684211	1.000000	0.920000	1.000000	1.000000	0.021782	0.016646	0.021494	0.019340	0.020957	0.021450	0.336818	0.341261	0.339141	0.337022	36	1
84950000	0.010761	0.006004	0.012054	0.010195	1.000000	0.538462	1.000000	0.925926	1.000000	1.000000	0.019990	0.012028	0.021303	0.017887	0.016162	0.020344	0.338208	0.336862	0.338434	0.337512	36	1
85050000	0.009658	0.007880	0.011289	0.009954	0.975610	0.526001	1.000000	0.903226	1.000000	1.000000	0.018287	0.010869	0.019191	0.017043	0.014492	0.018792	0.342755	0.341367	0.342614	0.340750	36	1
85150000	0.009280	0.009778	0.011163	0.011630	1.000000	0.467183	1.000000	1.000000	1.000000	1.000000	0.022466	0.010711	0.026352	0.020821	0.017224	0.025112	0.360087	0.366370	0.361415	0.360515	36	1
85250000	0.011057	0.005622	0.011157	0.008085	1.000000	0.673924	1.000000	0.953488	1.000000	1.000000	0.018449	0.011418	0.019186	0.016621	0.013525	0.018414	0.333768	0.332426	0.334807	0.334904	36	1
85350000	0.011793	0.008127	0.010960	0.009389	0.957447	0.622180	1.000000	1.000000	1.000000	1.000000	0.016763	0.012141	0.016802	0.015107	0.013177	0.016176	0.343696	0.346716	0.345104	0.343348	36	1
85450000	0.015581	0.008862	0.012357	0.015434	1.000000	0.683836	0.969697	1.000000	1.000000	0.918919	0.020468	0.016510	0.019847	0.018908	0.017074	0.018026	0.333781	0.340470	0.337842	0.332202	36	1
85550000	0.018598	0.014577	0.018682	0.017389	1.000000	0.728919	1.000000	0.913043	1.000000	1.000000	0.026623	0.020224	0.026078	0.024482	0.022159	0.025140	0.337347	0.335017	0.336445	0.336094	36	1
85650000	0.013936	0.007512	0.013260	0.011143	1.000000	0.528241	1.000000	1.000000	1.000000	1.000000	0.021410	0.014457	0.022823	0.019205	0.018694	0.021936	0.325013	0.322340	0.325324	0.321924	36	1
85750000	0.014902	0.010560	0.015131	0.014099	0.957447	0.728760	1.000000	0.880000	1.000000	1.000000	0.025116	0.015895	0.026057	0.022240	0.018155	0.024372	0.351396	0.347475	0.351307	0.349225	36	1
85850000	0.021443	0.011456	0.021129	0.017160	1.000000	0.523810	0.960000	0.840000	1.000000	0.939394	0.026261	0.022638	0.027419	0.024039	0.020551	0.026092	0.354156	0.356030	0.355984	0.356341	36	1
85950000	0.014313	0.010861	0.015857	0.013922	0.965517	0.594795	0.936170	0.914286	0.918919	0.862069	0.020833	0.016417	0.019384	0.018977	0.015879	0.018933	0.326839	0.325087	0.327181	0.325437	36	1
86050000	0.011520	0.007682	0.011594	0.011088	1.000000	0.639703	1.000000	0.869565	0.857143	0.894737	0.014161	0.013015	0.015945	0.012914	0.011920	0.014627	0.349448	0.356017	0.353409	0.350394	36	1
86150000	0.016131	0.013556	0.014873	0.016723	1.000000	0.736842	1.000000	1.000000	0.894737	0.967742	0.020264	0.017095	0.020159	0.019636	0.018778	0.020398	0.342564	0.341911	0.341280	0.339607	36	1
86250000	0.015565	0.012499	0.015915	0.016683	1.000000	0.610067	1.000000	0.880000	1.000000	0.947368	0.020841	0.016755	0.020879	0.019496	0.019241	0.020111	0.332548	0.333659	0.332921	0.333566	36	1
86350000	0.016812	0.008771	0.014749	0.018028	0.957447	0.596976	1.000000	0.914286	0.918367	1.000000	0.017778	0.016632	0.022441	0.016803	0.020098	0.022234	0.332602	0.342710	0.333800	0.334447	36	1
86450000	0.018445	0.012308	0.019873	0.015027	1.000000	0.656538	0.969697	0.894737	1.000000	1.000000	0.026657	0.020629	0.025838	0.025225	0.020664	0.025331	0.357393	0.371755	0.359261	0.366843	36	1
86550000	0.019569	0.013429	0.017070	0.015690	0.971429	0.697719	0.977778	0.971429	0.948084	0.909091	0.022504	0.020037	0.022226	0.020503	0.018492	0.021187	0.344270	0.345519	0.344514	0.346477	36	1
86650000	0.014654	0.011357	0.015067	0.014954	1.000000	0.594595	1.000000	0.920000	1.000000	1.000000	0.021658	0.016044	0.020674	0.019938	0.018058	0.020341	0.329330	0.333807	0.331257	0.332148	36	1
86750000	0.019656	0.014813	0.018378	0.019736	1.000000	0.736842	1.000000	0.888889	0.914894	0.918919	0.024677	0.020942	0.024812	0.022343	0.021397	0.023280	0.341662	0.339971	0.341185	0.341394	36	1
86850000	0.018251	0.009964	0.015586	0.014848	0.960000	0.684211	1.000000	0.948718	1.000000	1.000000	0.022401	0.017977	0.022891	0.021572	0.018824	0.023171	0.325537	0.326187	0.326344	0.325625	36	1
86950000	0.014381	0.007236	0.012873	0.009952	0.979592	0.765161	0.978723	1.000000	1.000000	1.000000	0.018399	0.014925	0.018226	0.016590	0.013787	0.016880	0.335808	0.336316	0.336134	0.336113	36	1
87050000	0.015420	0.011657	0.014821	0.013728	0.957447	0.729730	0.936170	0.904762	1.000000	1.000000	0.022079	0.016412	0.021631	0.020283	0.019918	0.020831	0.335842	0.332793	0.335141	0.333911	36	1
87150000	0.015331	0.011073	0.012683	0.012754	0.957447	0.799754	0.953488	0.965517	1.000000	1.000000	0.023903	0.014911	0.023372	0.023003	0.020266	0.024145	0.324172	0.327322	0.325178	0.328948	36	1
87250000	0.013182	0.005255	0.010021	0.011324	1.000000	0.578947	1.000000	0.918919	1.000000	1.000000	0.018196	0.013054	0.023864	0.014618	0.015484	0.023060	0.340403	0.354347	0.347563	0.334329	36	1
87350000	0.012632	0.007040	0.010402	0.013220	1.000000	0.761905	1.000000	0.864865	0.938776	1.000000	0.016148	0.012828	0.021593	0.013212	0.015005	0.021130	0.342270	0.343690	0.345732	0.341075	36	1
87450000	0.009352	0.009217	0.010785	0.007620	1.000000	0.725514	1.000000	0.891892	1.000000	1.000000	0.019081	0.011596	0.018468	0.017536	0.014321	0.018507	0.327721	0.326646	0.328036	0.326898	36	1
87550000	0.013569	0.008683	0.011166	0.010175	1.000000	0.857042	1.000000	1.000000	1.000000	1.000000	0.020581	0.014529	0.021121	0.019036	0.012748	0.019997	0.330258	0.328444	0.329779	0.328969	36	1
87650000	0.016225	0.009777	0.012905	0.011881	1.000000	0.891892	1.000000	1.000000	0.924367	1.000000	0.021632	0.015700	0.022760	0.018419	0.013784	0.020161	0.333608	0.334570	0.333464	0.334582	36	1
87750000	0.017284	0.012800	0.014064	0.016122	1.000000	0.800000	1.000000	0.960000	0.848485	0.972973	0.021255	0.019077	0.021152	0.019851	0.018108	0.019842	0.339727	0.337726	0.338598	0.335996	36	1
87850000	0.009490	0.006268	0.012837	0.013232	1.000000	0.777778	1.000000	1.000000	0.971429	1.000000	0.021977	0.014273	0.021748	0.019334	0.017603	0.022371	0.365080	0.361777	0.360633	0.357152	36	1
87950000	0.014409	0.012381	0.011105	0.016122	1.000000	0.768520	1.000000	0.904762	1.000000	1.000000	0.020053	0.014824	0.020161	0.018851	0.017337	0.019996	0.348586	0.345659	0.347609	0.346601	36	1
88050000	0.010866	0.008629	0.010364	0.010698	1.000000	0.633426	1.000000	0.913043	1.000000	1.000000	0.017919	0.011730	0.017937	0.016074	0.014135	0.017150	0.344483	0.343242	0.344637	0.343901	36	1
88150000	0.018958	0.010666	0.013232	0.017085	1.000000	0.853061	1.000000	0.942857	1.000000	0.939394	0.023464	0.019311	0.023910	0.019659	0.019131	0.022566	0.339656	0.341286	0.340074	0.340893	36	1
88250000	0.017373	0.012302	0.013457	0.012828	1.000000	0.780488	1.000000	1.000000	0.969697	1.000000	0.021464	0.017602	0.021545	0.018972	0.015000	0.020027	0.332791	0.333578	0.332157	0.333946	36	1
88350000	0.017238	0.010351	0.014615	0.015833	1.000000	0.585714	1.000000	0.888889	0.828571	0.897436	0.020330	0.017503	0.020773	0.018076	0.015603	0.019135	0.335296	0.337731	0.334969	0.334841	36	1
88450000	0.013548	0.010186	0.011916	0.013282	1.000000	0.882788	1.000000	0.904762	1.000000	1.000000	0.020137	0.014301	0.019925	0.017276	0.014836	0.019227	0.334525	0.331830	0.334144	0.333083	36	1
88550000	0.016581	0.003457	0.006224	0.017468	0.933375	0.881039	0.789474	0.925926	0.858720	0.864179	0.019347	0.016524	0.020516	0.009566	0.017021	0.015598	0.370149	0.367609	0.365139	0.371162	36	1
88650000	0.013259	0.001982	0.005456	0.017816	1.000000	0.387097	0.749729	1.000000	0.871795	0.578947	0.013145	0.009003	0.025042	0.009552	0.016783	0.013981	0.362783	0.362474	0.366231	0.364495	36	1
88750000	0.005479	0.001904	0.004612	0.011297	1.000000	0.498076	0.452798	0.920000	0.837209	0.758929	0.009759	0.003269	0.007648	0.008628	0.010512	0.010360	0.352175	0.353406	0.355065	0.349727	36	1
88850000	0.014212	0.011202	0.008260	0.012648	1.000000	0.923077	1.000000	0.935484	0.936170	1.000000	0.017899	0.014312	0.017893	0.015446	0.015125	0.016450	0.337680	0.338385	0.337795	0.338647	190	1
88950000	0.011142	0.007451	0.010282	0.006908	1.000000	0.684211	1.000000	0.876164	1.000000	1.000000	0.013086	0.011700	0.015336	0.012072	0.011576	0.015721	0.348201	0.353894	0.348220	0.351847	190	1
89050000	0.008868	0.012939	0.007038	0.007823	0.909091	0.410256	1.000000	0.878938	1.000000	1.000000	0.012446	0.008299	0.015847	0.011754	0.017540	0.016554	0.344704	0.345443	0.344933	0.344630	190	1
89150000	0.012366	0.007357	0.008688	0.009735	0.956561	0.673030	0.977778	0.965517	1.000000	1.000000	0.013712	0.011776	0.014744	0.013715	0.011076	0.015029	0.344237	0.349870	0.343022	0.349922	190	1
89250000	0.013116	0.008766	0.013717	0.011028	1.000000	0.713066	1.000000	0.969697	0.969697	1.000000	0.022698	0.014780	0.023090	0.018846	0.012762	0.019686	0.366214	0.370736	0.366925	0.370435	190	1
89350000	0.013397	0.007995	0.015095	0.010105	1.000000	0.812075	1.000000	0.828136	0.935484	1.000000	0.024095	0.016538	0.025050	0.018833	0.012041	0.020923	0.352750	0.351207	0.351711	0.351681	190	1
89450000	0.005256	0.005420	0.004064	0.007513	1.000000	0.363652	0.674419	0.947368	0.962963	0.709677	0.009969	0.005452	0.007363	0.011164	0.010010	0.008153	0.342880	0.337996	0.360457	0.343009	271	1
89550000	0.012194	0.007190	0.009040	0.012058	1.000000	0.556962	0.608696	0.971429	0.894737	0.647685	0.014416	0.011236	0.014399	0.015346	0.013405	0.013582	0.329469	0.347837	0.339387	0.346022	271	1
89650000	0.008782	0.004491	0.004947	0.008875	0.931034	0.677419	0.896552	0.904762	1.000000	1.000000	0.008353	0.006067	0.009867	0.006103	0.008388	0.005185	0.327967	0.340714	0.345788	0.339634	330	1
94750000	0.018581	0.015259	0.013937	0.012257	0.851843	0.706693	1.000000	0.891892	0.689525	0.891892	0.021367	0.018721	0.021385	0.019899	0.015440	0.018836	0.353176	0.353291	0.353108	0.352982	223	2
94850000	0.006401	0.007723	0.005555	0.004600	0.637137	0.554144	1.000000	0.880000	0.810811	1.000000	0.008028	0.006884	0.008327	0.009899	0.006964	0.012032	0.314708	0.324687	0.323434	0.308853	223	2
94950000	0.015300	0.012617	0.006629	0.015280	1.000000	0.716599	0.656329	1.000000	0.687841	1.000000	0.018221	0.014259	0.017717	0.018975	0.017973	0.019282	0.332590	0.334969	0.332407	0.332776	223	2
95050000	0.009944	0.006524	0.006048	0.009497	0.868713	0.466216	0.920000	0.925926	0.484848	0.913043	0.012872	0.009721	0.014213	0.013165	0.009505	0.014508	0.347255	0.360819	0.351304	0.354677	177	2
95150000	0.014310	0.012181	0.010517	0.014371	1.000000	0.803275	0.914286	0.974359	0.893617	0.967742	0.016796	0.014487	0.017196	0.017134	0.015684	0.017324	0.331703	0.335299	0.332040	0.335631	177	2
95250000	0.015717	0.014273	0.009534	0.015878	0.591837	0.965517	0.619357	1.000000	0.668074	1.000000	0.016647	0.015489	0.016627	0.015700	0.016171	0.015885	0.336759	0.336886	0.337114	0.337126	177	2
95350000	0.018255	0.017882	0.013147	0.015785	0.809524	0.870968	0.689525	0.935484	0.790212	1.000000	0.020312	0.018083	0.018390	0.019057	0.018523	0.018055	0.345413	0.347603	0.345645	0.346703	177	2
95450000	0.011230	0.010106	0.008807	0.012995	0.777778	0.809524	0.519077	1.000000	0.584124	0.925926	0.012508	0.010475	0.012545	0.012106	0.013243	0.012688	0.332607	0.326430	0.330429	0.327224	177	2
95550000	0.018429	0.013729	0.013642	0.015845	0.800886	0.520000	0.755819	1.000000	0.789474	1.000000	0.021107	0.017423	0.021070	0.020788	0.017770	0.021290	0.339946	0.340101	0.338215	0.339786	177	2
95650000	0.015088	0.016046	0.013557	0.017026	0.680000	0.740785	0.578348	1.000000	0.496206	0.952381	0.017471	0.016793	0.017672	0.019392	0.017278	0.019467	0.325685	0.324074	0.327123	0.324519	177	2
95750000	0.013410	0.013469	0.008427	0.016709	0.734529	0.739130	0.687526	1.000000	0.440000	0.935484	0.017545	0.012552	0.020582	0.015433	0.018697	0.018461	0.338808	0.333667	0.337392	0.341773	281	2
95850000	0.010663	0.009078	0.004398	0.011827	1.000000	0.736842	1.000000	1.000000	0.979592	0.967742	0.016175	0.007977	0.015783	0.014247	0.015755	0.012087	0.358254	0.358300	0.364737	0.352441	281	2
95950000	0.010811	0.015338	0.003057	0.011655	0.978723	0.523371	1.000000	1.000000	0.877551	1.000000	0.020183	0.007637	0.024871	0.018113	0.024147	0.026848	0.356067	0.352406	0.364744	0.347886	200	2
96050000	0.018295	0.017774	0.015312	0.013622	1.000000	0.622943	1.000000	0.925926	1.000000	1.000000	0.024958	0.018332	0.022424	0.025046	0.023444	0.022448	0.328334	0.338669	0.328049	0.343404	200	2
96150000	0.014402	0.006823	0.010459	0.012465	0.862403	0.734545	0.769505	1.000000	0.947368	1.000000	0.014625	0.014420	0.015270	0.014010	0.012999	0.015249	0.340434	0.345254	0.339123	0.344256	200	2
96250000	0.015691	0.003611	0.009217	0.016868	0.931034	0.920000	0.904762	0.785963	0.955556	0.956522	0.015939	0.014091	0.017772	0.014082	0.018198	0.016652	0.325816	0.323890	0.326332	0.325485	200	2
96350000	0.009959	0.008324	0.006153	0.011417	0.911111	0.434783	0.893617	1.000000	1.000000	1.000000	0.014682	0.008063	0.013106	0.015622	0.012413	0.012970	0.328004	0.325550	0.324264	0.327498	200	2
96450000	0.007586	0.002659	0.006155	0.011303	1.000000	0.967742	0.813306	1.000000	0.820787	0.840000	0.008082	0.011071	0.016662	0.010375	0.010988	0.019479	0.342105	0.341252	0.340274	0.343389	366	2
96550000	0.017624	0.009766	0.010511	0.006988	1.000000	0.947368	1.000000	1.000000	0.956522	1.000000	0.020586	0.017675	0.018482	0.015627	0.011351	0.012382	0.340217	0.339449	0.339841	0.338520	93	2
96650000	0.014415	0.009211	0.015280	0.013199	1.000000	0.894737	0.888889	1.000000	0.789474	0.952381	0.019755	0.017014	0.019785	0.019034	0.014212	0.018412	0.325824	0.328867	0.323979	0.327860	93	2
96750000	0.020537	0.011808	0.015438	0.013662	1.000000	0.828441	1.000000	0.965517	1.000000	1.000000	0.024726	0.023120	0.025124	0.021024	0.017407	0.019374	0.338448	0.341246	0.340919	0.339826	93	2
96850000	0.015541	0.011660	0.013912	0.014021	1.000000	0.800623	1.000000	0.962963	0.888889	0.962963	0.019839	0.016914	0.020172	0.016646	0.013999	0.017221	0.325439	0.326923	0.326741	0.326300	93	2
96950000	0.018112	0.012560	0.016744	0.020798	1.000000	0.800000	1.000000	1.000000	0.971429	1.000000	0.019570	0.018797	0.024280	0.019957	0.021322	0.023857	0.318204	0.324308	0.318490	0.317708	93	2
97050000	0.020427	0.017397	0.019701	0.019296	0.885714	0.640000	0.754043	0.819890	0.789313	0.823341	0.021116	0.021061	0.021668	0.021596	0.019457	0.021933	0.338139	0.338652	0.339491	0.338756	93	2
97150000	0.021282	0.022157	0.018473	0.022366	0.796731	0.796352	0.809524	0.931034	0.666118	0.910313	0.023858	0.021990	0.023632	0.024090	0.023417	0.023805	0.319167	0.318981	0.319060	0.319252	93	2
97250000	0.017405	0.015285	0.013610	0.015864	0.717453	0.743469	0.748033	0.910075	0.606061	0.894737	0.017820	0.016194	0.018009	0.016908	0.016154	0.017276	0.346550	0.348370	0.347200	0.348482	93	2
97350000	0.023919	0.024380	0.022295	0.025033	1.000000	0.629630	1.000000	0.967742	0.489306	0.967742	0.024750	0.023672	0.025034	0.024772	0.024943	0.025593	0.331879	0.334779	0.333185	0.331083	93	2
97450000	0.018450	0.010759	0.018187	0.015894	1.000000	0.846154	0.909091	0.861665	0.960000	0.787879	0.021329	0.020033	0.023206	0.020955	0.018270	0.022153	0.325946	0.333046	0.328764	0.329209	93	2
97550000	0.017169	0.012946	0.012503	0.013229	0.863246	0.846154	0.835569	0.885714	1.000000	0.880000	0.017593	0.016951	0.017203	0.016721	0.014884	0.016561	0.329605	0.329424	0.329281	0.330034	93	2
97650000	0.015034	0.011227	0.011540	0.014789	1.000000	0.739274	1.000000	0.971429	0.978723	1.000000	0.019454	0.015094	0.019060	0.017927	0.016557	0.018768	0.309903	0.309863	0.311202	0.310431	93	2
97750000	0.011867	0.009822	0.010165	0.013767	1.000000	0.851064	1.000000	1.000000	1.000000	1.000000	0.017588	0.012155	0.020618	0.018411	0.017075	0.020270	0.315058	0.315828	0.315004	0.314940	93	2
97850000	0.011644	0.008682	0.010480	0.014031	1.000000	0.720000	1.000000	1.000000	1.000000	1.000000	0.016556	0.014154	0.015716	0.016824	0.015567	0.016376	0.350229	0.350151	0.351390	0.348753	93	2
97950000	0.015532	0.014815	0.010585	0.016409	1.000000	0.740741	1.000000	1.000000	1.000000	1.000000	0.021504	0.015458	0.021681	0.020987	0.020119	0.021641	0.333668	0.336982	0.335157	0.333603	93	2
98050000	0.011998	0.007734	0.009770	0.010701	0.865547	0.521121	0.840000	0.931034	0.818182	0.862069	0.015238	0.012041	0.015567	0.014559	0.011661	0.014417	0.312608	0.314652	0.305614	0.314313	93	2
98150000	0.012813	0.011381	0.009341	0.013530	1.000000	0.809524	0.702128	1.000000	0.897959	1.000000	0.014896	0.012647	0.015437	0.014157	0.014419	0.014825	0.328338	0.338950	0.333856	0.337400	93	2
98250000	0.012803	0.006177	0.009447	0.008048	1.000000	0.765793	0.637587	1.000000	0.825870	0.920000	0.012956	0.014233	0.012486	0.013519	0.009117	0.013765	0.329955	0.333502	0.332400	0.332266	93	2
98350000	0.012636	0.005299	0.007366	0.010618	0.967742	0.891892	0.434783	1.000000	1.000000	0.962963	0.014213	0.013235	0.012359	0.014578	0.011111	0.011302	0.349945	0.354188	0.349752	0.353161	93	2
98450000	0.017482	0.008650	0.017105	0.015943	1.000000	0.789474	0.844444	1.000000	1.000000	0.880000	0.024438	0.020230	0.026095	0.022049	0.017073	0.023324	0.341253	0.334112	0.337924	0.340156	60	2
98550000	0.013988	0.014821	0.012137	0.005813	0.978723	0.556964	1.000000	0.909091	0.931034	1.000000	0.023951	0.015566	0.015385	0.023993	0.015085	0.013067	0.360115	0.364338	0.356546	0.365353	60	2
98650000	0.020504	0.014613	0.017732	0.016185	1.000000	0.695760	0.935484	1.000000	1.000000	0.913043	0.022797	0.020399	0.022561	0.021068	0.018923	0.021102	0.324480	0.325479	0.324708	0.324487	60	2
98750000	0.014680	0.009547	0.013126	0.010800	1.000000	0.685665	1.000000	0.935484	0.979592	1.000000	0.018700	0.015155	0.018404	0.016793	0.013512	0.017674	0.327781	0.328557	0.328613	0.327636	60	2
98850000	0.015543	0.009752	0.015503	0.011978	1.000000	0.545455	1.000000	0.960000	1.000000	1.000000	0.020696	0.016567	0.021922	0.018830	0.015718	0.020894	0.322003	0.321780	0.321671	0.322892	60	2
98950000	0.012792	0.009418	0.011244	0.013505	1.000000	0.774194	0.914894	0.962963	0.897959	0.947368	0.016742	0.012928	0.016488	0.016079	0.015403	0.016413	0.345661	0.343680	0.345935	0.345843	60	2
99050000	0.013275	0.008665	0.010949	0.013934	1.000000	0.759253	1.000000	0.967742	0.965517	0.840000	0.017029	0.012475	0.016497	0.015795	0.014711	0.016057	0.330843	0.328641	0.330391	0.331118	60	2
99150000	0.015801	0.011625	0.015265	0.017090	1.000000	0.533333	0.888889	0.846154	0.907453	0.939394	0.019249	0.016644	0.019241	0.018634	0.017316	0.019434	0.328755	0.337006	0.331033	0.333436	60	2
99250000	0.013421	0.008894	0.012335	0.011436	1.000000	0.740741	0.769231	0.920000	0.555556	0.840000	0.013921	0.014451	0.014408	0.013782	0.011470	0.014846	0.333497	0.330697	0.330756	0.331108	60	2
99350000	0.017534	0.012508	0.015773	0.017078	0.826087	0.548387	0.536585	0.717949	0.537369	1.000000	0.017422	0.017507	0.019819	0.017399	0.017440	0.020611	0.327028	0.327923	0.326921	0.329491	60	2
99450000	0.015310	0.010512	0.016168	0.014457	1.000000	0.697674	0.978723	1.000000	0.957447	1.000000	0.023468	0.016533	0.020667	0.022023	0.019842	0.020032	0.325590	0.326606	0.324955	0.325211	60	2
99550000	0.005034	0.001350	0.007227	0.008418	1.000000	0.421053	1.000000	0.931034	1.000000	1.000000	0.013281	0.006340	0.014905	0.011495	0.012953	0.014905	0.331710	0.331831	0.331733	0.336426	60	2
99650000	0.003936	0.002670	0.005395	0.010746	1.000000	0.412962	1.000000	1.000000	1.000000	1.000000	0.013426	0.004945	0.019609	0.011541	0.014355	0.019292	0.330795	0.346060	0.337757	0.340977	60	2
99750000	0.008759	0.005934	0.011399	0.012769	1.000000	0.634496	1.000000	0.948718	1.000000	1.000000	0.021397	0.011095	0.024572	0.018050	0.016757	0.022252	0.322303	0.321522	0.322559	0.320555	60	2
99850000	0.015027	0.010580	0.014346	0.015409	1.000000	0.724138	0.872340	0.948718	0.857989	0.869565	0.017650	0.016061	0.018310	0.015491	0.017992	0.018834	0.344186	0.349868	0.347898	0.344052	60	2
99950000	0.018564	0.007274	0.018313	0.018529	0.953488	0.695652	0.783638	0.893850	0.959184	0.960000	0.023050	0.019554	0.023175	0.019975	0.019312	0.022704	0.316519	0.327443	0.319546	0.322057	60	2
100050000	0.020298	0.015628	0.017749	0.019096	0.914286	0.818552	1.000000	0.942857	0.962963	1.000000	0.023201	0.020900	0.023347	0.023239	0.020992	0.024041	0.321136	0.321297	0.320372	0.322022	60	2
100150000	0.010866	0.009070	0.009773	0.008577	1.000000	0.739130	1.000000	0.971429	1.000000	1.000000	0.016214	0.011566	0.015316	0.014705	0.013321	0.015069	0.325551	0.327529	0.326608	0.325049	60	2
100250000	0.013108	0.006485	0.014079	0.012091	1.000000	0.439035	1.000000	1.000000	0.979592	1.000000	0.018700	0.013991	0.022988	0.018012	0.015284	0.023116	0.346959	0.346051	0.349097	0.338984	60	2
100350000	0.014780	0.008822	0.014166	0.013682	1.000000	0.681354	1.000000	0.979592	1.000000	1.000000	0.022055	0.015438	0.022149	0.020366	0.021292	0.021864	0.335367	0.338726	0.335344	0.334100	60	2
100450000	0.012708	0.012692	0.014314	0.010842	1.000000	0.802249	1.000000	1.000000	0.959184	1.000000	0.022381	0.016263	0.022289	0.021542	0.020801	0.021092	0.334814	0.334003	0.335554	0.334861	60	2
100550000	0.015720	0.010643	0.015893	0.012238	1.000000	0.765161	1.000000	0.878788	1.000000	1.000000	0.021224	0.017709	0.022462	0.020613	0.015754	0.022629	0.319602	0.327365	0.321569	0.319492	60	2
100650000	0.023889	0.020908	0.019373	0.020302	1.000000	0.969697	1.000000	0.866147	0.979592	1.000000	0.030672	0.027602	0.030060	0.025492	0.027094	0.029040	0.335606	0.340851	0.334988	0.343773	60	2
100750000	0.015876	0.017022	0.014604	0.012448	1.000000	0.563754	1.000000	1.000000	1.000000	1.000000	0.023195	0.016483	0.020993	0.021490	0.022745	0.021653	0.335586	0.340642	0.337528	0.344530	60	2
100850000	0.012950	0.014485	0.012733	0.011821	1.000000	0.586142	1.000000	1.000000	1.000000	1.000000	0.022811	0.013776	0.022786	0.020925	0.021594	0.024312	0.338385	0.346285	0.344355	0.344189	60	2
100950000	0.014907	0.013872	0.014021	0.014578	0.979592	0.639685	1.000000	0.897959	0.923077	1.000000	0.020379	0.015959	0.021052	0.018901	0.016824	0.019834	0.324916	0.322982	0.324100	0.322363	60	2
101050000	0.003078	0.005535	0.002412	0.009026	1.000000	0.685528	1.000000	1.000000	0.728421	1.000000	0.012488	0.003097	0.012336	0.011792	0.008829	0.011761	0.335743	0.322023	0.336280	0.319700	60	2
101150000	0.011587	0.009404	0.011914	0.010142	1.000000	0.464213	1.000000	1.000000	1.000000	0.740741	0.015099	0.012808	0.015455	0.014799	0.012436	0.014473	0.331699	0.329625	0.332632	0.332043	60	2
101250000	0.011754	0.015472	0.014881	0.013593	1.000000	0.794872	1.000000	0.838710	0.975610	0.909091	0.020231	0.015069	0.019612	0.020925	0.020706	0.020409	0.335413	0.341355	0.334659	0.337835	60	2
101350000	0.017030	0.017047	0.017157	0.017342	0.959184	0.784662	0.977778	1.000000	1.000000	1.000000	0.022505	0.022414	0.022686	0.022701	0.020497	0.022081	0.335874	0.332552	0.333260	0.328243	60	2
101450000	0.019006	0.011125	0.012108	0.014992	1.000000	0.823341	0.967742	1.000000	0.962963	0.935484	0.023523	0.019040	0.025150	0.020957	0.014489	0.021953	0.336005	0.334701	0.336718	0.335237	60	2
101550000	0.012332	0.010183	0.004038	0.011431	0.914286	0.928401	0.976744	1.000000	1.000000	1.000000	0.016974	0.007754	0.025649	0.012712	0.014052	0.018135	0.337501	0.347530	0.346812	0.342095	60	2
101650000	0.007791	0.005763	0.009130	0.006145	1.000000	0.582964	1.000000	1.000000	1.000000	0.894737	0.011730	0.009131	0.011285	0.011246	0.008163	0.011128	0.341140	0.348534	0.345557	0.349850	362	2
101750000	0.010734	0.006504	0.007830	0.007087	1.000000	0.797901	1.000000	0.920000	0.953488	0.920000	0.014295	0.011013	0.013545	0.012661	0.008732	0.012681	0.356053	0.357520	0.354551	0.359973	357	2
101850000	0.012373	0.005446	0.010301	0.008287	1.000000	0.657143	1.000000	1.000000	1.000000	1.000000	0.015452	0.013865	0.017457	0.014939	0.009115	0.016225	0.338915	0.341014	0.338525	0.340600	274	2
101950000	0.013057	0.009605	0.006208	0.006448	1.000000	0.904762	1.000000	1.000000	0.677419	0.814815	0.018183	0.011866	0.015086	0.013983	0.008844	0.013904	0.361961	0.366841	0.365595	0.378420	274	2
102050000	0.015631	0.012399	0.012094	0.012300	0.965517	0.759945	1.000000	0.846154	1.000000	0.947368	0.019716	0.016493	0.019449	0.018409	0.015485	0.017500	0.335058	0.332339	0.334879	0.335047	82	2
102150000	0.012562	0.011902	0.011954	0.009878	0.979592	0.819889	1.000000	0.975610	1.000000	1.000000	0.019869	0.014289	0.020574	0.018532	0.018408	0.019943	0.335184	0.334364	0.335490	0.333427	82	2
102250000	0.014592	0.010142	0.010821	0.014664	1.000000	0.842105	1.000000	1.000000	1.000000	1.000000	0.022677	0.014932	0.022764	0.021843	0.015907	0.022166	0.345932	0.345100	0.345950	0.344944	82	2
102350000	0.014264	0.011168	0.009647	0.012875	1.000000	0.885714	1.000000	1.000000	0.862715	1.000000	0.019295	0.014638	0.020235	0.017690	0.016220	0.017389	0.340659	0.343414	0.340491	0.341231	82	2
102450000	0.018906	0.012737	0.017334	0.012919	1.000000	0.840448	1.000000	1.000000	0.956522	1.000000	0.026847	0.018815	0.029277	0.025976	0.017516	0.029050	0.341956	0.338600	0.340831	0.340547	82	2
102550000	0.015924	0.013722	0.014362	0.014005	1.000000	0.826087	1.000000	0.920000	0.601744	0.920000	0.026463	0.019186	0.027818	0.025004	0.015647	0.025404	0.336099	0.338109	0.336026	0.338006	82	2
102650000	0.014118	0.010129	0.009884	0.009197	1.000000	0.826758	1.000000	0.952381	1.000000	1.000000	0.021533	0.016278	0.019365	0.021294	0.014501	0.021547	0.340583	0.338852	0.338787	0.338593	82	2
102750000	0.011276	0.012433	0.009680	0.011876	1.000000	0.763425	1.000000	0.972973	0.821970	1.000000	0.022034	0.012588	0.023495	0.020715	0.017174	0.022928	0.335840	0.336545	0.334980	0.337076	82	2
102850000	0.013756	0.008020	0.009214	0.008860	1.000000	0.813953	1.000000	1.000000	0.840066	1.000000	0.019157	0.013982	0.019871	0.017527	0.009593	0.018591	0.334541	0.352418	0.337892	0.352918	82	2
102950000	0.009371	0.011093	0.010839	0.011400	1.000000	0.727273	1.000000	1.000000	1.000000	1.000000	0.022921	0.010751	0.023530	0.020919	0.018383	0.022005	0.335659	0.341768	0.337738	0.341712	82	2
103050000	0.009573	0.006127	0.006996	0.008005	1.000000	0.639897	1.000000	1.000000	0.914894	0.969697	0.012621	0.009646	0.012577	0.011373	0.010483	0.013307	0.343599	0.345283	0.343564	0.345125	82	2
103150000	0.013325	0.007924	0.011845	0.012161	1.000000	0.816366	0.957447	0.909091	0.857143	0.931034	0.022343	0.015977	0.022655	0.021003	0.012711	0.021341	0.336508	0.339692	0.336929	0.340280	82	2
103250000	0.013747	0.011199	0.012761	0.016801	1.000000	0.952381	1.000000	0.929224	1.000000	0.904762	0.028595	0.017396	0.028203	0.023019	0.018583	0.024267	0.333856	0.332952	0.333064	0.331509	82	2
103350000	0.011470	0.008859	0.009809	0.011179	1.000000	0.956522	1.000000	0.912834	0.947368	0.965517	0.020940	0.012989	0.020217	0.020212	0.013905	0.020658	0.342909	0.351462	0.344744	0.343060	82	2
103450000	0.011041	0.011974	0.009377	0.009489	1.000000	0.837838	1.000000	0.900880	0.903864	1.000000	0.019266	0.012502	0.020096	0.017818	0.014365	0.019201	0.327705	0.326706	0.327910	0.326593	82	2
103550000	0.014367	0.010420	0.011008	0.010888	0.979592	0.869892	1.000000	0.956522	0.938038	1.000000	0.021664	0.015410	0.020785	0.021393	0.018044	0.022664	0.325488	0.326234	0.326099	0.324292	82	2
103650000	0.007346	0.003472	0.004726	0.011031	1.000000	0.938163	0.631579	0.965517	0.826087	0.965517	0.009383	0.010185	0.013041	0.013280	0.010778	0.013105	0.325093	0.330369	0.328821	0.326042	82	2
103750000	0.015550	0.008887	0.011515	0.017715	1.000000	0.969697	1.000000	1.000000	0.894737	1.000000	0.021409	0.018054	0.024208	0.019540	0.017284	0.022417	0.347105	0.347118	0.341230	0.345937	82	2
103850000	0.012402	0.011375	0.012360	0.007647	1.000000	0.952017	1.000000	0.894737	1.000000	0.956522	0.020903	0.013225	0.024372	0.018380	0.013378	0.021725	0.364990	0.362640	0.364284	0.363026	82	2
103950000	0.010930	0.007153	0.009742	0.014377	0.938776	0.724623	0.978723	0.857143	0.933333	0.914286	0.015643	0.011321	0.018135	0.015374	0.015121	0.017914	0.346120	0.347984	0.345989	0.346187	82	2
104050000	0.012104	0.010285	0.011516	0.016314	1.000000	0.698174	1.000000	0.942857	1.000000	0.914286	0.021414	0.012298	0.019284	0.020681	0.018348	0.019755	0.330457	0.335252	0.331972	0.332370	82	2
104150000	0.016926	0.013038	0.013559	0.014595	1.000000	0.574918	0.972973	1.000000	0.803337	1.000000	0.019709	0.015827	0.020448	0.019254	0.015946	0.020639	0.333933	0.332804	0.335682	0.331993	62	2
104250000	0.013559	0.010173	0.009673	0.009560	0.829952	0.578947	0.930233	1.000000	0.623460	1.000000	0.016417	0.011924	0.016397	0.015899	0.010873	0.016217	0.333807	0.332316	0.335248	0.332052	62	2
104350000	0.018977	0.015326	0.017287	0.013875	1.000000	0.618994	0.869565	1.000000	0.918919	0.947368	0.026719	0.021311	0.021661	0.025183	0.019148	0.023656	0.356683	0.348077	0.357293	0.345192	62	2
104450000	0.009725	0.009807	0.008637	0.012090	1.000000	0.947368	1.000000	1.000000	0.648649	1.000000	0.015844	0.010231	0.017250	0.014858	0.013392	0.016634	0.340841	0.338041	0.342203	0.340801	62	2
104550000	0.011559	0.011716	0.010126	0.012610	1.000000	0.722090	1.000000	1.000000	0.956522	1.000000	0.017006	0.011485	0.018397	0.016326	0.013893	0.018084	0.340807	0.341435	0.341235	0.342524	62	2
104650000	0.012476	0.008709	0.008513	0.012138	1.000000	0.613113	1.000000	1.000000	0.878049	0.952381	0.015959	0.011101	0.016881	0.014353	0.012686	0.015474	0.347611	0.347800	0.349092	0.346587	62	2
104750000	0.014653	0.010761	0.011829	0.017961	1.000000	0.549372	1.000000	0.960000	1.000000	0.960000	0.019909	0.013768	0.021139	0.018389	0.017781	0.020626	0.342531	0.348067	0.343545	0.343818	62	2
104850000	0.016797	0.014203	0.010022	0.020761	0.979592	0.784541	0.818182	0.965517	0.795918	0.864016	0.020539	0.017194	0.023162	0.016718	0.020860	0.020591	0.332224	0.332889	0.333576	0.332896	62	2
104950000	0.011889	0.006418	0.012951	0.015598	1.000000	0.683987	1.000000	1.000000	1.000000	0.967742	0.023659	0.013311	0.022404	0.021793	0.015141	0.021133	0.326362	0.330891	0.327150	0.330445	62	2
105050000	0.006879	0.008917	0.008561	0.011895	1.000000	0.760000	1.000000	0.938010	1.000000	1.000000	0.020677	0.008605	0.025813	0.019517	0.020978	0.024938	0.335665	0.336107	0.335796	0.337057	62	2
105150000	0.005345	0.010080	0.006022	0.008576	1.000000	0.684155	1.000000	1.000000	1.000000	1.000000	0.019560	0.006203	0.020366	0.018420	0.014314	0.019410	0.321710	0.323878	0.321464	0.321952	62	2
105250000	0.013910	0.011778	0.013282	0.008459	1.000000	0.473684	1.000000	0.967742	1.000000	1.000000	0.023905	0.014045	0.025025	0.021941	0.015464	0.023230	0.339586	0.346356	0.341311	0.341628	62	2
105350000	0.007670	0.006395	0.009363	0.006261	1.000000	0.631699	1.000000	0.976744	1.000000	1.000000	0.022874	0.009221	0.020779	0.021130	0.017037	0.020913	0.339361	0.351302	0.341982	0.339715	62	2
105450000	0.005832	0.004067	0.006749	0.004625	1.000000	0.705165	1.000000	1.000000	1.000000	1.000000	0.020120	0.006831	0.022516	0.018396	0.018033	0.022478	0.333123	0.350415	0.336104	0.332999	62	2
105550000	0.006821	0.007457	0.009932	0.013083	1.000000	0.829065	1.000000	1.000000	1.000000	1.000000	0.026592	0.009318	0.020230	0.024537	0.021920	0.020303	0.346299	0.344116	0.346173	0.345666	62	2
105650000	0.012261	0.011849	0.013312	0.010435	1.000000	0.789474	1.000000	1.000000	1.000000	1.000000	0.026548	0.015095	0.025516	0.026171	0.025292	0.025917	0.328660	0.335693	0.331454	0.333940	62	2
105750000	0.010654	0.008152	0.009740	0.010035	1.000000	0.530697	1.000000	1.000000	1.000000	1.000000	0.024407	0.010804	0.025314	0.022576	0.014002	0.023908	0.329021	0.339002	0.328812	0.338445	62	2
105850000	0.012995	0.008982	0.009359	0.012246	1.000000	0.872340	1.000000	0.972973	0.920000	0.969697	0.018773	0.012343	0.019982	0.017725	0.014515	0.019932	0.321882	0.322223	0.322360	0.324051	62	2
105950000	0.016894	0.015785	0.007867	0.022277	0.977778	0.784662	0.822222	0.956522	0.754339	1.000000	0.023972	0.014795	0.023558	0.021568	0.022995	0.022442	0.361874	0.360998	0.361954	0.361254	62	2
106050000	0.018031	0.014077	0.010914	0.015460	1.000000	0.838710	1.000000	1.000000	1.000000	1.000000	0.023079	0.015983	0.022445	0.023274	0.016782	0.023289	0.334999	0.335583	0.334941	0.335477	62	2
106150000	0.015361	0.014606	0.008220	0.015228	0.828571	0.669476	0.766827	1.000000	0.636364	0.962963	0.019617	0.015167	0.018308	0.020246	0.017473	0.017757	0.336600	0.342862	0.338616	0.340521	62	2
106250000	0.013208	0.010744	0.007356	0.011077	0.904762	0.799445	0.649785	1.000000	0.545455	1.000000	0.015515	0.013975	0.014514	0.020046	0.012356	0.019537	0.354096	0.352864	0.353814	0.354647	62	2
106350000	0.026924	0.022386	0.020250	0.025272	0.965517	0.854937	0.644878	1.000000	0.584138	1.000000	0.028241	0.025844	0.029380	0.030413	0.026148	0.032935	0.363265	0.361464	0.362825	0.362923	62	2
106450000	0.008254	0.004010	0.004541	0.002737	1.000000	0.458609	0.401089	1.000000	0.368421	0.173913	0.011781	0.005670	0.004229	0.007930	0.003968	0.002944	0.347003	0.341454	0.337017	0.347726	62	2
106550000	0.010242	0.004591	0.004040	0.008337	0.857143	0.840000	0.413793	1.000000	0.533956	1.000000	0.011401	0.008831	0.010897	0.010903	0.009169	0.010977	0.318207	0.321727	0.316193	0.320109	62	2
106650000	0.015975	0.011325	0.011294	0.012485	0.947368	0.904762	0.913043	1.000000	0.736886	1.000000	0.020859	0.014030	0.018512	0.020799	0.015492	0.017886	0.348812	0.344838	0.351326	0.344784	62	2
106750000	0.015000	0.006942	0.012923	0.009401	1.000000	0.947368	0.931034	1.000000	0.814815	0.931034	0.018426	0.015051	0.015226	0.017247	0.012987	0.014358	0.364294	0.371861	0.364326	0.359892	62	2
106850000	0.016605	0.007570	0.013618	0.011842	1.000000	0.692308	0.767999	0.971429	0.952381	0.960000	0.019279	0.019010	0.017161	0.021680	0.015945	0.019029	0.357956	0.359766	0.360217	0.359183	62	2
106950000	0.013923	0.009235	0.006168	0.011179	0.903226	0.758621	0.545054	1.000000	0.666667	1.000000	0.016597	0.012751	0.015336	0.014721	0.013262	0.017377	0.339778	0.348257	0.337075	0.348238	62	2
107050000	0.025043	0.013922	0.021344	0.023450	1.000000	0.794872	0.809524	1.000000	0.476190	1.000000	0.024526	0.024684	0.027233	0.025196	0.021730	0.027589	0.368794	0.366992	0.366146	0.368844	62	2
107150000	0.017802	0.016037	0.005238	0.015377	1.000000	0.809524	0.641221	0.889565	0.673262	0.862376	0.025087	0.009431	0.019026	0.021625	0.018632	0.017963	0.364259	0.360240	0.353714	0.363995	316	2
107250000	0.015412	0.010081	0.008765	0.015119	0.862069	0.809524	0.714286	1.000000	0.714286	1.000000	0.015549	0.014685	0.017917	0.015176	0.015498	0.017628	0.336511	0.335648	0.336490	0.336654	160	2
107350000	0.015232	0.013939	0.009834	0.015415	1.000000	0.848485	0.790664	1.000000	0.756341	1.000000	0.016719	0.014702	0.017550	0.016206	0.015736	0.017680	0.352425	0.354728	0.353075	0.355245	160	2
107450000	0.011869	0.008405	0.007237	0.010862	0.666667	0.947368	0.667905	0.947368	0.717810	0.896552	0.011832	0.011814	0.013123	0.010113	0.011176	0.012223	0.339666	0.338041	0.338454	0.338042	160	2
107550000	0.022197	0.013637	0.012097	0.019329	1.000000	0.853432	0.880676	0.888889	0.697674	0.888889	0.024761	0.020705	0.025434	0.018288	0.019931	0.018990	0.334348	0.336461	0.339924	0.335274	160	2
107650000	0.017803	0.013505	0.003486	0.017441	0.865434	0.890528	0.908745	0.960000	0.894737	1.000000	0.024450	0.020604	0.023096	0.019511	0.018773	0.016004	0.354123	0.350270	0.352607	0.355200	160	2
107750000	0.012814	0.008410	0.010083	0.013202	0.939394	0.809524	0.862069	0.890860	0.935484	0.869565	0.018180	0.012961	0.016924	0.018701	0.017037	0.017275	0.327422	0.325754	0.328305	0.323898	160	2
107850000	0.012988	0.007130	0.005473	0.011934	1.000000	0.876382	0.948718	1.000000	0.862287	1.000000	0.019023	0.012391	0.021370	0.019211	0.020516	0.020980	0.332444	0.337316	0.332369	0.339960	160	2
107950000	0.003687	0.003264	0.004026	0.006456	1.000000	0.534967	1.000000	1.000000	1.000000	1.000000	0.006050	0.003122	0.005442	0.006969	0.007443	0.004292	0.359648	0.339325	0.366074	0.337132	160	2
108050000	0.010949	0.009470	0.007886	0.010350	1.000000	0.735919	1.000000	0.969697	1.000000	1.000000	0.024952	0.011763	0.020381	0.021086	0.013450	0.019806	0.329538	0.342270	0.338245	0.345610	160	2
108150000	0.016569	0.009841	0.009511	0.012013	0.891892	0.909091	1.000000	0.809871	1.000000	1.000000	0.018384	0.016049	0.018079	0.015258	0.012655	0.014070	0.345064	0.345273	0.346212	0.343238	107	2
108250000	0.012225	0.008851	0.007455	0.007980	1.000000	0.920000	1.000000	1.000000	0.831701	1.000000	0.015826	0.013060	0.013861	0.016142	0.011872	0.015075	0.318528	0.334281	0.328317	0.332368	107	2
108350000	0.012729	0.008362	0.007990	0.010209	0.976744	0.405405	0.842105	0.974359	0.802113	0.864865	0.020896	0.011206	0.023047	0.021356	0.014379	0.024149	0.346003	0.341979	0.342720	0.345543	107	2
108450000	0.013576	0.005474	0.010742	0.010492	0.977778	0.471685	0.931034	1.000000	1.000000	1.000000	0.021268	0.013089	0.019235	0.028218	0.013007	0.026289	0.347078	0.352798	0.358429	0.348263	107	2
108550000	0.011826	0.008018	0.007894	0.009245	1.000000	0.758621	1.000000	1.000000	1.000000	1.000000	0.016933	0.011087	0.016650	0.018337	0.011719	0.018099	0.332437	0.331766	0.333120	0.331291	107	2
108650000	0.013696	0.006828	0.008674	0.012273	1.000000	0.829787	1.000000	1.000000	1.000000	0.974359	0.018447	0.013026	0.018613	0.018145	0.014221	0.017842	0.344356	0.342686	0.344425	0.343396	107	2
108750000	0.013966	0.008438	0.007087	0.008948	1.000000	0.960000	0.908012	1.000000	0.967742	0.965517	0.016656	0.013269	0.017388	0.011956	0.016207	0.016313	0.347126	0.351950	0.352871	0.347845	107	2
108850000	0.015398	0.008594	0.007359	0.009652	0.869565	0.971429	0.756757	1.000000	0.809524	0.878788	0.015683	0.014155	0.018834	0.009891	0.013809	0.012773	0.340506	0.342884	0.343717	0.342892	107	2
108950000	0.011528	0.010549	0.008899	0.013341	1.000000	0.962963	1.000000	1.000000	0.967742	1.000000	0.022558	0.012238	0.027735	0.018598	0.017418	0.025249	0.324716	0.333991	0.331653	0.327896	107	2
109050000	0.008255	0.007474	0.004978	0.006177	1.000000	0.794872	1.000000	1.000000	0.948084	1.000000	0.014676	0.007712	0.012114	0.013281	0.012030	0.010634	0.335462	0.335299	0.335952	0.335573	107	2
109150000	0.005454	0.008883	0.012060	0.010326	1.000000	0.743590	1.000000	1.000000	1.000000	1.000000	0.037976	0.009407	0.039400	0.033945	0.013073	0.035708	0.317421	0.348622	0.330382	0.348300	107	2
109250000	0.005123	0.006804	0.007273	0.005978	1.000000	0.827586	1.000000	1.000000	1.000000	1.000000	0.020589	0.007034	0.019950	0.018563	0.014434	0.019178	0.340267	0.339997	0.340083	0.338522	107	2
109350000	0.008910	0.007762	0.007629	0.010439	1.000000	0.769231	1.000000	1.000000	1.000000	1.000000	0.019526	0.009258	0.019560	0.017804	0.014344	0.018906	0.337146	0.327301	0.335889	0.334946	107	2
109450000	0.008779	0.007739	0.006820	0.009656	1.000000	0.712063	1.000000	1.000000	0.945130	1.000000	0.017632	0.008960	0.018703	0.016168	0.014809	0.018117	0.342611	0.340577	0.342308	0.341491	107	2
109550000	0.007729	0.007262	0.004648	0.007636	1.000000	0.890860	1.000000	1.000000	0.809524	1.000000	0.012482	0.007904	0.013415	0.010388	0.009817	0.011146	0.331943	0.339541	0.331936	0.332524	107	2
109650000	0.006687	0.005552	0.004213	0.004286	1.000000	0.870968	1.000000	1.000000	1.000000	1.000000	0.010904	0.006164	0.010182	0.009461	0.007901	0.009404	0.353039	0.350282	0.347148	0.353385	39	2
109750000	0.012340	0.009448	0.008156	0.008395	1.000000	1.000000	1.000000	1.000000	0.956522	1.000000	0.020084	0.014087	0.021920	0.017798	0.013577	0.019256	0.316972	0.318072	0.316736	0.324310	39	2
109850000	0.015027	0.009266	0.010559	0.010508	1.000000	0.774194	1.000000	1.000000	0.936170	1.000000	0.023421	0.015562	0.023814	0.020569	0.014837	0.021783	0.340101	0.349760	0.346975	0.349244	39	2
109950000	0.008535	0.006819	0.008912	0.006763	1.000000	0.913043	1.000000	1.000000	1.000000	1.000000	0.022099	0.010504	0.023779	0.019808	0.014147	0.022040	0.315578	0.314784	0.315933	0.314584	39	2
110050000	0.007644	0.011235	0.006420	0.008887	1.000000	0.815166	1.000000	1.000000	0.946053	1.000000	0.016374	0.008108	0.015612	0.015691	0.014098	0.015453	0.357968	0.356731	0.358288	0.356806	39	2
110150000	0.013746	0.010305	0.009346	0.010246	1.000000	0.913043	1.000000	1.000000	1.000000	1.000000	0.021877	0.013545	0.022337	0.020508	0.013989	0.021387	0.327029	0.326527	0.327950	0.327294	39	2
110250000	0.016527	0.009544	0.011895	0.011738	1.000000	0.810811	1.000000	0.960000	0.979592	1.000000	0.023432	0.017463	0.024071	0.021742	0.015381	0.023596	0.344198	0.343775	0.344661	0.343779	39	2
110350000	0.013321	0.004647	0.007868	0.008929	1.000000	0.911111	1.000000	1.000000	1.000000	1.000000	0.023250	0.016289	0.024721	0.022434	0.020696	0.022209	0.344780	0.344954	0.347351	0.344731	39	2
110450000	0.016527	0.008596	0.010388	0.008910	1.000000	0.948718	1.000000	0.965517	0.974359	1.000000	0.027531	0.022159	0.028265	0.029424	0.014669	0.030841	0.344302	0.344799	0.344658	0.341536	39	2
110550000	0.009514	0.008186	0.010594	0.008309	1.000000	0.900880	1.000000	1.000000	1.000000	1.000000	0.027157	0.015232	0.029431	0.025395	0.018767	0.028378	0.346344	0.360093	0.349988	0.349724	39	2
110650000	0.007916	0.003885	0.008768	0.008736	1.000000	0.952381	1.000000	1.000000	1.000000	1.000000	0.026375	0.010424	0.027558	0.023441	0.013791	0.025327	0.330227	0.339330	0.332664	0.334545	39	2
110750000	0.015989	0.006335	0.008798	0.008139	1.000000	0.905539	1.000000	1.000000	0.962963	1.000000	0.022563	0.015663	0.023521	0.020097	0.011220	0.021525	0.362577	0.366561	0.362854	0.366683	39	2
110850000	0.010180	0.006086	0.005643	0.009937	1.000000	0.962963	1.000000	0.967742	1.000000	1.000000	0.019383	0.010815	0.024028	0.017766	0.020662	0.023466	0.347913	0.352772	0.349195	0.350404	39	2
110950000	0.009948	0.006234	0.007962	0.008244	1.000000	0.849756	1.000000	0.942857	1.000000	1.000000	0.020922	0.010917	0.022011	0.020073	0.015901	0.022329	0.327213	0.326728	0.328128	0.326772	39	2
111050000	0.006320	0.004129	0.005626	0.012524	1.000000	0.851852	1.000000	1.000000	1.000000	1.000000	0.015043	0.008145	0.020108	0.014287	0.016773	0.019968	0.343638	0.356871	0.347352	0.343734	39	2
111150000	0.005802	0.008077	0.008348	0.007510	1.000000	0.864960	1.000000	0.946053	0.967742	1.000000	0.018508	0.011680	0.020494	0.018660	0.012381	0.020755	0.343712	0.341315	0.343317	0.341602	39	2
111250000	0.010421	0.009037	0.007654	0.008446	1.000000	0.956522	1.000000	1.000000	1.000000	1.000000	0.017925	0.011069	0.018124	0.017405	0.013645	0.017951	0.343651	0.352272	0.343875	0.348108	39	2
111350000	0.010118	0.006330	0.007566	0.010446	1.000000	0.773144	1.000000	0.965517	0.967742	1.000000	0.017536	0.010261	0.018975	0.016626	0.015211	0.018822	0.317801	0.318963	0.318262	0.318563	39	2
111450000	0.005684	0.002798	0.006905	0.008855	1.000000	0.728778	1.000000	1.000000	1.000000	1.000000	0.024461	0.007250	0.025588	0.021643	0.013567	0.023793	0.330697	0.331074	0.330656	0.332465	39	2
111550000	0.009573	0.003181	0.008006	0.010160	1.000000	0.782609	1.000000	1.000000	1.000000	1.000000	0.022754	0.010068	0.023785	0.020511	0.014162	0.022633	0.326734	0.327865	0.327704	0.327260	39	2
111650000	0.010373	0.004677	0.008690	0.010115	1.000000	0.780551	1.000000	0.947368	0.939394	0.939394	0.020910	0.011476	0.021477	0.018568	0.011897	0.020242	0.356994	0.353657	0.356427	0.355397	39	2
111750000	0.011757	0.004950	0.009739	0.008412	1.000000	0.840502	1.000000	0.969697	0.946053	1.000000	0.018370	0.012984	0.018463	0.017608	0.011942	0.018335	0.325597	0.324224	0.325706	0.324543	39	2
111850000	0.012926	0.009018	0.010364	0.009881	1.000000	0.726765	1.000000	0.945946	1.000000	1.000000	0.019215	0.013808	0.020537	0.019075	0.018615	0.020569	0.334554	0.341258	0.335837	0.340560	39	2
111950000	0.009961	0.005697	0.009417	0.009329	1.000000	0.790584	1.000000	0.949883	1.000000	1.000000	0.025642	0.011914	0.025902	0.023445	0.019698	0.024983	0.318410	0.331783	0.321645	0.319696	39	2
112050000	0.010618	0.010292	0.011031	0.010639	1.000000	0.882773	1.000000	0.942857	1.000000	0.971429	0.025334	0.014766	0.023694	0.023603	0.018671	0.023937	0.329789	0.338530	0.331058	0.330361	39	2
112150000	0.011848	0.014008	0.013358	0.013513	1.000000	0.885714	1.000000	1.000000	0.903226	1.000000	0.027871	0.018266	0.025113	0.027820	0.021270	0.025651	0.356913	0.359631	0.357096	0.357306	39	2
112250000	0.010901	0.007053	0.009687	0.011154	1.000000	0.792017	1.000000	0.947165	0.969697	0.969697	0.018930	0.012143	0.020149	0.017925	0.015730	0.019983	0.330211	0.332025	0.330943	0.331761	39	2
112350000	0.007369	0.007298	0.009876	0.010794	1.000000	0.971429	1.000000	0.962963	1.000000	1.000000	0.020532	0.015795	0.026172	0.017669	0.025147	0.026324	0.338989	0.341131	0.336557	0.327801	39	2
112450000	0.005319	0.009610	0.007930	0.022351	1.000000	0.857143	1.000000	1.000000	0.974359	0.972973	0.026076	0.007745	0.030654	0.024487	0.025806	0.030028	0.353155	0.363553	0.356024	0.362636	39	2
112550000	0.012722	0.006688	0.011773	0.010837	1.000000	0.791706	1.000000	0.965517	0.930233	0.972973	0.026782	0.016489	0.027709	0.022547	0.013631	0.024489	0.345588	0.357727	0.350395	0.357127	39	2
112650000	0.013456	0.006478	0.010130	0.007384	1.000000	0.851852	1.000000	1.000000	1.000000	1.000000	0.023681	0.015961	0.022317	0.022256	0.014872	0.021814	0.333616	0.344943	0.335670	0.342211	39	2
112750000	0.011911	0.004154	0.008578	0.006477	1.000000	0.744988	1.000000	0.979592	1.000000	1.000000	0.019053	0.011502	0.019957	0.017026	0.011271	0.018540	0.325581	0.348060	0.328459	0.333110	39	2
112850000	0.012476	0.005984	0.011134	0.009240	1.000000	0.816806	1.000000	1.000000	1.000000	1.000000	0.023712	0.015323	0.019927	0.021632	0.020411	0.019351	0.345064	0.355363	0.346690	0.354691	39	2
112950000	0.011425	0.008091	0.007932	0.006902	1.000000	0.864672	1.000000	0.960000	1.000000	1.000000	0.021098	0.011409	0.020073	0.019965	0.016780	0.019678	0.332242	0.332823	0.330580	0.323809	39	2
113050000	0.010740	0.006076	0.007612	0.008027	1.000000	0.721041	1.000000	0.928401	1.000000	1.000000	0.018596	0.011660	0.019011	0.015670	0.015130	0.016996	0.329741	0.327341	0.329360	0.328713	39	2
113150000	0.012676	0.008747	0.011318	0.012607	1.000000	0.800000	1.000000	0.960000	1.000000	0.969697	0.020343	0.015331	0.023236	0.018822	0.019020	0.022679	0.323875	0.322744	0.325528	0.323966	39	2
113250000	0.011677	0.007781	0.008856	0.012713	1.000000	0.814815	1.000000	1.000000	1.000000	1.000000	0.019703	0.014372	0.019301	0.020220	0.016503	0.018967	0.325893	0.327848	0.328278	0.324818	39	2
113350000	0.012447	0.007456	0.013410	0.009655	1.000000	0.913043	1.000000	0.956522	1.000000	1.000000	0.024688	0.016970	0.025423	0.022606	0.013665	0.023670	0.339762	0.338414	0.340095	0.336877	39	2
113450000	0.010314	0.007994	0.009312	0.009193	1.000000	0.741935	1.000000	0.956522	0.977778	0.939394	0.019860	0.012040	0.020018	0.018724	0.014584	0.018590	0.339179	0.354199	0.343741	0.355074	39	2
113550000	0.006567	0.008109	0.007400	0.011671	1.000000	0.823353	1.000000	1.000000	0.933333	1.000000	0.018733	0.008617	0.019686	0.018015	0.016478	0.018547	0.375633	0.374371	0.376077	0.376224	39	2
113650000	0.008590	0.004889	0.010057	0.007603	1.000000	0.870968	1.000000	1.000000	0.978723	1.000000	0.025615	0.011426	0.027718	0.024729	0.015388	0.026039	0.345425	0.359580	0.350456	0.355072	39	2
113750000	0.008459	0.007449	0.008135	0.012776	1.000000	0.828571	1.000000	1.000000	0.962963	1.000000	0.021260	0.011406	0.024972	0.018238	0.018340	0.022369	0.334871	0.351220	0.339298	0.347767	39	2
113850000	0.009854	0.008135	0.010367	0.015503	1.000000	0.802687	1.000000	0.941807	1.000000	1.000000	0.027690	0.012355	0.029215	0.025135	0.025948	0.028834	0.362162	0.362450	0.362764	0.363997	39	2
113950000	0.007089	0.005222	0.007547	0.009545	1.000000	1.000000	1.000000	0.904762	1.000000	0.969697	0.017323	0.009298	0.015847	0.015603	0.013549	0.015398	0.323134	0.326562	0.324140	0.324424	39	2
114050000	0.006004	0.006293	0.010262	0.008530	1.000000	0.859312	1.000000	0.933723	1.000000	1.000000	0.019051	0.012870	0.021065	0.018140	0.016153	0.021773	0.332723	0.341118	0.334797	0.332397	39	2
114150000	0.005207	0.004766	0.006667	0.005267	1.000000	0.736842	1.000000	0.947368	1.000000	1.000000	0.019366	0.006711	0.017667	0.017531	0.016788	0.017215	0.327986	0.323504	0.328321	0.327489	39	2
114250000	0.004678	0.002469	0.006223	0.006063	1.000000	0.806452	1.000000	0.967742	0.971429	1.000000	0.015948	0.006685	0.014690	0.015402	0.014559	0.017329	0.334812	0.353077	0.342485	0.328067	332	2
114350000	0.014650	0.010723	0.010795	0.020466	1.000000	0.857143	1.000000	1.000000	1.000000	1.000000	0.026042	0.013164	0.028267	0.026584	0.026153	0.028431	0.351484	0.344123	0.351929	0.343394	16	2
114450000	0.006253	0.005042	0.005118	0.008938	1.000000	0.925926	1.000000	1.000000	1.000000	1.000000	0.022742	0.005972	0.034292	0.021555	0.029038	0.034347	0.364062	0.371131	0.364999	0.366376	16	2
114550000	0.006685	0.008531	0.007340	0.010846	1.000000	0.780826	1.000000	1.000000	0.960000	1.000000	0.020493	0.007778	0.022847	0.018860	0.017717	0.022347	0.342758	0.341604	0.342970	0.337326	16	2
114650000	0.015731	0.011729	0.013152	0.015177	1.000000	0.761905	1.000000	1.000000	1.000000	1.000000	0.022730	0.015227	0.025653	0.021016	0.022465	0.025318	0.342417	0.343441	0.342447	0.343322	16	2
114750000	0.013126	0.006828	0.010329	0.015915	1.000000	0.618369	1.000000	1.000000	1.000000	1.000000	0.027338	0.014003	0.026095	0.024675	0.018731	0.025309	0.360252	0.360659	0.360626	0.359944	16	2
114850000	0.010099	0.008171	0.008284	0.008828	1.000000	0.652174	1.000000	1.000000	1.000000	1.000000	0.019130	0.010104	0.019729	0.017635	0.012894	0.017992	0.353577	0.353581	0.354927	0.352274	16	2
114950000	0.011125	0.009084	0.009860	0.007206	1.000000	0.597557	1.000000	1.000000	1.000000	1.000000	0.023197	0.011113	0.023979	0.021292	0.012425	0.022300	0.346419	0.362398	0.351349	0.362372	16	2
115050000	0.007445	0.008368	0.007404	0.006334	1.000000	0.549354	1.000000	0.922429	1.000000	1.000000	0.018334	0.007849	0.019161	0.016747	0.013162	0.018336	0.330233	0.329219	0.330560	0.330756	16	2
115150000	0.007465	0.008126	0.008388	0.008103	1.000000	0.589874	1.000000	0.926829	1.000000	1.000000	0.017996	0.008290	0.021247	0.016876	0.017703	0.019602	0.333041	0.331997	0.332890	0.333790	16	2
115250000	0.011245	0.008650	0.011545	0.007810	1.000000	0.496943	1.000000	1.000000	1.000000	1.000000	0.021514	0.011874	0.021987	0.020311	0.016473	0.021517	0.334441	0.338641	0.334986	0.335974	16	2
115350000	0.013170	0.011055	0.011635	0.005112	1.000000	0.551164	1.000000	0.965517	1.000000	1.000000	0.026885	0.013437	0.028305	0.024869	0.017713	0.026843	0.351040	0.360533	0.352185	0.355228	16	2
115450000	0.006621	0.007531	0.009252	0.005111	1.000000	0.619048	1.000000	1.000000	1.000000	1.000000	0.020663	0.008647	0.023463	0.019283	0.016662	0.022529	0.331586	0.330736	0.331473	0.331122	16	2
115550000	0.010489	0.008103	0.013152	0.008075	1.000000	0.518519	1.000000	0.952929	1.000000	1.000000	0.020801	0.012818	0.021768	0.019115	0.013626	0.020476	0.346228	0.348500	0.346583	0.344126	16	2
115650000	0.016459	0.012788	0.012268	0.011420	1.000000	0.629630	1.000000	0.920178	1.000000	1.000000	0.024027	0.015696	0.026445	0.021752	0.018729	0.025386	0.343026	0.341778	0.343116	0.341551	16	2
115750000	0.006747	0.006511	0.008013	0.005473	1.000000	0.655172	1.000000	0.969697	1.000000	0.969697	0.016981	0.008122	0.017524	0.015004	0.011062	0.015856	0.348515	0.347808	0.348652	0.347413	16	2
115850000	0.006883	0.009036	0.007056	0.013201	1.000000	0.631579	1.000000	0.940157	1.000000	1.000000	0.021035	0.007981	0.021067	0.019572	0.021205	0.021232	0.328524	0.328318	0.328690	0.327361	16	2
115950000	0.005959	0.007542	0.010213	0.011634	1.000000	0.426217	1.000000	0.920178	1.000000	1.000000	0.020366	0.008707	0.024337	0.018672	0.018607	0.023512	0.324450	0.339220	0.327074	0.328778	16	2
116050000	0.010092	0.008845	0.011635	0.012030	1.000000	0.682977	1.000000	0.942857	1.000000	1.000000	0.022845	0.012536	0.023350	0.019526	0.017575	0.021835	0.339005	0.347179	0.339883	0.349044	16	2
116150000	0.006371	0.012439	0.006847	0.015134	1.000000	0.666667	1.000000	1.000000	1.000000	1.000000	0.022393	0.006905	0.023555	0.021447	0.022446	0.023409	0.340130	0.339814	0.340053	0.344377	16	2
116250000	0.007577	0.005997	0.004956	0.005798	1.000000	0.695978	1.000000	0.969697	1.000000	1.000000	0.016151	0.007519	0.020164	0.014486	0.018449	0.019819	0.343080	0.343637	0.342995	0.343737	16	2
116350000	0.011480	0.009484	0.008644	0.009869	1.000000	0.894737	1.000000	0.969697	1.000000	1.000000	0.021591	0.015044	0.022679	0.018539	0.013838	0.018896	0.337713	0.339632	0.336579	0.337694	16	2
116450000	0.005670	0.010590	0.006128	0.014037	1.000000	0.885714	1.000000	1.000000	1.000000	1.000000	0.020794	0.007209	0.021159	0.019415	0.014833	0.020099	0.328293	0.335911	0.329987	0.334527	16	2
116550000	0.011220	0.009652	0.009943	0.013087	1.000000	0.886631	1.000000	1.000000	1.000000	1.000000	0.027621	0.011993	0.028677	0.026023	0.015251	0.027559	0.343226	0.349421	0.343075	0.348847	16	2
116650000	0.011503	0.009497	0.011074	0.007857	1.000000	0.896552	1.000000	1.000000	1.000000	1.000000	0.023505	0.012507	0.024394	0.021873	0.021648	0.024505	0.331911	0.335097	0.332437	0.330901	16	2
116750000	0.006089	0.007086	0.006620	0.007983	1.000000	0.789200	1.000000	1.000000	1.000000	1.000000	0.017522	0.006858	0.018404	0.016514	0.014711	0.018062	0.339247	0.344393	0.339382	0.342294	16	2
116850000	0.004974	0.007450	0.007692	0.010139	1.000000	0.763055	1.000000	0.971429	1.000000	1.000000	0.022414	0.007562	0.022670	0.020930	0.017766	0.022024	0.341779	0.336959	0.341309	0.335009	16	2
116950000	0.009175	0.008729	0.010032	0.008093	1.000000	0.837673	1.000000	0.971429	1.000000	1.000000	0.021023	0.011378	0.023269	0.019532	0.015932	0.022265	0.325169	0.329418	0.325940	0.328000	16	2
117050000	0.008074	0.008481	0.007995	0.010579	1.000000	0.675062	1.000000	0.971429	1.000000	1.000000	0.026296	0.008748	0.027782	0.024246	0.020743	0.027077	0.356099	0.359008	0.356747	0.354438	16	2
117150000	0.010037	0.006151	0.010187	0.007867	1.000000	0.755556	1.000000	0.960000	1.000000	1.000000	0.032156	0.010971	0.033000	0.029510	0.012669	0.030797	0.327391	0.334525	0.328612	0.332971	16	2
117250000	0.009709	0.007125	0.007156	0.008704	1.000000	0.649753	1.000000	0.967742	1.000000	1.000000	0.024534	0.009148	0.025063	0.023205	0.015851	0.024272	0.358493	0.367789	0.360780	0.365254	16	2
117350000	0.007092	0.008074	0.008390	0.006796	1.000000	0.734550	1.000000	1.000000	1.000000	1.000000	0.021940	0.008369	0.024145	0.020637	0.019531	0.023582	0.335574	0.335215	0.335619	0.336232	16	2
117450000	0.007832	0.005337	0.009853	0.006794	1.000000	0.512821	1.000000	1.000000	1.000000	1.000000	0.020114	0.009209	0.020872	0.018450	0.016335	0.020286	0.340431	0.360377	0.344459	0.341053	16	2
117550000	0.012685	0.008092	0.007924	0.006229	1.000000	0.675291	1.000000	0.967742	1.000000	1.000000	0.021587	0.012209	0.025532	0.019469	0.019386	0.024144	0.335584	0.345253	0.336844	0.333752	16	2
117650000	0.013813	0.009337	0.008782	0.005701	1.000000	0.684211	1.000000	1.000000	1.000000	1.000000	0.025268	0.013245	0.027853	0.022818	0.020338	0.026502	0.342940	0.344155	0.343278	0.343956	16	2
117750000	0.008194	0.010108	0.009265	0.006403	1.000000	0.652547	1.000000	1.000000	1.000000	1.000000	0.030077	0.010119	0.032874	0.027575	0.024991	0.032195	0.334752	0.342547	0.337271	0.341425	16	2
117850000	0.013307	0.008915	0.015659	0.005566	1.000000	0.777778	1.000000	0.969697	1.000000	1.000000	0.037753	0.019596	0.039096	0.034332	0.015624	0.036366	0.352821	0.368051	0.356286	0.364760	16	2
117950000	0.009416	0.005432	0.006932	0.011858	1.000000	0.696970	1.000000	1.000000	1.000000	1.000000	0.023310	0.009540	0.025403	0.021531	0.015926	0.024369	0.335750	0.332622	0.336173	0.332912	16	2
118050000	0.013646	0.010427	0.010638	0.010990	1.000000	0.779568	1.000000	1.000000	1.000000	1.000000	0.021709	0.013443	0.022793	0.020715	0.017530	0.022196	0.339454	0.342873	0.339134	0.343926	16	2
118150000	0.009382	0.007434	0.010445	0.008843	1.000000	0.600000	1.000000	1.000000	1.000000	1.000000	0.023427	0.011185	0.024449	0.022085	0.014426	0.023551	0.319568	0.324733	0.322342	0.324126	16	2
118250000	0.008831	0.004970	0.008600	0.011555	1.000000	0.675676	1.000000	0.960000	0.978723	1.000000	0.020066	0.009669	0.021828	0.018490	0.015779	0.021241	0.335571	0.334170	0.335628	0.335373	16	2
118350000	0.005831	0.008768	0.006976	0.008840	1.000000	0.768366	1.000000	1.000000	0.977778	1.000000	0.022989	0.006911	0.023901	0.021479	0.015523	0.023036	0.328358	0.327914	0.328799	0.328488	16	2
118450000	0.011510	0.012446	0.017354	0.012976	1.000000	0.809524	1.000000	0.947368	0.976744	1.000000	0.030403	0.017165	0.032493	0.026768	0.024447	0.030710	0.344892	0.345327	0.344886	0.340735	16	2
118550000	0.006587	0.010553	0.008982	0.008527	1.000000	0.952381	1.000000	0.956522	1.000000	1.000000	0.018276	0.009527	0.020194	0.016157	0.017958	0.019650	0.352454	0.356168	0.355040	0.345282	16	2
118650000	0.007103	0.006229	0.005601	0.010893	1.000000	0.931034	1.000000	1.000000	0.978723	1.000000	0.015682	0.008544	0.020655	0.013655	0.019308	0.019393	0.362578	0.362654	0.360761	0.365390	16	2
118750000	0.013581	0.010401	0.013649	0.007117	1.000000	0.920000	1.000000	0.925926	1.000000	1.000000	0.022737	0.015796	0.022306	0.020020	0.014555	0.020823	0.351848	0.345992	0.349401	0.350473	16	2
118850000	0.015189	0.008952	0.013523	0.007199	1.000000	1.000000	1.000000	1.000000	1.000000	1.000000	0.021707	0.016361	0.021630	0.018496	0.013831	0.019322	0.354212	0.353798	0.352857	0.356718	16	2
118950000	0.010090	0.008536	0.008887	0.011516	1.000000	0.724138	1.000000	0.945946	1.000000	1.000000	0.022412	0.011257	0.023517	0.020683	0.015496	0.022645	0.345167	0.345987	0.345641	0.344091	16	2
119050000	0.009026	0.007003	0.007745	0.010681	1.000000	0.788395	1.000000	1.000000	0.959184	1.000000	0.014952	0.009370	0.016316	0.014207	0.012857	0.016620	0.330186	0.329980	0.330907	0.329239	16	2
119150000	0.008529	0.008045	0.010427	0.009287	1.000000	0.601594	1.000000	1.000000	1.000000	1.000000	0.018049	0.010098	0.018897	0.017078	0.015677	0.018834	0.331086	0.330581	0.331255	0.329950	16	2
119250000	0.007103	0.011200	0.010083	0.008709	1.000000	0.477674	1.000000	1.000000	1.000000	1.000000	0.024531	0.008769	0.026220	0.023224	0.018180	0.025332	0.333252	0.333494	0.333449	0.333712	16	2
119350000	0.014331	0.011899	0.015326	0.014843	1.000000	0.476648	1.000000	0.945946	1.000000	1.000000	0.022909	0.015614	0.027848	0.022098	0.023828	0.027550	0.331770	0.331797	0.331949	0.330989	16	2
119450000	0.010493	0.009781	0.010463	0.008709	1.000000	0.690428	1.000000	0.946164	1.000000	1.000000	0.022184	0.011229	0.019496	0.020407	0.016783	0.018591	0.333560	0.330479	0.333306	0.334586	16	2
119550000	0.011560	0.008991	0.007057	0.009838	1.000000	0.657143	1.000000	1.000000	1.000000	1.000000	0.022126	0.010561	0.022835	0.022251	0.014426	0.022829	0.329245	0.332436	0.328579	0.329786	16	2
119650000	0.010011	0.008637	0.011755	0.009038	1.000000	0.705687	1.000000	1.000000	1.000000	1.000000	0.022927	0.011943	0.021619	0.021204	0.016851	0.021490	0.343285	0.345226	0.343010	0.343370	16	2
119750000	0.012654	0.009047	0.014815	0.013023	1.000000	0.686121	1.000000	0.880000	1.000000	1.000000	0.023337	0.015846	0.026399	0.021297	0.017787	0.024864	0.339339	0.339929	0.339490	0.341081	16	2
119850000	0.010885	0.008552	0.010030	0.011300	1.000000	0.512195	1.000000	1.000000	1.000000	1.000000	0.016412	0.010940	0.016959	0.015573	0.014415	0.016640	0.332777	0.329352	0.332548	0.330915	16	2
119950000	0.010329	0.007206	0.011339	0.008878	1.000000	0.517241	1.000000	0.920000	1.000000	1.000000	0.016912	0.011559	0.015645	0.016347	0.012672	0.015777	0.317906	0.321514	0.318791	0.319012	16	2
120050000	0.009055	0.004758	0.010903	0.005915	1.000000	0.664071	1.000000	0.945946	1.000000	1.000000	0.018779	0.010970	0.023263	0.017042	0.021438	0.023452	0.318259	0.329465	0.320116	0.321422	16	2
120150000	0.014039	0.004861	0.014520	0.014251	1.000000	0.481481	1.000000	0.947368	1.000000	1.000000	0.029274	0.015072	0.030929	0.026772	0.030427	0.031842	0.329464	0.349673	0.334725	0.330698	16	2
120250000	0.017741	0.013961	0.021618	0.019185	1.000000	0.894737	1.000000	0.914286	1.000000	1.000000	0.024385	0.022541	0.024634	0.024064	0.021718	0.026056	0.364612	0.365736	0.364685	0.366649	16	2
120350000	0.023275	0.012254	0.022845	0.016158	0.960000	0.644051	0.960000	0.789474	0.857143	0.741935	0.026547	0.025624	0.026570	0.022803	0.018975	0.024398	0.361473	0.355498	0.355574	0.356350	16	2
120450000	0.011605	0.007098	0.015624	0.010904	1.000000	0.842611	1.000000	0.935484	1.000000	0.814815	0.023347	0.016372	0.018909	0.019938	0.017856	0.018687	0.351783	0.358764	0.356488	0.358526	16	2
120550000	0.008412	0.005043	0.011156	0.012519	1.000000	0.441345	0.967742	0.896552	1.000000	0.967742	0.022145	0.010383	0.014478	0.021883	0.022977	0.014699	0.327532	0.332003	0.330360	0.329698	16	2
120650000	0.013023	0.016898	0.011454	0.016452	1.000000	0.684211	1.000000	0.962963	0.952381	0.918919	0.020388	0.013192	0.019873	0.019552	0.019600	0.019248	0.360426	0.362400	0.360860	0.362622	16	2
120750000	0.005355	0.010380	0.007202	0.018236	1.000000	0.473684	1.000000	1.000000	0.967742	1.000000	0.028581	0.006423	0.021543	0.026771	0.020606	0.021199	0.338822	0.346130	0.341258	0.341045	16	2
120850000	0.006523	0.011298	0.008131	0.017723	1.000000	0.317254	1.000000	1.000000	0.920000	1.000000	0.033073	0.007698	0.026611	0.032110	0.023130	0.026663	0.372007	0.367034	0.370684	0.373510	16	2
120950000	0.011471	0.008977	0.010281	0.008148	1.000000	0.435897	1.000000	1.000000	1.000000	1.000000	0.020354	0.011049	0.021027	0.019782	0.011962	0.020759	0.332846	0.337355	0.333153	0.335702	16	2
121050000	0.014918	0.009030	0.010972	0.008329	1.000000	0.472012	1.000000	0.952381	0.909091	1.000000	0.023195	0.014818	0.023158	0.018428	0.011221	0.018436	0.355634	0.355683	0.356490	0.355483	16	2
121150000	0.014644	0.005145	0.010788	0.006406	1.000000	0.553191	1.000000	1.000000	1.000000	1.000000	0.020786	0.014635	0.021533	0.018106	0.011790	0.018904	0.327203	0.330777	0.326541	0.327356	16	2
121250000	0.009153	0.010347	0.009021	0.006914	1.000000	0.533333	1.000000	0.974359	1.000000	1.000000	0.017961	0.009611	0.018117	0.017074	0.015515	0.017799	0.318577	0.324221	0.319558	0.318690	16	2
121350000	0.010303	0.011907	0.011173	0.008046	1.000000	0.592593	1.000000	1.000000	1.000000	1.000000	0.023284	0.011771	0.024281	0.022493	0.019607	0.024161	0.320168	0.348413	0.331117	0.347639	16	2
121450000	0.009489	0.012425	0.010857	0.004627	1.000000	0.573256	1.000000	1.000000	1.000000	1.000000	0.022995	0.011813	0.024954	0.021257	0.017004	0.023828	0.337313	0.338078	0.337492	0.339021	16	2
121550000	0.007568	0.009978	0.007286	0.004458	1.000000	0.446414	1.000000	1.000000	1.000000	1.000000	0.022991	0.007794	0.024510	0.021426	0.019637	0.023837	0.330062	0.352030	0.333391	0.329355	16	2
121650000	0.009972	0.008158	0.010371	0.006652	1.000000	0.913043	1.000000	0.974359	1.000000	1.000000	0.025985	0.011371	0.025137	0.023445	0.017980	0.023753	0.334874	0.334261	0.334859	0.333877	16	2
121750000	0.006929	0.012377	0.008172	0.008200	1.000000	0.495545	1.000000	1.000000	1.000000	1.000000	0.026030	0.007869	0.023097	0.024421	0.020917	0.022911	0.332339	0.339582	0.333715	0.328365	16	2
121850000	0.008129	0.004341	0.013373	0.016043	1.000000	0.496956	1.000000	0.972973	1.000000	1.000000	0.024146	0.011689	0.024315	0.022512	0.023579	0.024142	0.334701	0.356402	0.338548	0.338281	16	2
121950000	0.010157	0.002988	0.015778	0.010608	1.000000	0.525291	1.000000	1.000000	1.000000	1.000000	0.025700	0.013521	0.027064	0.024775	0.013194	0.027045	0.350646	0.349075	0.350693	0.350575	16	2
122050000	0.008527	0.001626	0.013779	0.006661	1.000000	0.699272	1.000000	1.000000	1.000000	1.000000	0.026093	0.011697	0.027519	0.023595	0.008615	0.025639	0.332445	0.334547	0.332931	0.332041	16	2
122150000	0.007341	0.007160	0.009583	0.013279	1.000000	0.440501	1.000000	1.000000	1.000000	1.000000	0.021030	0.008823	0.025089	0.020164	0.017400	0.024659	0.333644	0.337564	0.333491	0.333678	16	2
122250000	0.009269	0.007557	0.007616	0.014022	1.000000	0.529666	1.000000	1.000000	1.000000	1.000000	0.023486	0.009350	0.025292	0.021507	0.018383	0.024258	0.349380	0.351468	0.349743	0.348987	16	2
122350000	0.007839	0.008271	0.010817	0.005470	1.000000	0.540082	1.000000	1.000000	1.000000	1.000000	0.024709	0.009671	0.021299	0.022847	0.016294	0.020954	0.358056	0.372756	0.360600	0.353452	16	2
122450000	0.005819	0.005787	0.007198	0.005099	1.000000	0.695652	1.000000	1.000000	1.000000	1.000000	0.017652	0.007057	0.018207	0.016401	0.013101	0.017737	0.349462	0.347371	0.349375	0.346681	16	2
122550000	0.008707	0.007743	0.008994	0.012067	1.000000	0.432432	1.000000	0.969697	1.000000	1.000000	0.020010	0.009635	0.020842	0.018594	0.014960	0.020239	0.345979	0.356025	0.348062	0.350067	16	2
122650000	0.011148	0.005189	0.010858	0.010296	1.000000	0.607020	1.000000	0.956522	1.000000	1.000000	0.019348	0.011414	0.020340	0.017296	0.013488	0.019328	0.344240	0.344659	0.344385	0.343092	16	2
122750000	0.010032	0.005942	0.011198	0.008540	1.000000	0.481481	1.000000	1.000000	1.000000	1.000000	0.022675	0.011195	0.021425	0.021196	0.016562	0.021248	0.349200	0.360351	0.351935	0.353864	16	2
122850000	0.007604	0.004044	0.009169	0.007565	1.000000	0.523810	1.000000	0.967742	1.000000	1.000000	0.020140	0.009091	0.020028	0.017998	0.012801	0.018967	0.340831	0.339808	0.340706	0.339999	16	2
122950000	0.005010	0.007141	0.007359	0.006083	1.000000	0.714286	1.000000	0.952381	1.000000	1.000000	0.020813	0.007206	0.024718	0.018541	0.018763	0.023408	0.319345	0.327951	0.321336	0.318952	16	2
123050000	0.008352	0.004911	0.011247	0.009459	1.000000	0.789474	1.000000	1.000000	1.000000	1.000000	0.030351	0.011533	0.030795	0.026915	0.015045	0.028497	0.362501	0.364224	0.363679	0.363789	16	2
123150000	0.007755	0.003617	0.007296	0.006696	1.000000	0.625174	1.000000	0.967742	1.000000	1.000000	0.018609	0.008437	0.019638	0.016613	0.013487	0.018594	0.324444	0.326141	0.325501	0.324807	16	2
123250000	0.006382	0.006565	0.009388	0.010821	1.000000	0.736842	1.000000	1.000000	1.000000	1.000000	0.022740	0.008493	0.025541	0.020020	0.018373	0.024462	0.354241	0.362518	0.356684	0.355789	16	2
123350000	0.009620	0.010318	0.010307	0.010824	1.000000	0.559876	1.000000	0.935484	1.000000	1.000000	0.018958	0.010539	0.020729	0.017632	0.016742	0.020264	0.338336	0.339770	0.339335	0.339088	16	2
123450000	0.012493	0.006763	0.014391	0.009153	1.000000	0.536350	1.000000	1.000000	1.000000	1.000000	0.023722	0.014026	0.025171	0.021479	0.016608	0.023711	0.343557	0.343236	0.344051	0.344964	16	2
123550000	0.009631	0.004206	0.013088	0.007189	1.000000	0.526316	1.000000	0.952381	1.000000	1.000000	0.023851	0.012012	0.025693	0.021010	0.013010	0.023693	0.352445	0.377211	0.358561	0.372745	16	2
123650000	0.007370	0.004776	0.010125	0.005800	1.000000	0.520000	1.000000	0.939394	1.000000	1.000000	0.019457	0.009136	0.020145	0.017680	0.011756	0.019184	0.345388	0.345077	0.345370	0.345304	16	2
123750000	0.009099	0.004733	0.010362	0.004546	1.000000	0.481481	1.000000	1.000000	1.000000	1.000000	0.018735	0.010014	0.020311	0.016725	0.014902	0.019535	0.338113	0.346538	0.339243	0.339526	16	2
123850000	0.011785	0.004570	0.013270	0.005229	1.000000	0.511111	1.000000	1.000000	1.000000	1.000000	0.023279	0.012807	0.023628	0.020496	0.019659	0.022754	0.354431	0.357267	0.354265	0.357264	16	2
123950000	0.007189	0.002082	0.011799	0.004460	1.000000	0.629630	1.000000	0.925926	1.000000	1.000000	0.020440	0.011316	0.022085	0.017879	0.015378	0.021088	0.333126	0.331951	0.332919	0.331675	16	2
124050000	0.005775	0.006362	0.011418	0.007900	1.000000	0.690547	1.000000	0.972973	1.000000	1.000000	0.026619	0.009361	0.027049	0.023547	0.011426	0.024551	0.324374	0.342903	0.329208	0.342349	16	2
124150000	0.011773	0.010559	0.014586	0.009923	1.000000	0.748190	1.000000	0.972973	1.000000	1.000000	0.025122	0.015484	0.023084	0.022841	0.017522	0.021901	0.342572	0.341960	0.342156	0.343020	16	2
124250000	0.016198	0.009525	0.015534	0.008394	1.000000	0.680270	1.000000	0.913043	1.000000	1.000000	0.023875	0.017211	0.022955	0.021626	0.016742	0.022130	0.336930	0.338417	0.337282	0.332564	16	2
124350000	0.013830	0.009609	0.012515	0.008898	1.000000	0.925926	1.000000	1.000000	1.000000	1.000000	0.019561	0.015410	0.022292	0.017490	0.015888	0.019912	0.334651	0.337326	0.335392	0.335615	16	2
124450000	0.010832	0.011410	0.009403	0.010968	1.000000	0.603729	1.000000	0.939394	1.000000	1.000000	0.018035	0.011457	0.021020	0.016941	0.018810	0.019898	0.342610	0.343497	0.342966	0.340262	16	2
124550000	0.009111	0.009953	0.009057	0.014417	1.000000	0.826087	1.000000	1.000000	1.000000	1.000000	0.017543	0.010319	0.020342	0.016232	0.019266	0.020345	0.355136	0.354644	0.355338	0.351532	16	2
124650000	0.011736	0.005033	0.011701	0.005005	1.000000	0.711180	1.000000	1.000000	1.000000	1.000000	0.017024	0.012623	0.017253	0.015643	0.011164	0.016631	0.334960	0.339374	0.336555	0.334300	16	2
124750000	0.012056	0.005582	0.011780	0.011955	1.000000	0.720257	1.000000	1.000000	1.000000	1.000000	0.016824	0.012926	0.018048	0.016288	0.014818	0.018112	0.351760	0.349777	0.351738	0.345332	16	2
124850000	0.010201	0.008053	0.009154	0.010266	1.000000	0.729730	1.000000	0.901920	1.000000	1.000000	0.016376	0.010332	0.015614	0.015634	0.014470	0.015310	0.339735	0.343476	0.341346	0.339845	16	2
124950000	0.007355	0.008918	0.008007	0.008804	1.000000	0.496622	1.000000	1.000000	1.000000	1.000000	0.017037	0.008348	0.021404	0.016071	0.018932	0.021165	0.324362	0.329550	0.325878	0.326244	16	2
125050000	0.008560	0.004160	0.009164	0.007276	1.000000	0.701048	1.000000	1.000000	1.000000	1.000000	0.018324	0.009546	0.018006	0.016410	0.011749	0.016912	0.348009	0.364558	0.351861	0.353896	16	2
125150000	0.010455	0.008200	0.010076	0.005274	1.000000	0.596558	1.000000	1.000000	0.967742	1.000000	0.029651	0.010722	0.025988	0.027924	0.017840	0.025483	0.353457	0.362363	0.354185	0.355543	324	2
125250000	0.008143	0.004187	0.009128	0.008271	1.000000	0.826758	1.000000	1.000000	1.000000	1.000000	0.021244	0.010718	0.021790	0.019556	0.010673	0.020901	0.345655	0.351761	0.347233	0.351447	40	2
125350000	0.011786	0.004301	0.012144	0.008963	1.000000	0.714286	1.000000	0.967742	1.000000	1.000000	0.023192	0.012967	0.023954	0.021553	0.011139	0.022890	0.326677	0.344429	0.331875	0.336117	40	2
125450000	0.010110	0.008796	0.008757	0.011080	1.000000	0.836280	1.000000	0.965517	1.000000	1.000000	0.018328	0.010200	0.019210	0.017333	0.015919	0.018817	0.344810	0.356438	0.348264	0.351829	40	2
125550000	0.012849	0.006682	0.011404	0.009062	1.000000	0.633349	1.000000	0.947368	1.000000	1.000000	0.016192	0.012788	0.020501	0.015062	0.018420	0.020348	0.343529	0.342835	0.343165	0.345854	40	2
125650000	0.009669	0.008522	0.009219	0.008748	1.000000	0.589744	1.000000	0.956522	1.000000	1.000000	0.015486	0.010064	0.015934	0.014501	0.015043	0.015756	0.341453	0.344999	0.341077	0.344459	40	2
125750000	0.006319	0.006139	0.006424	0.007121	1.000000	0.814815	1.000000	1.000000	1.000000	1.000000	0.012901	0.007738	0.013868	0.012029	0.012684	0.014008	0.332200	0.335567	0.332543	0.333995	40	2
125850000	0.006609	0.004879	0.006294	0.006565	1.000000	0.652174	1.000000	1.000000	1.000000	1.000000	0.010854	0.006869	0.009847	0.009745	0.011075	0.009735	0.353021	0.342426	0.352162	0.349711	40	2
125950000	0.007129	0.006395	0.006513	0.008121	1.000000	0.659574	1.000000	0.971429	1.000000	1.000000	0.015407	0.007395	0.016203	0.014325	0.011501	0.015359	0.343253	0.351091	0.344881	0.344174	40	2
126050000	0.011691	0.008263	0.008188	0.009485	1.000000	0.677419	1.000000	1.000000	1.000000	1.000000	0.018499	0.011089	0.018319	0.017422	0.014219	0.017227	0.332861	0.332691	0.332880	0.332523	40	2
126150000	0.008835	0.005820	0.008448	0.008244	1.000000	0.707317	1.000000	1.000000	1.000000	1.000000	0.020300	0.010105	0.018146	0.019753	0.014878	0.018222	0.331249	0.333947	0.330883	0.331224	40	2
126250000	0.006035	0.005354	0.007868	0.008873	1.000000	0.711809	1.000000	0.971429	1.000000	1.000000	0.024340	0.007753	0.024735	0.022861	0.011821	0.023646	0.332651	0.332514	0.332750	0.333582	40	2
126350000	0.005540	0.006490	0.009530	0.010794	1.000000	0.888889	1.000000	1.000000	1.000000	1.000000	0.026718	0.009862	0.027038	0.025590	0.011987	0.026314	0.351466	0.348536	0.350829	0.347670	40	2
126450000	0.004841	0.006511	0.007767	0.007966	1.000000	1.000000	1.000000	1.000000	1.000000	1.000000	0.020525	0.008007	0.022023	0.019643	0.015118	0.021101	0.347869	0.348263	0.347311	0.347038	40	2
126550000	0.005907	0.008680	0.006873	0.006508	1.000000	0.736842	1.000000	1.000000	1.000000	1.000000	0.020613	0.006743	0.026451	0.020391	0.025717	0.025247	0.335590	0.337894	0.336046	0.337961	40	2
126650000	0.005440	0.008956	0.006538	0.006951	1.000000	0.619048	1.000000	1.000000	1.000000	1.000000	0.021470	0.006276	0.032796	0.021182	0.030779	0.031633	0.351431	0.350468	0.351754	0.351933	40	2
126750000	0.005546	0.008999	0.008335	0.006989	1.000000	0.689655	1.000000	1.000000	1.000000	1.000000	0.031162	0.007242	0.030946	0.030181	0.019463	0.029981	0.356281	0.350896	0.355595	0.351571	40	2
126850000	0.005749	0.005029	0.007726	0.006171	1.000000	0.699330	1.000000	0.971429	1.000000	1.000000	0.020419	0.007377	0.025148	0.019743	0.021469	0.025195	0.329685	0.331634	0.329820	0.331195	40	2
126950000	0.008486	0.006279	0.007559	0.009035	1.000000	0.761905	1.000000	1.000000	1.000000	1.000000	0.021063	0.008908	0.023084	0.020087	0.017226	0.022795	0.330602	0.330095	0.330512	0.330125	40	2
127050000	0.012167	0.007254	0.012388	0.010524	1.000000	0.669714	1.000000	1.000000	1.000000	1.000000	0.019111	0.012952	0.021947	0.018395	0.015013	0.021528	0.336453	0.347712	0.338217	0.345273	40	2
127150000	0.007081	0.005068	0.008295	0.008288	1.000000	0.565217	1.000000	1.000000	1.000000	1.000000	0.018551	0.007974	0.019533	0.017778	0.016468	0.019341	0.343297	0.348607	0.343777	0.344279	40	2
127250000	0.008977	0.006192	0.009766	0.010829	1.000000	0.387339	1.000000	1.000000	1.000000	1.000000	0.028598	0.009430	0.021439	0.026294	0.022164	0.020980	0.341515	0.345026	0.341893	0.340765	40	2
127350000	0.007420	0.004566	0.007738	0.008294	1.000000	0.577970	1.000000	1.000000	1.000000	1.000000	0.025118	0.007876	0.025617	0.023689	0.016625	0.024998	0.331426	0.335763	0.331891	0.335919	40	2
127450000	0.014173	0.007119	0.014334	0.013356	1.000000	0.461508	1.000000	1.000000	1.000000	1.000000	0.027921	0.014459	0.029720	0.027534	0.020515	0.029299	0.327527	0.339324	0.329267	0.334555	40	2
127550000	0.017612	0.007792	0.018299	0.007861	0.979592	0.559585	1.000000	0.960000	1.000000	1.000000	0.025922	0.016003	0.031898	0.031622	0.022828	0.035248	0.362247	0.354230	0.364151	0.357579	40	2
127650000	0.015681	0.007696	0.014943	0.008744	1.000000	0.645066	1.000000	1.000000	1.000000	1.000000	0.025997	0.015786	0.027740	0.025598	0.020735	0.028040	0.351274	0.352889	0.350941	0.351979	40	2
127750000	0.013655	0.008006	0.008538	0.007194	1.000000	0.610556	1.000000	1.000000	1.000000	1.000000	0.022165	0.012314	0.024218	0.023313	0.018125	0.025145	0.353448	0.351278	0.353165	0.352785	40	2
127850000	0.008985	0.007953	0.007737	0.009942	1.000000	0.749729	1.000000	1.000000	1.000000	1.000000	0.020179	0.009237	0.022517	0.019309	0.014669	0.021968	0.339337	0.337436	0.339963	0.338114	40	2
127950000	0.015252	0.011353	0.014477	0.018238	1.000000	0.742350	1.000000	0.960000	1.000000	1.000000	0.025726	0.019217	0.029888	0.019712	0.022019	0.025764	0.366321	0.366929	0.365986	0.370011	40	2
128050000	0.016954	0.008822	0.013830	0.011592	1.000000	0.903226	1.000000	0.956522	1.000000	1.000000	0.024937	0.021214	0.026804	0.019190	0.020690	0.021784	0.358901	0.358153	0.359997	0.356831	40	2
128150000	0.023179	0.008313	0.023423	0.019567	1.000000	0.684211	1.000000	0.971429	1.000000	1.000000	0.030214	0.025356	0.029247	0.028246	0.022784	0.029264	0.356147	0.355173	0.353508	0.341518	40	2
128250000	0.013881	0.008365	0.010615	0.018716	1.000000	0.760000	1.000000	0.918919	0.978723	0.918919	0.019027	0.012919	0.022742	0.014985	0.017845	0.018241	0.346196	0.349953	0.349342	0.345791	40	2
128350000	0.012569	0.014036	0.011961	0.018386	1.000000	0.565217	1.000000	1.000000	0.848214	1.000000	0.020032	0.013009	0.021799	0.019062	0.019017	0.021087	0.331559	0.331270	0.331503	0.330390	40	2
128450000	0.015225	0.008491	0.015250	0.012770	1.000000	0.574359	1.000000	0.960000	1.000000	1.000000	0.025013	0.016095	0.025030	0.023828	0.019559	0.024266	0.341345	0.344048	0.341601	0.335949	40	2
128550000	0.008768	0.006390	0.009145	0.007344	1.000000	0.670799	1.000000	0.971429	1.000000	1.000000	0.022056	0.010162	0.023884	0.021308	0.019964	0.023087	0.344836	0.349728	0.345386	0.345472	40	2
128650000	0.016317	0.004589	0.013401	0.013239	1.000000	0.790664	1.000000	1.000000	1.000000	1.000000	0.029525	0.017427	0.028405	0.028569	0.024571	0.028590	0.343939	0.355648	0.345503	0.346292	40	2
128750000	0.011892	0.005948	0.010231	0.004053	1.000000	0.826087	1.000000	1.000000	1.000000	1.000000	0.026443	0.014151	0.029865	0.023624	0.019332	0.027740	0.352797	0.345526	0.352344	0.350886	40	2
128850000	0.011757	0.007046	0.013304	0.009732	1.000000	0.549354	1.000000	1.000000	1.000000	1.000000	0.028548	0.013271	0.030099	0.026566	0.018441	0.028742	0.340599	0.340049	0.340110	0.337789	40	2
128950000	0.010363	0.006865	0.010012	0.007339	1.000000	0.631579	1.000000	0.972973	1.000000	1.000000	0.019877	0.011540	0.019450	0.018630	0.016285	0.019027	0.329907	0.330218	0.330399	0.331013	40	2
129050000	0.008800	0.007528	0.008872	0.008543	1.000000	0.703851	1.000000	1.000000	1.000000	1.000000	0.021525	0.010052	0.023683	0.020777	0.021142	0.023625	0.348328	0.348651	0.348652	0.347756	40	2
129150000	0.008999	0.005724	0.007573	0.006185	1.000000	0.742492	1.000000	1.000000	1.000000	1.000000	0.021128	0.009018	0.024659	0.020371	0.019258	0.024443	0.336253	0.345708	0.336230	0.337315	40	2
129250000	0.010389	0.005662	0.010259	0.006910	1.000000	0.619048	1.000000	0.974359	1.000000	1.000000	0.022820	0.010670	0.024362	0.021547	0.017102	0.023873	0.332388	0.331625	0.332639	0.332092	40	2
129350000	0.012335	0.006042	0.011556	0.008795	1.000000	0.395485	1.000000	1.000000	1.000000	1.000000	0.026750	0.012414	0.029366	0.025059	0.020749	0.028563	0.363993	0.356612	0.363808	0.361070	40	2
129450000	0.012589	0.005139	0.011549	0.004836	1.000000	0.719226	1.000000	1.000000	1.000000	1.000000	0.020169	0.013089	0.021070	0.019223	0.010516	0.020340	0.327856	0.328544	0.327980	0.327451	40	2
129550000	0.005618	0.009381	0.005689	0.006531	1.000000	0.395586	1.000000	1.000000	1.000000	1.000000	0.021806	0.005817	0.022584	0.021157	0.014948	0.022106	0.332355	0.334996	0.332735	0.333091	40	2
129650000	0.013500	0.010354	0.014468	0.006871	1.000000	0.539970	1.000000	1.000000	1.000000	1.000000	0.024238	0.014501	0.024149	0.022273	0.013238	0.022328	0.329570	0.332932	0.329739	0.330568	40	2
129750000	0.013595	0.007110	0.013580	0.005532	1.000000	0.351780	1.000000	1.000000	1.000000	1.000000	0.019745	0.014236	0.021283	0.017879	0.010970	0.019565	0.334575	0.334685	0.333152	0.332927	40	2
129850000	0.010442	0.007140	0.010114	0.007165	1.000000	0.581395	1.000000	1.000000	1.000000	1.000000	0.024254	0.011250	0.026044	0.024204	0.018087	0.025573	0.348062	0.351475	0.348325	0.350238	37	2
129950000	0.007622	0.005140	0.008727	0.005374	1.000000	0.448612	1.000000	1.000000	1.000000	1.000000	0.024746	0.008619	0.024957	0.023359	0.019982	0.024414	0.334396	0.335340	0.334580	0.334163	37	2
130050000	0.018139	0.006693	0.019830	0.013975	1.000000	0.466610	1.000000	1.000000	1.000000	1.000000	0.030667	0.019401	0.030370	0.029429	0.024379	0.029889	0.352739	0.360945	0.353953	0.361819	37	2
130150000	0.014453	0.007551	0.015778	0.011391	1.000000	0.738916	1.000000	1.000000	1.000000	1.000000	0.026560	0.016880	0.027452	0.024705	0.025784	0.026610	0.350369	0.349531	0.351052	0.351656	37	2
130250000	0.011582	0.011975	0.011317	0.010365	1.000000	0.672649	1.000000	1.000000	1.000000	1.000000	0.021649	0.012509	0.021737	0.020800	0.018521	0.021361	0.344158	0.342699	0.343462	0.343506	37	2
130350000	0.007740	0.003544	0.008568	0.007790	1.000000	0.619048	1.000000	1.000000	1.000000	1.000000	0.019416	0.008707	0.021648	0.017867	0.016162	0.020807	0.337049	0.337356	0.336535	0.337319	37	2
130450000	0.005802	0.003965	0.008460	0.008980	1.000000	0.615385	1.000000	1.000000	1.000000	1.000000	0.021636	0.007830	0.023468	0.019042	0.016899	0.022474	0.330988	0.333883	0.331440	0.334439	37	2
130550000	0.010259	0.005299	0.013560	0.012917	1.000000	0.889503	1.000000	1.000000	1.000000	1.000000	0.027555	0.013432	0.029672	0.024292	0.029361	0.029527	0.343943	0.339517	0.343492	0.344172	37	2
130650000	0.013251	0.008843	0.015397	0.013812	1.000000	0.752655	1.000000	0.967742	1.000000	1.000000	0.022867	0.016713	0.023039	0.021025	0.020377	0.022708	0.346494	0.350578	0.347718	0.346956	37	2
130750000	0.016088	0.006180	0.016216	0.015391	1.000000	0.478573	1.000000	1.000000	0.909091	1.000000	0.024057	0.017339	0.021678	0.022070	0.019642	0.021753	0.329401	0.331991	0.330643	0.331199	37	2
130850000	0.018659	0.008823	0.018855	0.012487	1.000000	0.589333	1.000000	1.000000	1.000000	1.000000	0.028977	0.020848	0.027730	0.026422	0.013949	0.026572	0.338093	0.354391	0.342867	0.350776	37	2
130950000	0.016852	0.007182	0.018344	0.013357	1.000000	0.633539	1.000000	0.903226	1.000000	1.000000	0.026726	0.019383	0.025937	0.022981	0.017217	0.023757	0.360111	0.366550	0.362761	0.359828	37	2
131050000	0.010253	0.007321	0.009490	0.007989	1.000000	0.580634	1.000000	1.000000	1.000000	1.000000	0.019068	0.010658	0.026053	0.017589	0.023464	0.025589	0.334379	0.331443	0.333978	0.331802	37	2
131150000	0.012256	0.012040	0.012801	0.012720	1.000000	0.618739	1.000000	1.000000	1.000000	1.000000	0.030334	0.013616	0.030567	0.028148	0.027417	0.029637	0.348915	0.347284	0.349604	0.348371	37	2
131250000	0.009224	0.014043	0.013195	0.007306	1.000000	0.655289	1.000000	1.000000	1.000000	1.000000	0.032330	0.012459	0.035082	0.030224	0.022368	0.032967	0.338892	0.339195	0.340204	0.339680	37	2
131350000	0.006095	0.007453	0.009415	0.006434	1.000000	0.656226	1.000000	1.000000	1.000000	1.000000	0.024919	0.008419	0.023333	0.022605	0.020079	0.022777	0.335960	0.337593	0.336668	0.337572	37	2
131450000	0.006460	0.008796	0.009171	0.005499	1.000000	0.610714	1.000000	0.935484	1.000000	1.000000	0.021165	0.008665	0.022178	0.019742	0.016129	0.021070	0.340253	0.346866	0.341677	0.345216	37	2
131550000	0.008410	0.007753	0.010207	0.007612	1.000000	0.640000	1.000000	0.967742	1.000000	1.000000	0.022410	0.010142	0.022807	0.020398	0.013472	0.021506	0.340315	0.350729	0.342303	0.349811	37	2
131650000	0.011242	0.004849	0.014439	0.008924	1.000000	0.666667	1.000000	1.000000	1.000000	1.000000	0.029303	0.014396	0.030467	0.025925	0.010123	0.027581	0.340355	0.347030	0.342623	0.347831	37	2
131750000	0.019031	0.007895	0.018195	0.014230	1.000000	0.612903	1.000000	0.945946	1.000000	1.000000	0.033340	0.019620	0.035383	0.031892	0.016003	0.034785	0.354894	0.354043	0.354954	0.354220	37	2
131850000	0.011404	0.010123	0.014442	0.009878	1.000000	0.615385	1.000000	0.945946	1.000000	1.000000	0.024881	0.013582	0.026063	0.023471	0.019927	0.025711	0.343171	0.347522	0.344273	0.347881	37	2
131950000	0.008946	0.002992	0.012408	0.004455	1.000000	0.600000	1.000000	1.000000	1.000000	1.000000	0.022489	0.012592	0.023764	0.019252	0.016864	0.023287	0.363455	0.363235	0.362853	0.364458	37	2
132050000	0.010789	0.007526	0.012173	0.006310	1.000000	0.913043	1.000000	0.952381	1.000000	1.000000	0.024958	0.013935	0.025173	0.022682	0.016652	0.023995	0.357179	0.360420	0.358207	0.361684	37	2
132150000	0.013456	0.010763	0.012774	0.014189	1.000000	0.620690	1.000000	0.947368	1.000000	0.974359	0.021501	0.014632	0.025719	0.020283	0.020277	0.024685	0.350263	0.354403	0.352122	0.346902	37	2
132250000	0.009843	0.009834	0.011695	0.007991	1.000000	0.600000	1.000000	0.969697	1.000000	1.000000	0.020595	0.013336	0.022977	0.019332	0.022056	0.023189	0.346228	0.342236	0.346744	0.342704	37	2
132350000	0.014088	0.012081	0.018543	0.007255	1.000000	0.792551	1.000000	0.962963	1.000000	1.000000	0.040565	0.018988	0.027806	0.036997	0.040795	0.028856	0.362828	0.362067	0.363103	0.362987	37	2
132450000	0.011099	0.007509	0.012756	0.007187	1.000000	0.672623	1.000000	1.000000	1.000000	1.000000	0.022208	0.014053	0.021407	0.020481	0.013914	0.020474	0.341570	0.346060	0.342937	0.342299	37	2
132550000	0.012501	0.007914	0.013632	0.011625	1.000000	0.646718	1.000000	0.939394	1.000000	1.000000	0.024437	0.015581	0.026875	0.021997	0.014918	0.024963	0.333700	0.337839	0.333928	0.332993	37	2
132650000	0.020839	0.015325	0.015562	0.013577	1.000000	1.000000	1.000000	1.000000	1.000000	1.000000	0.027768	0.023054	0.028681	0.022906	0.024290	0.026398	0.359991	0.361717	0.360747	0.353198	37	2
132750000	0.010891	0.014945	0.014636	0.013371	1.000000	0.939394	1.000000	1.000000	1.000000	1.000000	0.031281	0.020001	0.031068	0.026317	0.025863	0.029784	0.340102	0.339272	0.340259	0.338601	37	2
132850000	0.010641	0.013985	0.013480	0.010529	1.000000	0.894737	1.000000	0.971429	1.000000	1.000000	0.031380	0.015192	0.026206	0.029091	0.029412	0.026319	0.354723	0.351918	0.354395	0.339678	37	2
132950000	0.013841	0.010887	0.011471	0.010582	1.000000	0.747099	1.000000	0.918919	1.000000	1.000000	0.021146	0.015143	0.023377	0.020668	0.017269	0.023290	0.346033	0.347354	0.345511	0.346614	37	2
133050000	0.013472	0.009492	0.012422	0.007626	1.000000	0.680909	1.000000	0.971429	1.000000	1.000000	0.020068	0.014089	0.019873	0.018220	0.015537	0.018748	0.343535	0.351268	0.344302	0.347930	37	2
133150000	0.010751	0.008221	0.008687	0.008891	1.000000	0.667480	1.000000	1.000000	1.000000	1.000000	0.019774	0.011119	0.020357	0.018135	0.012269	0.018896	0.342806	0.343937	0.342944	0.343580	37	2
133250000	0.020834	0.013959	0.017989	0.012783	1.000000	0.709677	1.000000	0.951220	1.000000	1.000000	0.025173	0.022604	0.023898	0.026428	0.021213	0.025668	0.355437	0.354362	0.355255	0.354954	37	2
133350000	0.016276	0.009999	0.012616	0.012334	1.000000	0.708232	1.000000	0.939394	1.000000	1.000000	0.021320	0.016486	0.021546	0.019651	0.018603	0.020778	0.341280	0.347864	0.343545	0.343187	37	2
133450000	0.012071	0.010682	0.007312	0.010211	1.000000	0.619048	1.000000	1.000000	1.000000	1.000000	0.018800	0.010369	0.021912	0.016742	0.016193	0.020790	0.342167	0.345179	0.341727	0.344893	37	2
133550000	0.016918	0.012723	0.013966	0.012385	1.000000	0.749180	1.000000	1.000000	0.979592	1.000000	0.022566	0.018624	0.028236	0.023968	0.022417	0.030992	0.364019	0.368272	0.363506	0.366486	37	2
133650000	0.013981	0.009724	0.012797	0.018475	1.000000	0.631825	1.000000	1.000000	1.000000	1.000000	0.025695	0.015112	0.023444	0.023002	0.020479	0.022169	0.384389	0.377480	0.384191	0.383197	37	2
133750000	0.007314	0.006586	0.007589	0.011159	1.000000	0.701701	1.000000	1.000000	1.000000	1.000000	0.020913	0.008591	0.022254	0.019042	0.016632	0.021528	0.324532	0.323847	0.325181	0.324795	37	2
133850000	0.012165	0.005320	0.012205	0.007481	1.000000	0.565217	1.000000	0.939394	1.000000	1.000000	0.032455	0.012251	0.034229	0.030113	0.017474	0.032938	0.361423	0.362179	0.361456	0.362568	37	2
133950000	0.005972	0.003084	0.009317	0.010426	1.000000	0.703704	1.000000	0.965517	1.000000	1.000000	0.031627	0.008083	0.032974	0.027915	0.011639	0.030041	0.337433	0.344405	0.339547	0.343833	37	2
134050000	0.011013	0.004932	0.014833	0.010696	1.000000	0.589744	1.000000	1.000000	1.000000	1.000000	0.038210	0.013540	0.039815	0.034399	0.013403	0.036635	0.366794	0.373836	0.367775	0.370701	37	2
134150000	0.011532	0.007531	0.010860	0.010643	1.000000	0.719226	1.000000	1.000000	1.000000	1.000000	0.025426	0.012966	0.026339	0.024605	0.013908	0.025733	0.346085	0.347244	0.346516	0.347256	37	2
134250000	0.018186	0.016421	0.016173	0.009788	1.000000	0.778641	1.000000	1.000000	1.000000	1.000000	0.031426	0.019554	0.033711	0.030528	0.022313	0.033137	0.358013	0.365742	0.357085	0.367355	37	2
134350000	0.010832	0.009352	0.010374	0.009617	1.000000	0.629630	1.000000	1.000000	1.000000	1.000000	0.026524	0.011595	0.026393	0.025668	0.021227	0.025580	0.339512	0.355615	0.345288	0.356308	37	2
134450000	0.007872	0.004524	0.006544	0.006321	1.000000	0.602094	1.000000	1.000000	1.000000	1.000000	0.017831	0.007310	0.019160	0.016299	0.010833	0.016994	0.373007	0.379645	0.374446	0.373774	37	2
134550000	0.008279	0.005440	0.006399	0.007153	1.000000	0.591326	1.000000	1.000000	1.000000	1.000000	0.012390	0.008267	0.011909	0.012412	0.009137	0.012122	0.362322	0.373722	0.358187	0.366358	18	2
134650000	0.010096	0.004627	0.010157	0.006233	1.000000	0.555205	1.000000	1.000000	1.000000	1.000000	0.017948	0.010916	0.017899	0.016376	0.012089	0.017152	0.350750	0.365939	0.351527	0.352015	18	2
134750000	0.012954	0.004123	0.013116	0.010102	1.000000	0.796928	1.000000	0.960000	1.000000	1.000000	0.026841	0.013587	0.028269	0.024545	0.015099	0.026892	0.361150	0.367799	0.363294	0.366905	18	2
134850000	0.012027	0.007366	0.009448	0.009565	1.000000	0.851852	1.000000	0.965517	1.000000	1.000000	0.024587	0.011244	0.026362	0.022505	0.015198	0.024739	0.332339	0.333489	0.333571	0.329411	18	2
134950000	0.011468	0.014905	0.009238	0.014779	1.000000	0.789474	1.000000	0.969697	1.000000	1.000000	0.026225	0.010867	0.024267	0.025635	0.023754	0.024356	0.353778	0.352020	0.353705	0.352600	18	2
135050000	0.015744	0.011965	0.015080	0.009841	1.000000	0.777778	1.000000	0.974359	1.000000	1.000000	0.026764	0.015896	0.029053	0.025393	0.020363	0.027968	0.389448	0.390272	0.389642	0.389233	18	2
135150000	0.008858	0.006185	0.009977	0.008931	1.000000	0.567568	1.000000	0.969697	1.000000	1.000000	0.025937	0.009787	0.026184	0.024440	0.012448	0.025038	0.346271	0.348006	0.346132	0.347120	18	2
135250000	0.014093	0.010171	0.010129	0.013230	1.000000	0.567568	1.000000	1.000000	1.000000	1.000000	0.029609	0.013896	0.030088	0.028142	0.017408	0.029192	0.326706	0.327908	0.328265	0.329486	18	2
135350000	0.007746	0.009708	0.010297	0.009139	1.000000	0.781251	1.000000	1.000000	1.000000	1.000000	0.025634	0.011006	0.024554	0.024279	0.019578	0.023873	0.325109	0.336607	0.327264	0.326548	18	2
135450000	0.005935	0.006836	0.007684	0.010173	1.000000	0.589744	1.000000	0.972973	1.000000	1.000000	0.027520	0.007269	0.025231	0.025869	0.018349	0.024650	0.336202	0.336736	0.336379	0.337151	18	2
135550000	0.008209	0.003154	0.010991	0.014720	1.000000	0.538462	1.000000	1.000000	1.000000	1.000000	0.032833	0.009790	0.030405	0.030305	0.023922	0.029384	0.345543	0.367607	0.348182	0.358229	18	2
135650000	0.010539	0.002867	0.011926	0.005843	1.000000	0.512821	1.000000	0.971429	1.000000	1.000000	0.025859	0.011405	0.027588	0.024066	0.024478	0.027493	0.368306	0.371936	0.368787	0.367870	18	2
135750000	0.008032	0.003594	0.009854	0.006738	1.000000	0.545455	1.000000	1.000000	1.000000	1.000000	0.031639	0.009126	0.038128	0.029453	0.025931	0.037150	0.352430	0.374696	0.355837	0.366744	18	2
135850000	0.003304	0.002103	0.005224	0.005862	1.000000	0.567376	1.000000	1.000000	1.000000	1.000000	0.019407	0.004397	0.028244	0.017947	0.026134	0.027969	0.340915	0.369891	0.345620	0.323500	18	2
135950000	0.006172	0.002036	0.008251	0.005928	1.000000	0.598476	1.000000	0.971429	1.000000	1.000000	0.028355	0.007452	0.033471	0.026199	0.027352	0.033047	0.337205	0.334449	0.337349	0.338029	18	2
136050000	0.005995	0.001381	0.008653	0.003274	1.000000	0.462864	1.000000	0.971429	1.000000	1.000000	0.029397	0.007584	0.029786	0.026864	0.016708	0.028436	0.346282	0.355779	0.347853	0.346431	18	2
136150000	0.007058	0.001515	0.009214	0.004834	1.000000	0.602587	1.000000	0.971429	1.000000	1.000000	0.035696	0.008706	0.037189	0.033147	0.023980	0.036291	0.350060	0.361823	0.352765	0.353876	18	2
136250000	0.004998	0.001261	0.007999	0.003281	1.000000	0.619048	1.000000	1.000000	1.000000	1.000000	0.029210	0.006745	0.030990	0.027157	0.021156	0.030267	0.359974	0.366747	0.361001	0.360980	18	2
136350000	0.007900	0.001810	0.011572	0.002993	1.000000	0.526316	1.000000	1.000000	1.000000	1.000000	0.038449	0.009957	0.039915	0.035348	0.026763	0.038710	0.368824	0.373400	0.369751	0.369690	18	2
136450000	0.006654	0.001314	0.010450	0.003210	1.000000	0.600000	1.000000	0.971429	1.000000	1.000000	0.037298	0.008797	0.039182	0.033844	0.027636	0.038006	0.354303	0.360285	0.354943	0.362126	18	2
136550000	0.009198	0.001846	0.012601	0.003512	1.000000	0.464072	1.000000	1.000000	1.000000	1.000000	0.039743	0.011095	0.043516	0.036599	0.026017	0.041672	0.363566	0.369826	0.364784	0.372090	18	2
136650000	0.004965	0.006615	0.006862	0.006858	1.000000	0.414634	1.000000	0.972973	1.000000	1.000000	0.028828	0.006217	0.030699	0.026572	0.022392	0.029342	0.334119	0.349488	0.337016	0.350905	18	2
136750000	0.007059	0.002939	0.010479	0.008867	1.000000	0.384615	1.000000	1.000000	1.000000	1.000000	0.034455	0.009002	0.035568	0.031543	0.023658	0.034174	0.362962	0.365699	0.363423	0.366277	18	2
136850000	0.004821	0.002605	0.008323	0.008402	1.000000	0.426009	1.000000	0.971429	1.000000	1.000000	0.030326	0.006872	0.031397	0.027980	0.018789	0.030242	0.342647	0.359780	0.345299	0.346647	18	2
136950000	0.006285	0.008015	0.007754	0.007955	1.000000	0.553191	1.000000	0.972973	1.000000	1.000000	0.027596	0.007480	0.041151	0.026220	0.039565	0.041097	0.363381	0.370051	0.363992	0.355086	18	2
137050000	0.006199	0.007912	0.007288	0.007863	1.000000	0.561096	1.000000	1.000000	1.000000	1.000000	0.026935	0.006958	0.040845	0.025608	0.037119	0.040763	0.333520	0.333397	0.333888	0.331336	18	2
137150000	0.006181	0.004733	0.007553	0.005079	1.000000	0.849756	1.000000	1.000000	1.000000	1.000000	0.021827	0.007282	0.025072	0.020581	0.020245	0.024599	0.335643	0.334302	0.335814	0.335732	18	2
137250000	0.013228	0.007610	0.010710	0.004269	1.000000	0.788765	1.000000	1.000000	1.000000	1.000000	0.025396	0.012994	0.028643	0.023599	0.018162	0.028088	0.354768	0.362107	0.354975	0.354152	18	2
137350000	0.021802	0.013649	0.022368	0.008836	1.000000	0.605178	1.000000	1.000000	1.000000	1.000000	0.038177	0.023162	0.040184	0.036154	0.023146	0.038754	0.381563	0.386024	0.381897	0.378874	18	2
137450000	0.010717	0.007865	0.012650	0.006391	1.000000	0.865110	1.000000	1.000000	1.000000	1.000000	0.029718	0.012363	0.024913	0.027407	0.024107	0.024442	0.357909	0.370935	0.359691	0.365441	18	2
137550000	0.009133	0.004701	0.011740	0.005735	1.000000	0.840000	1.000000	1.000000	1.000000	1.000000	0.021660	0.011687	0.020113	0.020343	0.019699	0.020346	0.350795	0.353582	0.351923	0.349697	18	2
137650000	0.011991	0.006992	0.013659	0.011489	1.000000	0.761427	1.000000	1.000000	1.000000	1.000000	0.031687	0.014424	0.034154	0.029539	0.017252	0.032630	0.380330	0.379278	0.379954	0.379787	18	2
137750000	0.008043	0.003819	0.010991	0.007440	1.000000	0.823353	1.000000	1.000000	1.000000	1.000000	0.030128	0.010741	0.031830	0.028215	0.014084	0.030549	0.351913	0.353314	0.351954	0.353910	18	2
137850000	0.007609	0.002650	0.008800	0.005749	1.000000	0.969697	1.000000	0.971429	1.000000	1.000000	0.023623	0.011687	0.024861	0.022000	0.016375	0.024438	0.362353	0.364068	0.362379	0.360764	18	2
137950000	0.006570	0.001531	0.011664	0.009228	1.000000	1.000000	1.000000	1.000000	1.000000	1.000000	0.028421	0.023462	0.028187	0.024480	0.019757	0.026059	0.370497	0.368378	0.371818	0.368846	18	2
138050000	0.005778	0.004193	0.012380	0.009810	1.000000	1.000000	1.000000	0.971429	1.000000	1.000000	0.035014	0.023085	0.036031	0.032996	0.019968	0.035070	0.349350	0.363380	0.349763	0.356611	18	2
138150000	0.008350	0.005679	0.011049	0.011121	1.000000	0.947368	1.000000	0.971429	1.000000	1.000000	0.038035	0.010603	0.041429	0.036266	0.020101	0.039992	0.354568	0.363954	0.356058	0.363643	18	2
138250000	0.004570	0.001908	0.005891	0.004281	1.000000	0.765633	1.000000	1.000000	1.000000	1.000000	0.028153	0.005561	0.028140	0.026018	0.017882	0.027318	0.332649	0.337961	0.333354	0.333999	18	2
138350000	0.003996	0.002161	0.007164	0.006484	1.000000	0.527276	1.000000	0.972973	1.000000	1.000000	0.030082	0.006021	0.030193	0.028104	0.017973	0.029275	0.346664	0.344088	0.346662	0.346843	18	2
138450000	0.003566	0.002369	0.007567	0.006895	1.000000	0.761409	1.000000	1.000000	1.000000	1.000000	0.029570	0.006244	0.030724	0.027280	0.019617	0.029650	0.346080	0.352948	0.347146	0.349501	18	2
138550000	0.003841	0.002270	0.007985	0.009550	1.000000	0.771429	1.000000	0.969697	1.000000	1.000000	0.031363	0.006903	0.031837	0.029013	0.021245	0.030592	0.346352	0.351056	0.347362	0.347012	18	2
138650000	0.003846	0.002142	0.006461	0.006437	1.000000	0.645448	1.000000	1.000000	1.000000	1.000000	0.020434	0.005478	0.023402	0.018724	0.014820	0.022270	0.349254	0.364909	0.352692	0.358343	18	2
138750000	0.003507	0.001383	0.008648	0.005569	1.000000	0.714286	1.000000	0.960000	1.000000	1.000000	0.028222	0.007094	0.029988	0.025526	0.014378	0.027996	0.361555	0.355271	0.360483	0.356406	18	2
138850000	0.005632	0.001867	0.011947	0.007815	1.000000	0.809524	1.000000	1.000000	1.000000	1.000000	0.036519	0.010420	0.038494	0.033540	0.014704	0.036242	0.363748	0.371748	0.365228	0.364974	18	2
138950000	0.003530	0.002107	0.011033	0.006463	1.000000	0.780226	1.000000	0.945946	1.000000	1.000000	0.035679	0.009117	0.037332	0.033322	0.015639	0.035805	0.372837	0.367204	0.372259	0.369998	18	2
139050000	0.003909	0.002594	0.009163	0.005097	1.000000	0.567376	1.000000	0.971429	1.000000	1.000000	0.031256	0.007477	0.033410	0.028409	0.015931	0.031323	0.359842	0.363770	0.360410	0.364139	18	2
139150000	0.003912	0.002253	0.009701	0.004344	1.000000	0.666603	1.000000	1.000000	1.000000	1.000000	0.035525	0.007863	0.036856	0.032649	0.019422	0.035282	0.353438	0.352733	0.353231	0.352291	18	2
139250000	0.007408	0.002401	0.011461	0.005166	1.000000	0.526316	1.000000	0.971429	1.000000	1.000000	0.034181	0.009696	0.035840	0.031941	0.023902	0.034923	0.330133	0.336770	0.331317	0.338565	18	2
139350000	0.006441	0.002813	0.012661	0.006274	1.000000	0.971429	1.000000	1.000000	1.000000	1.000000	0.039296	0.010519	0.039947	0.034354	0.027157	0.038233	0.373101	0.366598	0.371659	0.368195	18	2
139450000	0.010842	0.003141	0.015615	0.006627	1.000000	0.815450	1.000000	1.000000	1.000000	1.000000	0.043156	0.014175	0.048005	0.039789	0.029420	0.046806	0.372812	0.363594	0.371911	0.380381	18	2
139550000	0.005895	0.002691	0.010272	0.004914	1.000000	0.476286	1.000000	1.000000	1.000000	1.000000	0.036004	0.008907	0.037767	0.033335	0.025021	0.036403	0.365984	0.378149	0.367664	0.371450	18	2
139650000	0.005745	0.003463	0.010110	0.004670	1.000000	0.580645	1.000000	0.967742	1.000000	1.000000	0.032474	0.008580	0.033784	0.030564	0.022960	0.033094	0.340678	0.347370	0.342227	0.344718	18	2
139750000	0.006748	0.003458	0.013006	0.005773	1.000000	0.631579	1.000000	0.971429	1.000000	1.000000	0.045621	0.010969	0.046828	0.042073	0.030835	0.045334	0.388701	0.382633	0.387950	0.385110	18	2
139850000	0.005715	0.003499	0.011387	0.005863	1.000000	0.572034	1.000000	1.000000	1.000000	1.000000	0.039868	0.009349	0.041305	0.037261	0.027585	0.040170	0.364124	0.371123	0.365420	0.369974	18	2
139950000	0.005006	0.004665	0.009782	0.004774	1.000000	0.619048	1.000000	0.965517	1.000000	1.000000	0.032789	0.008100	0.034518	0.029868	0.024922	0.033179	0.351782	0.363621	0.355063	0.356867	18	2
140050000	0.004801	0.004776	0.010409	0.005140	1.000000	0.641116	1.000000	0.971429	1.000000	1.000000	0.034705	0.008752	0.037035	0.031864	0.023543	0.035605	0.353020	0.353421	0.353865	0.354258	18	2
140150000	0.005529	0.004958	0.011840	0.005925	1.000000	0.640000	1.000000	1.000000	1.000000	1.000000	0.040916	0.009956	0.043390	0.038427	0.028223	0.042627	0.383593	0.377154	0.382597	0.380635	18	2
140250000	0.004339	0.004988	0.008987	0.005350	1.000000	0.512821	1.000000	1.000000	1.000000	1.000000	0.032303	0.007502	0.032338	0.030008	0.022390	0.031407	0.350728	0.350493	0.350489	0.354643	18	2
140350000	0.004942	0.004527	0.009934	0.004647	1.000000	0.666667	1.000000	0.971429	1.000000	1.000000	0.037135	0.008222	0.037908	0.034380	0.023678	0.036632	0.365193	0.362599	0.365124	0.366013	18	2
140450000	0.004744	0.004192	0.008352	0.004432	1.000000	0.514286	1.000000	1.000000	1.000000	1.000000	0.029459	0.007094	0.029407	0.027212	0.019198	0.028468	0.365603	0.371291	0.366164	0.370799	18	2
140550000	0.004184	0.004388	0.008458	0.005554	1.000000	0.478261	1.000000	0.969697	1.000000	1.000000	0.029325	0.006928	0.029639	0.027627	0.020775	0.029034	0.360109	0.360203	0.360011	0.361942	18	2
140650000	0.012698	0.003935	0.015456	0.011539	1.000000	0.736842	1.000000	1.000000	1.000000	1.000000	0.028094	0.014327	0.030241	0.026264	0.022841	0.029480	0.338836	0.351566	0.341166	0.341721	18	2
140750000	0.007861	0.003712	0.010956	0.005362	1.000000	0.478795	1.000000	1.000000	1.000000	1.000000	0.021280	0.009350	0.018367	0.019746	0.018777	0.019394	0.341220	0.361040	0.350512	0.344232	18	2
140850000	0.004412	0.003457	0.005837	0.005343	1.000000	0.320000	1.000000	1.000000	1.000000	1.000000	0.013120	0.004994	0.015477	0.011839	0.015154	0.015456	0.343198	0.361927	0.348818	0.339555	18	2
140950000	0.005888	0.003854	0.009500	0.004002	1.000000	0.465116	1.000000	1.000000	1.000000	1.000000	0.027621	0.007963	0.027535	0.025717	0.014699	0.026403	0.367491	0.355359	0.365740	0.360548	18	2
141050000	0.008863	0.004988	0.014876	0.003814	1.000000	0.423214	0.000000	0.969697	1.000000	0.030303	0.052658	0.012646	0.000000	0.049807	0.014514	0.001415	0.394213	0.374425	0.388161	0.334501	18	2
141150000	0.006187	0.005250	0.012929	0.008623	1.000000	0.713361	1.000000	0.956522	1.000000	1.000000	0.046893	0.010761	0.061606	0.041545	0.021134	0.051665	0.393223	0.374115	0.384188	0.377159	18	2
141250000	0.003871	0.003245	0.007645	0.003512	1.000000	0.429733	1.000000	0.972973	1.000000	1.000000	0.030977	0.006280	0.030613	0.028309	0.014298	0.028954	0.345384	0.356807	0.345007	0.343802	18	2
141350000	0.005459	0.004777	0.010922	0.004371	1.000000	0.482389	1.000000	1.000000	1.000000	1.000000	0.039233	0.008968	0.037186	0.036518	0.019842	0.035761	0.367901	0.367550	0.368536	0.352138	18	2
141450000	0.004870	0.004773	0.010491	0.004463	1.000000	0.472091	1.000000	0.971429	1.000000	1.000000	0.039952	0.008474	0.041187	0.036926	0.019392	0.039214	0.357880	0.353969	0.357823	0.355714	18	2
141550000	0.006172	0.005088	0.011700	0.006146	1.000000	0.827726	1.000000	1.000000	1.000000	1.000000	0.039025	0.009710	0.042723	0.036464	0.021784	0.040782	0.357854	0.356120	0.357791	0.354236	18	2
141650000	0.006137	0.003755	0.011299	0.005315	1.000000	0.686121	1.000000	1.000000	1.000000	1.000000	0.039879	0.009519	0.042754	0.037582	0.020382	0.041182	0.362389	0.355211	0.361504	0.357648	18	2
141750000	0.004900	0.004326	0.009716	0.004164	1.000000	0.740741	1.000000	1.000000	1.000000	1.000000	0.035780	0.007885	0.036998	0.033185	0.018826	0.035318	0.351375	0.353527	0.351916	0.353965	18	2
141850000	0.005483	0.004380	0.010744	0.005018	1.000000	0.537654	1.000000	0.972973	1.000000	1.000000	0.037612	0.008935	0.040050	0.035014	0.019396	0.038322	0.362521	0.355325	0.361217	0.355625	18	2
141950000	0.004673	0.004753	0.009188	0.004728	1.000000	0.601393	1.000000	0.971429	1.000000	1.000000	0.031955	0.007438	0.034731	0.029246	0.018999	0.032819	0.332498	0.352179	0.336447	0.352956	18	2
142050000	0.005974	0.004935	0.011654	0.004954	1.000000	0.538462	1.000000	0.971429	1.000000	1.000000	0.043795	0.009599	0.045714	0.040693	0.020592	0.043733	0.388821	0.381791	0.388077	0.385847	18	2
142150000	0.006705	0.004850	0.012039	0.005000	1.000000	0.520266	1.000000	0.972973	1.000000	1.000000	0.037456	0.010088	0.039719	0.035141	0.019195	0.038323	0.369992	0.374086	0.370376	0.370671	18	2
142250000	0.005780	0.004376	0.009743	0.004046	1.000000	0.569538	1.000000	0.969697	1.000000	1.000000	0.032368	0.008432	0.033830	0.029785	0.017009	0.032132	0.352153	0.359481	0.353622	0.358349	18	2
142350000	0.007162	0.004238	0.012468	0.004294	1.000000	0.488013	1.000000	1.000000	1.000000	1.000000	0.044162	0.010576	0.044963	0.040659	0.020280	0.042750	0.386262	0.384978	0.386857	0.385141	18	2
142450000	0.006688	0.002767	0.011201	0.005861	1.000000	0.488372	1.000000	0.971429	1.000000	1.000000	0.037310	0.009737	0.040770	0.034799	0.019383	0.039362	0.353214	0.370746	0.359023	0.354503	18	2
142550000	0.005133	0.003278	0.009655	0.004976	1.000000	0.531158	1.000000	0.971429	1.000000	1.000000	0.035851	0.008204	0.038104	0.033632	0.020815	0.036748	0.373944	0.383339	0.375299	0.383203	18	2
142650000	0.004470	0.001944	0.008905	0.004331	1.000000	0.628970	1.000000	0.972973	1.000000	1.000000	0.030873	0.007360	0.031568	0.028959	0.021164	0.031036	0.361230	0.368298	0.362381	0.364341	18	2
142750000	0.004935	0.001898	0.009483	0.003945	1.000000	0.548613	1.000000	0.971429	1.000000	1.000000	0.036823	0.008120	0.037083	0.033674	0.021421	0.035427	0.353506	0.356979	0.353965	0.358125	18	2
142850000	0.005561	0.003355	0.009698	0.004717	1.000000	0.597454	1.000000	0.971429	1.000000	1.000000	0.034225	0.008019	0.036215	0.031744	0.019011	0.034805	0.361609	0.364235	0.362444	0.363947	18	2
142950000	0.005010	0.002651	0.006473	0.004523	1.000000	0.473684	1.000000	0.971429	1.000000	1.000000	0.025410	0.006192	0.031247	0.023374	0.023624	0.030216	0.359806	0.354487	0.359892	0.352122	18	2
143050000	0.006834	0.002331	0.008030	0.005178	1.000000	0.599054	1.000000	1.000000	1.000000	1.000000	0.028118	0.008038	0.029320	0.026126	0.015633	0.028284	0.346742	0.348106	0.346708	0.347755	18	2
143150000	0.005320	0.003285	0.007223	0.006622	1.000000	0.429483	1.000000	1.000000	1.000000	1.000000	0.029037	0.006693	0.031280	0.026751	0.015950	0.029643	0.372636	0.386284	0.374945	0.387244	18	2
143250000	0.005720	0.004694	0.007779	0.006096	1.000000	0.487179	1.000000	1.000000	1.000000	1.000000	0.030623	0.006958	0.031883	0.028106	0.015281	0.029992	0.365685	0.375598	0.366944	0.373504	18	2
143350000	0.004165	0.003042	0.005713	0.003774	1.000000	0.536444	1.000000	1.000000	1.000000	1.000000	0.022722	0.005335	0.023978	0.020938	0.011061	0.022624	0.345249	0.355938	0.347407	0.348404	18	2
143450000	0.005905	0.006942	0.006422	0.004111	1.000000	0.629630	1.000000	0.971429	1.000000	1.000000	0.024793	0.006844	0.025587	0.023339	0.015887	0.024774	0.369339	0.374185	0.370638	0.367906	18	2
143550000	0.006063	0.008759	0.007355	0.004288	1.000000	0.723975	1.000000	0.971429	1.000000	1.000000	0.031795	0.007609	0.032694	0.029958	0.016660	0.031475	0.345401	0.342756	0.345625	0.343076	18	2
143650000	0.006525	0.006820	0.008263	0.004322	1.000000	0.749838	1.000000	1.000000	1.000000	1.000000	0.033889	0.008286	0.035077	0.031626	0.016940	0.033534	0.355962	0.358126	0.356336	0.357407	18	2
143750000	0.005034	0.002207	0.007722	0.006653	1.000000	0.532617	1.000000	0.971429	1.000000	1.000000	0.034432	0.006517	0.036654	0.031684	0.017250	0.034743	0.350740	0.347301	0.350608	0.348783	18	2
143850000	0.006620	0.002907	0.009776	0.006207	1.000000	0.488067	1.000000	1.000000	1.000000	1.000000	0.040057	0.008346	0.042811	0.037452	0.018494	0.041344	0.356759	0.353951	0.356644	0.356422	18	2
143950000	0.006752	0.004830	0.009507	0.004900	1.000000	0.708333	1.000000	1.000000	1.000000	1.000000	0.037041	0.008140	0.038118	0.034527	0.020284	0.036533	0.369405	0.369117	0.369746	0.372335	18	2
144050000	0.004182	0.004085	0.008381	0.004094	1.000000	0.599360	1.000000	0.971429	1.000000	1.000000	0.037472	0.006493	0.038534	0.034530	0.013982	0.036239	0.347822	0.351795	0.347849	0.349774	18	2
144150000	0.006676	0.006304	0.011307	0.004805	1.000000	0.492784	1.000000	0.945946	1.000000	1.000000	0.042286	0.009015	0.043668	0.039131	0.015685	0.040822	0.363927	0.369656	0.367271	0.371009	18	2
144250000	0.007622	0.006968	0.011739	0.004433	1.000000	0.480000	1.000000	0.972973	1.000000	1.000000	0.049986	0.009712	0.051670	0.047021	0.015193	0.048912	0.367848	0.379043	0.369733	0.378806	18	2
144350000	0.005332	0.005726	0.008939	0.004330	1.000000	0.486371	1.000000	1.000000	1.000000	1.000000	0.032346	0.007572	0.033105	0.029790	0.014363	0.031010	0.350550	0.355238	0.351504	0.352279	18	2
144450000	0.004276	0.004524	0.007705	0.003994	1.000000	0.434783	1.000000	1.000000	1.000000	1.000000	0.032010	0.006223	0.034198	0.029895	0.014784	0.032462	0.348484	0.346185	0.348704	0.346582	18	2
144550000	0.005608	0.005247	0.008066	0.007456	1.000000	0.615385	1.000000	0.974359	1.000000	1.000000	0.027613	0.006781	0.028746	0.025046	0.012225	0.026534	0.329945	0.344058	0.332553	0.330835	18	2
144650000	0.009104	0.006745	0.009591	0.007036	1.000000	0.581808	1.000000	1.000000	1.000000	1.000000	0.025206	0.010341	0.026543	0.024168	0.014007	0.025789	0.345727	0.343837	0.345892	0.343307	18	2
144750000	0.009321	0.006810	0.008331	0.006775	1.000000	0.514286	1.000000	1.000000	1.000000	1.000000	0.020935	0.009422	0.022191	0.019513	0.013654	0.021148	0.341130	0.355273	0.342384	0.347220	18	2
144850000	0.007842	0.003335	0.011929	0.008259	1.000000	0.495547	1.000000	0.962963	1.000000	1.000000	0.025718	0.011255	0.027780	0.021627	0.014912	0.024676	0.353548	0.358271	0.353895	0.358005	194	2
144950000	0.007777	0.006729	0.009964	0.004422	1.000000	0.416828	1.000000	1.000000	1.000000	1.000000	0.027259	0.009136	0.027616	0.025589	0.013502	0.026337	0.341349	0.348409	0.341800	0.349046	194	2
145050000	0.005021	0.003107	0.007931	0.004727	1.000000	0.487179	1.000000	0.971429	1.000000	1.000000	0.025625	0.006795	0.024843	0.023696	0.020210	0.024503	0.350049	0.356565	0.350811	0.347813	194	2
145150000	0.004493	0.001572	0.007979	0.004508	1.000000	0.359136	1.000000	0.969697	1.000000	1.000000	0.032999	0.006299	0.033268	0.030529	0.013164	0.031765	0.351045	0.374601	0.354890	0.366674	194	2
145250000	0.006702	0.002704	0.007884	0.007878	1.000000	0.666667	1.000000	0.972973	1.000000	1.000000	0.031610	0.007528	0.033128	0.029491	0.011016	0.031424	0.357824	0.365781	0.358474	0.366386	194	2
145350000	0.004794	0.001325	0.006832	0.005068	1.000000	0.514106	1.000000	1.000000	1.000000	1.000000	0.030738	0.006025	0.031377	0.028462	0.007199	0.029438	0.349131	0.349865	0.349269	0.352132	194	2
145450000	0.016966	0.003400	0.017491	0.007509	1.000000	0.421053	1.000000	1.000000	1.000000	1.000000	0.030723	0.017225	0.033485	0.028742	0.014647	0.031979	0.377088	0.408182	0.382119	0.403381	65	2
145550000	0.016834	0.003524	0.016320	0.008055	1.000000	0.378073	1.000000	0.972973	1.000000	1.000000	0.029052	0.016718	0.033121	0.027052	0.014409	0.031492	0.374971	0.386853	0.376331	0.386980	65	2
145650000	0.018475	0.001654	0.017136	0.014421	1.000000	0.342857	1.000000	1.000000	1.000000	1.000000	0.021590	0.017852	0.024916	0.020133	0.020630	0.024118	0.361116	0.364408	0.360843	0.365622	65	2
145750000	0.021126	0.003121	0.019540	0.013355	1.000000	0.461538	1.000000	1.000000	1.000000	1.000000	0.026356	0.020453	0.034772	0.024499	0.031030	0.034408	0.359739	0.366085	0.362280	0.371769	65	2
145850000	0.009100	0.001409	0.010904	0.016430	1.000000	0.600000	1.000000	0.971429	1.000000	1.000000	0.028029	0.010218	0.033604	0.026478	0.025314	0.034328	0.358641	0.363161	0.359208	0.340085	65	2
145950000	0.007870	0.001218	0.010655	0.010427	1.000000	0.517441	1.000000	1.000000	1.000000	1.000000	0.029855	0.009562	0.032938	0.027803	0.019593	0.031964	0.357984	0.365103	0.359730	0.362620	65	2
146050000	0.007800	0.001523	0.011400	0.010046	1.000000	0.457143	1.000000	1.000000	1.000000	1.000000	0.036813	0.010046	0.038933	0.033691	0.015418	0.036378	0.355232	0.369144	0.357600	0.367611	65	2
146150000	0.008947	0.002011	0.010195	0.008385	1.000000	0.558491	1.000000	0.971429	1.000000	1.000000	0.034788	0.010075	0.036202	0.032483	0.014917	0.034605	0.340881	0.345676	0.341560	0.346183	65	2
146250000	0.006664	0.002717	0.008899	0.007348	1.000000	0.473777	1.000000	1.000000	1.000000	1.000000	0.036624	0.008255	0.038214	0.033993	0.015293	0.036290	0.353195	0.373540	0.355976	0.366824	65	2
146350000	0.003974	0.005379	0.005885	0.005797	1.000000	0.565217	1.000000	0.972973	1.000000	1.000000	0.025631	0.005199	0.026386	0.023790	0.012302	0.025110	0.331962	0.340353	0.333562	0.339317	65	2
146450000	0.008118	0.008601	0.009727	0.010188	1.000000	0.734550	1.000000	0.974359	1.000000	1.000000	0.024578	0.009386	0.025696	0.023072	0.015298	0.024719	0.327549	0.338954	0.329290	0.334953	65	2
146550000	0.005735	0.006337	0.007435	0.009652	1.000000	0.502964	1.000000	0.971429	1.000000	1.000000	0.027003	0.007333	0.027864	0.025642	0.015892	0.026896	0.334766	0.355847	0.339309	0.346232	65	2
146650000	0.007273	0.005233	0.007985	0.008349	1.000000	0.774194	1.000000	0.971429	1.000000	1.000000	0.026869	0.009056	0.028054	0.025114	0.013756	0.026740	0.332284	0.353231	0.335988	0.353108	65	2
146750000	0.006948	0.003728	0.007944	0.007475	1.000000	0.715156	1.000000	1.000000	1.000000	1.000000	0.026456	0.008398	0.028708	0.024650	0.020424	0.027692	0.334885	0.341404	0.336713	0.345600	65	2
146850000	0.007371	0.003099	0.007536	0.005979	1.000000	0.584339	1.000000	0.971429	1.000000	1.000000	0.020409	0.007855	0.025893	0.018728	0.017225	0.024942	0.313686	0.329121	0.318412	0.318082	65	2
146950000	0.007534	0.007571	0.008076	0.008689	1.000000	0.793103	1.000000	0.969697	1.000000	1.000000	0.017343	0.008726	0.019544	0.016718	0.015468	0.019327	0.343056	0.341866	0.343147	0.342251	65	2
147050000	0.008167	0.006730	0.013031	0.011136	1.000000	0.485042	1.000000	0.974359	0.651163	1.000000	0.021715	0.011709	0.022814	0.021509	0.010905	0.022839	0.340359	0.349451	0.341150	0.343248	65	2
147150000	0.011972	0.007714	0.014840	0.011101	1.000000	0.734696	1.000000	1.000000	1.000000	1.000000	0.024689	0.014450	0.025155	0.023324	0.012147	0.024335	0.368259	0.370633	0.368695	0.365924	65	2
147250000	0.011504	0.004377	0.016498	0.011663	1.000000	0.634277	1.000000	1.000000	1.000000	1.000000	0.020924	0.014745	0.022687	0.021291	0.012071	0.023443	0.378265	0.385077	0.378236	0.381075	65	2
147350000	0.013489	0.009740	0.013530	0.009240	1.000000	0.666516	1.000000	1.000000	1.000000	1.000000	0.021264	0.015110	0.022030	0.020298	0.014323	0.021480	0.368416	0.377258	0.371394	0.376676	65	2
147450000	0.014013	0.006595	0.014553	0.006930	1.000000	0.740741	1.000000	1.000000	1.000000	1.000000	0.019796	0.015134	0.020894	0.020005	0.012085	0.021430	0.352295	0.353094	0.350640	0.351191	65	2
147550000	0.006468	0.004630	0.008117	0.009332	1.000000	0.601938	1.000000	1.000000	1.000000	1.000000	0.014752	0.007711	0.014258	0.014099	0.013106	0.014643	0.344207	0.352618	0.346949	0.350721	65	2
147650000	0.007837	0.003613	0.011706	0.007671	1.000000	0.773975	1.000000	1.000000	1.000000	1.000000	0.016489	0.010896	0.018292	0.017076	0.011638	0.019274	0.324977	0.344260	0.330459	0.335024	65	2
147750000	0.007573	0.007898	0.012042	0.009029	1.000000	0.512821	1.000000	1.000000	1.000000	1.000000	0.017265	0.010652	0.018158	0.017899	0.014848	0.019087	0.343735	0.341525	0.344633	0.344805	65	2
147850000	0.014107	0.011527	0.015015	0.010874	1.000000	0.579001	1.000000	0.952381	1.000000	1.000000	0.022560	0.015656	0.023627	0.021052	0.017159	0.022398	0.320216	0.321533	0.319967	0.318864	65	2
147950000	0.014987	0.007558	0.013090	0.008694	1.000000	0.664647	1.000000	0.960000	1.000000	1.000000	0.018427	0.015388	0.018626	0.015730	0.012194	0.016435	0.342280	0.342098	0.343234	0.340596	65	2
148050000	0.019578	0.010795	0.017413	0.012542	1.000000	0.870968	1.000000	0.918919	1.000000	1.000000	0.022815	0.019984	0.023567	0.019259	0.016774	0.020870	0.366941	0.368485	0.367841	0.368840	65	2
148150000	0.017064	0.008038	0.016009	0.010185	1.000000	0.612423	1.000000	0.945946	1.000000	1.000000	0.022547	0.018750	0.023357	0.021040	0.014787	0.021927	0.336517	0.336052	0.336821	0.336333	65	2
148250000	0.016429	0.012208	0.014729	0.012411	1.000000	0.684211	1.000000	0.944126	0.878788	0.909202	0.020458	0.017026	0.020962	0.018387	0.015491	0.019354	0.332196	0.330988	0.331894	0.329974	65	2
148350000	0.010397	0.009658	0.008932	0.007923	1.000000	0.697621	1.000000	0.967742	1.000000	1.000000	0.015768	0.010831	0.013956	0.014981	0.014511	0.013101	0.334043	0.339869	0.336230	0.332465	17	2
148450000	0.011862	0.004689	0.011143	0.008661	1.000000	0.647823	1.000000	1.000000	1.000000	1.000000	0.016899	0.012632	0.020929	0.015178	0.015967	0.019745	0.352062	0.353765	0.351456	0.351569	17	2
148550000	0.014065	0.006198	0.014837	0.010216	1.000000	0.552991	1.000000	0.960000	1.000000	1.000000	0.018728	0.015384	0.020897	0.016978	0.013259	0.019903	0.360403	0.367488	0.361285	0.361882	17	2
148650000	0.009379	0.009394	0.011811	0.009027	1.000000	0.569135	1.000000	1.000000	1.000000	1.000000	0.028072	0.011820	0.025467	0.026309	0.021465	0.024830	0.356964	0.372280	0.358369	0.356238	17	2
148750000	0.010873	0.008644	0.010029	0.013884	1.000000	0.567424	1.000000	1.000000	1.000000	1.000000	0.022105	0.011022	0.023544	0.020708	0.016971	0.023053	0.345561	0.347023	0.345774	0.345656	17	2
148850000	0.011749	0.007796	0.013980	0.009582	1.000000	0.565217	1.000000	0.971429	1.000000	1.000000	0.025567	0.014276	0.026438	0.024977	0.018884	0.026269	0.340972	0.346690	0.341710	0.340674	17	2
148950000	0.010774	0.005177	0.014357	0.007760	1.000000	0.684211	1.000000	0.969697	1.000000	1.000000	0.026605	0.014511	0.028910	0.024633	0.016766	0.027823	0.348869	0.343902	0.348525	0.346539	17	2
149050000	0.009283	0.004893	0.009851	0.012151	1.000000	0.767303	1.000000	0.969697	1.000000	1.000000	0.023451	0.011234	0.025726	0.022528	0.016761	0.025172	0.343065	0.347230	0.342597	0.346972	17	2
149150000	0.008117	0.006306	0.008350	0.011442	1.000000	0.666667	1.000000	0.972973	1.000000	1.000000	0.024035	0.008604	0.030352	0.021981	0.024508	0.029732	0.335253	0.340619	0.336062	0.339213	17	2
149250000	0.009329	0.008364	0.008307	0.009517	1.000000	0.435897	1.000000	1.000000	1.000000	1.000000	0.021453	0.009027	0.026640	0.020126	0.020966	0.025937	0.358126	0.361779	0.358623	0.347838	17	2
149350000	0.012868	0.008630	0.010309	0.018584	1.000000	0.700402	1.000000	0.962963	1.000000	1.000000	0.024955	0.011893	0.027216	0.023917	0.021922	0.026748	0.345003	0.342000	0.344862	0.340637	17	2
149450000	0.010538	0.010021	0.009696	0.017365	1.000000	0.435897	1.000000	0.969697	1.000000	1.000000	0.025789	0.010520	0.029724	0.023730	0.022577	0.028543	0.360276	0.361962	0.360855	0.362797	17	2
149550000	0.008196	0.009474	0.009499	0.011726	1.000000	0.586207	1.000000	0.971429	1.000000	1.000000	0.022119	0.008917	0.021914	0.021021	0.020764	0.021749	0.329873	0.333839	0.330500	0.331853	17	2
149650000	0.009838	0.008953	0.015005	0.014771	1.000000	0.649548	1.000000	1.000000	1.000000	1.000000	0.027772	0.013276	0.030650	0.025437	0.020829	0.029204	0.326968	0.342201	0.332032	0.336469	17	2
149750000	0.005566	0.012048	0.008145	0.008489	1.000000	0.461538	1.000000	1.000000	1.000000	1.000000	0.028221	0.006960	0.029583	0.026623	0.020520	0.028959	0.346760	0.349209	0.347436	0.347371	17	2
149850000	0.004912	0.011314	0.006053	0.013294	1.000000	0.521670	1.000000	0.967742	1.000000	1.000000	0.023977	0.005676	0.029678	0.022806	0.026027	0.029278	0.353677	0.354778	0.353784	0.351193	17	2
149950000	0.005670	0.016085	0.005912	0.015822	1.000000	0.521739	1.000000	1.000000	0.952381	1.000000	0.025515	0.006133	0.029496	0.025075	0.025184	0.029553	0.324869	0.332270	0.326747	0.315201	17	2
150050000	0.004625	0.010545	0.004517	0.007169	1.000000	0.482623	1.000000	1.000000	1.000000	1.000000	0.020131	0.004867	0.017647	0.019484	0.020137	0.018021	0.324824	0.340422	0.325705	0.321257	17	2
150150000	0.008848	0.010513	0.008913	0.008441	1.000000	0.571429	1.000000	0.974359	1.000000	1.000000	0.023034	0.009868	0.023271	0.021703	0.020437	0.022892	0.348834	0.352976	0.349381	0.347049	17	2
150250000	0.009647	0.008721	0.004967	0.005989	1.000000	0.635482	1.000000	1.000000	1.000000	1.000000	0.023988	0.008354	0.024164	0.022071	0.015917	0.023739	0.334485	0.338111	0.335024	0.335024	17	2
150350000	0.006440	0.011959	0.004746	0.006487	1.000000	0.627073	1.000000	1.000000	1.000000	1.000000	0.016942	0.006149	0.014836	0.016814	0.015200	0.014938	0.346365	0.348092	0.346595	0.346214	17	2
150450000	0.011521	0.013860	0.009565	0.010361	1.000000	0.702969	1.000000	0.945946	1.000000	1.000000	0.019927	0.011839	0.016334	0.019270	0.018239	0.015502	0.356694	0.355257	0.356851	0.356678	17	2
150550000	0.018383	0.007000	0.013496	0.011677	1.000000	0.878788	1.000000	1.000000	1.000000	1.000000	0.022734	0.018331	0.021902	0.021895	0.014653	0.021511	0.334403	0.344590	0.335276	0.335215	17	2
150650000	0.012324	0.006315	0.009710	0.012844	1.000000	0.857882	1.000000	1.000000	1.000000	1.000000	0.018846	0.017953	0.017361	0.022195	0.017009	0.020669	0.364023	0.373275	0.359378	0.367221	17	2
150750000	0.008312	0.002672	0.008799	0.013225	1.000000	0.552717	1.000000	0.971429	1.000000	1.000000	0.024850	0.008815	0.023897	0.023037	0.016720	0.023095	0.346520	0.351700	0.347003	0.354643	17	2
150850000	0.010549	0.007247	0.012933	0.005133	1.000000	0.526088	1.000000	1.000000	1.000000	1.000000	0.028843	0.012201	0.030126	0.027427	0.016388	0.029274	0.319257	0.335365	0.322334	0.333051	17	2
150950000	0.009664	0.006860	0.009192	0.009678	1.000000	0.606246	1.000000	0.971429	1.000000	1.000000	0.030615	0.010111	0.032044	0.028102	0.015691	0.030223	0.349817	0.348999	0.349870	0.348878	17	2
151050000	0.007652	0.005327	0.010854	0.004582	1.000000	0.740741	1.000000	1.000000	1.000000	1.000000	0.026593	0.010591	0.025976	0.025630	0.017172	0.026294	0.341000	0.349330	0.340593	0.335574	17	2
151150000	0.005376	0.002234	0.006309	0.004164	1.000000	0.594576	1.000000	1.000000	1.000000	1.000000	0.016549	0.006948	0.031068	0.015374	0.030721	0.031111	0.351220	0.352446	0.351309	0.356059	17	2
151250000	0.009211	0.002748	0.009733	0.007723	1.000000	0.680000	1.000000	1.000000	1.000000	1.000000	0.021069	0.010884	0.048534	0.019525	0.049134	0.048594	0.385857	0.383377	0.386285	0.410110	17	2
151350000	0.010013	0.002317	0.010511	0.004001	1.000000	0.639703	1.000000	1.000000	1.000000	1.000000	0.022455	0.011115	0.026879	0.020379	0.017222	0.026091	0.349482	0.365390	0.351744	0.359810	17	2
151450000	0.008769	0.003282	0.009018	0.005142	1.000000	0.641026	1.000000	1.000000	1.000000	1.000000	0.021950	0.009255	0.024086	0.020522	0.014191	0.023370	0.344944	0.346506	0.345320	0.349909	17	2
151550000	0.009561	0.003599	0.009803	0.005124	1.000000	0.621124	1.000000	1.000000	1.000000	1.000000	0.028691	0.010132	0.030648	0.026470	0.017371	0.029340	0.359836	0.357442	0.359090	0.356738	17	2
151650000	0.009660	0.005610	0.008559	0.004129	1.000000	0.642328	1.000000	1.000000	1.000000	1.000000	0.019148	0.010993	0.020859	0.018392	0.013407	0.022086	0.328495	0.326852	0.328405	0.328008	17	2
151750000	0.009662	0.008911	0.008442	0.004669	1.000000	0.645161	1.000000	0.923077	1.000000	1.000000	0.014711	0.012509	0.015230	0.014674	0.010361	0.018793	0.356942	0.356812	0.355173	0.357169	17	2
151850000	0.008255	0.009006	0.007588	0.007668	1.000000	0.642802	1.000000	1.000000	1.000000	1.000000	0.018058	0.009237	0.019740	0.017253	0.020039	0.019668	0.351640	0.354123	0.351529	0.352069	17	2
151950000	0.013445	0.006458	0.007780	0.009285	1.000000	0.666667	1.000000	1.000000	1.000000	1.000000	0.023474	0.013049	0.025240	0.022475	0.024118	0.024961	0.350367	0.351628	0.350528	0.343106	17	2
152050000	0.009569	0.005349	0.007890	0.008118	1.000000	0.640000	1.000000	1.000000	1.000000	1.000000	0.025899	0.009938	0.035209	0.024172	0.031848	0.035056	0.343070	0.350944	0.343856	0.345820	17	2
152150000	0.006077	0.002871	0.007059	0.006014	1.000000	0.589744	1.000000	1.000000	1.000000	1.000000	0.022116	0.006971	0.022810	0.020433	0.011890	0.021781	0.323522	0.344678	0.326620	0.329136	17	2
152250000	0.006482	0.006387	0.007144	0.006499	1.000000	0.733304	1.000000	1.000000	0.979592	1.000000	0.017457	0.007911	0.017197	0.016818	0.009458	0.016882	0.330108	0.338259	0.332372	0.339412	17	2
152350000	0.013223	0.009634	0.009391	0.007918	1.000000	0.828571	1.000000	1.000000	0.904762	1.000000	0.018467	0.013584	0.018261	0.016738	0.010910	0.016481	0.342764	0.342973	0.342186	0.342895	17	2
152450000	0.016369	0.011531	0.014027	0.009335	1.000000	0.783638	1.000000	1.000000	0.979592	1.000000	0.026405	0.018210	0.026819	0.025697	0.015978	0.026594	0.337647	0.338916	0.337596	0.339629	17	2
152550000	0.015538	0.006545	0.012545	0.010957	1.000000	0.760789	1.000000	1.000000	1.000000	1.000000	0.031543	0.014705	0.030220	0.030191	0.022062	0.029983	0.336618	0.347819	0.337889	0.351769	17	2
152650000	0.014712	0.006571	0.011440	0.009562	1.000000	0.611552	1.000000	1.000000	1.000000	1.000000	0.034802	0.013762	0.037123	0.032896	0.024943	0.036201	0.338974	0.352581	0.343768	0.348672	17	2
152750000	0.013692	0.003649	0.010483	0.006499	1.000000	0.651650	1.000000	1.000000	0.979592	1.000000	0.028962	0.012712	0.029943	0.027143	0.009697	0.028517	0.342125	0.349335	0.342679	0.347393	17	2
152850000	0.008188	0.006442	0.008820	0.007548	1.000000	0.880254	1.000000	1.000000	1.000000	1.000000	0.024183	0.009677	0.023861	0.023489	0.015040	0.023538	0.338803	0.353618	0.339862	0.340059	17	2
152950000	0.014126	0.011179	0.009410	0.011782	1.000000	0.789474	1.000000	1.000000	0.979592	1.000000	0.024256	0.013755	0.026202	0.020931	0.020446	0.023627	0.351376	0.365515	0.347229	0.358601	17	2
153050000	0.019535	0.006431	0.014819	0.015088	1.000000	0.819309	1.000000	1.000000	1.000000	1.000000	0.028454	0.019987	0.028119	0.025733	0.019546	0.025809	0.352429	0.354457	0.355067	0.356608	17	2
153150000	0.010417	0.012932	0.011598	0.008627	1.000000	0.920000	1.000000	0.971429	1.000000	1.000000	0.023633	0.012877	0.023545	0.023137	0.018923	0.023851	0.362991	0.366666	0.365456	0.361590	17	2
153250000	0.008181	0.002473	0.007784	0.008276	1.000000	0.656014	1.000000	1.000000	1.000000	1.000000	0.021606	0.008252	0.022259	0.020086	0.010642	0.021314	0.352122	0.359817	0.353815	0.354712	17	2
153350000	0.006973	0.005412	0.006575	0.005272	1.000000	0.692308	1.000000	1.000000	1.000000	1.000000	0.018273	0.006998	0.022778	0.017251	0.018848	0.022392	0.338112	0.336599	0.338126	0.338515	17	2
153450000	0.014267	0.012202	0.012793	0.009766	1.000000	0.607263	1.000000	1.000000	1.000000	1.000000	0.023719	0.014210	0.027110	0.023413	0.022544	0.026286	0.341878	0.342618	0.342706	0.342209	17	2
153550000	0.010591	0.008910	0.007668	0.007419	1.000000	0.564103	1.000000	0.969697	1.000000	1.000000	0.020674	0.009986	0.019182	0.020094	0.015377	0.018774	0.332247	0.333207	0.333087	0.333198	17	2
153650000	0.004820	0.011594	0.005281	0.009749	1.000000	0.689655	1.000000	0.971429	0.957447	1.000000	0.019158	0.005225	0.019335	0.018212	0.016400	0.018976	0.335707	0.336235	0.335619	0.334914	17	2
153750000	0.006340	0.005201	0.008292	0.007902	1.000000	0.641026	1.000000	1.000000	0.960000	1.000000	0.020980	0.007491	0.021817	0.019625	0.012258	0.021034	0.349709	0.348960	0.350072	0.348660	17	2
153850000	0.012826	0.013537	0.011207	0.015205	1.000000	0.842105	1.000000	1.000000	0.957447	1.000000	0.021932	0.014459	0.022786	0.021461	0.018028	0.022615	0.358576	0.357777	0.359993	0.358235	17	2
153950000	0.013337	0.015582	0.011075	0.015891	1.000000	0.876296	1.000000	1.000000	0.629630	1.000000	0.024476	0.020021	0.024717	0.026401	0.018203	0.027113	0.343208	0.335811	0.338900	0.335838	17	2
154050000	0.011322	0.010439	0.012304	0.006550	1.000000	0.729917	1.000000	0.952381	1.000000	1.000000	0.020133	0.020058	0.019687	0.020798	0.010310	0.022453	0.331115	0.337715	0.338073	0.337548	17	2
154150000	0.013139	0.013165	0.010554	0.010034	1.000000	0.698489	1.000000	1.000000	0.809524	1.000000	0.022944	0.013765	0.023312	0.021539	0.014321	0.022088	0.340135	0.347504	0.341055	0.350548	17	2
154250000	0.018781	0.011655	0.013766	0.011184	1.000000	0.606268	1.000000	0.971429	0.693878	0.974359	0.025813	0.018319	0.026056	0.023534	0.013221	0.023785	0.342433	0.342672	0.342486	0.342770	17	2
154350000	0.016230	0.011800	0.011315	0.013241	1.000000	0.806452	0.977778	0.923077	0.777778	0.971429	0.019230	0.015583	0.019529	0.017821	0.013861	0.017971	0.326587	0.335792	0.327494	0.331016	17	2
154450000	0.016640	0.018973	0.010725	0.020739	1.000000	0.736842	1.000000	0.951220	0.611910	0.939394	0.021875	0.015084	0.024482	0.019147	0.021788	0.022587	0.343744	0.345660	0.343766	0.347727	17	2
154550000	0.014816	0.012994	0.008498	0.013046	0.913043	0.724138	1.000000	0.862069	1.000000	1.000000	0.017789	0.013268	0.019274	0.019082	0.016499	0.013657	0.347889	0.351991	0.353760	0.350081	17	2
154650000	0.015901	0.014925	0.014011	0.013792	0.948718	0.572034	1.000000	0.814815	0.742857	0.853355	0.018945	0.020882	0.018923	0.025735	0.016821	0.024734	0.355179	0.357378	0.358202	0.358744	17	2
154750000	0.023229	0.022005	0.011592	0.016349	0.869565	0.761427	1.000000	1.000000	0.739130	0.962963	0.025107	0.019007	0.023953	0.021791	0.021634	0.023508	0.339924	0.338051	0.331567	0.339812	17	2
154850000	0.013406	0.014586	0.008123	0.011753	0.826087	0.556964	1.000000	0.794872	0.476410	0.757576	0.017759	0.013315	0.017485	0.016271	0.014366	0.017846	0.350154	0.347053	0.356995	0.343324	17	2
154950000	0.012118	0.013138	0.010365	0.009845	0.977778	0.809524	1.000000	0.931034	0.760000	1.000000	0.016992	0.011918	0.015735	0.016446	0.013234	0.015960	0.339579	0.343198	0.339867	0.340829	17	2
155050000	0.014194	0.010794	0.016174	0.016191	1.000000	0.629630	0.969697	0.953488	0.858720	0.939394	0.023942	0.016050	0.020890	0.023066	0.016566	0.020615	0.347139	0.346287	0.347273	0.346972	17	2
155150000	0.019621	0.012757	0.018858	0.022558	1.000000	0.440000	1.000000	1.000000	0.842105	0.923077	0.034625	0.019100	0.030169	0.033438	0.022554	0.029157	0.339178	0.341443	0.339823	0.337151	17	2
155250000	0.004883	0.010296	0.006617	0.014263	1.000000	0.432432	1.000000	1.000000	1.000000	0.960000	0.023827	0.005885	0.017733	0.022411	0.016958	0.017341	0.334864	0.333701	0.334819	0.335005	17	2
155350000	0.011730	0.009068	0.011473	0.012865	1.000000	0.425337	1.000000	1.000000	0.800000	1.000000	0.022819	0.011942	0.021754	0.021589	0.015757	0.021221	0.338356	0.342789	0.339166	0.343293	17	2
155450000	0.010666	0.007376	0.007704	0.015153	1.000000	0.448276	1.000000	1.000000	0.952381	1.000000	0.024720	0.009339	0.024954	0.021779	0.017333	0.022934	0.319498	0.345855	0.319016	0.342061	17	2
155550000	0.010916	0.009999	0.009425	0.015117	1.000000	0.600000	1.000000	1.000000	1.000000	1.000000	0.019794	0.011029	0.022592	0.018080	0.019587	0.021621	0.333257	0.336548	0.333829	0.340515	17	2
155650000	0.013835	0.008306	0.013271	0.005937	1.000000	0.628571	1.000000	1.000000	1.000000	1.000000	0.024907	0.014317	0.018976	0.023338	0.023405	0.019054	0.339094	0.339503	0.339391	0.339115	17	2
155750000	0.007153	0.006094	0.007997	0.006722	1.000000	0.473684	1.000000	1.000000	1.000000	1.000000	0.017844	0.008035	0.010637	0.016531	0.017955	0.011049	0.347318	0.358831	0.349255	0.339158	17	2
155850000	0.011853	0.009490	0.011681	0.006309	1.000000	0.670369	1.000000	1.000000	1.000000	1.000000	0.022074	0.012679	0.021833	0.020687	0.016287	0.020002	0.347314	0.346993	0.347910	0.346948	17	2
155950000	0.022254	0.010183	0.019478	0.010479	1.000000	0.763425	1.000000	1.000000	1.000000	1.000000	0.026605	0.023037	0.024820	0.025732	0.020162	0.026319	0.338398	0.347208	0.339347	0.339145	17	2
156050000	0.010153	0.006071	0.008163	0.012529	1.000000	0.621608	1.000000	1.000000	1.000000	1.000000	0.021160	0.010212	0.019810	0.019861	0.014840	0.018565	0.332132	0.338317	0.332348	0.335068	17	2
156150000	0.013501	0.010168	0.010142	0.010742	1.000000	0.800000	1.000000	1.000000	1.000000	1.000000	0.018544	0.013392	0.021881	0.017409	0.018707	0.021301	0.349112	0.348240	0.349121	0.350134	17	2
156250000	0.014181	0.006825	0.008943	0.011747	1.000000	0.636235	1.000000	1.000000	1.000000	1.000000	0.023352	0.013538	0.023800	0.021912	0.018935	0.021675	0.337687	0.340676	0.338641	0.337503	17	2
156350000	0.012563	0.008322	0.010629	0.009636	1.000000	0.903226	1.000000	1.000000	1.000000	1.000000	0.024821	0.013130	0.025546	0.023487	0.018425	0.024173	0.329217	0.331648	0.328310	0.329641	17	2
156450000	0.010762	0.005497	0.011074	0.007419	1.000000	0.709677	1.000000	1.000000	1.000000	1.000000	0.019690	0.012043	0.020713	0.019072	0.012428	0.020530	0.351646	0.354340	0.352442	0.354950	17	2
156550000	0.010129	0.007083	0.009043	0.009266	1.000000	0.496623	1.000000	1.000000	1.000000	1.000000	0.021381	0.010277	0.022457	0.019654	0.017391	0.021797	0.347022	0.347606	0.346806	0.346586	17	2
156650000	0.010462	0.005284	0.009231	0.009419	1.000000	0.736842	1.000000	1.000000	1.000000	1.000000	0.018164	0.010924	0.018332	0.016898	0.015591	0.018060	0.361563	0.362339	0.362143	0.357041	17	2
156750000	0.013212	0.010162	0.015295	0.013312	1.000000	0.638631	1.000000	1.000000	1.000000	1.000000	0.030902	0.015097	0.031553	0.028993	0.018156	0.030363	0.333453	0.343866	0.335214	0.344102	17	2
156850000	0.011922	0.009972	0.012561	0.009742	1.000000	0.709677	1.000000	1.000000	1.000000	1.000000	0.020641	0.013071	0.022416	0.019824	0.017451	0.022510	0.345399	0.346446	0.347496	0.347278	17	2
156950000	0.014965	0.009716	0.011706	0.010182	1.000000	0.793103	1.000000	0.974359	0.962963	1.000000	0.023962	0.015297	0.023209	0.021614	0.013707	0.020975	0.344729	0.341542	0.346536	0.343451	17	2
157050000	0.014756	0.010576	0.013187	0.011306	1.000000	0.575117	1.000000	1.000000	1.000000	1.000000	0.027144	0.015041	0.026724	0.024804	0.015187	0.024999	0.328968	0.335264	0.330104	0.332909	17	2
157150000	0.009464	0.007438	0.009017	0.007445	1.000000	0.638276	1.000000	0.974359	1.000000	1.000000	0.024677	0.009793	0.025913	0.023027	0.018155	0.025112	0.335006	0.333226	0.335145	0.334264	17	2
157250000	0.013414	0.008765	0.013188	0.010482	1.000000	0.694088	1.000000	1.000000	1.000000	1.000000	0.023688	0.014743	0.024021	0.022701	0.014620	0.023374	0.322762	0.322523	0.322899	0.322245	17	2
157350000	0.014070	0.008133	0.013999	0.016268	1.000000	0.739130	1.000000	1.000000	1.000000	1.000000	0.021238	0.015367	0.022241	0.019366	0.018734	0.019633	0.332754	0.338060	0.332421	0.330325	17	2
157450000	0.013069	0.011727	0.014347	0.015710	1.000000	0.771496	1.000000	1.000000	1.000000	1.000000	0.022315	0.015885	0.021767	0.020210	0.018609	0.019387	0.348100	0.350342	0.344888	0.347263	17	2
157550000	0.011139	0.006642	0.009784	0.009056	1.000000	0.840000	1.000000	0.972973	1.000000	1.000000	0.019816	0.012062	0.020215	0.018608	0.012597	0.019409	0.326217	0.324830	0.326059	0.325359	17	2
157650000	0.009089	0.010413	0.008278	0.012277	1.000000	0.869565	1.000000	1.000000	0.933457	1.000000	0.018024	0.009400	0.018738	0.017577	0.017601	0.018845	0.351337	0.352030	0.351358	0.345388	17	2
157750000	0.025128	0.021838	0.022126	0.019421	0.913043	0.809524	0.960000	0.925926	0.702170	0.960000	0.028876	0.025845	0.028872	0.029388	0.023453	0.029856	0.348503	0.347947	0.348123	0.349028	17	2
157850000	0.009721	0.009516	0.008816	0.006726	1.000000	0.588604	1.000000	1.000000	1.000000	1.000000	0.016928	0.009891	0.017830	0.016299	0.015413	0.017735	0.339210	0.338962	0.339440	0.339198	17	2
157950000	0.010701	0.007037	0.011787	0.008430	1.000000	0.696970	1.000000	1.000000	1.000000	1.000000	0.021794	0.011765	0.025091	0.020244	0.019447	0.024396	0.340409	0.339260	0.340537	0.340059	17	2
158050000	0.015627	0.008616	0.013824	0.012763	1.000000	0.758621	1.000000	1.000000	0.978723	1.000000	0.021820	0.018030	0.024309	0.022508	0.020912	0.025745	0.340079	0.345991	0.340816	0.341697	17	2
158150000	0.020634	0.007606	0.019994	0.013327	1.000000	0.709664	1.000000	0.957447	1.000000	1.000000	0.027725	0.024453	0.028151	0.029420	0.023007	0.031342	0.359410	0.362278	0.359091	0.359588	17	2
158250000	0.030337	0.022712	0.030435	0.024254	1.000000	0.760000	1.000000	0.971429	0.930233	1.000000	0.037952	0.031393	0.042711	0.036714	0.033636	0.041527	0.357792	0.359921	0.357908	0.356670	17	2
158350000	0.016355	0.017427	0.015902	0.018843	1.000000	0.440000	1.000000	0.894737	0.925926	0.880000	0.022330	0.017173	0.024102	0.021120	0.020374	0.023419	0.327012	0.327543	0.327395	0.327787	17	2
158450000	0.015966	0.010243	0.012579	0.016550	1.000000	0.495768	0.774858	0.925926	0.608696	0.878788	0.019146	0.014819	0.022071	0.019026	0.016693	0.023257	0.340988	0.341477	0.339845	0.344837	17	2
158550000	0.007720	0.005112	0.006427	0.007180	1.000000	0.550476	1.000000	1.000000	0.967742	1.000000	0.016676	0.008069	0.015517	0.015524	0.012906	0.015837	0.331852	0.335293	0.333570	0.329890	17	2
158650000	0.011315	0.008364	0.010491	0.008634	1.000000	0.494652	1.000000	1.000000	0.900880	1.000000	0.018546	0.012195	0.016702	0.018955	0.011766	0.016907	0.359105	0.369497	0.361528	0.368173	17	2
158750000	0.014455	0.008519	0.010499	0.010692	1.000000	0.518519	1.000000	1.000000	1.000000	1.000000	0.020739	0.014089	0.023155	0.017944	0.023806	0.024038	0.363205	0.355767	0.362614	0.359763	210	2
158850000	0.008632	0.007352	0.009914	0.012716	1.000000	0.563566	1.000000	1.000000	1.000000	1.000000	0.020196	0.009997	0.016076	0.018608	0.020659	0.016621	0.338739	0.331928	0.338670	0.337805	210	2
158950000	0.016356	0.012938	0.015054	0.015882	1.000000	0.769231	0.957447	1.000000	1.000000	0.894737	0.020788	0.017310	0.020527	0.020016	0.020213	0.021377	0.338287	0.340756	0.336009	0.336867	210	2
159050000	0.008469	0.007431	0.011074	0.009698	1.000000	0.578947	1.000000	0.925926	1.000000	0.810223	0.016956	0.011947	0.023828	0.015523	0.018168	0.017835	0.369569	0.345066	0.358164	0.351352	210	2
159150000	0.006650	0.006112	0.008529	0.011323	1.000000	0.695652	1.000000	1.000000	0.951220	0.894737	0.017082	0.009141	0.019767	0.013755	0.016287	0.015541	0.318723	0.327766	0.331584	0.340083	210	2
159250000	0.008705	0.003346	0.011354	0.009105	1.000000	0.631579	1.000000	1.000000	1.000000	1.000000	0.015493	0.011550	0.020510	0.013868	0.019806	0.015307	0.329226	0.333749	0.330299	0.330688	145	2
159350000	0.003718	0.008275	0.007456	0.008828	1.000000	0.904762	1.000000	1.000000	1.000000	0.903361	0.012816	0.010094	0.016632	0.014069	0.014811	0.010993	0.331750	0.360765	0.368886	0.365113	145	2
159450000	0.014523	0.010325	0.012974	0.015751	1.000000	0.842105	1.000000	1.000000	0.938776	1.000000	0.021906	0.015862	0.023474	0.019077	0.018089	0.021344	0.348196	0.362495	0.353806	0.351378	145	2
159550000	0.013287	0.014459	0.013481	0.012314	1.000000	0.680114	1.000000	0.956522	0.962963	1.000000	0.020338	0.014829	0.020408	0.019105	0.017863	0.020331	0.328833	0.335247	0.330303	0.341196	145	2
159650000	0.012189	0.012183	0.011705	0.008809	1.000000	0.644051	1.000000	0.969697	0.918367	1.000000	0.019175	0.013317	0.018723	0.017724	0.016702	0.017655	0.340517	0.340577	0.339911	0.341573	145	2
159750000	0.011455	0.009313	0.011723	0.008847	1.000000	0.516129	1.000000	0.962963	0.947368	1.000000	0.021727	0.011893	0.022186	0.020150	0.011378	0.020758	0.357883	0.357403	0.357760	0.356949	145	2
159850000	0.018907	0.012905	0.016214	0.013772	1.000000	0.571429	1.000000	0.920000	0.967742	1.000000	0.025466	0.017967	0.026862	0.025274	0.017628	0.026743	0.341457	0.342613	0.342000	0.341372	145	2
159950000	0.012270	0.009924	0.010899	0.016723	1.000000	0.503719	1.000000	1.000000	0.931313	1.000000	0.019991	0.012351	0.020793	0.018194	0.017156	0.019680	0.337162	0.336489	0.337691	0.337309	145	2
160050000	0.007038	0.013700	0.007853	0.018810	1.000000	0.405405	1.000000	0.952381	0.953488	0.974359	0.019852	0.008258	0.021381	0.016348	0.019461	0.020299	0.331447	0.339486	0.334842	0.339970	145	2
160150000	0.006944	0.016652	0.005491	0.014281	0.948718	0.392489	1.000000	0.952381	1.000000	0.971429	0.021897	0.006442	0.022383	0.021050	0.020362	0.020741	0.349626	0.350995	0.350896	0.350232	145	2
160250000	0.006063	0.018370	0.008644	0.014714	1.000000	0.378378	1.000000	1.000000	0.806452	1.000000	0.022188	0.008090	0.016867	0.022639	0.023154	0.018111	0.332287	0.340766	0.335224	0.338367	156	2
160350000	0.009193	0.014684	0.012224	0.014984	1.000000	0.708333	1.000000	0.962963	0.709677	0.960000	0.018407	0.012222	0.017679	0.020836	0.018120	0.018778	0.329660	0.322752	0.328147	0.327610	156	2
160450000	0.013665	0.007833	0.013766	0.011676	1.000000	0.405405	1.000000	0.909091	1.000000	0.880000	0.013237	0.014126	0.016232	0.014206	0.012037	0.017291	0.345345	0.346553	0.345608	0.345484	156	2
160550000	0.013499	0.012669	0.015372	0.015206	1.000000	0.391304	1.000000	1.000000	0.777778	1.000000	0.020481	0.015092	0.020845	0.020706	0.017708	0.021173	0.335702	0.335138	0.335834	0.335163	156	2
160650000	0.014662	0.013401	0.014739	0.012477	1.000000	0.454545	1.000000	0.931034	1.000000	0.838710	0.018859	0.015783	0.017309	0.019356	0.014847	0.018956	0.337608	0.337286	0.337755	0.338404	156	2
160750000	0.017271	0.013756	0.017236	0.009196	0.815450	0.410256	0.652174	0.833346	0.893389	0.814815	0.024201	0.018123	0.021458	0.025991	0.014369	0.024277	0.345100	0.362135	0.344703	0.360158	156	2
160850000	0.019654	0.019928	0.018986	0.017969	0.800000	0.703704	0.923288	0.913043	0.787234	1.000000	0.023131	0.020664	0.022117	0.022797	0.020295	0.022267	0.318575	0.318424	0.317885	0.318712	156	2
160950000	0.013470	0.016023	0.013416	0.015752	0.903226	0.478261	0.768935	0.931034	0.655664	0.894737	0.019217	0.014212	0.016566	0.018675	0.017992	0.017013	0.328679	0.328132	0.328619	0.328266	156	2
161050000	0.016615	0.012859	0.011115	0.016302	1.000000	0.658802	0.894737	1.000000	1.000000	0.965517	0.019451	0.015065	0.021574	0.019036	0.018840	0.022779	0.337970	0.335759	0.337244	0.337367	156	2
161150000	0.010855	0.012088	0.009954	0.009406	1.000000	0.390451	1.000000	0.947368	0.759184	0.947368	0.016575	0.011095	0.016150	0.015258	0.013898	0.016394	0.340490	0.339711	0.343087	0.336843	363	2
161250000	0.015088	0.003102	0.010929	0.011387	1.000000	0.523810	1.000000	1.000000	1.000000	1.000000	0.028999	0.013463	0.023681	0.024519	0.028542	0.021667	0.355634	0.351218	0.350070	0.349920	56	2
161350000	0.010913	0.002705	0.011624	0.006039	1.000000	0.703704	1.000000	1.000000	1.000000	1.000000	0.026665	0.011516	0.024544	0.021440	0.018503	0.023585	0.344436	0.348515	0.341264	0.329101	56	2
161450000	0.008586	0.003295	0.005686	0.008916	1.000000	0.426557	1.000000	1.000000	1.000000	1.000000	0.015423	0.007597	0.017006	0.014970	0.019487	0.017321	0.345565	0.348576	0.341134	0.343001	56	2
161550000	0.012348	0.007444	0.011546	0.008351	1.000000	0.458819	1.000000	1.000000	1.000000	1.000000	0.023445	0.012591	0.023061	0.021801	0.024924	0.021870	0.334406	0.330378	0.333692	0.333394	56	2
161650000	0.008696	0.007937	0.008029	0.010496	1.000000	0.265003	1.000000	0.903226	1.000000	0.897436	0.018283	0.008485	0.019519	0.014489	0.019287	0.015911	0.336781	0.346775	0.349077	0.344441	56	2
161750000	0.011577	0.007968	0.011594	0.010397	1.000000	0.520093	1.000000	0.969697	1.000000	1.000000	0.029736	0.012449	0.028519	0.027951	0.021525	0.027767	0.334591	0.331328	0.335051	0.332181	56	2
161850000	0.009989	0.009790	0.013759	0.009624	1.000000	0.519029	1.000000	0.974359	1.000000	1.000000	0.029107	0.013258	0.029411	0.027491	0.016790	0.028460	0.324516	0.332510	0.326184	0.326535	56	2
161950000	0.013541	0.009644	0.014534	0.012694	1.000000	0.593833	1.000000	0.971429	1.000000	1.000000	0.027523	0.014512	0.030121	0.026386	0.016641	0.029302	0.333469	0.342320	0.336114	0.340414	56	2
162050000	0.007787	0.007769	0.007531	0.005582	1.000000	0.580980	1.000000	1.000000	1.000000	1.000000	0.019755	0.008347	0.018172	0.018602	0.016345	0.018051	0.342782	0.344876	0.343249	0.340717	56	2
162150000	0.015518	0.011252	0.013866	0.012166	1.000000	0.574830	1.000000	1.000000	0.847595	1.000000	0.021594	0.015837	0.021498	0.020215	0.014077	0.020442	0.341797	0.351319	0.343608	0.348139	56	2
162250000	0.013091	0.009233	0.012279	0.009947	1.000000	0.554286	1.000000	0.864865	0.785805	0.809524	0.015084	0.013828	0.014494	0.014719	0.010364	0.014564	0.328650	0.325982	0.327696	0.326682	56	2
162350000	0.014291	0.009430	0.015710	0.012298	1.000000	0.785752	1.000000	1.000000	1.000000	1.000000	0.022016	0.016228	0.022777	0.020263	0.011895	0.020919	0.330906	0.334183	0.331795	0.333212	56	2
162450000	0.014004	0.010717	0.015061	0.012065	1.000000	0.571429	1.000000	0.942857	0.915331	1.000000	0.020195	0.016071	0.019400	0.020455	0.014461	0.020318	0.329856	0.330336	0.329796	0.329939	56	2
162550000	0.016313	0.011897	0.013707	0.012202	0.935484	0.482670	0.948718	0.924636	0.734694	0.974359	0.020656	0.015662	0.021688	0.019258	0.013737	0.020680	0.325448	0.324092	0.325814	0.324045	56	2
162650000	0.013690	0.012625	0.009936	0.012515	0.736306	0.625125	0.800000	0.918919	0.565217	0.912469	0.015383	0.012967	0.015378	0.016305	0.012881	0.016306	0.337400	0.337546	0.337741	0.337745	56	2
162750000	0.012364	0.012469	0.011024	0.012648	0.627907	0.514950	0.512839	0.872955	0.613364	0.752744	0.013334	0.012812	0.013064	0.013804	0.013463	0.013646	0.336815	0.336161	0.337127	0.336053	56	2
162850000	0.028616	0.018486	0.023321	0.025200	0.809524	0.578947	0.480000	0.806452	0.488372	0.631579	0.028972	0.027687	0.026393	0.027109	0.025136	0.024979	0.348111	0.347576	0.345473	0.346641	56	2
162950000	0.027405	0.021869	0.020249	0.026612	0.800000	0.628682	0.947368	0.914286	0.880000	0.947368	0.030207	0.024517	0.029018	0.026632	0.028486	0.025387	0.330128	0.332494	0.324933	0.326642	56	2
163050000	0.014918	0.012784	0.011992	0.014589	0.748662	0.517598	0.717342	0.777778	0.484848	0.798751	0.016338	0.014174	0.016736	0.015096	0.013995	0.015945	0.330344	0.330246	0.330306	0.330499	56	2
163150000	0.015134	0.014017	0.014784	0.014760	1.000000	0.415631	0.969697	0.888889	0.759125	0.878938	0.017818	0.015485	0.017323	0.016878	0.015340	0.016814	0.341393	0.346033	0.342377	0.343224	56	2
163250000	0.008958	0.010275	0.010517	0.012996	0.909315	0.549606	0.872340	0.809524	0.809524	0.737081	0.013984	0.010260	0.014594	0.013310	0.013077	0.014237	0.338054	0.336771	0.338693	0.335823	56	2
163350000	0.010006	0.003087	0.009213	0.007206	1.000000	0.789149	0.880000	0.891892	0.880000	0.846154	0.014105	0.009726	0.012102	0.010433	0.008751	0.010879	0.351459	0.359907	0.351824	0.351631	56	2
163450000	0.013887	0.003385	0.017255	0.012950	1.000000	0.578947	1.000000	0.939394	1.000000	1.000000	0.020114	0.018226	0.031270	0.019161	0.026971	0.028760	0.324853	0.327295	0.327022	0.328841	56	2
163550000	0.013242	0.004996	0.010228	0.010427	1.000000	0.490820	0.878049	0.871795	0.826087	0.871795	0.017989	0.012189	0.015153	0.014373	0.012600	0.014448	0.344413	0.347972	0.345440	0.341428	56	2
163650000	0.013098	0.012241	0.014225	0.011752	1.000000	0.588787	0.972973	0.971429	0.838710	0.972973	0.021325	0.013982	0.021358	0.020329	0.015726	0.021313	0.319480	0.325852	0.320297	0.323700	56	2
163750000	0.017783	0.014841	0.017901	0.016562	0.910269	0.550110	0.974359	1.000000	0.714286	1.000000	0.021690	0.018650	0.023028	0.020520	0.017879	0.022652	0.336944	0.328519	0.335751	0.333167	56	2
163850000	0.018766	0.015411	0.018588	0.018874	0.960000	0.728919	0.885745	0.920000	0.813953	0.656044	0.021062	0.019431	0.021144	0.019630	0.019724	0.020516	0.338853	0.339493	0.339559	0.338767	56	2
163950000	0.012610	0.007224	0.010703	0.008846	0.971429	0.548746	0.948718	0.931034	0.931034	0.783573	0.012880	0.012369	0.012495	0.010847	0.009731	0.010848	0.336623	0.336759	0.336885	0.336950	56	2
164050000	0.011068	0.004741	0.010291	0.007940	0.935484	0.463415	0.518519	0.828588	0.939394	0.562367	0.011621	0.011051	0.010520	0.010215	0.009422	0.010192	0.337328	0.338835	0.336989	0.336990	56	2
164150000	0.009341	0.007165	0.009457	0.009735	1.000000	0.652174	0.511111	0.939394	1.000000	0.652174	0.012463	0.010210	0.010191	0.011005	0.011944	0.010309	0.347449	0.348889	0.347971	0.346347	56	2
164250000	0.007451	0.007771	0.009251	0.007093	0.977778	0.574297	0.596591	0.939394	0.977778	0.813306	0.012956	0.009343	0.008411	0.011874	0.013262	0.009466	0.355669	0.354437	0.356901	0.355808	56	2
164350000	0.011158	0.008470	0.010415	0.006090	0.955556	0.580645	0.547268	0.854105	0.972973	0.755408	0.012760	0.011436	0.010012	0.011949	0.010081	0.009717	0.323854	0.324245	0.323769	0.323765	56	2
164450000	0.012939	0.011143	0.011653	0.012281	0.677419	0.818182	0.513210	0.594595	0.599777	0.789474	0.013458	0.013330	0.012936	0.012741	0.012467	0.012744	0.328752	0.332639	0.330645	0.331199	56	2
164550000	0.012273	0.014592	0.012643	0.017204	0.806962	0.666667	0.939394	0.789474	0.939394	0.578947	0.014435	0.014159	0.014488	0.017517	0.017188	0.018482	0.338891	0.340810	0.344245	0.340252	56	2
164650000	0.024019	0.023551	0.020674	0.029213	0.782609	0.780409	0.595673	0.857143	0.683459	0.842105	0.028312	0.025130	0.028391	0.027855	0.030013	0.028444	0.342244	0.339605	0.344945	0.346613	56	2
164750000	0.011332	0.011747	0.011273	0.010883	1.000000	0.478261	1.000000	1.000000	1.000000	1.000000	0.014227	0.012084	0.017579	0.016846	0.015895	0.021488	0.344429	0.341311	0.348084	0.348004	70	2
164850000	0.016146	0.012582	0.012417	0.013618	1.000000	0.593189	1.000000	0.857143	0.608036	0.904762	0.021844	0.014238	0.021900	0.018156	0.014654	0.019716	0.345165	0.332066	0.339037	0.337337	70	2
164950000	0.015400	0.012448	0.014487	0.016096	1.000000	0.758519	1.000000	0.848485	0.906112	0.920000	0.019342	0.016764	0.020110	0.018490	0.016544	0.019607	0.340960	0.344896	0.345377	0.342506	70	2
165050000	0.016962	0.011612	0.015775	0.015850	1.000000	0.706304	0.969697	0.904762	0.969697	0.923077	0.022377	0.018290	0.021582	0.020417	0.020254	0.021106	0.325355	0.326465	0.325890	0.325575	70	2
165150000	0.016391	0.015571	0.020464	0.015450	1.000000	0.768935	1.000000	0.960000	1.000000	1.000000	0.027356	0.021205	0.029698	0.024942	0.023255	0.025347	0.320880	0.320969	0.320068	0.321174	70	2
165250000	0.008003	0.007816	0.011298	0.012209	1.000000	0.575906	1.000000	0.942857	1.000000	0.965517	0.020661	0.010269	0.019287	0.018447	0.017844	0.018620	0.335060	0.334535	0.335278	0.330023	70	2
165350000	0.016438	0.012647	0.019198	0.013348	1.000000	0.523810	1.000000	0.945946	1.000000	1.000000	0.023435	0.018579	0.017352	0.021590	0.022109	0.020027	0.338671	0.347060	0.341904	0.339592	70	2
165450000	0.015695	0.012328	0.015856	0.012547	1.000000	0.410053	1.000000	0.945946	1.000000	0.969697	0.019813	0.016293	0.016579	0.018241	0.017942	0.017338	0.346044	0.342068	0.345666	0.345379	70	2
165550000	0.015009	0.006518	0.008483	0.010323	0.906977	0.523810	0.728131	0.778427	0.877551	0.842105	0.015249	0.013354	0.015214	0.010122	0.012056	0.012280	0.356780	0.364740	0.362339	0.357689	70	2
165650000	0.011277	0.008502	0.010555	0.010666	1.000000	0.652174	1.000000	1.000000	0.913043	1.000000	0.014371	0.012996	0.014162	0.013860	0.011769	0.014482	0.351578	0.350669	0.352245	0.350711	70	2
165750000	0.015596	0.013215	0.015047	0.014205	1.000000	0.833601	1.000000	1.000000	1.000000	1.000000	0.021272	0.017346	0.021877	0.020576	0.017301	0.021323	0.335958	0.338625	0.336153	0.336799	70	2
165850000	0.012456	0.004636	0.012278	0.009255	1.000000	0.738170	1.000000	1.000000	1.000000	1.000000	0.021399	0.014473	0.022941	0.019757	0.014622	0.022066	0.331005	0.335372	0.332332	0.330307	70	2
165950000	0.013715	0.003131	0.015486	0.008141	1.000000	0.724530	1.000000	0.935484	1.000000	1.000000	0.026823	0.015616	0.027907	0.023172	0.011403	0.025476	0.327661	0.323157	0.328452	0.323475	70	2
166050000	0.017548	0.010638	0.012073	0.017034	0.975610	0.798938	0.978723	1.000000	1.000000	0.969697	0.018488	0.016652	0.020482	0.017420	0.016673	0.018998	0.344649	0.347265	0.344393	0.346731	70	2
166150000	0.029591	0.011118	0.021229	0.034048	1.000000	0.783784	1.000000	0.828571	0.925926	0.903226	0.028761	0.028966	0.034874	0.025211	0.033956	0.035775	0.380522	0.370201	0.383046	0.371055	70	2
166250000	0.015540	0.006677	0.008816	0.011386	0.976744	0.368421	0.909420	0.909091	0.814815	0.818182	0.019740	0.008611	0.014065	0.016519	0.015044	0.010996	0.373162	0.349718	0.362481	0.357547	70	2
166350000	0.017914	0.020613	0.014124	0.021556	0.758621	0.624476	0.842105	0.911972	0.842105	0.854214	0.027444	0.019997	0.024393	0.029793	0.027226	0.027590	0.334501	0.357102	0.332984	0.351172	70	2
166450000	0.013308	0.007715	0.014464	0.015045	1.000000	0.805993	1.000000	0.976744	1.000000	1.000000	0.028683	0.015240	0.028152	0.026242	0.018172	0.027350	0.347118	0.348297	0.347259	0.349424	70	2
166550000	0.026406	0.017458	0.023901	0.025354	1.000000	0.609508	1.000000	1.000000	1.000000	1.000000	0.031791	0.026409	0.035720	0.030780	0.031481	0.036077	0.319771	0.321541	0.320863	0.321043	70	2
166650000	0.021148	0.014415	0.017824	0.019989	1.000000	0.708719	1.000000	1.000000	0.794329	1.000000	0.026289	0.020733	0.027520	0.024016	0.024449	0.027305	0.341012	0.342770	0.342790	0.342489	70	2
166750000	0.015780	0.017914	0.011522	0.020160	1.000000	0.481481	1.000000	1.000000	0.883628	1.000000	0.026631	0.014246	0.030845	0.025718	0.026627	0.031105	0.344356	0.351266	0.344708	0.347328	70	2
166850000	0.015880	0.012535	0.011940	0.016691	1.000000	0.273140	1.000000	0.826087	0.702703	0.913043	0.031553	0.012527	0.032449	0.024471	0.023835	0.028657	0.361952	0.370988	0.369288	0.367662	70	2
166950000	0.012969	0.010566	0.010260	0.009887	0.977778	0.549321	0.869565	0.945946	0.528777	0.793103	0.022766	0.012720	0.016354	0.019510	0.010687	0.012873	0.342534	0.338931	0.344703	0.337601	70	2
167050000	0.016625	0.013150	0.017133	0.021359	1.000000	0.673967	0.822222	0.945946	0.666667	0.945946	0.024074	0.019920	0.026282	0.025859	0.022810	0.028302	0.350071	0.348943	0.351263	0.349770	70	2
167150000	0.021778	0.015039	0.020502	0.021407	1.000000	0.480549	0.956522	0.896552	0.782609	0.858867	0.028843	0.021910	0.032225	0.029687	0.028019	0.032510	0.362052	0.361469	0.361839	0.363648	70	2
167250000	0.009656	0.006336	0.006670	0.006516	0.974359	0.523810	0.974359	1.000000	0.640000	1.000000	0.017328	0.008793	0.017160	0.016249	0.007258	0.016611	0.333849	0.341893	0.330545	0.342925	70	2
167350000	0.017935	0.011617	0.013071	0.019680	1.000000	0.519077	0.942547	0.952381	0.817387	0.827726	0.024659	0.017406	0.026296	0.020823	0.023003	0.025320	0.325062	0.320724	0.321033	0.320936	137	2
167450000	0.016215	0.014398	0.011924	0.010909	0.862069	0.608696	0.885714	1.000000	0.913043	1.000000	0.021883	0.014781	0.022055	0.020833	0.015346	0.022689	0.366914	0.382177	0.364657	0.373002	137	2
167550000	0.008744	0.004334	0.008190	0.005766	1.000000	0.217391	1.000000	1.000000	0.624889	1.000000	0.017301	0.006760	0.017284	0.015358	0.005787	0.015767	0.346402	0.336863	0.366675	0.344481	137	2
167650000	0.022235	0.011638	0.023502	0.010594	0.974359	0.374101	1.000000	0.935484	0.913043	1.000000	0.026780	0.023506	0.026571	0.027133	0.012738	0.027065	0.345400	0.348293	0.345998	0.348601	137	2
167750000	0.017117	0.011116	0.017568	0.009781	0.872449	0.395240	0.859060	0.837512	0.805875	0.923077	0.017771	0.018257	0.017634	0.018811	0.012146	0.019057	0.343828	0.341738	0.346278	0.344482	137	2
167850000	0.015133	0.012832	0.013485	0.009412	0.948718	0.667905	0.842611	0.931034	0.842105	0.931034	0.022483	0.015266	0.016443	0.016338	0.009873	0.013213	0.368723	0.387301	0.373412	0.378232	137	2
167950000	0.016096	0.003781	0.013608	0.019741	0.869565	0.534525	0.840000	0.886537	0.789474	0.925926	0.021531	0.020440	0.030074	0.027360	0.027438	0.030175	0.353941	0.348305	0.351807	0.349818	137	2
168050000	0.024670	0.010887	0.016135	0.027120	0.894737	0.850302	0.869565	0.888889	0.878788	0.809524	0.030787	0.029614	0.031292	0.037112	0.026993	0.034809	0.362730	0.362159	0.357607	0.360050	137	2
168150000	0.020446	0.022040	0.017928	0.023266	0.714286	0.560000	0.315789	0.608062	0.459459	0.560000	0.023591	0.020642	0.022970	0.023372	0.024655	0.023004	0.331734	0.330309	0.334869	0.331827	137	2
168250000	0.023069	0.018725	0.014534	0.021130	0.837838	0.644051	0.714286	0.894737	0.804023	0.858354	0.026217	0.021042	0.027351	0.024542	0.022254	0.025450	0.343508	0.342733	0.345172	0.340676	137	2
168350000	0.018468	0.017021	0.016071	0.018958	1.000000	0.931034	0.894737	0.931034	0.885714	0.894737	0.022667	0.018449	0.022771	0.022291	0.020655	0.023047	0.344263	0.343690	0.343838	0.343909	137	2
168450000	0.016752	0.013869	0.015868	0.018406	1.000000	0.851852	1.000000	1.000000	0.951220	0.897436	0.023516	0.018857	0.025423	0.022509	0.020884	0.024319	0.354857	0.350641	0.354103	0.350601	201	2
168550000	0.016940	0.010121	0.014741	0.014198	1.000000	0.913043	1.000000	1.000000	0.969697	0.969697	0.024145	0.017357	0.023997	0.021747	0.017612	0.022015	0.328426	0.328910	0.329163	0.328326	201	2
168650000	0.015326	0.013375	0.011321	0.014839	1.000000	0.772918	1.000000	1.000000	1.000000	1.000000	0.023283	0.015588	0.023363	0.022159	0.018439	0.022364	0.323731	0.322633	0.324208	0.324486	201	2
168750000	0.016552	0.011631	0.011929	0.011547	1.000000	0.810223	1.000000	0.967742	1.000000	1.000000	0.021777	0.015562	0.022576	0.020238	0.016483	0.021311	0.319786	0.320579	0.318958	0.320614	201	2
168850000	0.017735	0.013241	0.013188	0.016729	1.000000	0.768020	1.000000	1.000000	0.908044	1.000000	0.021421	0.017529	0.021664	0.020528	0.017548	0.021281	0.337648	0.338303	0.337990	0.337372	201	2
168950000	0.025182	0.010014	0.011462	0.006403	1.000000	0.588478	0.321831	1.000000	0.202902	0.789474	0.025271	0.015954	0.011932	0.012986	0.005277	0.014867	0.348703	0.349141	0.349657	0.341995	128	2
169050000	0.028118	0.021343	0.019206	0.020042	0.847106	0.826087	0.842105	1.000000	0.947368	0.842105	0.030831	0.025540	0.025341	0.029185	0.022531	0.023286	0.355839	0.356420	0.355214	0.358190	128	2
169150000	0.021838	0.008727	0.016463	0.015519	1.000000	0.824788	1.000000	0.947368	1.000000	0.965517	0.024408	0.022729	0.026818	0.021145	0.021794	0.027425	0.346810	0.349955	0.342161	0.359486	128	2
169250000	0.014476	0.004911	0.007784	0.010517	0.809524	0.432038	0.811480	0.736842	0.257143	0.739130	0.018512	0.008679	0.013695	0.014879	0.010072	0.013136	0.369414	0.359744	0.373647	0.357917	128	2
169350000	0.009835	0.005802	0.007962	0.007201	1.000000	0.863935	1.000000	1.000000	1.000000	1.000000	0.019479	0.009232	0.019261	0.017842	0.007450	0.017960	0.355673	0.360522	0.351945	0.357218	128	2
169450000	0.012137	0.008055	0.008285	0.010253	1.000000	0.869565	1.000000	1.000000	0.956522	1.000000	0.016386	0.011618	0.016691	0.016493	0.011408	0.017065	0.361876	0.361365	0.363394	0.360941	128	2
169550000	0.017948	0.013836	0.013858	0.015101	1.000000	0.781935	1.000000	1.000000	0.739130	1.000000	0.021118	0.018492	0.021469	0.019085	0.015792	0.019514	0.325621	0.330045	0.324354	0.327665	128	2
169650000	0.015652	0.008125	0.012030	0.011407	0.978723	0.619119	1.000000	1.000000	0.707664	1.000000	0.021248	0.015107	0.021924	0.023248	0.010750	0.023400	0.349854	0.350698	0.349245	0.351008	128	2
169750000	0.014327	0.010143	0.010871	0.011299	1.000000	0.631825	1.000000	1.000000	0.921760	1.000000	0.017198	0.014655	0.017598	0.017007	0.013702	0.017336	0.335999	0.333288	0.337236	0.336556	128	2
169850000	0.013549	0.010632	0.007380	0.012206	0.976744	0.715669	0.978723	0.962963	0.959184	1.000000	0.016459	0.013222	0.017072	0.015650	0.015222	0.016498	0.347388	0.352050	0.347864	0.352899	128	2
169950000	0.019670	0.018644	0.008192	0.019256	0.742111	0.631106	0.645161	0.831701	0.526316	0.814815	0.020586	0.018420	0.021393	0.019889	0.020689	0.020411	0.330291	0.328663	0.331446	0.327481	128	2
170050000	0.018188	0.014438	0.017458	0.018075	1.000000	0.657925	1.000000	0.897436	0.920000	0.891892	0.021544	0.019930	0.021838	0.021523	0.018903	0.021824	0.338240	0.341229	0.336301	0.336446	128	2
170150000	0.017227	0.012900	0.011893	0.017913	1.000000	0.842105	1.000000	1.000000	1.000000	1.000000	0.022153	0.019901	0.024468	0.025427	0.021237	0.026550	0.350035	0.355154	0.359032	0.356831	269	2
170250000	0.016422	0.014548	0.011037	0.010037	1.000000	0.680000	1.000000	0.947368	1.000000	1.000000	0.021707	0.014095	0.018969	0.017370	0.015144	0.017628	0.342119	0.344060	0.343334	0.350260	269	2
170350000	0.013305	0.010996	0.009123	0.016359	0.972973	0.631760	0.814815	0.974359	0.837838	1.000000	0.017052	0.012466	0.020098	0.016795	0.019484	0.019941	0.335409	0.330359	0.336982	0.330909	76	2
170450000	0.023945	0.016389	0.017463	0.023963	1.000000	0.609123	1.000000	1.000000	1.000000	1.000000	0.024395	0.021976	0.028175	0.023475	0.026276	0.027321	0.323607	0.322815	0.323013	0.322451	76	2
170550000	0.014342	0.007789	0.009089	0.011648	1.000000	0.793103	0.930233	1.000000	0.904762	1.000000	0.018424	0.014256	0.016813	0.018284	0.014649	0.014907	0.333703	0.336754	0.335594	0.333906	76	2
170650000	0.009709	0.006729	0.009115	0.008036	1.000000	0.596976	1.000000	0.935484	1.000000	1.000000	0.011212	0.009935	0.020439	0.010664	0.018678	0.020900	0.316108	0.319015	0.313370	0.309767	76	2
170750000	0.019542	0.015916	0.015298	0.010497	0.942857	0.703704	1.000000	1.000000	1.000000	1.000000	0.025250	0.018526	0.026212	0.024459	0.021790	0.026578	0.327584	0.324517	0.326858	0.337355	76	2
170850000	0.017693	0.011740	0.015237	0.013446	1.000000	0.758621	1.000000	1.000000	1.000000	1.000000	0.022206	0.017518	0.022745	0.021915	0.017213	0.022440	0.326004	0.331151	0.326476	0.330930	76	2
170950000	0.018437	0.013575	0.015040	0.017067	1.000000	0.641026	1.000000	0.969697	1.000000	1.000000	0.028367	0.018477	0.028828	0.025615	0.020761	0.026855	0.329640	0.340370	0.330896	0.339238	76	2
171050000	0.019291	0.013316	0.017171	0.018716	0.978723	0.885714	0.955556	1.000000	0.939394	0.947368	0.025437	0.021843	0.025741	0.024824	0.020456	0.024868	0.329520	0.333740	0.335103	0.336554	76	2
171150000	0.018356	0.015275	0.014523	0.018260	1.000000	0.691932	1.000000	1.000000	0.860465	0.905082	0.021313	0.018443	0.022115	0.020791	0.019609	0.021849	0.336413	0.337896	0.337294	0.337363	76	2
171250000	0.019632	0.015138	0.016307	0.019879	1.000000	0.619048	1.000000	0.925926	0.967742	1.000000	0.025018	0.019945	0.025429	0.023744	0.021803	0.024944	0.317751	0.317509	0.317690	0.317302	76	2
171350000	0.008267	0.007330	0.008505	0.008595	1.000000	0.801735	1.000000	1.000000	0.619048	1.000000	0.015620	0.009386	0.015950	0.014769	0.008368	0.014954	0.365758	0.364349	0.366140	0.364644	76	2
171450000	0.009582	0.009289	0.007618	0.009352	1.000000	0.608824	1.000000	0.945946	0.760000	0.915401	0.016126	0.009444	0.016017	0.014625	0.009899	0.014858	0.328430	0.330882	0.329081	0.331373	76	2
171550000	0.016202	0.013666	0.014673	0.015681	1.000000	0.698086	1.000000	0.846154	0.935484	0.920000	0.021066	0.016844	0.021712	0.019111	0.017488	0.020359	0.328079	0.327352	0.327839	0.328074	76	2
171650000	0.017290	0.013258	0.012603	0.016377	0.939394	0.809524	0.879588	0.894737	0.926829	1.000000	0.021382	0.016974	0.020552	0.020111	0.018219	0.020848	0.310982	0.313859	0.313306	0.312277	76	2
171750000	0.010963	0.006064	0.007796	0.013054	1.000000	0.656538	1.000000	0.897436	0.939145	0.969697	0.011938	0.010667	0.020439	0.009642	0.014137	0.018082	0.327389	0.329229	0.329931	0.327428	76	2
171850000	0.005733	0.001535	0.002579	0.011951	1.000000	0.667489	0.516973	0.939394	0.447786	0.675676	0.005922	0.004860	0.016481	0.004563	0.011234	0.014962	0.353427	0.355685	0.352227	0.358198	76	2
171950000	0.014181	0.008985	0.010229	0.014453	0.979592	0.757576	1.000000	0.862069	0.933333	0.939394	0.016014	0.014279	0.017621	0.013858	0.016330	0.016926	0.341541	0.345000	0.343762	0.343031	76	2
172050000	0.016786	0.014153	0.013811	0.015391	1.000000	0.794872	1.000000	1.000000	0.856135	0.897436	0.023316	0.017534	0.023522	0.021849	0.017293	0.022079	0.336757	0.335443	0.337430	0.335974	76	2
172150000	0.020538	0.011867	0.016008	0.016230	1.000000	0.960000	1.000000	0.881819	1.000000	0.962963	0.022285	0.020860	0.021155	0.021570	0.018908	0.020406	0.328392	0.341641	0.337602	0.335215	76	2
172250000	0.015841	0.013437	0.012345	0.016994	1.000000	0.800000	1.000000	0.931034	1.000000	0.969697	0.021580	0.015398	0.019881	0.019886	0.019907	0.019504	0.342324	0.343597	0.342885	0.343211	76	2
172350000	0.015069	0.012285	0.011463	0.013639	0.955556	0.758621	0.844444	0.965517	0.793103	0.923077	0.017354	0.014987	0.016531	0.016847	0.015051	0.016126	0.340763	0.340465	0.340991	0.339918	76	2
172450000	0.017768	0.014724	0.015060	0.018789	1.000000	0.585366	0.860465	0.838710	0.925926	0.925926	0.022380	0.017636	0.021739	0.020098	0.019055	0.020413	0.365220	0.366228	0.364855	0.365294	76	2
172550000	0.017093	0.006645	0.013098	0.014639	1.000000	0.440029	0.977778	0.888889	0.878788	0.848485	0.020986	0.016280	0.019795	0.019432	0.017212	0.019470	0.350387	0.353688	0.350396	0.354449	76	2
172650000	0.017896	0.006559	0.010620	0.011544	1.000000	0.554265	0.948718	0.862069	0.858354	0.891892	0.022387	0.014348	0.022369	0.019114	0.012358	0.019790	0.366321	0.367716	0.363891	0.369496	76	2
172750000	0.018263	0.010838	0.013573	0.020561	1.000000	0.684211	0.904762	1.000000	0.894737	1.000000	0.024489	0.017704	0.023517	0.023928	0.021992	0.022891	0.354352	0.359635	0.353197	0.347440	220	2
172850000	0.019698	0.010217	0.020069	0.018181	1.000000	0.727273	0.852910	0.972973	0.875413	0.904762	0.023517	0.021605	0.024682	0.024465	0.020458	0.025416	0.342736	0.343116	0.344979	0.343836	220	2
172950000	0.017132	0.009183	0.012712	0.017996	1.000000	0.789474	0.777778	0.952381	1.000000	0.809524	0.016111	0.016943	0.019461	0.015521	0.016058	0.019488	0.371287	0.370256	0.376311	0.369839	220	2
173050000	0.014887	0.010293	0.010888	0.012798	1.000000	0.734416	1.000000	0.894737	1.000000	1.000000	0.018430	0.018946	0.019268	0.018657	0.012894	0.019712	0.364656	0.368928	0.368469	0.366578	220	2
173150000	0.013916	0.013405	0.010105	0.014142	0.869565	0.862069	1.000000	1.000000	0.857143	1.000000	0.023614	0.019734	0.017630	0.025794	0.022014	0.023307	0.343883	0.343320	0.333751	0.338704	250	2
173250000	0.004950	0.010732	0.009130	0.011321	0.826087	0.509001	0.956522	0.838710	0.756098	1.000000	0.018193	0.015241	0.017072	0.021095	0.016678	0.029104	0.334470	0.333496	0.355219	0.333240	250	2
173350000	0.011692	0.013423	0.012979	0.012658	1.000000	1.000000	1.000000	1.000000	1.000000	0.942547	0.023557	0.018168	0.022908	0.020888	0.019251	0.019766	0.314989	0.311699	0.304912	0.320173	250	2
173450000	0.020593	0.021051	0.014166	0.016407	0.846154	1.000000	0.846154	1.000000	0.790212	0.956522	0.024710	0.019194	0.023178	0.024562	0.021291	0.022563	0.333190	0.341093	0.334847	0.340842	240	2
173550000	0.015288	0.016496	0.013194	0.016502	0.716133	0.755819	1.000000	0.792551	1.000000	1.000000	0.022112	0.013871	0.020382	0.019236	0.012449	0.022641	0.380328	0.359561	0.389978	0.397182	240	2
173650000	0.014635	0.011974	0.013085	0.014304	0.790284	0.789474	0.742857	0.859389	0.833601	0.871795	0.017319	0.016338	0.018119	0.019295	0.016238	0.020683	0.346782	0.340200	0.350132	0.343772	240	2
173750000	0.012674	0.004520	0.009621	0.010343	0.965517	0.574570	0.870968	1.000000	1.000000	0.903226	0.018177	0.012142	0.016219	0.017426	0.015518	0.016175	0.336828	0.337310	0.340826	0.336295	124	2
173850000	0.016206	0.006959	0.011645	0.021777	0.897436	0.810078	0.913043	0.913043	0.514286	0.838710	0.016983	0.016477	0.021182	0.018821	0.023213	0.017180	0.356813	0.356819	0.359075	0.357066	124	2
173950000	0.019065	0.018103	0.009014	0.018994	1.000000	1.000000	1.000000	1.000000	0.554740	1.000000	0.022622	0.022237	0.028548	0.021418	0.020936	0.025964	0.336121	0.338755	0.341500	0.340544	124	2
174050000	0.015601	0.015100	0.009803	0.019146	0.805993	0.947368	0.862069	1.000000	0.481264	0.888889	0.020887	0.018596	0.024391	0.019984	0.021194	0.025248	0.354646	0.346131	0.352672	0.346033	124	2
174150000	0.016192	0.008103	0.005723	0.014482	0.860465	0.617530	0.974359	0.869565	0.608696	1.000000	0.027414	0.024697	0.036521	0.022232	0.014489	0.026218	0.351380	0.334097	0.355346	0.335156	124	2
174250000	0.011099	0.007393	0.007650	0.006329	0.487179	0.911972	0.701403	0.714695	0.549828	0.904762	0.014162	0.012519	0.015642	0.013290	0.007921	0.014294	0.328636	0.327503	0.333494	0.330033	124	2
174350000	0.013491	0.013112	0.008573	0.010707	1.000000	0.800000	1.000000	0.935484	1.000000	1.000000	0.019432	0.018055	0.016442	0.020326	0.017666	0.015683	0.377580	0.371397	0.378403	0.361329	124	2
174450000	0.012901	0.011924	0.012901	0.017136	0.711111	0.512360	1.000000	0.947368	1.000000	1.000000	0.014318	0.013856	0.018879	0.015133	0.017487	0.019755	0.343342	0.349758	0.346396	0.355224	124	2
174550000	0.017417	0.014348	0.011852	0.010762	1.000000	0.660889	1.000000	0.778197	1.000000	1.000000	0.018759	0.017058	0.015759	0.016328	0.013721	0.013970	0.338705	0.336635	0.338814	0.338652	124	2
174650000	0.018217	0.013932	0.013061	0.013998	0.744186	0.480000	0.629630	0.775572	0.646953	0.739130	0.019965	0.017470	0.017875	0.016441	0.015410	0.014469	0.362888	0.364441	0.363395	0.364997	124	2
174750000	0.017721	0.012257	0.013388	0.013301	1.000000	0.648209	1.000000	0.846154	0.757576	0.846154	0.017319	0.016830	0.017518	0.014301	0.013319	0.014156	0.359313	0.358951	0.359341	0.360236	124	2
174850000	0.008576	0.007039	0.006150	0.004714	0.539457	0.269348	0.894737	0.628733	0.680000	0.894737	0.009178	0.007823	0.008926	0.008054	0.006598	0.007669	0.328893	0.331132	0.328725	0.328363	124	2
174950000	0.013565	0.011038	0.011010	0.009846	0.851852	0.622769	0.789474	0.543706	0.714286	0.758621	0.015833	0.017035	0.016734	0.015553	0.014040	0.016602	0.346926	0.345133	0.347444	0.342018	165	2
175050000	0.009570	0.007690	0.006364	0.007186	0.848567	0.601115	0.679939	0.684211	0.717949	0.840000	0.011026	0.010102	0.010519	0.009476	0.008335	0.009038	0.346974	0.342712	0.343726	0.342185	165	2
175150000	0.010466	0.006149	0.010005	0.006069	0.793103	0.362108	0.838710	0.686528	0.479137	0.925926	0.008032	0.010956	0.007624	0.008262	0.006656	0.007822	0.384051	0.380070	0.385843	0.372298	165	2
175250000	0.003030	0.004547	0.002913	0.003235	0.948718	0.401338	0.948718	0.666667	0.621106	0.608696	0.004955	0.002727	0.004011	0.005384	0.005405	0.004126	0.379465	0.372426	0.375400	0.364901	165	2
175350000	0.017320	0.017747	0.016443	0.019074	0.729730	0.506910	0.600871	0.599218	0.681643	0.580645	0.018647	0.017894	0.019041	0.018894	0.018671	0.019482	0.336604	0.336180	0.337730	0.336818	165	2
175450000	0.018155	0.014886	0.014360	0.015897	0.748662	0.680000	0.793245	0.764499	0.671186	0.828086	0.018132	0.017636	0.018511	0.017495	0.016324	0.018319	0.327616	0.327256	0.327955	0.327855	165	2
175550000	0.012450	0.010749	0.011536	0.011591	0.960000	0.627665	0.960000	0.920000	0.619048	0.739130	0.012655	0.013915	0.012748	0.013057	0.012259	0.013941	0.350287	0.347444	0.349791	0.349248	165	2
175650000	0.008311	0.007005	0.007567	0.010424	0.894737	0.435728	0.517241	0.620690	0.935484	0.720000	0.009967	0.009848	0.011024	0.010116	0.011212	0.012118	0.315341	0.315653	0.311825	0.310152	165	2
175750000	0.015622	0.012438	0.015024	0.016095	0.800199	0.842105	0.842105	1.000000	0.661582	0.550737	0.015769	0.017615	0.016919	0.016657	0.015893	0.018863	0.335238	0.333413	0.331820	0.332137	263	2
175850000	0.010845	0.008445	0.008000	0.014053	0.731707	0.761905	0.501112	0.804878	0.589936	0.677419	0.011269	0.010964	0.013641	0.010079	0.013851	0.013207	0.346375	0.344451	0.348176	0.347040	263	2
180950000	0.015408	0.014056	0.009873	0.015620	0.916082	0.473684	0.521739	0.722698	0.495472	0.521531	0.017596	0.012983	0.017293	0.011836	0.015764	0.012895	0.313848	0.311374	0.314604	0.314102	121	3
181050000	0.015796	0.012892	0.016810	0.018970	0.741935	0.520000	0.809524	0.666667	0.809524	0.709677	0.018914	0.019255	0.021307	0.021405	0.019656	0.021224	0.356355	0.356358	0.365086	0.361931	121	3
181150000	0.012966	0.010398	0.010549	0.012727	0.953488	0.526316	0.953488	0.939394	0.726983	0.848485	0.016020	0.013681	0.016054	0.015756	0.013537	0.016982	0.325126	0.330365	0.316109	0.329208	121	3
181250000	0.012552	0.012198	0.010452	0.012871	0.960000	0.473684	0.894737	0.707802	0.894737	0.894737	0.014417	0.012332	0.014610	0.013651	0.013423	0.013654	0.323530	0.325112	0.324126	0.330276	121	3
181350000	0.011265	0.004496	0.009890	0.010516	1.000000	0.631579	0.913043	0.962963	0.931034	0.960000	0.013925	0.011681	0.014400	0.012008	0.013116	0.014608	0.339507	0.349851	0.340175	0.341284	121	3
181450000	0.010042	0.008085	0.008855	0.010051	0.869565	0.646589	0.621622	0.720257	0.869565	0.677419	0.010958	0.010369	0.010960	0.010751	0.011175	0.010340	0.346877	0.344208	0.346481	0.339390	121	3
181550000	0.015636	0.013269	0.013307	0.015155	0.894737	0.669135	0.594595	0.703704	0.680212	0.705340	0.017499	0.016255	0.015876	0.015659	0.016677	0.016807	0.351677	0.354098	0.352543	0.353561	121	3
181650000	0.021356	0.018149	0.014974	0.020815	0.840000	0.666667	0.800000	0.806452	0.960000	0.815513	0.022407	0.020472	0.022023	0.021026	0.021900	0.020982	0.337118	0.337624	0.338331	0.336483	121	3
181750000	0.019226	0.017739	0.014491	0.018128	0.775434	0.837838	0.971429	1.000000	0.730419	0.920000	0.020074	0.019933	0.020194	0.019986	0.019136	0.019928	0.340856	0.340046	0.341367	0.340832	121	3
181850000	0.014072	0.008467	0.010801	0.013673	0.770617	0.809524	0.684211	0.877312	0.709592	0.669030	0.014388	0.015706	0.016235	0.014261	0.014408	0.014546	0.340309	0.336509	0.345524	0.337359	121	3
181950000	0.016055	0.013004	0.011625	0.015182	0.661147	0.851852	0.736842	1.000000	0.804964	0.965517	0.016202	0.015830	0.016512	0.015572	0.015725	0.015545	0.353277	0.352790	0.355093	0.353201	121	3
182050000	0.012973	0.009935	0.008512	0.012587	0.942857	0.809524	0.948718	0.919308	0.939394	1.000000	0.014736	0.012067	0.014945	0.013131	0.013280	0.013691	0.367175	0.378288	0.369288	0.374204	121	3
182150000	0.008868	0.012505	0.005680	0.014090	1.000000	0.538462	1.000000	1.000000	0.939394	1.000000	0.023250	0.007562	0.025007	0.022774	0.021088	0.025481	0.359586	0.367101	0.360326	0.357925	121	3
182250000	0.010112	0.006446	0.008703	0.013236	0.737158	0.536585	0.739130	0.736842	0.785843	0.736842	0.011290	0.011752	0.014940	0.010798	0.013107	0.014506	0.329601	0.326125	0.327862	0.328153	163	3
182350000	0.013215	0.009141	0.010052	0.012251	0.620391	0.684211	0.518519	0.736738	0.434783	0.684211	0.014223	0.012875	0.013270	0.012241	0.012636	0.013006	0.316956	0.311669	0.312453	0.315462	163	3
182450000	0.014333	0.012817	0.016362	0.013839	0.594595	0.662938	0.687589	0.655523	0.548387	0.739130	0.015541	0.017091	0.016566	0.016720	0.014751	0.018204	0.328298	0.327103	0.325015	0.326764	163	3
182550000	0.014066	0.011344	0.012203	0.015534	0.977778	0.640000	0.727273	0.864865	1.000000	0.840000	0.015758	0.014542	0.017021	0.014914	0.016857	0.016568	0.316014	0.315040	0.315649	0.313293	163	3
182650000	0.017783	0.010215	0.015152	0.019187	0.976744	0.592593	0.904672	0.926829	0.972973	0.903361	0.021313	0.018537	0.023084	0.021271	0.023386	0.022578	0.331211	0.334036	0.329885	0.331055	163	3
182750000	0.015299	0.016861	0.012073	0.016751	0.860465	0.629630	0.851762	0.841371	0.727872	0.894737	0.018815	0.014659	0.019196	0.017984	0.018306	0.018214	0.320466	0.321926	0.320317	0.322792	163	3
182850000	0.020885	0.019024	0.018983	0.019396	0.639201	0.667905	0.855814	0.652174	0.701976	0.667680	0.021241	0.021302	0.021458	0.021259	0.019972	0.021099	0.326112	0.324296	0.326649	0.325110	163	3
182950000	0.021570	0.022284	0.019538	0.021603	0.723404	0.515152	0.487179	0.627921	0.422147	0.619048	0.022981	0.021822	0.022301	0.022846	0.022566	0.021812	0.340314	0.339809	0.342949	0.341830	163	3
183050000	0.015431	0.017905	0.015676	0.017882	0.640000	0.565217	0.640000	0.666048	0.551724	0.684211	0.019547	0.017155	0.018518	0.019164	0.018987	0.018656	0.335385	0.335891	0.335152	0.333152	229	3
183150000	0.012542	0.013292	0.011310	0.014803	0.826087	0.509532	0.602398	0.826087	0.544835	0.657143	0.014627	0.013162	0.014417	0.013824	0.014413	0.014511	0.337085	0.337840	0.335386	0.338223	229	3
183250000	0.015557	0.009391	0.013525	0.011837	0.896552	0.478261	0.872340	0.923077	1.000000	1.000000	0.016128	0.015658	0.015993	0.016959	0.014317	0.017551	0.322097	0.322770	0.322290	0.322080	229	3
183350000	0.010676	0.009804	0.010641	0.011660	0.789474	0.684211	0.869892	0.743925	0.419462	0.580645	0.013231	0.012840	0.014056	0.013601	0.012889	0.014449	0.355058	0.343461	0.360418	0.353743	185	3
183450000	0.016859	0.016443	0.015396	0.019168	0.804878	0.489306	0.555556	0.677419	0.689655	0.736842	0.020248	0.018056	0.020112	0.020559	0.019729	0.020180	0.327087	0.329915	0.331941	0.330218	185	3
183550000	0.012392	0.014456	0.009510	0.016708	0.696429	0.439024	0.428571	0.691579	0.321330	0.483871	0.016494	0.012064	0.017925	0.016304	0.017784	0.017695	0.334497	0.340351	0.342841	0.331648	185	3
183650000	0.017227	0.017566	0.012441	0.017859	0.777819	0.834006	1.000000	0.760000	0.680212	1.000000	0.021128	0.015845	0.019998	0.021400	0.020064	0.018706	0.355756	0.351770	0.358074	0.350151	185	3
183750000	0.012580	0.015349	0.012405	0.011452	1.000000	0.790664	1.000000	0.707516	0.977778	0.913043	0.019763	0.016819	0.013423	0.017421	0.018908	0.019519	0.322751	0.324207	0.320701	0.324550	185	3
183850000	0.017028	0.012769	0.013518	0.015340	1.000000	0.536444	1.000000	0.869565	1.000000	1.000000	0.022066	0.014616	0.019102	0.017089	0.020013	0.016942	0.353493	0.351970	0.353047	0.358674	185	3
183950000	0.011587	0.007574	0.011535	0.011452	0.815555	0.754339	0.777778	0.714286	0.837209	0.925926	0.013078	0.012908	0.012779	0.013388	0.013392	0.013887	0.321493	0.319158	0.319226	0.324694	185	3
184050000	0.015826	0.011283	0.011516	0.010703	0.960000	0.486556	0.956522	0.823341	0.669158	0.952381	0.017582	0.015205	0.018224	0.017690	0.012854	0.019738	0.316899	0.325722	0.324104	0.308494	382	3
184150000	0.015088	0.014365	0.015591	0.014269	0.967742	0.516285	0.744681	0.911864	0.736842	0.739130	0.017337	0.017519	0.014823	0.017383	0.014926	0.015458	0.315206	0.319178	0.314004	0.317732	105	3
184250000	0.021813	0.022612	0.023418	0.023266	0.703804	0.618834	0.521670	0.625548	0.757576	0.684211	0.024836	0.025832	0.023895	0.026437	0.023527	0.025807	0.353360	0.354654	0.348110	0.354071	105	3
184350000	0.011493	0.012962	0.010131	0.013816	0.793103	0.478795	0.840000	0.862069	0.743590	0.862069	0.013762	0.011871	0.014466	0.014415	0.013566	0.015311	0.337627	0.336734	0.338997	0.340071	105	3
184450000	0.010090	0.010438	0.008757	0.009450	0.623486	0.695652	0.761905	0.629630	0.534525	0.578947	0.011933	0.011644	0.011682	0.012000	0.010186	0.011711	0.332486	0.331859	0.331369	0.333198	105	3
184550000	0.020735	0.013937	0.015316	0.015671	0.896552	0.747099	0.862069	0.809524	0.809524	0.969697	0.021573	0.021443	0.022036	0.018519	0.016388	0.018604	0.318395	0.318470	0.318449	0.320290	105	3
184650000	0.019465	0.012345	0.013467	0.014084	0.897949	0.720257	0.947368	1.000000	0.800000	1.000000	0.021272	0.018457	0.025821	0.022014	0.013561	0.027471	0.361217	0.345392	0.361609	0.352269	105	3
184750000	0.015412	0.016901	0.009920	0.016606	1.000000	0.518519	1.000000	1.000000	0.885714	0.960000	0.023596	0.012921	0.018352	0.019806	0.021687	0.016307	0.322621	0.326889	0.320940	0.327623	105	3
184850000	0.015926	0.011833	0.013639	0.017737	1.000000	0.600000	0.894737	0.923077	0.809524	0.925926	0.018465	0.015881	0.021188	0.017019	0.017934	0.020882	0.328123	0.334650	0.328778	0.336977	105	3
184950000	0.010611	0.005107	0.010038	0.009999	1.000000	0.842105	0.925926	0.920000	0.955556	0.904762	0.012921	0.011734	0.013813	0.011162	0.014650	0.013600	0.359075	0.350676	0.357314	0.355280	105	3
185050000	0.010945	0.009145	0.013525	0.011052	1.000000	0.490961	1.000000	0.956522	0.976744	1.000000	0.016155	0.013119	0.015781	0.014980	0.013293	0.014981	0.340609	0.346046	0.342410	0.344628	105	3
185150000	0.011443	0.009033	0.014105	0.009708	1.000000	0.743734	1.000000	0.951220	1.000000	1.000000	0.016000	0.013669	0.014061	0.015086	0.012532	0.013646	0.355833	0.356080	0.355305	0.356277	105	3
185250000	0.018277	0.008220	0.017952	0.014729	1.000000	0.717988	0.755556	0.853225	0.976744	0.925926	0.019046	0.019633	0.020525	0.017579	0.018113	0.019967	0.354401	0.354570	0.354983	0.355962	105	3
185350000	0.019241	0.013453	0.018108	0.013453	1.000000	0.714286	1.000000	0.842105	1.000000	1.000000	0.021795	0.020701	0.020999	0.020683	0.017876	0.021564	0.333951	0.334334	0.333036	0.336131	105	3
185450000	0.018614	0.018106	0.017022	0.018753	1.000000	0.570018	1.000000	0.952381	1.000000	0.952381	0.022437	0.018941	0.021328	0.021560	0.020446	0.020903	0.342527	0.342748	0.344193	0.341924	105	3
185550000	0.019190	0.018715	0.017103	0.017462	0.936170	0.880229	0.955556	0.886631	0.613702	0.947368	0.021116	0.019522	0.020598	0.019938	0.018163	0.019641	0.332006	0.331443	0.331932	0.331356	105	3
185650000	0.014672	0.014020	0.012368	0.013963	1.000000	0.571429	0.511628	1.000000	0.451677	0.571429	0.015100	0.014311	0.014879	0.014355	0.014270	0.014328	0.322276	0.322167	0.322496	0.322415	105	3
185750000	0.008070	0.008163	0.008939	0.013874	0.810811	0.610060	0.952381	0.629630	0.671567	0.774194	0.009355	0.010642	0.016717	0.012138	0.016055	0.017213	0.340061	0.339849	0.342601	0.337275	286	3
185850000	0.022021	0.018877	0.022214	0.026321	0.538462	0.768935	0.514286	0.560000	0.517919	0.719226	0.022614	0.026433	0.028865	0.026365	0.028294	0.030174	0.325039	0.323493	0.324501	0.326196	286	3
185950000	0.009534	0.008580	0.007965	0.008217	0.530669	0.515152	0.448276	0.485714	0.376688	0.428571	0.010267	0.009675	0.011124	0.009340	0.010621	0.009819	0.317067	0.321779	0.315374	0.321904	279	3
186050000	0.005093	0.004834	0.003563	0.006176	1.000000	0.368254	0.391304	0.965517	0.391304	0.391304	0.007256	0.004309	0.005948	0.005647	0.005909	0.005011	0.356761	0.358503	0.353395	0.350559	279	3
186150000	0.018283	0.013382	0.010739	0.011302	1.000000	0.571429	1.000000	1.000000	0.838710	1.000000	0.025330	0.020693	0.023642	0.019683	0.013226	0.016809	0.361518	0.364689	0.356551	0.362609	233	3
186250000	0.013991	0.010983	0.013532	0.010392	1.000000	0.601393	0.977778	0.935484	0.877551	0.935484	0.018844	0.016138	0.016443	0.016672	0.012774	0.015793	0.325820	0.328045	0.323385	0.327410	233	3
186350000	0.012683	0.008557	0.010806	0.005802	1.000000	0.798938	1.000000	0.846412	0.952381	1.000000	0.021805	0.014656	0.022552	0.019770	0.014159	0.021663	0.328363	0.336818	0.329572	0.336337	233	3
186450000	0.017191	0.014647	0.014152	0.014978	0.978723	0.702128	0.941824	0.826087	0.794329	0.831569	0.018515	0.017081	0.018965	0.016986	0.016027	0.017523	0.325641	0.325548	0.325736	0.325823	67	3
186550000	0.018033	0.017956	0.018340	0.020543	0.947368	0.680000	0.915610	0.809524	0.781546	0.928401	0.024006	0.019570	0.025791	0.022633	0.021944	0.024553	0.347975	0.347890	0.348824	0.349428	67	3
186650000	0.012925	0.012335	0.010068	0.013444	0.840000	0.862376	1.000000	0.789474	0.732110	1.000000	0.016429	0.014159	0.018338	0.014908	0.016215	0.016690	0.335309	0.336064	0.337754	0.341552	67	3
186750000	0.013561	0.015510	0.009146	0.016470	0.931034	0.630936	0.918919	0.920000	0.826087	0.898457	0.020207	0.012909	0.023161	0.021553	0.016666	0.024149	0.317344	0.328166	0.315444	0.334226	67	3
186850000	0.019115	0.016684	0.017010	0.016069	1.000000	0.739130	1.000000	0.925926	0.542857	0.933194	0.024178	0.020363	0.023852	0.024686	0.016872	0.024942	0.342066	0.340124	0.340594	0.342005	67	3
186950000	0.012448	0.010571	0.012520	0.010039	1.000000	0.869565	1.000000	1.000000	0.925926	1.000000	0.016900	0.014386	0.017734	0.015960	0.013489	0.017451	0.328342	0.328928	0.324234	0.331257	67	3
187050000	0.012094	0.005918	0.012009	0.005179	1.000000	0.684211	1.000000	0.923077	1.000000	1.000000	0.016401	0.013766	0.017667	0.015418	0.011364	0.017298	0.321309	0.324128	0.321280	0.323452	67	3
187150000	0.009565	0.010436	0.008365	0.009761	1.000000	0.585169	1.000000	0.962963	0.887031	1.000000	0.015112	0.009976	0.015542	0.014031	0.013073	0.014763	0.320503	0.321553	0.320757	0.318573	67	3
187250000	0.025386	0.020358	0.026124	0.019683	1.000000	0.532934	1.000000	0.931034	0.661022	0.965517	0.030969	0.026394	0.030601	0.029397	0.020787	0.029647	0.332556	0.335784	0.332841	0.336999	67	3
187350000	0.019374	0.019122	0.016698	0.019682	0.680000	0.750607	0.675936	0.952381	0.680000	0.952381	0.020324	0.019549	0.020336	0.019977	0.020327	0.020753	0.330153	0.329070	0.331116	0.328678	67	3
187450000	0.023807	0.022733	0.017438	0.024564	0.682927	0.846412	0.684087	0.918919	0.691579	0.918919	0.025195	0.027814	0.025227	0.027458	0.025356	0.029667	0.333972	0.332486	0.331654	0.332455	67	3
187550000	0.015135	0.010955	0.011986	0.014472	0.581416	0.714286	0.351460	0.714286	0.513514	0.904762	0.014726	0.017312	0.015239	0.016541	0.014340	0.018275	0.321195	0.319164	0.319502	0.321342	67	3
187650000	0.016389	0.012692	0.007682	0.014145	0.536901	0.896552	0.526316	1.000000	0.525704	0.925926	0.016907	0.015467	0.016583	0.014025	0.015485	0.014820	0.331815	0.334584	0.341834	0.334121	67	3
187750000	0.016378	0.013407	0.009528	0.014103	0.666667	0.888889	0.666667	0.925926	0.484848	0.913043	0.016413	0.017342	0.016911	0.016012	0.015054	0.017022	0.323789	0.333995	0.339454	0.334332	67	3
187850000	0.011796	0.011014	0.008574	0.011168	0.493059	0.677419	0.485576	0.842105	0.473684	0.692308	0.012028	0.011359	0.011713	0.011244	0.011273	0.011100	0.331426	0.331925	0.331805	0.331680	67	3
187950000	0.017079	0.009662	0.010855	0.019000	1.000000	0.679583	0.847359	0.939394	0.714286	0.765563	0.017784	0.016548	0.019816	0.014171	0.018446	0.018321	0.358144	0.363140	0.364197	0.356733	67	3
188050000	0.012051	0.006521	0.007132	0.018072	0.918919	0.842105	0.373877	0.880000	0.676310	0.523810	0.012859	0.011964	0.020135	0.009553	0.015938	0.017298	0.345743	0.340792	0.348254	0.338298	67	3
188150000	0.014895	0.009170	0.010718	0.015636	0.838710	0.723220	0.421053	0.695652	0.483279	0.695652	0.015034	0.014535	0.017136	0.012835	0.015242	0.014748	0.338849	0.342739	0.343217	0.341850	67	3
188250000	0.014740	0.013332	0.012782	0.013608	0.739130	0.758621	0.562397	0.842105	0.601820	0.738233	0.015200	0.015773	0.014861	0.014864	0.014265	0.014829	0.343801	0.343898	0.345672	0.343922	67	3
188350000	0.021060	0.020010	0.016968	0.021753	1.000000	0.715185	0.578947	0.833931	0.432432	0.726978	0.022712	0.020131	0.022037	0.021352	0.022523	0.020834	0.344785	0.346535	0.345987	0.344236	67	3
188450000	0.017805	0.016721	0.016600	0.017206	0.869060	0.753240	0.938038	0.791297	0.828808	0.641565	0.020462	0.019391	0.020072	0.019823	0.018408	0.019257	0.333698	0.336973	0.334697	0.336060	67	3
188550000	0.020090	0.018183	0.016819	0.019340	0.847720	0.857143	0.662646	0.784575	0.602998	0.789474	0.020706	0.019662	0.020637	0.019473	0.019537	0.019762	0.319401	0.320505	0.321033	0.318880	67	3
188650000	0.016432	0.014775	0.013366	0.016124	0.857143	0.734529	0.857143	1.000000	0.454545	1.000000	0.016471	0.016524	0.016679	0.016393	0.015731	0.016751	0.333848	0.336854	0.334370	0.336311	67	3
188750000	0.013474	0.012646	0.011536	0.013127	0.689301	0.766815	0.914894	0.760000	0.593699	0.862376	0.014090	0.013325	0.014712	0.013240	0.013801	0.014261	0.335257	0.334762	0.334965	0.335202	67	3
188850000	0.014267	0.011636	0.013364	0.012569	0.723404	0.501446	0.577778	0.597264	0.620140	0.545455	0.014363	0.014449	0.014543	0.013866	0.014422	0.014132	0.315902	0.318173	0.316400	0.318323	67	3
188950000	0.011052	0.010465	0.010435	0.008205	0.975610	0.669158	0.975610	0.920000	0.952381	1.000000	0.013213	0.011998	0.011521	0.012747	0.011361	0.011661	0.341075	0.338303	0.341533	0.338220	67	3
189050000	0.010812	0.009434	0.012433	0.010315	0.780794	0.728919	0.502595	0.629630	0.564103	0.578947	0.014459	0.013108	0.012223	0.014288	0.014399	0.012910	0.337291	0.334468	0.337262	0.336616	238	3
189150000	0.012635	0.004775	0.010094	0.012836	0.800000	0.526316	0.448276	0.666667	0.562319	0.385718	0.014811	0.012743	0.016910	0.010067	0.015841	0.014779	0.355137	0.353182	0.351246	0.351973	238	3
189250000	0.007785	0.009476	0.009871	0.007180	0.608696	0.564680	0.433039	0.444444	0.513514	0.511491	0.009768	0.010182	0.009018	0.010803	0.009917	0.011093	0.351044	0.351213	0.348974	0.358918	238	3
189350000	0.009244	0.006796	0.007677	0.005709	0.690171	0.736842	0.677419	0.800000	0.751679	0.869565	0.013611	0.013381	0.009720	0.010432	0.007433	0.009161	0.317230	0.321004	0.316504	0.316664	322	3
189450000	0.016825	0.018675	0.011385	0.014663	0.628571	0.461322	0.629630	0.451613	0.838710	0.505138	0.023809	0.017127	0.016986	0.020027	0.022251	0.015284	0.376597	0.379175	0.362803	0.374176	326	3
189550000	0.004305	0.005446	0.007960	0.004125	0.837209	0.156303	0.276581	0.972973	0.454229	0.245036	0.008826	0.007881	0.006308	0.015824	0.007622	0.017131	0.341658	0.346754	0.346611	0.342682	236	3
189650000	0.015693	0.012098	0.011798	0.008664	0.776068	0.580645	0.936170	0.879703	0.878788	1.000000	0.017183	0.015683	0.018126	0.017027	0.012086	0.020145	0.336753	0.336958	0.337478	0.341319	236	3
189750000	0.012721	0.009414	0.010348	0.011733	0.739130	0.484283	0.582707	0.485752	0.846154	0.684788	0.014110	0.013477	0.016009	0.013940	0.013790	0.017962	0.360475	0.359278	0.363635	0.362835	236	3
189850000	0.018492	0.010214	0.018744	0.014031	1.000000	0.478261	0.960000	0.607759	1.000000	0.947368	0.019247	0.019118	0.020349	0.017793	0.018804	0.020161	0.328167	0.338260	0.331166	0.327811	117	3
189950000	0.013154	0.007380	0.013231	0.009086	0.936170	0.723220	0.939145	0.760000	0.948718	0.962963	0.016619	0.013823	0.016316	0.013984	0.014692	0.015768	0.324431	0.328758	0.325593	0.325388	117	3
190050000	0.013054	0.006801	0.013614	0.009731	1.000000	0.668478	1.000000	0.806452	0.941807	0.969697	0.018695	0.014113	0.019171	0.015154	0.012400	0.017754	0.320100	0.322255	0.320956	0.320762	117	3
190150000	0.011689	0.010857	0.014118	0.011301	1.000000	0.832684	1.000000	0.717949	0.938776	0.972973	0.019093	0.014344	0.019560	0.015669	0.012621	0.016597	0.339337	0.339062	0.339481	0.338248	117	3
190250000	0.018152	0.014279	0.016253	0.014271	0.872802	0.506003	0.904762	0.729730	0.782609	0.891892	0.019553	0.017908	0.019434	0.017686	0.015286	0.018143	0.324274	0.324200	0.324954	0.324200	117	3
190350000	0.021417	0.016800	0.016053	0.016105	0.842105	0.727273	0.777778	0.714286	0.558140	0.717949	0.022756	0.021930	0.022100	0.019007	0.017744	0.019001	0.346667	0.345594	0.345883	0.347203	117	3
190450000	0.016656	0.012553	0.013073	0.014286	0.857143	0.628571	0.677419	0.684211	0.716146	0.761090	0.017410	0.016424	0.016378	0.015133	0.015339	0.014919	0.342721	0.344330	0.341923	0.342408	117	3
190550000	0.019588	0.015053	0.019780	0.014891	0.631579	0.586207	0.433827	0.644381	0.631579	0.424242	0.020449	0.022286	0.018698	0.024574	0.016776	0.021232	0.329940	0.339741	0.314985	0.323093	117	3
190650000	0.017671	0.019288	0.013818	0.011210	0.578947	0.482759	0.774194	0.677419	0.476190	0.956522	0.023469	0.017108	0.015815	0.020652	0.012002	0.016319	0.362139	0.346858	0.359085	0.354842	117	3
190750000	0.019715	0.021691	0.022507	0.019336	0.760000	0.591463	0.511300	0.578947	0.520093	0.484848	0.028426	0.025214	0.024452	0.029000	0.022263	0.024839	0.329637	0.335933	0.325849	0.344644	117	3
190850000	0.013013	0.009920	0.012463	0.011812	0.967742	0.700978	0.947165	0.830382	0.893617	0.915401	0.015403	0.014274	0.015498	0.013575	0.013932	0.015038	0.337370	0.337365	0.337202	0.337971	117	3
190950000	0.016841	0.016141	0.016168	0.015199	0.878153	0.688547	0.846763	0.678010	0.595745	0.666667	0.019497	0.018131	0.018451	0.017225	0.015365	0.015758	0.329033	0.330551	0.330600	0.329411	117	3
191050000	0.008296	0.006673	0.010264	0.010237	1.000000	0.600000	1.000000	1.000000	0.951220	1.000000	0.014866	0.009977	0.015120	0.013120	0.010781	0.013776	0.370343	0.368825	0.370589	0.369095	117	3
191150000	0.007805	0.004123	0.013397	0.007666	1.000000	0.666118	1.000000	0.909091	1.000000	0.947368	0.020313	0.011933	0.022404	0.016568	0.014396	0.017950	0.334981	0.338507	0.336485	0.338775	35	3
191250000	0.016446	0.010284	0.015383	0.012593	1.000000	0.920000	1.000000	0.960000	0.912278	0.965517	0.024128	0.019262	0.025889	0.020093	0.017427	0.023208	0.330352	0.333817	0.338483	0.334961	35	3
191350000	0.015082	0.014253	0.015754	0.013092	1.000000	0.972973	1.000000	0.880000	0.853211	0.899543	0.026607	0.021305	0.027367	0.022113	0.015678	0.021662	0.324291	0.326853	0.325958	0.327087	35	3
191450000	0.014372	0.011587	0.013526	0.010647	0.979592	0.606061	0.969697	0.947368	0.916580	0.877816	0.016478	0.014647	0.015789	0.015363	0.014394	0.015192	0.325051	0.324481	0.324727	0.326566	35	3
191550000	0.012506	0.011890	0.012551	0.011970	1.000000	0.497826	1.000000	0.956522	1.000000	0.962963	0.018178	0.012754	0.018186	0.016808	0.014123	0.017199	0.343923	0.343475	0.343680	0.344013	35	3
191650000	0.012948	0.012894	0.015071	0.012370	1.000000	0.539465	1.000000	1.000000	0.920000	1.000000	0.024516	0.014863	0.024741	0.021449	0.015820	0.021603	0.339812	0.341964	0.338686	0.342463	35	3
191750000	0.015419	0.009143	0.014952	0.013131	1.000000	0.666667	1.000000	1.000000	1.000000	1.000000	0.019649	0.015889	0.026491	0.016653	0.018004	0.024253	0.349687	0.346798	0.348975	0.357188	35	3
191850000	0.008796	0.006446	0.010035	0.008883	0.979592	0.440000	1.000000	0.955556	1.000000	1.000000	0.012574	0.010313	0.021865	0.011369	0.019183	0.020785	0.311418	0.314358	0.312795	0.313281	35	3
191950000	0.014284	0.011728	0.015557	0.014528	1.000000	0.529678	1.000000	0.729730	0.872055	0.851852	0.019748	0.016233	0.018591	0.016945	0.018115	0.018046	0.360859	0.358579	0.360039	0.357863	35	3
192050000	0.013688	0.013138	0.012617	0.015249	0.902439	0.662646	0.736842	0.809442	0.911111	0.661113	0.015842	0.014210	0.015482	0.014684	0.015782	0.015206	0.326524	0.329143	0.327423	0.326773	35	3
192150000	0.020192	0.017377	0.018966	0.022513	0.910269	0.681061	0.640154	0.744421	0.611636	0.714286	0.022384	0.021614	0.023981	0.020323	0.021690	0.022799	0.347202	0.344187	0.346991	0.349728	35	3
192250000	0.019687	0.013458	0.017059	0.016666	0.604521	0.560000	0.481481	0.787870	0.520660	0.597395	0.018866	0.019721	0.019924	0.017530	0.016325	0.018680	0.341058	0.342753	0.341030	0.342076	35	3
192350000	0.013051	0.009919	0.011810	0.011799	0.972973	0.489306	0.566987	0.896552	0.515152	0.732666	0.013858	0.012930	0.013080	0.013286	0.011817	0.013079	0.349807	0.352513	0.349987	0.349775	35	3
192450000	0.011924	0.009001	0.011976	0.010690	1.000000	0.552949	0.814815	0.802249	0.655172	0.768275	0.012989	0.012580	0.013042	0.012536	0.011413	0.013052	0.339141	0.341491	0.339416	0.342901	35	3
192550000	0.014597	0.012114	0.013476	0.014485	0.868976	0.794849	0.830865	0.904959	0.761905	0.914754	0.017668	0.014964	0.017440	0.016260	0.015757	0.016826	0.324559	0.324226	0.324383	0.324814	35	3
192650000	0.013039	0.014992	0.013204	0.012378	0.904762	0.695652	0.861180	0.888889	0.777907	0.888889	0.017244	0.014477	0.016759	0.016770	0.016973	0.016521	0.331785	0.332862	0.331230	0.330526	35	3
192750000	0.010177	0.014048	0.011202	0.013325	0.843705	0.598994	0.861465	0.727273	0.840000	0.736738	0.014162	0.011719	0.013619	0.014674	0.014921	0.014198	0.333348	0.334939	0.333628	0.335353	35	3
192850000	0.015171	0.015118	0.013345	0.012525	0.864865	0.669476	0.871497	0.783784	0.707287	0.827586	0.018004	0.015466	0.017012	0.016569	0.015516	0.015615	0.332174	0.333303	0.332705	0.333293	35	3
192950000	0.010183	0.004369	0.007831	0.004260	1.000000	0.646942	0.857143	0.947368	0.956522	0.857143	0.011270	0.010927	0.009610	0.008199	0.005255	0.007446	0.353108	0.352334	0.353600	0.349307	35	3
193050000	0.018762	0.008155	0.014626	0.008519	0.826110	0.563985	0.697674	0.761905	0.744186	0.789474	0.017262	0.017912	0.017270	0.014312	0.008822	0.014550	0.333452	0.335348	0.335394	0.335397	35	3
193150000	0.017489	0.014613	0.015121	0.015681	0.969697	0.481935	0.812046	0.885079	0.740000	0.909193	0.019564	0.016806	0.018504	0.018232	0.017165	0.018122	0.339706	0.346204	0.340684	0.340022	35	3
193250000	0.005778	0.008173	0.006588	0.008877	1.000000	0.372010	1.000000	0.952381	0.911111	0.974359	0.016667	0.006353	0.016674	0.015943	0.010043	0.016270	0.333195	0.332374	0.333554	0.332343	35	3
193350000	0.011265	0.011779	0.010579	0.010938	1.000000	0.474203	1.000000	1.000000	0.797505	1.000000	0.022560	0.011089	0.022596	0.021794	0.013212	0.022345	0.344486	0.349463	0.343988	0.350076	35	3
193450000	0.007611	0.012619	0.008526	0.006199	1.000000	0.567925	1.000000	1.000000	0.744681	1.000000	0.021749	0.008173	0.018254	0.021213	0.013527	0.018799	0.358301	0.358646	0.357000	0.363959	35	3
193550000	0.009678	0.012504	0.007510	0.012688	1.000000	0.400000	1.000000	0.935484	0.679734	1.000000	0.016469	0.008743	0.015678	0.015813	0.014475	0.015532	0.339551	0.341227	0.340527	0.341074	35	3
193650000	0.013615	0.013559	0.010429	0.016257	1.000000	0.599412	1.000000	0.904762	0.862069	0.904762	0.020495	0.011485	0.017511	0.018356	0.018124	0.016579	0.331432	0.343260	0.335538	0.339473	35	3
193750000	0.022937	0.023158	0.021177	0.027726	1.000000	0.689024	0.894737	0.942857	0.568330	0.897436	0.026013	0.023244	0.027487	0.026001	0.027541	0.027256	0.319007	0.323203	0.318330	0.322360	35	3
193850000	0.017202	0.011175	0.009537	0.019436	0.910397	0.610438	0.899339	0.918919	0.673469	0.918919	0.019821	0.014962	0.022140	0.016863	0.017901	0.021637	0.342393	0.342050	0.342697	0.341227	35	3
193950000	0.009296	0.005620	0.003854	0.010195	0.900948	0.443701	0.904762	1.000000	0.674419	1.000000	0.012425	0.007373	0.013483	0.011061	0.009277	0.013057	0.329787	0.328096	0.329678	0.328613	35	3
194050000	0.006303	0.008050	0.004523	0.012020	0.904762	0.413333	0.866667	0.855163	0.600382	0.897436	0.011854	0.005675	0.012031	0.010867	0.011882	0.011781	0.336671	0.337341	0.336671	0.336672	35	3
194150000	0.010392	0.011982	0.008654	0.009749	0.956482	0.481099	0.935547	0.931034	0.826087	0.974359	0.017198	0.009931	0.016340	0.016589	0.014106	0.016422	0.323637	0.326950	0.325076	0.324138	35	3
194250000	0.008963	0.013916	0.011751	0.020663	1.000000	0.703804	1.000000	0.888889	0.789474	1.000000	0.024876	0.011075	0.023259	0.022557	0.020717	0.022935	0.353391	0.353487	0.353683	0.353303	35	3
194350000	0.017759	0.012149	0.020878	0.021087	1.000000	0.640000	1.000000	0.848485	0.511628	0.848485	0.029558	0.021303	0.026124	0.025816	0.020745	0.026022	0.336289	0.338880	0.339443	0.340491	35	3
194450000	0.013259	0.015281	0.016725	0.016572	1.000000	0.482623	1.000000	1.000000	0.896552	1.000000	0.023070	0.015657	0.019747	0.021269	0.021902	0.021300	0.334263	0.337203	0.335415	0.334711	35	3
194550000	0.009687	0.007654	0.011243	0.009028	1.000000	0.526316	1.000000	0.918919	1.000000	1.000000	0.019092	0.010997	0.019015	0.017104	0.013647	0.018058	0.335596	0.334416	0.335805	0.334762	35	3
194650000	0.009516	0.009997	0.012463	0.012693	1.000000	0.440000	1.000000	1.000000	1.000000	1.000000	0.025849	0.011483	0.028264	0.023964	0.023745	0.027562	0.344400	0.347604	0.344626	0.348491	35	3
194750000	0.011976	0.010417	0.009543	0.012363	1.000000	0.783784	1.000000	0.948718	0.818182	0.974359	0.021418	0.012420	0.021568	0.019306	0.013580	0.020028	0.346464	0.350656	0.348048	0.347444	35	3
194850000	0.014221	0.009146	0.011452	0.012586	1.000000	0.712746	1.000000	0.967742	0.756757	0.965517	0.019406	0.013841	0.020792	0.017671	0.014054	0.019913	0.339431	0.339367	0.339799	0.339074	35	3
194950000	0.019651	0.011461	0.017641	0.020075	1.000000	0.526316	0.770773	0.909091	0.774194	0.965517	0.018714	0.019413	0.025325	0.017929	0.022715	0.025543	0.347045	0.350092	0.347698	0.345933	35	3
195050000	0.008748	0.007832	0.008182	0.009377	0.960000	0.526316	0.935484	0.807194	0.880000	0.948718	0.010914	0.008868	0.013882	0.010835	0.012734	0.015198	0.363949	0.370364	0.363451	0.360530	35	3
195150000	0.016463	0.012412	0.015375	0.014463	0.736842	0.736842	0.908745	0.820513	0.782609	0.952381	0.017262	0.017493	0.017503	0.017321	0.014988	0.018492	0.336087	0.337558	0.336532	0.334943	35	3
195250000	0.015347	0.012217	0.014785	0.012722	0.865304	0.684211	0.802376	0.828571	0.693878	0.883628	0.016190	0.016366	0.016038	0.017162	0.014639	0.017444	0.353561	0.353318	0.354820	0.353263	35	3
195350000	0.012031	0.010754	0.010095	0.014224	0.784049	0.628108	0.546690	0.942857	0.528258	0.820513	0.013539	0.011933	0.014824	0.013082	0.013864	0.014693	0.359420	0.361359	0.358831	0.360502	35	3
195450000	0.020318	0.017360	0.018097	0.024661	0.907035	0.826087	0.485714	0.878788	0.789474	0.851852	0.024475	0.022640	0.024200	0.023653	0.023900	0.024869	0.349586	0.355500	0.351695	0.351132	35	3
195550000	0.015321	0.012919	0.013636	0.015185	1.000000	0.736842	0.589744	0.971429	0.810811	0.723280	0.016960	0.015488	0.016707	0.016636	0.015881	0.016971	0.345159	0.345280	0.345732	0.345534	35	3
195650000	0.014768	0.011114	0.015853	0.015437	1.000000	0.743734	0.862069	0.942857	0.734579	0.741935	0.020630	0.017779	0.019552	0.017677	0.017035	0.018646	0.333550	0.333664	0.333582	0.332421	35	3
195750000	0.014737	0.008337	0.013812	0.010611	0.914894	0.631579	0.764476	0.706693	0.613158	0.658802	0.014724	0.015335	0.014963	0.013054	0.010431	0.013975	0.332825	0.334321	0.333221	0.332921	35	3
195850000	0.010396	0.008777	0.009710	0.009250	1.000000	0.438889	1.000000	0.846154	0.655841	0.848733	0.014141	0.010716	0.013669	0.013007	0.010110	0.012971	0.344542	0.345176	0.344814	0.344735	35	3
195950000	0.015453	0.009192	0.012893	0.008712	1.000000	0.631579	1.000000	1.000000	0.939394	1.000000	0.019010	0.017490	0.018326	0.018032	0.014516	0.015166	0.328594	0.340967	0.322645	0.332321	35	3
196050000	0.013141	0.014774	0.018325	0.016964	0.965517	0.848567	0.947368	0.793103	0.688198	0.842105	0.018566	0.018446	0.017930	0.020484	0.018002	0.020630	0.338471	0.339534	0.342301	0.339068	112	3
196150000	0.009525	0.007692	0.009388	0.010330	1.000000	0.454540	1.000000	1.000000	1.000000	1.000000	0.014264	0.009760	0.013273	0.013271	0.013827	0.013470	0.329021	0.334265	0.329911	0.328838	112	3
196250000	0.018910	0.005190	0.017752	0.017601	1.000000	0.667905	0.872340	1.000000	0.857143	0.871795	0.026254	0.018928	0.022315	0.024522	0.020592	0.022344	0.337270	0.341048	0.338134	0.339490	112	3
196350000	0.019604	0.005345	0.019626	0.010280	1.000000	0.414634	1.000000	0.864865	1.000000	1.000000	0.021101	0.020003	0.019876	0.019520	0.014717	0.019773	0.318560	0.320869	0.320217	0.320792	112	3
196450000	0.010646	0.005998	0.010976	0.009020	1.000000	0.492831	0.974359	0.864865	1.000000	0.864865	0.014925	0.011403	0.014739	0.013274	0.013686	0.013520	0.335632	0.336542	0.336131	0.335451	112	3
196550000	0.011684	0.009058	0.009637	0.013842	1.000000	0.543409	0.869565	1.000000	1.000000	0.962963	0.017617	0.011781	0.016854	0.017384	0.016456	0.016489	0.341485	0.337628	0.342343	0.340034	112	3
196650000	0.012938	0.005617	0.007416	0.011167	1.000000	0.676452	0.844444	0.965517	1.000000	0.923077	0.016706	0.011692	0.017513	0.014514	0.011327	0.017142	0.369572	0.352756	0.368288	0.359547	112	3
196750000	0.019591	0.017098	0.018618	0.017762	1.000000	0.680000	1.000000	1.000000	0.878788	1.000000	0.023643	0.020832	0.023745	0.021444	0.019901	0.022219	0.328192	0.324960	0.327936	0.324948	112	3
196850000	0.012730	0.005651	0.014567	0.011348	1.000000	0.814815	1.000000	1.000000	1.000000	1.000000	0.020681	0.015276	0.019673	0.018336	0.016633	0.019421	0.357833	0.368220	0.358945	0.357907	112	3
196950000	0.012807	0.011615	0.015466	0.013498	1.000000	0.920000	1.000000	0.899610	1.000000	1.000000	0.024663	0.015446	0.023052	0.022312	0.018957	0.021990	0.332098	0.339995	0.333950	0.334346	112	3
197050000	0.010469	0.004441	0.011730	0.007024	1.000000	0.414759	1.000000	0.895290	0.978723	1.000000	0.021743	0.011693	0.022770	0.018871	0.008545	0.020363	0.339751	0.338083	0.340294	0.338150	112	3
197150000	0.009371	0.004282	0.013487	0.005549	1.000000	0.580645	1.000000	0.925926	1.000000	1.000000	0.025163	0.012034	0.025230	0.021828	0.008861	0.022764	0.346632	0.348174	0.347393	0.349574	112	3
197250000	0.014846	0.010639	0.014037	0.008006	1.000000	0.660477	1.000000	0.967742	1.000000	1.000000	0.023766	0.015478	0.022869	0.020894	0.015372	0.020696	0.325041	0.332975	0.326578	0.333692	112	3
197350000	0.012623	0.009595	0.008737	0.007457	1.000000	0.543817	1.000000	1.000000	0.974359	1.000000	0.019587	0.011593	0.019111	0.016737	0.012517	0.015917	0.324859	0.322186	0.321344	0.320007	112	3
197450000	0.007670	0.005594	0.008964	0.005437	1.000000	0.435211	1.000000	1.000000	0.870968	1.000000	0.013058	0.009966	0.014365	0.016488	0.009593	0.017784	0.338417	0.339324	0.340205	0.331137	346	3
197550000	0.011711	0.005834	0.011327	0.007739	1.000000	0.333333	0.476190	1.000000	0.476190	0.476190	0.015975	0.011759	0.011767	0.015764	0.013655	0.015577	0.343093	0.346860	0.341454	0.353239	237	3
197650000	0.012370	0.009962	0.008523	0.006716	1.000000	0.578947	1.000000	1.000000	1.000000	1.000000	0.016509	0.012939	0.017190	0.017357	0.011563	0.018526	0.344355	0.343972	0.345566	0.342411	237	3
197750000	0.012958	0.015774	0.007127	0.011362	1.000000	0.520000	1.000000	1.000000	0.878788	1.000000	0.020576	0.010956	0.018462	0.018719	0.018060	0.016031	0.351983	0.359555	0.352041	0.352833	237	3
197850000	0.011789	0.008872	0.014836	0.006480	1.000000	0.760000	1.000000	0.870968	1.000000	1.000000	0.017298	0.019698	0.017294	0.024446	0.010929	0.026917	0.369923	0.366820	0.371703	0.365164	358	3
197950000	0.013176	0.003342	0.007065	0.010559	1.000000	0.661582	0.920000	1.000000	1.000000	1.000000	0.014839	0.012904	0.019714	0.013199	0.010059	0.019924	0.353807	0.337723	0.348258	0.346752	98	3
198050000	0.012025	0.003345	0.008161	0.012952	1.000000	0.615975	1.000000	1.000000	1.000000	1.000000	0.015148	0.011883	0.018465	0.012521	0.015584	0.016966	0.348941	0.351760	0.350953	0.351563	98	3
198150000	0.015024	0.006510	0.015952	0.010984	1.000000	0.680000	1.000000	1.000000	1.000000	0.969697	0.019997	0.016797	0.020846	0.019650	0.012924	0.020912	0.346550	0.344375	0.346835	0.344470	98	3
198250000	0.025979	0.009635	0.025352	0.011759	1.000000	0.809524	1.000000	1.000000	1.000000	1.000000	0.035010	0.027102	0.035154	0.033808	0.015308	0.034765	0.335204	0.343002	0.337188	0.342458	98	3
198350000	0.014369	0.013307	0.014281	0.008595	1.000000	0.583826	1.000000	1.000000	1.000000	1.000000	0.030093	0.015450	0.027329	0.027931	0.020153	0.026542	0.335366	0.337566	0.335481	0.335786	98	3
198450000	0.013451	0.008059	0.015390	0.009001	1.000000	0.540084	1.000000	0.931034	1.000000	1.000000	0.024106	0.016488	0.022911	0.023235	0.025282	0.024832	0.326627	0.333978	0.329155	0.330759	98	3
198550000	0.014640	0.007808	0.022252	0.010591	1.000000	0.689868	1.000000	0.952381	1.000000	0.952381	0.031134	0.020960	0.032116	0.025964	0.012500	0.027170	0.335030	0.341018	0.336381	0.339525	98	3
198650000	0.012905	0.010702	0.015001	0.012943	1.000000	0.517598	1.000000	0.956522	0.962963	1.000000	0.019737	0.014640	0.017869	0.018025	0.017675	0.018044	0.344878	0.345711	0.345705	0.345593	98	3
198750000	0.014110	0.010456	0.013838	0.014490	1.000000	0.474452	1.000000	0.864865	0.959184	0.962963	0.016913	0.015149	0.017192	0.016008	0.015477	0.016877	0.326121	0.328359	0.326849	0.327331	98	3
198850000	0.014340	0.007250	0.013994	0.009705	1.000000	0.738916	1.000000	1.000000	1.000000	1.000000	0.022937	0.015113	0.020377	0.020898	0.014490	0.019024	0.336452	0.335711	0.336773	0.346207	98	3
198950000	0.012815	0.008577	0.012847	0.007788	1.000000	0.629630	1.000000	0.948718	1.000000	1.000000	0.026982	0.013586	0.024748	0.023235	0.017590	0.023736	0.334252	0.348387	0.335619	0.348392	98	3
199050000	0.007435	0.007597	0.009565	0.008940	1.000000	0.626779	1.000000	1.000000	1.000000	1.000000	0.021169	0.009084	0.020560	0.018992	0.017402	0.019984	0.348844	0.348387	0.349313	0.348480	98	3
199150000	0.006988	0.005733	0.008362	0.006782	1.000000	0.700402	1.000000	0.925926	1.000000	1.000000	0.020259	0.008420	0.021934	0.018050	0.015270	0.020609	0.333546	0.334675	0.334647	0.335107	98	3
199250000	0.008897	0.007917	0.010621	0.008873	1.000000	0.483279	1.000000	0.969697	1.000000	1.000000	0.019894	0.010290	0.021920	0.018424	0.018043	0.021148	0.340776	0.341070	0.340497	0.340890	98	3
199350000	0.018210	0.011417	0.021657	0.014103	1.000000	0.578947	1.000000	0.965517	1.000000	1.000000	0.029174	0.021155	0.031092	0.026221	0.022845	0.029411	0.315769	0.335542	0.323420	0.324443	98	3
199450000	0.013882	0.010674	0.019740	0.010030	1.000000	0.628035	1.000000	0.888889	1.000000	1.000000	0.033841	0.017548	0.035909	0.030139	0.023766	0.034105	0.315981	0.351445	0.332745	0.333975	98	3
199550000	0.008501	0.010907	0.016396	0.016944	1.000000	0.473684	1.000000	0.952381	1.000000	1.000000	0.038757	0.012991	0.039850	0.034189	0.020194	0.036488	0.337738	0.348493	0.340731	0.347841	98	3
199650000	0.004123	0.007930	0.009184	0.010620	1.000000	0.604183	1.000000	1.000000	1.000000	1.000000	0.024845	0.007132	0.024552	0.022131	0.015425	0.022945	0.321107	0.333737	0.323473	0.321859	98	3
199750000	0.005934	0.001253	0.007945	0.007020	1.000000	0.853659	1.000000	1.000000	1.000000	1.000000	0.020149	0.007909	0.021802	0.017545	0.010734	0.020249	0.354025	0.362378	0.358819	0.354540	104	3
199850000	0.004809	0.004194	0.005626	0.006348	1.000000	0.307518	1.000000	1.000000	1.000000	1.000000	0.018922	0.005600	0.017105	0.017683	0.013871	0.016014	0.350095	0.363810	0.359632	0.320390	104	3
199950000	0.007813	0.009429	0.010327	0.011076	1.000000	0.840000	1.000000	1.000000	1.000000	1.000000	0.016367	0.011539	0.018539	0.015169	0.015891	0.017768	0.336771	0.335962	0.336144	0.336631	104	3
200050000	0.014870	0.014192	0.015007	0.016235	1.000000	0.518345	1.000000	0.931034	1.000000	1.000000	0.020136	0.015844	0.021559	0.019212	0.019950	0.021398	0.336338	0.336218	0.337276	0.337647	104	3
200150000	0.016586	0.016110	0.017695	0.015031	1.000000	0.904762	1.000000	0.920000	0.888889	1.000000	0.022058	0.018368	0.022212	0.022049	0.017633	0.022963	0.344435	0.343471	0.345351	0.343084	104	3
200250000	0.009048	0.008610	0.010251	0.007682	1.000000	0.544220	1.000000	0.891892	1.000000	1.000000	0.017077	0.010154	0.016868	0.015853	0.013542	0.016288	0.329069	0.329696	0.329615	0.329062	104	3
200350000	0.013417	0.010352	0.014115	0.011442	1.000000	0.483897	1.000000	1.000000	1.000000	1.000000	0.020360	0.014317	0.019879	0.019459	0.015324	0.020211	0.318299	0.318256	0.318946	0.317268	104	3
200450000	0.011984	0.007451	0.011499	0.007389	1.000000	0.439024	0.945946	0.918919	1.000000	1.000000	0.016918	0.012545	0.016889	0.015996	0.019211	0.018313	0.337730	0.337424	0.337832	0.338266	104	3
200550000	0.012686	0.012000	0.011778	0.009143	0.953488	0.560000	0.965517	1.000000	1.000000	1.000000	0.017870	0.013174	0.018501	0.016847	0.016624	0.018541	0.331266	0.338905	0.330551	0.342792	104	3
200650000	0.010188	0.015064	0.008815	0.006865	0.945946	0.405836	1.000000	0.904762	0.864865	0.913194	0.017123	0.009718	0.011919	0.016406	0.015682	0.011315	0.351081	0.352965	0.351247	0.352800	104	3
200750000	0.008844	0.007936	0.009106	0.011289	1.000000	0.368421	1.000000	0.931034	0.877551	1.000000	0.014150	0.009354	0.013320	0.013084	0.014020	0.014051	0.343963	0.344398	0.344710	0.345219	104	3
200850000	0.003136	0.002351	0.004033	0.004223	1.000000	0.288404	0.630499	0.913043	1.000000	0.666667	0.004888	0.003221	0.003949	0.005332	0.005998	0.004895	0.345954	0.357826	0.348843	0.359532	104	3
200950000	0.003106	0.003054	0.004618	0.011916	1.000000	0.600000	1.000000	1.000000	1.000000	0.923077	0.011309	0.004170	0.016916	0.010361	0.015243	0.016712	0.351878	0.350095	0.351882	0.357641	104	3
201050000	0.004945	0.008249	0.009062	0.006952	1.000000	0.404255	1.000000	1.000000	1.000000	1.000000	0.024894	0.007250	0.025203	0.023634	0.016163	0.023992	0.340859	0.361602	0.343392	0.352305	104	3
201150000	0.007683	0.002319	0.008385	0.007618	1.000000	0.706931	1.000000	0.939394	1.000000	1.000000	0.019359	0.008517	0.017636	0.016078	0.014324	0.016941	0.337562	0.339012	0.337717	0.341990	104	3
201250000	0.011432	0.002220	0.010817	0.008754	1.000000	0.629630	1.000000	0.918919	0.967742	0.904959	0.022057	0.011425	0.014352	0.018745	0.015545	0.014587	0.366247	0.350935	0.357592	0.360319	104	3
201350000	0.009102	0.002745	0.008359	0.005681	0.956522	0.332308	0.956522	0.885714	0.969697	0.848485	0.014079	0.008960	0.015266	0.012336	0.008775	0.010745	0.345131	0.364686	0.358845	0.360466	104	3
201450000	0.003147	0.003568	0.003792	0.004715	1.000000	0.464937	1.000000	1.000000	1.000000	1.000000	0.006998	0.003647	0.006156	0.006654	0.007033	0.006522	0.359169	0.357927	0.359706	0.360060	173	3
201550000	0.003735	0.004521	0.003911	0.006241	1.000000	0.564680	1.000000	0.935484	0.945946	1.000000	0.007328	0.003975	0.007976	0.006688	0.007000	0.007890	0.347085	0.347746	0.347743	0.346992	173	3
201650000	0.013258	0.005949	0.012241	0.014025	1.000000	0.476190	1.000000	0.894737	0.896552	0.947368	0.017184	0.013158	0.018138	0.014855	0.013896	0.017051	0.350964	0.355588	0.352852	0.352986	173	3
201750000	0.019273	0.009914	0.020027	0.010690	1.000000	0.515012	0.978723	0.871795	1.000000	0.942547	0.024141	0.020293	0.022553	0.021697	0.015951	0.020816	0.339503	0.346876	0.339774	0.339001	173	3
201850000	0.013670	0.009075	0.012119	0.008441	1.000000	0.556291	1.000000	0.897436	1.000000	1.000000	0.018681	0.013649	0.021513	0.017589	0.019302	0.021554	0.320709	0.321375	0.321271	0.319254	173	3
201950000	0.011891	0.007930	0.012599	0.008464	1.000000	0.669714	1.000000	1.000000	1.000000	1.000000	0.021556	0.012944	0.023142	0.019486	0.022225	0.023139	0.332675	0.335132	0.332433	0.332697	173	3
202050000	0.012753	0.012559	0.014146	0.012547	1.000000	0.486556	1.000000	1.000000	1.000000	1.000000	0.020364	0.014539	0.020472	0.019743	0.018893	0.020177	0.317613	0.327004	0.320624	0.316038	173	3
202150000	0.005884	0.008041	0.009000	0.007381	1.000000	0.473684	1.000000	1.000000	1.000000	0.960000	0.014131	0.008892	0.016105	0.013570	0.012113	0.014754	0.331465	0.333921	0.336064	0.348381	173	3
202250000	0.006070	0.004482	0.008672	0.008948	1.000000	0.389610	1.000000	1.000000	1.000000	1.000000	0.018601	0.007985	0.019016	0.015532	0.010818	0.017482	0.298626	0.303011	0.301141	0.300049	110	3
202350000	0.006487	0.010821	0.011190	0.011318	1.000000	0.578947	1.000000	1.000000	1.000000	1.000000	0.022603	0.009467	0.021457	0.021126	0.014482	0.020618	0.324988	0.338154	0.327204	0.330999	110	3
202450000	0.009676	0.012011	0.012042	0.007366	1.000000	0.556303	1.000000	1.000000	1.000000	1.000000	0.027613	0.011086	0.026661	0.026148	0.019109	0.026381	0.343886	0.341703	0.343464	0.335937	110	3
202550000	0.007350	0.007796	0.010199	0.004689	1.000000	0.351351	1.000000	1.000000	1.000000	1.000000	0.020651	0.008942	0.021067	0.018907	0.011085	0.019725	0.333966	0.338722	0.335357	0.339045	110	3
202650000	0.019028	0.012306	0.019363	0.013271	1.000000	0.809524	1.000000	0.945946	1.000000	1.000000	0.025385	0.020876	0.025606	0.022985	0.016035	0.024081	0.333517	0.336947	0.334664	0.337690	110	3
202750000	0.018731	0.007595	0.016565	0.016920	1.000000	0.739130	1.000000	1.000000	1.000000	1.000000	0.023318	0.020376	0.024549	0.021706	0.018690	0.024139	0.364127	0.368116	0.364140	0.364883	110	3
202850000	0.012647	0.007709	0.014418	0.010165	1.000000	0.684211	1.000000	0.972973	1.000000	1.000000	0.021648	0.014483	0.021279	0.019628	0.018444	0.021107	0.343698	0.346192	0.343534	0.338334	110	3
202950000	0.007941	0.010589	0.011631	0.009469	1.000000	0.511633	1.000000	1.000000	1.000000	1.000000	0.025501	0.010201	0.028184	0.023465	0.023123	0.027507	0.332067	0.338069	0.332940	0.331987	110	3
203050000	0.009321	0.007060	0.010642	0.011123	1.000000	0.587928	1.000000	0.931034	1.000000	1.000000	0.027093	0.011130	0.026460	0.024982	0.018146	0.025822	0.338191	0.350933	0.340512	0.340663	110	3
203150000	0.011272	0.004053	0.010428	0.009774	1.000000	0.577981	1.000000	0.920000	1.000000	1.000000	0.019939	0.011718	0.020370	0.017683	0.015442	0.019452	0.331502	0.336558	0.332418	0.335233	110	3
203250000	0.009309	0.004493	0.009756	0.007298	1.000000	0.395013	1.000000	0.942857	1.000000	1.000000	0.018861	0.009868	0.019048	0.017046	0.014821	0.018628	0.337676	0.336979	0.337671	0.338460	110	3
203350000	0.011442	0.008422	0.009911	0.008627	1.000000	0.473684	1.000000	1.000000	1.000000	1.000000	0.022234	0.011105	0.022947	0.020219	0.015268	0.021641	0.331242	0.332193	0.331471	0.331746	110	3
203450000	0.008181	0.008002	0.007728	0.006387	1.000000	0.522880	1.000000	1.000000	1.000000	1.000000	0.018817	0.008232	0.019802	0.017323	0.015549	0.019277	0.357616	0.361372	0.357803	0.357505	110	3
203550000	0.006961	0.004622	0.005610	0.005949	1.000000	0.409953	1.000000	1.000000	1.000000	1.000000	0.022365	0.006479	0.031743	0.021953	0.014908	0.032374	0.341755	0.347894	0.342246	0.359489	110	3
203650000	0.009346	0.010126	0.009970	0.007492	1.000000	1.000000	1.000000	1.000000	0.969697	1.000000	0.021531	0.011088	0.027624	0.021894	0.023829	0.028785	0.341000	0.340321	0.343689	0.325114	110	3
203750000	0.006631	0.003374	0.008817	0.006884	1.000000	0.258065	1.000000	1.000000	1.000000	1.000000	0.023367	0.007933	0.035217	0.020444	0.020900	0.033952	0.359226	0.370693	0.366042	0.386021	206	3
203850000	0.010234	0.004974	0.011633	0.007070	1.000000	0.549407	1.000000	1.000000	1.000000	1.000000	0.016738	0.012041	0.020531	0.014983	0.019436	0.022532	0.295187	0.309445	0.300756	0.296601	206	3
203950000	0.009426	0.013021	0.009253	0.016964	1.000000	0.468582	1.000000	1.000000	0.897959	1.000000	0.019483	0.009734	0.021968	0.018400	0.019512	0.021673	0.342389	0.341537	0.342659	0.344193	206	3
204050000	0.009000	0.009394	0.010935	0.011880	1.000000	0.579641	1.000000	1.000000	0.851852	0.931034	0.020842	0.010212	0.021952	0.019451	0.013042	0.021121	0.347887	0.340518	0.345583	0.337446	206	3
204150000	0.003634	0.008441	0.004646	0.010044	1.000000	0.517241	1.000000	0.931034	0.888889	0.931034	0.009277	0.004754	0.008538	0.010533	0.011616	0.010714	0.338838	0.347037	0.343377	0.348773	206	3
204250000	0.007770	0.008767	0.006722	0.010501	1.000000	0.444444	1.000000	0.962963	1.000000	0.962963	0.013867	0.006865	0.014602	0.012753	0.012360	0.013392	0.336837	0.344296	0.334945	0.344196	251	3
204350000	0.009478	0.014014	0.006982	0.015045	1.000000	0.485714	1.000000	1.000000	0.739130	1.000000	0.019786	0.007693	0.025437	0.018148	0.017870	0.025070	0.339352	0.343378	0.340005	0.347105	251	3
204450000	0.006901	0.008095	0.004068	0.010851	0.953488	0.582707	0.951220	1.000000	0.651163	0.826087	0.013215	0.005993	0.023879	0.013020	0.015107	0.023924	0.321935	0.326672	0.321758	0.321852	251	3
204550000	0.008588	0.006467	0.008199	0.016305	0.939394	0.573141	0.939394	0.857143	1.000000	0.625850	0.016196	0.008292	0.014462	0.012235	0.016713	0.012020	0.329030	0.350765	0.345193	0.348471	217	3
204650000	0.006801	0.012244	0.012509	0.015275	1.000000	0.476190	1.000000	1.000000	0.629976	0.920000	0.015600	0.010807	0.023890	0.015756	0.018257	0.023239	0.320289	0.319828	0.320239	0.328227	217	3
204750000	0.011848	0.013516	0.017309	0.015563	1.000000	0.552440	1.000000	1.000000	0.615199	1.000000	0.019468	0.016357	0.018791	0.019364	0.016493	0.019595	0.327592	0.331177	0.328862	0.330092	217	3
204850000	0.001857	0.006107	0.003649	0.004048	1.000000	0.782800	1.000000	1.000000	1.000000	1.000000	0.009026	0.003311	0.005431	0.009721	0.007446	0.005869	0.338741	0.342570	0.342402	0.339855	217	3
204950000	0.002516	0.007044	0.005894	0.005183	1.000000	0.640000	1.000000	0.913043	1.000000	1.000000	0.009281	0.005481	0.008547	0.009319	0.008667	0.008862	0.340597	0.344128	0.342148	0.343384	221	3
205050000	0.007638	0.008602	0.008878	0.012069	1.000000	0.578947	1.000000	1.000000	0.930233	1.000000	0.017246	0.008950	0.014366	0.012846	0.012565	0.012059	0.345822	0.352038	0.344636	0.345670	221	3
205150000	0.005455	0.009201	0.009558	0.013631	1.000000	0.477933	1.000000	0.962963	0.789474	0.939394	0.026733	0.008882	0.018648	0.018291	0.015587	0.013550	0.349605	0.337830	0.350102	0.346630	221	3
205250000	0.003834	0.006373	0.005722	0.006079	1.000000	0.536350	1.000000	0.947368	0.931034	0.904762	0.008876	0.005301	0.007223	0.009083	0.007508	0.007610	0.339151	0.346230	0.343524	0.344807	320	3
205350000	0.001861	0.005476	0.004680	0.005954	1.000000	0.578947	1.000000	1.000000	0.743590	1.000000	0.007982	0.003912	0.006149	0.008606	0.008036	0.007468	0.342397	0.347106	0.343647	0.343294	264	3
205450000	0.003071	0.005411	0.004088	0.006145	1.000000	0.347826	1.000000	0.942857	0.862069	0.939394	0.007574	0.003772	0.007550	0.006841	0.007320	0.007160	0.340818	0.348578	0.346602	0.344881	264	3
205550000	0.005813	0.005885	0.005436	0.006205	1.000000	0.542038	1.000000	0.914286	0.760000	0.935484	0.013923	0.006043	0.011369	0.009946	0.006773	0.010216	0.339177	0.334926	0.339790	0.337082	106	3
205650000	0.004504	0.006786	0.005191	0.003862	1.000000	0.739130	1.000000	0.894737	0.739130	0.894737	0.009467	0.006239	0.005106	0.010339	0.004177	0.006243	0.345704	0.336475	0.337729	0.354663	106	3
205750000	0.011232	0.013476	0.011679	0.012337	1.000000	0.588235	1.000000	0.925926	1.000000	1.000000	0.025790	0.011548	0.025413	0.027868	0.024081	0.026246	0.377461	0.354869	0.386537	0.387022	106	3
205850000	0.005530	0.012209	0.005034	0.005119	1.000000	0.420130	1.000000	0.972973	1.000000	1.000000	0.014440	0.004989	0.011733	0.014041	0.015710	0.012368	0.349950	0.342748	0.355435	0.388511	106	3
205950000	0.006946	0.011058	0.010615	0.008293	1.000000	0.573343	1.000000	1.000000	1.000000	1.000000	0.016383	0.010786	0.013655	0.017918	0.013853	0.014930	0.339707	0.349945	0.341916	0.356895	106	3
206050000	0.013838	0.011579	0.016221	0.008519	1.000000	0.592593	1.000000	0.925926	0.822054	0.809524	0.021044	0.016094	0.022474	0.019481	0.012986	0.020106	0.342634	0.344204	0.342497	0.344933	106	3
206150000	0.013834	0.017850	0.014592	0.009666	1.000000	0.636815	1.000000	0.657521	0.787135	0.868575	0.021140	0.014780	0.020216	0.019846	0.017085	0.017662	0.332555	0.337944	0.334027	0.335944	106	3
206250000	0.015356	0.015305	0.018498	0.012865	1.000000	0.504016	1.000000	0.810223	0.805574	0.842105	0.023810	0.018860	0.025427	0.021717	0.016925	0.022147	0.346091	0.350890	0.347456	0.350472	106	3
206350000	0.022880	0.013727	0.019494	0.013872	1.000000	0.521739	1.000000	1.000000	0.675936	0.846154	0.025770	0.023273	0.026193	0.020901	0.014893	0.021104	0.332388	0.331236	0.332707	0.331333	106	3
206450000	0.007801	0.010797	0.009119	0.009522	0.976744	0.346278	1.000000	0.895040	0.620690	0.945946	0.017585	0.008697	0.017138	0.016530	0.011920	0.016590	0.341015	0.338510	0.340607	0.339889	106	3
206550000	0.010711	0.010265	0.011443	0.009126	1.000000	0.444444	1.000000	1.000000	0.749533	1.000000	0.016999	0.011450	0.015360	0.016391	0.013027	0.016542	0.340467	0.342492	0.341791	0.341181	106	3
206650000	0.009470	0.004376	0.008348	0.009528	1.000000	0.298280	1.000000	1.000000	0.953488	1.000000	0.018813	0.009425	0.018493	0.018979	0.011727	0.020241	0.363621	0.348278	0.358021	0.350998	106	3
206750000	0.009075	0.011192	0.014382	0.008245	1.000000	0.473684	1.000000	1.000000	1.000000	1.000000	0.036295	0.012096	0.032405	0.034072	0.024132	0.033873	0.371695	0.377378	0.374265	0.372656	106	3
206850000	0.007300	0.009398	0.008804	0.005118	1.000000	0.695652	1.000000	1.000000	0.674419	1.000000	0.021371	0.008530	0.021707	0.019756	0.010711	0.021054	0.336580	0.340321	0.337463	0.341015	106	3
206950000	0.014237	0.011742	0.015303	0.013075	1.000000	0.682927	1.000000	1.000000	0.927361	1.000000	0.021560	0.015731	0.020837	0.020291	0.015669	0.019938	0.348236	0.351091	0.349638	0.350441	106	3
207050000	0.019293	0.011979	0.018667	0.017323	1.000000	0.730640	1.000000	1.000000	1.000000	1.000000	0.025707	0.020004	0.026063	0.024560	0.020617	0.025274	0.341382	0.344635	0.341563	0.339466	106	3
207150000	0.011028	0.006193	0.008989	0.005626	1.000000	0.434783	1.000000	1.000000	0.540299	1.000000	0.015785	0.010621	0.015037	0.016733	0.007555	0.016261	0.375124	0.365162	0.376579	0.371713	284	3
207250000	0.008219	0.006534	0.006328	0.008486	1.000000	0.333333	0.978723	1.000000	0.631579	1.000000	0.013757	0.007844	0.014583	0.014213	0.009288	0.015648	0.349041	0.360714	0.351248	0.349836	284	3
207350000	0.009369	0.008391	0.008932	0.010413	1.000000	0.555556	1.000000	1.000000	1.000000	0.974359	0.016549	0.009627	0.015617	0.014911	0.011547	0.014846	0.340825	0.340319	0.341523	0.339453	100	3
207450000	0.007880	0.007814	0.009157	0.006798	1.000000	0.280000	1.000000	1.000000	0.762629	1.000000	0.016972	0.008606	0.017585	0.016673	0.008834	0.017336	0.343140	0.339370	0.343997	0.340348	100	3
207550000	0.007908	0.008680	0.008217	0.011684	1.000000	0.684788	1.000000	1.000000	0.783762	1.000000	0.019698	0.008309	0.018723	0.018259	0.014082	0.018005	0.342729	0.343215	0.343471	0.340727	100	3
207650000	0.009451	0.010094	0.010308	0.012618	1.000000	0.809524	1.000000	0.913043	0.903226	1.000000	0.020368	0.010763	0.021123	0.018573	0.015112	0.020331	0.333616	0.335225	0.335075	0.334285	100	3
207750000	0.008689	0.007161	0.011704	0.003811	1.000000	0.619048	1.000000	1.000000	0.837838	1.000000	0.025853	0.010432	0.026624	0.023384	0.011098	0.025137	0.328260	0.329574	0.328697	0.329023	100	3
207850000	0.007458	0.008178	0.010218	0.005255	1.000000	0.421053	1.000000	0.918919	1.000000	1.000000	0.027659	0.009327	0.028334	0.025024	0.013915	0.026656	0.342566	0.339551	0.342374	0.339293	100	3
207950000	0.009621	0.010681	0.011702	0.005453	1.000000	0.644223	1.000000	0.967742	1.000000	1.000000	0.022279	0.011517	0.024104	0.020771	0.014496	0.023306	0.338039	0.341613	0.337430	0.350181	100	3
208050000	0.012524	0.012151	0.015409	0.009463	1.000000	0.681379	1.000000	0.939394	0.911111	1.000000	0.025859	0.015142	0.030115	0.023572	0.017057	0.028333	0.331664	0.333806	0.332208	0.333929	100	3
208150000	0.007033	0.007079	0.009926	0.006429	1.000000	0.569183	1.000000	1.000000	0.878049	1.000000	0.019880	0.009220	0.020606	0.017981	0.010389	0.019165	0.352317	0.353557	0.352440	0.354922	100	3
208250000	0.009684	0.006957	0.009798	0.005000	1.000000	0.440000	1.000000	0.952929	1.000000	1.000000	0.018169	0.010131	0.021338	0.016457	0.015402	0.020637	0.327586	0.326401	0.327544	0.327276	100	3
208350000	0.013257	0.007673	0.010819	0.009567	1.000000	0.565217	1.000000	0.903226	1.000000	1.000000	0.017683	0.013225	0.019042	0.015457	0.015225	0.017695	0.339703	0.339641	0.339726	0.339484	100	3
208450000	0.017265	0.011033	0.014050	0.014940	0.920000	0.511581	0.920000	0.758621	0.760976	0.878788	0.019825	0.016370	0.020784	0.017501	0.015827	0.019332	0.337095	0.331522	0.335335	0.334270	100	3
208550000	0.011140	0.006545	0.010285	0.011212	0.829879	0.270270	0.629630	0.768935	1.000000	0.648649	0.013471	0.010870	0.013323	0.012506	0.011205	0.012899	0.340610	0.339138	0.340762	0.343687	100	3
208650000	0.015086	0.015482	0.013868	0.015360	1.000000	0.380952	0.962963	1.000000	0.800000	0.965517	0.019284	0.014743	0.021310	0.018791	0.020309	0.021466	0.329530	0.327959	0.329173	0.330231	100	3
208750000	0.008863	0.006108	0.006435	0.003991	1.000000	0.600260	1.000000	1.000000	0.952381	1.000000	0.014118	0.008505	0.013533	0.013361	0.008350	0.013319	0.329633	0.332058	0.327816	0.328155	100	3
208850000	0.010495	0.004761	0.008416	0.012134	1.000000	0.529231	1.000000	1.000000	1.000000	1.000000	0.012898	0.010226	0.016109	0.011889	0.014160	0.016111	0.333483	0.336850	0.334634	0.328532	100	3
208950000	0.010098	0.003513	0.007559	0.009830	1.000000	0.568305	1.000000	0.965517	0.956522	1.000000	0.012689	0.009695	0.015421	0.009686	0.012835	0.014324	0.358444	0.369364	0.358463	0.358569	100	3
209050000	0.002686	0.005509	0.006043	0.004699	1.000000	0.523810	1.000000	1.000000	1.000000	1.000000	0.025796	0.004750	0.025877	0.022079	0.009406	0.023404	0.380600	0.356936	0.379454	0.375788	100	3
209150000	0.013484	0.004006	0.013499	0.011623	1.000000	0.487805	0.739130	1.000000	0.768359	0.739130	0.020972	0.013624	0.025079	0.020842	0.022979	0.025206	0.353266	0.356151	0.353668	0.343311	48	3
209250000	0.011973	0.011848	0.020547	0.025022	1.000000	0.840486	0.976744	1.000000	1.000000	0.842105	0.025750	0.022307	0.025995	0.024877	0.024810	0.026223	0.318758	0.328826	0.320587	0.317728	48	3
209350000	0.013678	0.005901	0.021590	0.020217	1.000000	0.755556	1.000000	1.000000	1.000000	1.000000	0.035325	0.021947	0.031844	0.028163	0.024863	0.028366	0.334296	0.336742	0.337543	0.341171	48	3
209450000	0.003610	0.002039	0.008161	0.002992	1.000000	0.445721	1.000000	1.000000	0.755556	0.516129	0.037334	0.007884	0.020357	0.020825	0.004719	0.016751	0.366157	0.353884	0.364116	0.338947	48	3
209550000	0.013677	0.001829	0.002291	0.008524	1.000000	0.714286	0.000000	1.000000	1.000000	0.000000	0.024024	0.011436	0.000000	0.045209	0.048989	0.000000	0.383073	0.335984	0.387126	0.307543	48	3
209650000	0.006600	0.004271	0.006372	0.006543	1.000000	0.540021	0.806452	1.000000	1.000000	0.540541	0.014896	0.006568	0.006284	0.008356	0.008350	0.005443	0.356128	0.349442	0.355239	0.355468	48	3
209750000	0.013759	0.014023	0.017393	0.014361	1.000000	0.799232	1.000000	1.000000	0.869565	0.948718	0.022372	0.020377	0.020345	0.023329	0.017834	0.023691	0.337780	0.337019	0.337054	0.337478	48	3
209850000	0.023003	0.011018	0.016485	0.012576	1.000000	0.655172	1.000000	0.827586	0.976744	1.000000	0.027759	0.023150	0.027155	0.021463	0.023515	0.025261	0.322664	0.328122	0.323894	0.326865	48	3
[truncated: 5,138 more rows]
