# Supplementary material for: Genomic basis of homoploid hybrid speciation within chestnut trees
Source: Nat Commun. 2020 Jul 6;11:3375. doi: 10.1038/s41467-020-17111-w (PMC7338469; doi:10.1038/s41467-020-17111-w)
Supplement: Supplementary file 3 — Source Data [file 41467_2020_17111_MOESM3_ESM.zip › Source Data/Fig 2b.txt]

0.00001	0.99998	0.00001
0.00001	0.99998	0.00001
0.00001	0.99998	0.00001
0.00001	0.99998	0.00001
0.00001	0.99998	0.00001
0.00001	0.99998	0.00001
0.00001	0.99998	0.00001
0.00001	0.99998	0.00001
0.00001	0.99998	0.00001
0.00001	0.99998	0.00001
0.00001	0.99998	0.00001
0.00001	0.99998	0.00001
0.00001	0.99998	0.00001
0.00001	0.99998	0.00001
0.00001	0.99998	0.00001
0.00001	0.99998	0.00001
0.00001	0.99998	0.00001
0.00001	0.71261	0.28736
0.00001	0.60222	0.39775
0.00001	0.87820	0.12177
0.00001	0.57559	0.42438
0.00001	0.58872	0.41125
0.00001	0.56464	0.43534
0.00001	0.74562	0.25435
0.00001	0.83553	0.16444
0.00001	0.78800	0.21197
0.00001	0.86311	0.13686
0.00001	0.76903	0.23094
0.00001	0.00001	0.99998
0.00001	0.00001	0.99998
0.00001	0.00001	0.99998
0.00001	0.00001	0.99998
0.00001	0.00001	0.99998
0.00001	0.00001	0.99998
0.00001	0.00001	0.99998
0.00001	0.00001	0.99998
0.00001	0.00001	0.99998
0.00001	0.00001	0.99998
0.00001	0.00001	0.99998
0.00001	0.00001	0.99998
0.00001	0.00001	0.99998
0.00001	0.00001	0.99998
0.00001	0.00001	0.99998
0.00001	0.00001	0.99998
0.00001	0.00001	0.99998
0.00001	0.00001	0.99998
0.00001	0.00001	0.99998
0.00001	0.00001	0.99998
0.00001	0.00001	0.99998
0.00001	0.00001	0.99998
0.00001	0.00001	0.99998
0.00001	0.00001	0.99998
0.00001	0.00001	0.99998
0.556809	0.00001	0.443181
0.803237	0.00001	0.196753
0.807514	0.00001	0.192476
0.835252	0.00001	0.164738
0.748239	0.00001	0.251751
0.799338	0.00001	0.200652
0.818648	0.00001	0.181342
0.71632	0.00001	0.28367
0.409574	0.00001	0.590416
0.702021	0.00001	0.297969
0.837975	0.00001	0.162015
0.799273	0.00001	0.200717
0.839702	0.00001	0.160288
0.798275	0.00001	0.201715
0.759205	0.00001	0.240785
0.634567	0.00001	0.365423
0.819394	0.00001	0.180596
0.424813	0.00001	0.575177
0.881259	0.00001	0.118731
0.562666	0.00001	0.437324
0.99998	0.00001	0.00001
0.99998	0.00001	0.00001
0.99998	0.00001	0.00001
0.999976	0.000014	0.00001
0.99998	0.00001	0.00001
0.99998	0.00001	0.00001
0.99998	0.00001	0.00001
0.99998	0.00001	0.00001
0.99998	0.00001	0.00001
0.99998	0.00001	0.00001
0.99998	0.00001	0.00001
0.99998	0.00001	0.00001
0.99998	0.00001	0.00001
0.99998	0.00001	0.00001
0.99998	0.00001	0.00001
0.99998	0.00001	0.00001
0.99998	0.00001	0.00001
0.99998	0.00001	0.00001
0.99998	0.00001	0.00001
0.99998	0.00001	0.00001
0.99998	0.00001	0.00001
0.99998	0.00001	0.00001
0.99998	0.00001	0.00001
0.99998	0.00001	0.00001
