# Supplementary material for: Genomic basis of homoploid hybrid speciation within chestnut trees
Source: Nat Commun. 2020 Jul 6;11:3375. doi: 10.1038/s41467-020-17111-w (PMC7338469; doi:10.1038/s41467-020-17111-w)
Supplement: Supplementary file 3 — Source Data [file 41467_2020_17111_MOESM3_ESM.zip › Source Data/Fig 2c.txt]

xx	Zscore	Pvalue	H	contig	chrom
500000	9.383034	0.000000	0.149990	21	1
1500000	6.726153	0.000000	0.110830	21	1
2500000	-99999.9	1.000000	0	21	1
3500000	5.010403	0.000000	0.069703	21	1
4500000	-99999.9	1.000000	0	21	1
5500000	-99999.9	1.000000	0	21	1
6500000	-99999.9	1.000000	0	21	1
7500000	-99999.9	1.000000	0	21	1
8500000	-99999.9	1.000000	0	21	1
9500000	0.903142	0.183225	0	90	1
10500000	2.553490	0.005332	0.018479	90	1
11500000	3.443006	0.000288	0.029353	14	1
12500000	8.978128	0.000000	0.072348	14	1
13500000	13.788461	0.000000	0.042927	14	1
14500000	5.447910	0.000000	0.028569	14	1
15500000	14.635310	0.000000	0.068328	14	1
16500000	8.900278	0.000000	0.055174	14	1
17500000	6.377646	0.000000	0.028329	14	1
18500000	2.231428	0.012826	0.006198	14	1
19500000	6.183928	0.000000	0.066549	14	1
20500000	0.569323	0.284568	0	14	1
21500000	5.242897	0.000000	0.037082	14	1
22500000	6.112858	0.000000	0.047990	14	1
23500000	7.558533	0.000000	0.039497	32	1
24500000	5.824705	0.000000	0.020142	32	1
25500000	0.980716	0.163366	0	32	1
26500000	2.781566	0.002705	0.020551	32	1
27500000	7.304578	0.000000	0.032370	32	1
28500000	12.730739	0.000000	0.073000	73	1
29500000	39.221751	0.000000	0.252929	73	1
30500000	-99999.9	1.000000	0	143	1
31500000	8.378396	0.000000	0.035365	23	1
32500000	3.973215	0.000035	0.027180	23	1
33500000	14.268098	0.000000	0.092419	23	1
34500000	17.189709	0.000000	0.102064	23	1
35500000	21.504806	0.000000	0.083056	23	1
36500000	22.158317	0.000000	0.096526	23	1
37500000	11.775930	0.000000	0.066982	23	1
38500000	16.236161	0.000000	0.106173	23	1
39500000	25.987383	0.000000	0.110766	1	1
40500000	26.905953	0.000000	0.080455	1	1
41500000	30.319242	0.000000	0.158651	1	1
42500000	20.414541	0.000000	0.082049	1	1
43500000	42.939104	0.000000	0.105650	1	1
44500000	38.640807	0.000000	0.080435	1	1
45500000	50.945690	0.000000	0.094755	1	1
46500000	54.199234	0.000000	0.156242	1	1
47500000	46.896906	0.000000	0.107846	1	1
48500000	38.236157	0.000000	0.131513	1	1
49500000	29.663481	0.000000	0.123347	1	1
50500000	32.134245	0.000000	0.138740	1	1
51500000	29.355943	0.000000	0.190146	1	1
52500000	24.727000	0.000000	0.166323	1	1
53500000	22.321738	0.000000	0.099049	1	1
54500000	9.330079	0.000000	0.050390	1	1
55500000	25.346160	0.000000	0.117032	1	1
56500000	22.258087	0.000000	0.099417	1	1
57500000	20.902816	0.000000	0.104499	1	1
58500000	22.005032	0.000000	0.162684	1	1
59500000	23.033509	0.000000	0.115973	1	1
60500000	25.233003	0.000000	0.127866	1	1
61500000	19.915114	0.000000	0.128967	1	1
62500000	26.076427	0.000000	0.136754	1	1
63500000	14.191579	0.000000	0.087087	1	1
64500000	26.816824	0.000000	0.150306	1	1
65500000	21.628589	0.000000	0.144452	1	1
66500000	21.661005	0.000000	0.142292	1	1
67500000	24.608578	0.000000	0.133370	1	1
68500000	24.047498	0.000000	0.120217	1	1
69500000	24.460345	0.000000	0.171973	1	1
70500000	34.803170	0.000000	0.178548	1	1
71500000	23.224912	0.000000	0.190909	1	1
72500000	20.265833	0.000000	0.143954	1	1
73500000	18.876465	0.000000	0.108927	1	1
74500000	21.344721	0.000000	0.107149	1	1
75500000	18.606458	0.000000	0.146379	1	1
76500000	11.339851	0.000000	0.082313	1	1
77500000	6.615983	0.000000	0.064674	1	1
78500000	14.568129	0.000000	0.086761	1	1
79500000	20.561151	0.000000	0.177260	1	1
80500000	17.059488	0.000000	0.137033	136	1
81500000	23.916958	0.000000	0.209457	36	1
82500000	7.393563	0.000000	0.100308	36	1
83500000	21.740061	0.000000	0.238491	36	1
84500000	32.778819	0.000000	0.308661	36	1
135500000	15.220326	0.000000	0.244008	93	2
136500000	8.276621	0.000000	0.086469	60	2
137500000	21.535781	0.000000	0.163148	60	2
138500000	13.262926	0.000000	0.115790	60	2
139500000	11.879205	0.000000	0.104268	82	2
140500000	4.430881	0.000005	0.055412	82	2
141500000	10.099590	0.000000	0.114524	62	2
142500000	12.159636	0.000000	0.094560	62	2
143500000	-99999.9	1.000000	0	62	2
144500000	32.868066	0.000000	0.293202	107	2
145500000	11.621584	0.000000	0.098778	39	2
146500000	7.024338	0.000000	0.061958	39	2
147500000	15.845658	0.000000	0.090997	39	2
148500000	23.102800	0.000000	0.150469	39	2
149500000	10.451805	0.000000	0.096654	16	2
150500000	15.413968	0.000000	0.137097	16	2
151500000	19.690493	0.000000	0.096336	16	2
152500000	20.224028	0.000000	0.131372	16	2
153500000	2.080601	0.018735	0.021405	16	2
154500000	18.102089	0.000000	0.137313	16	2
155500000	21.406615	0.000000	0.078089	16	2
156500000	22.592789	0.000000	0.093500	16	2
157500000	31.157734	0.000000	0.170383	16	2
158500000	24.491591	0.000000	0.190487	16	2
159500000	6.102486	0.000000	0.026942	40	2
160500000	4.452320	0.000004	0.021044	40	2
161500000	23.433582	0.000000	0.227502	40	2
162500000	7.190332	0.000000	0.037898	40	2
163500000	21.350806	0.000000	0.148827	37	2
164500000	10.358899	0.000000	0.071351	37	2
165500000	15.893215	0.000000	0.163487	37	2
166500000	8.915917	0.000000	0.042223	37	2
167500000	10.959933	0.000000	0.052346	18	2
168500000	33.352761	0.000000	0.102286	18	2
169500000	15.666536	0.000000	0.050657	18	2
170500000	20.573245	0.000000	0.068101	18	2
171500000	25.558289	0.000000	0.058289	18	2
172500000	33.906484	0.000000	0.078980	18	2
173500000	39.754072	0.000000	0.133071	18	2
174500000	35.771727	0.000000	0.077422	18	2
175500000	29.215096	0.000000	0.096055	18	2
176500000	21.705697	0.000000	0.037473	18	2
177500000	28.856923	0.000000	0.093542	65	2
178500000	23.428071	0.000000	0.136802	65	2
179500000	9.345687	0.000000	0.078603	17	2
180500000	12.248628	0.000000	0.072053	17	2
181500000	4.946516	0.000000	0.040735	17	2
182500000	9.059346	0.000000	0.066729	17	2
183500000	9.705714	0.000000	0.043789	17	2
184500000	18.283117	0.000000	0.166735	17	2
185500000	19.900796	0.000000	0.213820	17	2
186500000	11.294048	0.000000	0.071770	17	2
187500000	6.321736	0.000000	0.044273	17	2
188500000	9.394861	0.000000	0.124563	17	2
189500000	21.818180	0.000000	0.267064	145	2
190500000	16.068008	0.000000	0.093016	56	2
191500000	16.680426	0.000000	0.173287	56	2
192500000	-99999.9	1.000000	0	56	2
193500000	15.903018	0.000000	0.158140	70	2
194500000	10.630935	0.000000	0.099967	70	2
195500000	19.489880	0.000000	0.251011	137	2
196500000	19.190403	0.000000	0.189765	128	2
197500000	12.979237	0.000000	0.182105	76	2
198500000	21.354651	0.000000	0.238239	76	2
199500000	10.722496	0.000000	0.249454	124	2
250500000	8.414364	0.000000	0.149586	121	3
251500000	9.539047	0.000000	0.190975	105	3
252500000	24.459711	0.000000	0.491222	67	3
253500000	6.983865	0.000000	0.251069	67	3
254500000	19.390760	0.000000	0.489036	117	3
255500000	3.363016	0.000386	0.099191	35	3
256500000	11.181982	0.000000	0.109810	35	3
257500000	9.879565	0.000000	0.087054	35	3
258500000	3.466417	0.000264	0.079003	35	3
259500000	15.332048	0.000000	0.108484	112	3
260500000	22.026749	0.000000	0.185220	98	3
261500000	0.944480	0.172462	0	104	3
262500000	20.012523	0.000000	0.156038	110	3
263500000	13.885393	0.000000	0.107333	106	3
264500000	8.563094	0.000000	0.085980	100	3
265500000	3.189290	0.000713	0.013326	48	3
266500000	27.041642	0.000000	0.120854	48	3
267500000	24.725261	0.000000	0.112710	48	3
268500000	25.796992	0.000000	0.128206	48	3
269500000	8.332964	0.000000	0.069634	113	3
270500000	22.372399	0.000000	0.115223	91	3
271500000	28.930309	0.000000	0.136526	51	3
272500000	19.258343	0.000000	0.120948	51	3
273500000	-99999.9	1.000000	0	51	3
274500000	34.714933	0.000000	0.184758	24	3
275500000	54.357146	0.000000	0.205041	24	3
276500000	84.033801	0.000000	0.235098	24	3
277500000	80.640422	0.000000	0.268430	24	3
278500000	68.809163	0.000000	0.199061	24	3
279500000	46.488206	0.000000	0.185145	24	3
280500000	30.747182	0.000000	0.208005	24	3
281500000	51.875900	0.000000	0.239212	63	3
282500000	45.857801	0.000000	0.311628	63	3
283500000	29.684884	0.000000	0.193789	63	3
284500000	24.964329	0.000000	0.154098	103	3
285500000	50.906595	0.000000	0.261086	78	3
286500000	38.252864	0.000000	0.217723	78	3
287500000	37.151580	0.000000	0.167829	59	3
288500000	8.831503	0.000000	0.075692	59	3
289500000	16.977170	0.000000	0.123207	59	3
290500000	8.188802	0.000000	0.163953	66	3
291500000	23.936127	0.000000	0.189260	66	3
292500000	2.521783	0.005838	0.049574	46	3
293500000	31.203323	0.000000	0.331357	46	3
294500000	7.180984	0.000000	0.223643	46	3
295500000	21.420771	0.000000	0.219417	46	3
296500000	-99999.9	1.000000	0	129	3
297500000	3.740231	0.000092	0.093952	80	3
298500000	2.969133	0.001493	0.082202	80	3
349500000	7.591384	0.000000	0.126057	125	4
350500000	9.759419	0.000000	0.206686	151	4
351500000	2.497042	0.006262	0.053276	88	4
352500000	2.100474	0.017844	0.015142	88	4
353500000	-99999.9	1.000000	0	99	4
354500000	0.982068	0.163033	0	20	4
355500000	8.985025	0.000000	0.045690	20	4
356500000	2.115151	0.017208	0.015835	20	4
357500000	8.139498	0.000000	0.090486	20	4
358500000	5.833354	0.000000	0.029172	20	4
359500000	17.559851	0.000000	0.045540	20	4
360500000	8.123228	0.000000	0.046789	20	4
361500000	9.759795	0.000000	0.043324	20	4
362500000	8.528614	0.000000	0.056226	20	4
363500000	8.659641	0.000000	0.062036	20	4
364500000	5.043481	0.000000	0.032548	11	4
365500000	12.372968	0.000000	0.042629	11	4
366500000	15.848952	0.000000	0.044652	11	4
367500000	15.088744	0.000000	0.037997	11	4
368500000	15.050169	0.000000	0.041464	11	4
369500000	13.450162	0.000000	0.044478	11	4
370500000	9.857328	0.000000	0.052637	11	4
371500000	14.546556	0.000000	0.051483	11	4
372500000	12.727234	0.000000	0.026590	11	4
373500000	3.042163	0.001174	0.013618	11	4
374500000	7.313482	0.000000	0.027740	11	4
375500000	26.767646	0.000000	0.087854	11	4
376500000	17.791937	0.000000	0.135924	11	4
377500000	29.241571	0.000000	0.097647	29	4
378500000	27.376760	0.000000	0.132108	29	4
379500000	24.442346	0.000000	0.094853	29	4
380500000	38.549053	0.000000	0.147933	29	4
381500000	17.135020	0.000000	0.158100	29	4
382500000	9.636840	0.000000	0.102589	47	4
383500000	25.631745	0.000000	0.250494	47	4
384500000	28.723366	0.000000	0.192641	47	4
385500000	9.770871	0.000000	0.096631	47	4
386500000	8.118327	0.000000	0.123362	144	4
387500000	7.885710	0.000000	0.120042	111	4
388500000	-99999.9	1.000000	0	55	4
389500000	11.097852	0.000000	0.082950	55	4
390500000	25.989127	0.000000	0.780819	55	4
391500000	5.795953	0.000000	0.099726	148	4
392500000	0.437430	0.330900	0	96	4
393500000	17.659500	0.000000	0.285802	97	4
394500000	17.923558	0.000000	0.228972	89	4
395500000	7.424413	0.000000	0.116517	89	4
396500000	8.335068	0.000000	0.225883	132	4
447500000	-99999.9	1.000000	0	119	5
448500000	-99999.9	1.000000	0	114	5
449500000	2.064263	0.019496	0.024144	72	5
450500000	-99999.9	1.000000	0	72	5
451500000	5.653919	0.000000	0.058919	30	5
452500000	-99999.9	1.000000	0	30	5
453500000	7.934107	0.000000	0.068108	30	5
454500000	10.851116	0.000000	0.060942	30	5
455500000	4.270937	0.000010	0.047548	30	5
456500000	7.756265	0.000000	0.074341	43	5
457500000	-99999.9	1.000000	0	43	5
458500000	-99999.9	1.000000	0	43	5
459500000	-99999.9	1.000000	0	43	5
460500000	6.850336	0.000000	0.031751	92	5
461500000	6.822635	0.000000	0.041248	22	5
462500000	4.979715	0.000000	0.020524	22	5
463500000	16.817636	0.000000	0.037587	22	5
464500000	8.828505	0.000000	0.024284	22	5
465500000	33.479646	0.000000	0.056897	22	5
466500000	16.573166	0.000000	0.035735	22	5
467500000	6.761409	0.000000	0.026770	22	5
468500000	11.842538	0.000000	0.026530	22	5
469500000	12.426941	0.000000	0.025645	22	5
470500000	16.068008	0.000000	0.093016	56	5
471500000	16.680426	0.000000	0.173287	56	5
472500000	-99999.9	1.000000	0	56	5
473500000	8.465351	0.000000	0.043327	41	5
474500000	6.535229	0.000000	0.040524	41	5
475500000	8.655934	0.000000	0.031337	41	5
476500000	13.279494	0.000000	0.045521	41	5
477500000	4.741227	0.000001	0.028703	26	5
478500000	-99999.9	1.000000	0	26	5
479500000	10.253341	0.000000	0.044735	26	5
480500000	5.105837	0.000000	0.023270	26	5
481500000	14.918968	0.000000	0.070789	26	5
482500000	10.347709	0.000000	0.049898	26	5
483500000	2.565855	0.005146	0.012629	26	5
484500000	13.345575	0.000000	0.077439	9	5
485500000	9.190713	0.000000	0.034015	9	5
486500000	12.805646	0.000000	0.058812	9	5
487500000	13.295451	0.000000	0.053488	9	5
488500000	14.636578	0.000000	0.067167	9	5
489500000	-99999.9	1.000000	0	9	5
490500000	17.507195	0.000000	0.093783	9	5
491500000	-99999.9	1.000000	0	9	5
492500000	6.975602	0.000000	0.047561	9	5
493500000	1.113808	0.132681	0	9	5
494500000	0.590862	0.277306	0	9	5
495500000	1.131876	0.128843	0	9	5
496500000	-99999.9	1.000000	0	9	5
497500000	-99999.9	1.000000	0	9	5
498500000	5.183700	0.000000	0.038738	85	5
499500000	-99999.9	1.000000	0	85	5
500500000	-99999.9	1.000000	0	45	5
501500000	2.936795	0.001658	0.031186	45	5
502500000	-99999.9	1.000000	0	45	5
503500000	20.354991	0.000000	0.192284	45	5
504500000	-99999.9	1.000000	0	138	5
555500000	17.465503	0.000000	0.267058	68	6
556500000	17.601717	0.000000	0.317324	68	6
557500000	16.368636	0.000000	0.174891	74	6
558500000	43.326421	0.000000	0.374033	74	6
559500000	16.529960	0.000000	0.185790	25	6
560500000	12.004423	0.000000	0.131784	25	6
561500000	19.024601	0.000000	0.162331	25	6
562500000	35.218543	0.000000	0.200070	25	6
563500000	26.383756	0.000000	0.199761	25	6
564500000	45.190066	0.000000	0.192716	25	6
565500000	34.227478	0.000000	0.152011	25	6
566500000	37.319523	0.000000	0.473345	31	6
567500000	31.716261	0.000000	0.226152	31	6
568500000	34.678021	0.000000	0.215615	31	6
569500000	26.339107	0.000000	0.101454	31	6
570500000	32.452716	0.000000	0.092242	31	6
571500000	12.967470	0.000000	0.086786	52	6
572500000	22.156367	0.000000	0.113121	52	6
573500000	40.676703	0.000000	0.120269	52	6
574500000	21.732395	0.000000	0.153695	33	6
575500000	34.035928	0.000000	0.185612	33	6
576500000	31.775066	0.000000	0.110352	33	6
577500000	23.967936	0.000000	0.077260	33	6
578500000	27.338823	0.000000	0.097524	33	6
579500000	31.205454	0.000000	0.092315	69	6
580500000	16.422042	0.000000	0.093056	69	6
581500000	15.153430	0.000000	0.095620	42	6
582500000	14.132811	0.000000	0.147577	42	6
583500000	16.326814	0.000000	0.084413	42	6
584500000	20.669072	0.000000	0.100920	42	6
585500000	12.215099	0.000000	0.097164	79	6
586500000	18.092412	0.000000	0.092124	79	6
587500000	-99999.9	1.000000	0	130	6
588500000	-99999.9	1.000000	0	102	6
589500000	7.530340	0.000000	0.131061	135	6
590500000	0.746228	0.227765	0	71	6
591500000	2.588949	0.004813	0.063521	71	6
592500000	6.756697	0.000000	0.102592	115	6
593500000	-2.419048	0.992219	1	150	6
644500000	8.174574	0.000000	0.146443	122	7
645500000	24.619060	0.000000	0.387298	118	7
646500000	31.703804	0.000000	0.276188	8	7
647500000	26.754433	0.000000	0.270012	8	7
648500000	23.574277	0.000000	0.263082	8	7
649500000	20.954942	0.000000	0.107978	8	7
650500000	33.043368	0.000000	0.193151	8	7
651500000	30.716636	0.000000	0.285899	8	7
652500000	38.146854	0.000000	0.314124	8	7
653500000	47.432637	0.000000	0.329509	8	7
654500000	60.404199	0.000000	0.302986	8	7
655500000	55.321222	0.000000	0.255099	8	7
656500000	42.536327	0.000000	0.253128	8	7
657500000	41.434164	0.000000	0.263344	8	7
658500000	42.411673	0.000000	0.249980	8	7
659500000	34.394156	0.000000	0.136980	8	7
660500000	25.220955	0.000000	0.300940	8	7
661500000	43.923770	0.000000	0.228157	44	7
662500000	71.063365	0.000000	0.374825	44	7
663500000	39.560584	0.000000	0.245949	44	7
664500000	42.741092	0.000000	0.282727	44	7
665500000	23.609603	0.000000	0.210853	12	7
666500000	8.642801	0.000000	0.189515	12	7
667500000	6.498085	0.000000	0.063940	12	7
668500000	33.830971	0.000000	0.263261	12	7
669500000	43.655742	0.000000	0.333496	12	7
670500000	38.464097	0.000000	0.288530	12	7
671500000	33.535660	0.000000	0.266326	12	7
672500000	35.649651	0.000000	0.291207	12	7
673500000	34.285984	0.000000	0.264498	12	7
674500000	27.653909	0.000000	0.263309	12	7
675500000	24.645156	0.000000	0.233472	12	7
676500000	29.014705	0.000000	0.380807	12	7
677500000	18.750254	0.000000	0.149402	147	7
678500000	29.524266	0.000000	0.265305	146	7
679500000	27.579320	0.000000	0.217482	84	7
680500000	15.635082	0.000000	0.166882	84	7
681500000	3.188056	0.000716	0.043601	58	7
682500000	37.868759	0.000000	0.250169	58	7
683500000	7.787954	0.000000	0.146289	58	7
684500000	13.628774	0.000000	0.212459	142	7
685500000	-99999.9	1.000000	0	120	7
686500000	13.075640	0.000000	0.136888	95	7
687500000	10.269973	0.000000	0.214973	133	7
688500000	0.469216	0.319457	0	149	7
739500000	3.258467	0.000560	0.014564	134	8
740500000	10.989027	0.000000	0.022870	64	8
741500000	-99999.9	1.000000	0	64	8
742500000	5.793514	0.000000	0.013631	64	8
743500000	14.638453	0.000000	0.028856	87	8
744500000	14.745917	0.000000	0.024332	87	8
745500000	12.927945	0.000000	0.028597	4	8
746500000	9.860167	0.000000	0.017786	4	8
747500000	12.642855	0.000000	0.019639	4	8
748500000	4.699733	0.000001	0.009085	4	8
749500000	1.773176	0.038100	0.004669	4	8
750500000	9.063603	0.000000	0.018178	4	8
751500000	11.304280	0.000000	0.018140	4	8
752500000	5.994488	0.000000	0.014191	4	8
753500000	2.184278	0.014471	0.011014	4	8
754500000	7.414299	0.000000	0.042395	4	8
755500000	8.079293	0.000000	0.045788	4	8
756500000	7.068326	0.000000	0.039452	4	8
757500000	6.564154	0.000000	0.030528	4	8
758500000	0.311193	0.377827	0	4	8
759500000	6.436109	0.000000	0.041172	4	8
760500000	12.349996	0.000000	0.088571	4	8
761500000	8.595099	0.000000	0.036782	4	8
762500000	21.101815	0.000000	0.083552	4	8
763500000	18.583090	0.000000	0.081597	4	8
764500000	-99999.9	1.000000	0	19	8
765500000	28.454523	0.000000	0.148850	19	8
766500000	9.085862	0.000000	0.062899	19	8
767500000	-99999.9	1.000000	0	19	8
768500000	7.923825	0.000000	0.048815	19	8
769500000	7.795677	0.000000	0.053114	19	8
770500000	14.799580	0.000000	0.083180	19	8
771500000	16.895055	0.000000	0.103537	19	8
772500000	17.313731	0.000000	0.086907	19	8
773500000	7.686697	0.000000	0.073732	19	8
774500000	21.790045	0.000000	0.162224	13	8
775500000	39.106555	0.000000	0.247401	13	8
776500000	38.762491	0.000000	0.219806	13	8
777500000	33.870952	0.000000	0.189144	13	8
778500000	26.080437	0.000000	0.183302	13	8
779500000	14.014878	0.000000	0.116907	13	8
780500000	11.839611	0.000000	0.128248	13	8
781500000	12.452829	0.000000	0.149608	13	8
782500000	14.663001	0.000000	0.121643	13	8
783500000	19.502268	0.000000	0.154147	13	8
784500000	4.817723	0.000001	0.069462	13	8
785500000	8.771254	0.000000	0.180211	13	8
786500000	3.616204	0.000150	0.143169	54	8
787500000	22.852475	0.000000	0.338936	54	8
788500000	7.389558	0.000000	0.163345	54	8
839500000	11.604198	0.000000	0.157385	126	9
840500000	-99999.9	1.000000	0	141	9
841500000	8.214241	0.000000	0.116825	77	9
842500000	12.629531	0.000000	0.073836	77	9
843500000	2.988452	0.001402	0.032888	94	9
844500000	25.647345	0.000000	0.181013	34	9
845500000	14.217589	0.000000	0.114708	34	9
846500000	30.572670	0.000000	0.136276	34	9
847500000	10.032338	0.000000	0.070019	34	9
848500000	2.936086	0.001662	0.035983	34	9
849500000	10.709502	0.000000	0.080034	10	9
850500000	11.079746	0.000000	0.066969	10	9
851500000	8.048933	0.000000	0.063326	10	9
852500000	8.007549	0.000000	0.058082	10	9
853500000	11.162402	0.000000	0.058623	10	9
854500000	31.444428	0.000000	0.125681	10	9
855500000	41.628061	0.000000	0.174329	10	9
856500000	12.458032	0.000000	0.057811	10	9
857500000	51.500545	0.000000	0.145012	10	9
858500000	40.656195	0.000000	0.105026	10	9
859500000	23.028052	0.000000	0.094267	10	9
860500000	18.589919	0.000000	0.097129	10	9
861500000	13.340515	0.000000	0.080109	10	9
862500000	10.414561	0.000000	0.067941	38	9
863500000	11.060658	0.000000	0.072847	38	9
864500000	19.538927	0.000000	0.163146	38	9
865500000	18.934867	0.000000	0.070265	38	9
866500000	12.411633	0.000000	0.074175	61	9
867500000	12.070895	0.000000	0.067725	61	9
868500000	9.871974	0.000000	0.107213	61	9
869500000	-99999.9	1.000000	0	86	9
870500000	8.471437	0.000000	0.093669	86	9
871500000	-99999.9	1.000000	0	57	9
872500000	9.736770	0.000000	0.061013	57	9
873500000	7.987468	0.000000	0.076600	57	9
874500000	17.397736	0.000000	0.132571	49	9
875500000	2.586225	0.004852	0.034374	49	9
876500000	3.805368	0.000071	0.058653	49	9
877500000	8.406997	0.000000	0.340395	75	9
878500000	13.631449	0.000000	0.188243	75	9
929500000	8.500458	0.000000	0.097059	50	10
930500000	14.975243	0.000000	0.192516	50	10
931500000	9.991355	0.000000	0.110170	50	10
932500000	20.596329	0.000000	0.212668	2	10
933500000	11.253111	0.000000	0.124532	2	10
934500000	17.270413	0.000000	0.126012	2	10
935500000	36.062687	0.000000	0.217125	2	10
936500000	24.538913	0.000000	0.164553	2	10
937500000	57.016808	0.000000	0.165630	2	10
938500000	40.549680	0.000000	0.230920	2	10
939500000	41.882970	0.000000	0.283925	2	10
940500000	31.615246	0.000000	0.161257	2	10
941500000	29.270263	0.000000	0.215981	2	10
942500000	23.266737	0.000000	0.143976	2	10
943500000	40.235700	0.000000	0.166873	2	10
944500000	43.934323	0.000000	0.209327	2	10
945500000	38.056140	0.000000	0.202892	2	10
946500000	45.321541	0.000000	0.237204	2	10
947500000	48.301551	0.000000	0.211666	2	10
948500000	38.693716	0.000000	0.148350	2	10
949500000	45.840657	0.000000	0.215427	2	10
950500000	49.813797	0.000000	0.188281	2	10
951500000	58.605888	0.000000	0.205040	2	10
952500000	65.247469	0.000000	0.207513	2	10
953500000	63.306248	0.000000	0.164019	2	10
954500000	45.238637	0.000000	0.116810	2	10
955500000	34.246735	0.000000	0.148075	2	10
956500000	27.707122	0.000000	0.188708	2	10
957500000	26.573504	0.000000	0.166216	2	10
958500000	33.427513	0.000000	0.206619	2	10
959500000	16.504783	0.000000	0.107521	2	10
960500000	38.797381	0.000000	0.207313	2	10
961500000	31.469254	0.000000	0.212743	2	10
962500000	11.546701	0.000000	0.108637	2	10
963500000	16.039098	0.000000	0.112199	2	10
964500000	-99999.9	1.000000	0	140	10
965500000	5.679258	0.000000	0.195015	109	10
966500000	14.347605	0.000000	0.326131	53	10
967500000	17.142985	0.000000	0.268084	53	10
968500000	13.513186	0.000000	0.246263	53	10
1019500000	29.177481	0.000000	0.310824	116	11
1020500000	29.014705	0.000000	0.380807	12	11
1021500000	24.645156	0.000000	0.233472	12	11
1022500000	27.653909	0.000000	0.263309	12	11
1023500000	34.285984	0.000000	0.264498	12	11
1024500000	35.649651	0.000000	0.291207	12	11
1025500000	33.535660	0.000000	0.266326	12	11
1026500000	38.464097	0.000000	0.288530	12	11
1027500000	43.655742	0.000000	0.333496	12	11
1028500000	33.830971	0.000000	0.263261	12	11
1029500000	6.498085	0.000000	0.063940	12	11
1030500000	8.642801	0.000000	0.189515	12	11
1031500000	23.609603	0.000000	0.210853	12	11
1032500000	33.351028	0.000000	0.239430	3	11
1033500000	35.637395	0.000000	0.220395	3	11
1034500000	53.589729	0.000000	0.261590	3	11
1035500000	58.159280	0.000000	0.234840	3	11
1036500000	42.943174	0.000000	0.345119	3	11
1037500000	-99999.9	1.000000	0	3	11
1038500000	46.443641	0.000000	0.367334	3	11
1039500000	52.023066	0.000000	0.286164	3	11
1040500000	53.180683	0.000000	0.305437	3	11
1041500000	48.466702	0.000000	0.240381	3	11
1042500000	52.259427	0.000000	0.209956	3	11
1043500000	74.160568	0.000000	0.267573	3	11
1044500000	73.637365	0.000000	0.254259	3	11
1045500000	63.708470	0.000000	0.248660	3	11
1046500000	46.775774	0.000000	0.255262	3	11
1047500000	49.600363	0.000000	0.236536	3	11
1048500000	55.907081	0.000000	0.251328	3	11
1049500000	27.339432	0.000000	0.167368	3	11
1050500000	40.865098	0.000000	0.262446	3	11
1051500000	42.126368	0.000000	0.242182	3	11
1052500000	37.868104	0.000000	0.134922	3	11
1053500000	19.685277	0.000000	0.223046	28	11
1054500000	15.906547	0.000000	0.161842	28	11
1055500000	13.108283	0.000000	0.146426	28	11
1056500000	16.982435	0.000000	0.145295	28	11
1057500000	17.254864	0.000000	0.246078	28	11
1058500000	3.938548	0.000041	0.054568	28	11
1059500000	10.819720	0.000000	0.187800	139	11
1110500000	62.250679	0.000000	0.453485	7	12
1111500000	61.721236	0.000000	0.382388	7	12
1112500000	50.775317	0.000000	0.239287	7	12
1113500000	61.511370	0.000000	0.292078	7	12
1114500000	92.761538	0.000000	0.361118	7	12
1115500000	77.172910	0.000000	0.351841	7	12
1116500000	61.382030	0.000000	0.258022	7	12
1117500000	55.654666	0.000000	0.236383	7	12
1118500000	61.078407	0.000000	0.406988	7	12
1119500000	40.407442	0.000000	0.247138	7	12
1120500000	54.965810	0.000000	0.282520	7	12
1121500000	55.858450	0.000000	0.415305	7	12
1122500000	49.107256	0.000000	0.379572	7	12
1123500000	42.173793	0.000000	0.305503	7	12
1124500000	67.613677	0.000000	0.448890	7	12
1125500000	55.799097	0.000000	0.350430	7	12
1126500000	42.832459	0.000000	0.338370	127	12
1127500000	51.083123	0.000000	0.318673	108	12
1128500000	55.246962	0.000000	0.411828	27	12
1129500000	36.478283	0.000000	0.455821	27	12
1130500000	35.232929	0.000000	0.487398	27	12
1131500000	52.015071	0.000000	0.450787	27	12
1132500000	44.414905	0.000000	0.471620	27	12
1133500000	46.573323	0.000000	0.480463	27	12
1134500000	24.793491	0.000000	0.275501	81	12
1135500000	14.280794	0.000000	0.214915	81	12
1136500000	12.478338	0.000000	0.135132	101	12
1137500000	6.921959	0.000000	0.147901	123	12
1138500000	19.091499	0.000000	0.330367	83	12
1139500000	15.468730	0.000000	0.181436	83	12
