# Supplementary material for: Genomic basis of homoploid hybrid speciation within chestnut trees
Source: Nat Commun. 2020 Jul 6;11:3375. doi: 10.1038/s41467-020-17111-w (PMC7338469; doi:10.1038/s41467-020-17111-w)
Supplement: Supplementary file 3 — Source Data [file 41467_2020_17111_MOESM3_ESM.zip › Source Data/Fig 3a and 3b.txt]

rho	moh	m_sm_s
34.95855406294292	0.190414	0.188475
28.117574779710893	0	0.265261
156.67938667673332	0.240342	0.611798
72.7393304713804	0	0
31.424737259345907	0.375069	0.412810
51.128716289608015	0.126370	0.218460
44.86833226394973	0	0.227116
63.79039272370163	0	0.495010
84.07057440330611	0.213158	0.244537
58.171203936913095	0.192143	0
57.161480756213685	0	0
52.58358351805442	0.370618	0
28.961537136031627	0	0
67.77698045831411	0.527729	0.216555
69.74929920699046	0.385307	1
162.08607916684608	1	1
53.5139537171368	0	0
62.75760511008119	0	0.158552
36.57815609242982	0	0.426772
90.1409768943014	0.274797	0
87.8717276012855	0	0
77.56545995897908	0	0
48.87378820808054	0	0
57.990748306157606	0	0.138314
47.30720529008215	1	0
99.40359525968137	0.071132	0.231533
44.99764904603931	0.096261	0.157044
105.5474077460774	1	0.111835
47.846274792701735	1	0
49.66459132056454	0.404005	0
61.78840877607165	0.757317	0
61.72974810780938	0	0.669078
54.352705747610095	0	0.170761
38.26456261773775	0	0
47.62376250726531	0.286343	1
67.6626057365674	0.101434	0
85.66967536201027	0.110205	0
38.16597859692254	0.027477	0.046241
73.45548249460886	0.156500	0.196391
64.49322378138298	0	1
45.47172510855715	0.096082	0.142656
54.59369048211298	0	0
50.0423632301369	0	0
39.554696083752056	0.129553	0
57.821349808156434	0	0.171924
82.49378056343357	0	0.140575
87.13291764104382	0	0.113737
41.054730505534806	0	0
50.317357361955324	0	0
47.52410112535489	0	0.302141
37.31456493114536	0	0.205651
37.28063492358403	0	0.246310
42.79426709262542	0	0.267593
32.76125374699228	0	0
39.47411023641678	0	0
55.948992040586845	0	0.180573
16.164504729230508	0	0.157554
31.263508469773125	0	0.863754
20.454080124592615	0	0
43.0486286755003	0	1
22.910628991357306	0	0.291404
29.79013116400779	0	0.630341
30.85449721086634	0	0.452243
24.08750164824145	0	0.654921
40.707526525101144	0	0.114547
33.729634002791094	0	0
55.260376278999686	0	0.118797
53.37595039094541	0	0.303570
35.32943009651869	0	0.236371
29.711581036113657	0	0.138210
53.15663137096365	0	0.385970
33.25999363783992	0	0.142983
27.62097999937763	0	0.111638
67.20560063055505	0.133463	0
62.209408755887544	0	0
72.63471523669506	0	1
50.66415782014519	0	0
57.64901382463221	0	0
34.52351237004354	0	0
33.22189643171997	0	0
45.11848182253707	0.032617	0.093954
25.112810776300055	0	0.133809
32.80234722452871	0	0.283807
23.81565790964157	0	0.590637
41.492348763452036	0	0.103702
61.688385257566146	0	0.221370
56.04574201217748	0	0.124746
30.296242557851315	0	0.143954
29.92799123780368	0	0.235965
38.62306637830278	0.031726	0.166654
23.019117884481574	0	0.097759
41.02950314704441	0	0.311470
40.184388392115046	0.054981	0.311364
35.44729722878836	0.223693	0.245009
37.363672602792214	0	0.099327
41.234847823456555	0	0.215241
39.39283191490194	0	0.243236
55.60625601094704	0	0.471449
27.89563427317225	0.241841	0.748987
73.58012630469162	0	1
27.060734426595914	1	0.629927
38.90552414651509	0	0
37.05557360317628	0.594923	0.468125
54.605913348480534	0	0.241655
41.76330027444372	0.029245	0.254261
47.36120652692976	0	0.117625
32.62979751547443	0.057562	0.288961
34.57033447546147	0	0.264785
43.26263448969431	0.033598	0.175006
55.31811054255013	0	0.265966
64.77465325527203	0.087387	0.219374
37.69690467882284	0.038017	0
33.01660598676205	0	0.168910
47.33254040949119	0	0.470522
27.883961344939728	0	0.157179
34.00375341839093	0	0.196845
60.032174503398366	0.071336	0.378965
49.29693716847145	0.067469	0.157851
31.792263529963407	0.043298	0.132968
46.22922078673501	0	0.091669
54.261646719450596	0.044570	0.291001
37.39032937006461	0.031126	0.165096
35.90398003922627	0	0.293395
12.695073885093763	0	0.735782
37.463221964272826	0	0.533570
40.558854816389974	0	0.229667
40.696007205240186	0.090148	0.530687
43.106777790622175	0	0.214363
56.42087139120417	0.044096	0.169345
55.95102016846452	0.287918	0.520206
25.985320187646284	0.092994	0.234724
36.45411107013539	0.129515	0.591485
50.74624251012242	0.145420	0.515490
36.17482912576262	0.096343	0.264982
30.66434202834156	0	0.490134
39.880855381211134	0.116356	0.630767
30.54032543952144	0.045705	0.157928
23.760073401439573	0.073278	0.149602
61.21325540305599	0.126249	0.467209
17.6332385233576	0.056805	0.395217
47.753961095793464	0.033960	0.213671
35.915774905263135	0.130671	0.612046
39.96991891074568	0	0.130269
36.09041811281369	0.094589	0.352258
57.13952602417756	0.079414	0.276037
25.652941402750546	0.044617	0.167708
25.84599665544741	0	0.293923
25.61368320794893	0.022668	0.110370
42.04747059441478	0.013946	0.120563
66.45243296785982	0	0.122633
41.4618255844978	0	0.195616
51.011247854093234	0	0.163952
25.583464455097044	0.030317	0.367925
52.14112746205174	0.187693	0.448152
31.557909132025802	0	0.160326
50.456097420294554	0	0.227408
35.86457729943235	0.064007	0.244012
30.99118900052931	0.150624	0.277820
39.66169785342475	0	0.166326
37.739804164095574	0.025302	0.122618
36.32422249690833	0	0.160787
33.63691697772829	0.102581	0.207072
28.025129614536418	0.066439	0.302623
57.44841952886597	0.184916	0.521439
44.34203343149747	0.090675	0.236987
67.67720519922392	0.037008	0
41.43881228986796	0.024714	0.403839
70.71005073026971	0.107113	0.858546
34.69787447543927	0.113041	0.535105
39.63198433428999	0.099025	0.213575
38.56703883595432	0	0.212753
35.17849505054613	0	0.103514
50.27474762827315	0.047888	0.331830
45.58808104345936	0.031167	0.286684
28.485140132720975	0.117924	0.212391
27.472487911522848	0.126937	0.398626
48.897705091709646	0	0.266551
21.453451488265184	0.050741	0.476558
39.12257215328092	0.075075	0.255800
87.89454116279776	0	0.102944
27.276954021022437	0.062425	0.244817
31.891242085352786	0.077609	0.075129
37.39107915739305	0.019791	0.143438
50.17992971768203	0.031937	0.165049
54.616266600350485	0	0.185757
51.22112344706751	0.034306	0.174829
48.58588489080081	0.061207	0.199847
38.36472803401179	0	0
35.19821407510415	0	0.590079
29.29121328396631	0	0
66.9849991918582	0.025428	0
42.51507058129393	0	0.140279
30.076774265770602	0	0.153460
37.434381377128055	0	0.104244
38.44702412673902	0	0.164290
41.38295230539982	0.064609	0.227383
163.25321692729315	0.014709	0
79.10429901604277	0.007945	0
47.1256466666667	0	0
38.40339079818701	0	0
41.611691923173424	0	0.046055
72.5902682268838	0	0.159770
55.22802091172214	0	0.255915
78.00831300534755	0.584165	0.298516
37.40952336395714	0	0.137014
53.8112946347855	0.231253	0.080805
31.247359636699997	0	0.235551
25.03628413103594	0	0.808367
43.22614395643756	0.171629	0.119491
57.5019794497654	0.075445	0.165034
47.331903240950254	0	0.060427
50.951246903911525	0	0
19.37355402583783	0	0.079365
15.87543300458422	0.027515	0.100138
26.26086213820596	0	0.141760
37.9264679103089	0.065705	0.116038
53.07356921828454	0	0.069431
42.79773483387556	0	0.068252
43.688420992877695	0	0
38.847205550821364	0	0.069166
51.57723300813013	0	0
43.8504054506483	0.018760	0.104550
37.47038195691621	0.239074	0
41.54964226562493	0	0
36.00312985719804	0.170397	0
32.442652169329584	0	0.178407
28.052632107480726	0	0
44.29861975881892	0.015874	0
44.96244046059407	0.035860	0
39.175519566246784	0	1
49.37090458127698	0.115884	0.304005
42.06806547018009	0.067748	0.271333
26.206187731384414	0	0.161736
27.568926934625885	0	0.075099
26.117526019917538	0.089383	0
42.52374712792664	0.036444	0.207831
42.363531257957	0.062415	0.165066
32.650551993414915	0.128708	0.145677
33.444085100813595	0.056101	0.063025
37.265505630116095	0	0
48.22843511184074	0	0
41.250759195506134	0.050063	0
38.1491299004318	0.046426	0.137466
48.27170787623928	0	0
51.96577569717796	0	0
54.85081884910645	0.024030	0.110786
57.463513986447765	0.058862	0.191509
40.8451383561749	0.067203	0.170165
51.419533517181264	0	0
32.58227246934044	0.097332	0.180571
34.26970425668945	0	0
46.641244459520514	0.019834	0.078887
27.18581979710344	0.039869	0
38.62385457600408	0	0
46.84112382741693	0.051006	0.368404
29.746170416349596	0	0.261769
48.6013199912223	0.028791	0.167203
41.15810699686284	0.011340	0.081551
48.0257275126333	0	0.093523
24.682549595836925	0	0.366184
34.929666860253064	0.102402	0.060597
36.110538471761885	0	0
45.59991175150915	0.069389	0.148256
39.589449752664	0.052252	0.152810
33.67510114112161	0	0.057656
75.37723877458743	0.017945	0.137850
49.51201905478423	0	0
39.41132112422799	0.018396	0.081384
39.1137652444329	0	0
36.95928488404746	0	0.115812
37.229347854637055	0	0
46.82721426549294	0	0
53.18506942020844	0	0.329098
47.155107099655055	0.093762	0.373255
35.86611274328535	0	0.059848
47.46688885403195	0	0.254645
49.92839796411116	0.044365	0
39.920955234711776	0	0
62.976004781751996	0	0
61.23840687052562	0	0
30.56681569286781	0.121216	0.233844
26.76395453713665	0	0.174534
24.073120704682513	0.098621	0.065651
21.46786412009996	0	0.138952
32.10689642509982	0.063320	0
37.31910451784625	0	0.087533
25.972474932523724	0	0.185860
45.38602727480046	0	0.047393
41.343047074486755	0.070584	0.323126
59.570357894588305	0	0
37.148104092586436	0.061933	0.105451
26.913264848392835	0.031523	0.082174
33.311656306193825	0.035014	0.108966
32.86770914735718	0	0.064051
31.105112682575655	0.044672	0.150703
26.21641769712065	0	0
68.24164222454242	0	0
47.88130831463643	0.054523	0
20.675037346938787	0.076993	0.092031
30.29332226201651	0.046753	0.334790
34.419840970768334	0.173130	0
29.250491933246934	0.069185	0.105112
36.608121966672506	0	0.058184
43.6981305510798	0.033024	0.059366
38.66432594733342	0.163875	0.171629
43.74798377175177	0.048754	0.143271
34.89471288784299	0.065900	0.222278
38.34093399614241	0.244036	0.171887
40.75174833912139	0	0
17.45700591352641	0.134790	0.209876
30.09094482862286	0.193447	0.105233
26.145468418329674	0.129619	0.457600
30.849964483002736	0.089797	0.091095
34.824278001192695	0.045459	0.082030
32.771591838421735	0.059646	0.080234
31.69451102592317	0.070696	0.113132
21.051776222560147	0.130782	0.252301
49.648507228561144	0	0
32.792625524397586	0.646681	1
46.18140929498502	0.556404	1
92.23828042400199	0	0
60.2939606885441	0.222834	0
16.109469624021038	1	0
33.724587857469096	0	0
94.75281084139132	0.205235	0
41.23310656604589	0.192573	0.158359
30.726126433440182	0.027361	0
24.750897425909557	0	0.083618
36.75814211732	0.039996	0.135903
28.45667466878759	0	0.068698
21.300541341524386	0	0
25.650690110710578	0	0.104297
83.22851481009668	0.008544	0
22.87516878116264	0	0.079157
48.08537389210627	0.090516	0.272944
31.267320534350155	0.038355	0
43.53284240465302	0	0.146941
36.64259585249822	0.056518	0
28.614725682267668	0.087029	0
46.976032733665384	0.045242	0.111554
29.765966107696578	0.094650	0.149750
51.856350811590936	0	0.087962
40.41021693451718	0	0
44.14049963711959	0.041807	0.083743
34.76946122418788	0.099271	0
23.984960121033787	0	0.069943
37.05796999677318	0.056841	0.428156
19.82986192841798	0	0.049638
20.232495231275422	0	0.076630
42.54680560885461	0	0.096949
68.3916718337157	0.217336	0.487501
42.58409967295564	0	0.171661
43.20032026352996	0.060617	0
37.113245939204425	0.072680	0
34.77427046291846	0.103479	0
43.98253339692259	0	0
21.54135608403984	0.180739	0.157247
30.788435334959193	0.273919	0.078051
27.23353746218413	0.094384	0.076573
44.17863186887904	0	0
36.620289517534225	0.043416	0
46.7936791286796	0.041747	0.149289
26.79076121699741	0	0.457534
51.69600934669495	0.091907	0.047974
159.25878947368423	0.173853	0.147705
34.95929302735095	0	0
34.4854533455143	0.067069	0
31.27505215329597	0	0.025907
28.26619838413786	0	0.042869
34.84730997893032	0.092753	0.065828
39.43266842444402	0.072511	0.054047
58.19373170871359	0.307969	0.095674
27.631095277960412	0.027322	0.047766
49.1305305113953	0.122815	0
47.42778515245869	0.151331	0.490134
28.392808910190745	0.069943	0.040310
46.81283456667366	0.073280	0.056771
32.221361564166976	0.073930	0.027658
23.115313536596233	0.084149	0.198282
61.42965248793938	0.143748	0
55.33024036129146	0.030329	0
29.6602590567198	0	0.021322
28.784750070004943	0.038718	0.042836
39.284778972195234	0.103073	0.049918
37.2449469945907	0.043108	0
41.864586294592335	0.047141	0
60.331595415534636	0	0
33.918253402518445	0.070171	0
56.70985875723424	0	0.134749
36.40332589867866	0.068143	0
18.934493353143576	0.130499	0.191109
90.19621887159533	0.186592	0.357607
19.705636800469318	0.134564	0.490498
32.4618676507051	0.072412	0
39.69566420411454	0.070805	0
37.31325060567393	0.077596	0
31.504467354912897	0	0
28.769555911114765	0	0
31.503975617854735	0.033922	0
43.43433218605373	0.043349	0
47.603099475259036	0	0.116561
36.96212984299154	0.074351	0
38.02905931391299	0.100778	0.195475
82.49881255700575	0.037959	0
32.38392645650854	0.133872	0
47.66001389641905	1	0.384325
26.506209279229324	0.047133	0
48.0876353111302	0.166036	0.042261
73.79432729769091	0.138195	0
56.27015209177787	0.194104	0.271919
78.50239248016176	0.388589	0.619920
61.208096097588935	0.106935	0
41.53192319622309	0.141339	0
34.00316390745892	0.214527	0
50.85112538707744	0.297398	0
22.700848898583395	0.045905	0
49.66347351615637	0.028587	0
18.604842590527866	0.041812	0
33.07869513640605	0.081848	0
38.53593802437435	0.106036	0
41.61528949417159	0.401850	0
46.32362734254977	0.251291	0
26.547255509711324	0.100451	0.082188
29.533835892011	0.072315	0
32.311851969665604	0.162476	0.180910
48.62162121785868	0.076186	0
32.64824727147368	0.285329	0.367005
42.861409935450084	0.075075	0.053395
42.19165704549647	0.060403	0
43.74822163791309	0.059613	0
47.73717778957612	0.034564	0
36.6382556185587	0.051592	0
32.504550967955666	0.075270	0.059089
14.04121664492699	0.066459	0
48.959755699487374	0.138179	0
49.588403047176136	0.170552	0.129764
84.33904870658444	0.060272	0.046950
61.19732322465387	0.292099	0.166018
43.33307394254205	0.325275	0.067078
36.87234651616035	0.241000	1
39.19840116942979	0.175162	0.143767
44.03263451061287	0.104906	0
39.61023230032397	0.151958	0.195866
52.349728525844014	0	0
44.78092257095054	0	0
30.162091654101946	0.225458	0.177051
30.127263493048172	0.096723	0
28.90222716817848	0.086365	0
41.47813459061355	0.145463	0.178875
39.10103336202725	0	0
37.85303768250647	0.048697	0
37.373698529371026	0	0
49.15829900227759	0.113892	0.057619
33.3532642859256	0.155683	0
26.927106207579186	0.077749	0
37.328761024105255	0.111197	0.081980
39.6966073954496	0.092908	0
21.974173418229025	0.127323	0
43.28573425100554	0.119702	0.146279
36.539461827684725	0.078511	0.075226
22.185701192979725	0.086876	0.080298
13.927611921546282	0.067308	0.056338
23.01135103563555	0.089090	0.041533
17.966035415954234	0.128586	0.082069
27.5454163171591	0.191086	0.135513
37.319702728060335	0.113019	0
27.245707722114904	0.069134	0.081818
27.990573293409682	0.064940	0
26.5567321302684	0.105944	0.075251
19.26470976423963	0.074310	0
28.083534558380506	0.067819	0.019468
38.05540856619845	0.095299	0.034233
21.019354251511484	0.066602	0.034451
43.28585222860199	0.078960	0.027526
53.47964276647648	0.067417	0.054668
26.12965410964813	0.049442	0.052366
23.652296235168755	0.135437	0.083204
28.519447101525575	0.058318	0.066938
23.9972250046348	0.037430	0
25.658314978389637	0.056566	0.060760
29.118491614975248	0.068369	0.108360
25.767159901968977	0.089307	0.063581
28.696059622245738	0.150441	0.046423
26.504607032226	0.105248	0.035103
19.33432123869299	0.130917	0.047704
24.582531711677575	0.155373	0.111380
36.18393400930379	0.131428	0.045839
24.646010040755396	0.068873	0.018322
29.34773047934519	0.230173	0.155812
30.542879208650415	0.126813	0.107625
44.24753595810012	0.188050	0.139414
54.88885256319815	0.170283	0.142776
52.28043094117288	0.091405	0.105884
55.456386033942096	0.139947	0.155048
37.57366796184805	0.212800	0.148416
54.13253485383999	0.291366	0.430214
67.74402626508821	0.123592	0.201870
21.723847064037137	0.145903	0.134998
30.10493946023889	0.072621	0.059176
23.676097531812335	0.099378	0.070072
28.723755057529548	0.134047	0.054786
35.694786212650364	0.226724	0.158860
35.33203762729945	0.129096	0.098108
25.58656672601494	0.098017	0.066539
18.787437435293832	0.082077	0.072556
22.053552856136385	0.049464	0.044690
20.38171630236348	0.073260	0.034408
18.372996010105258	0.101425	0.077678
29.37289445218617	0.082445	0.062344
15.030844001755403	0.135776	0.095662
35.17074311679533	0.063417	0.031883
52.89122244970699	0.145979	0.087231
35.62781630841438	0.368603	0.076365
32.15194945607958	0.105048	0.052469
26.791585689413836	0.098318	0
10.172243302952088	0.105604	0
13.903120224380633	0.133703	0
38.07175466576315	0.139880	0
26.580051257909727	0.201958	0
19.30639150247031	0.086028	0
26.81174615677237	0.068798	0
35.00517054454737	0.219320	0.216123
29.374956081020926	0.120350	0.117258
26.705361267056873	0.152097	0.352174
33.13693565939506	0.094439	0.112156
36.29432927149203	0.096847	0.044384
21.200014180245745	0.161743	0
34.2173666229255	0.097176	0
29.75958202646604	0.194987	0
54.715058775979635	0.259215	0.145862
24.52566291230026	0.089524	0.047921
26.528100608996418	0.042382	0
21.65583316935143	0.183376	0.125452
31.649343577893266	0.064167	0.058576
33.864161266839695	0.146519	0.101467
30.837069656596054	0.211319	0.127896
27.38910138062442	0.139631	0
32.138814397280306	0.140712	0.079343
20.479161026802963	0.210567	0
24.320631475489687	0.212254	0
35.878705600619234	0.274774	0
36.73870009088051	0.209217	0
38.19489479232879	0.171233	0
21.55445464490945	0.083936	0
23.004007106695852	0.060957	0
47.42967669910126	0.230903	0.086558
44.75036449780938	0.296617	0
38.26096804895204	0.125458	0
31.183159260233825	0.255126	0.040309
23.47116227682658	0.167798	1
26.08523698200124	0.280683	0
40.95450428427626	0.120846	0.191464
39.98828808836755	0.123563	0
59.82252248510159	0.085107	0
54.80897421810628	0.320691	1
37.80722168406639	0.159003	0
30.449174374348324	0.071844	0.042986
40.95088689197523	0.061519	0
21.614431026888685	0.150370	0
39.843739480288576	0.183942	0
24.192067029527905	0.140899	0
51.40575112346483	0.050214	0
38.37578720948749	0.080661	0
66.08642737582878	0.101449	1
35.54261326061218	0.086683	0
26.093244299888628	0.075960	0
35.05971327853438	0	0
48.91509648601619	0	0.052663
60.77236570583884	0	0
45.93787461556345	0.145570	0
31.796345458529615	0.117900	0.027349
57.42333820980238	0	0.185426
29.213297983173337	0	0
15.590280119934299	0.040958	0
35.48405184349473	0.143451	0.166659
21.164291388361047	0.086117	0.058685
26.74778490003937	0.070079	0
17.32102855234454	0.088632	0.120619
48.48395371952015	0.180104	0.564645
45.31675006618669	0.200862	0.207883
18.79054359173386	0.146199	0.171766
46.32474081581033	0.079095	0.236130
27.33166249905188	0.053916	0.136799
47.19555157570991	0.174586	0.148084
49.48159412937908	0.129696	0.249306
42.30808692911007	0.132975	0.239162
30.54758511759653	0.140288	0.205906
27.977789987301975	0.125657	0.096639
27.610072982626637	0.198691	0.436688
27.57335541928785	0.196603	0.285457
41.319198870979264	0.063256	0.139569
39.75682184365357	0.181976	0.292202
33.017730099169135	0.093881	0.134458
18.110910247234944	0.052241	0.168391
30.295289365598354	0.150214	0.116774
41.09745385573591	0.060225	0.185447
30.22238708920259	0.038281	0.112007
17.295666960705404	0.102397	0.156246
23.374483528929886	0.128419	0.292192
12.888375478461482	0.044904	0.061166
12.449584917038452	0.128247	0.226678
23.517031893087022	0.092945	0.166633
26.046100194427655	0.112741	0.194456
24.87278496869247	0.200010	0.308103
40.228869230629236	0.066656	0.117864
26.48083504513389	0.148599	0.258171
24.053403823887802	0.069372	0.135508
54.64360599914543	0.109705	0.126439
24.54091386457772	0.120761	0.111828
55.76113924396624	0.188527	0.225875
29.550161874262976	0.290979	0.319583
26.895583962565137	0.489721	0.263270
44.3232034247066	0.140279	0.162043
47.82215667626889	0.195281	1
29.519723590068963	0.116075	0.194918
33.82581255826294	0	0.068124
29.075080237478378	0.034973	0.055708
53.92413236507935	0.085529	0.109707
41.63104050810196	0.113936	0.196188
18.94891470236468	0.064666	0
29.480297352634416	0.190470	0.163189
40.140447136087445	0.080843	0.116664
48.2933811265126	0.392155	0.306208
18.68640375941988	0	0.197328
28.05283921826307	0.112265	0.051067
20.386487630947077	0.055352	0
20.394147848218363	0.104416	0.046311
29.101359186527464	0.077977	0.030134
73.06302954308846	0.077351	0.042527
36.4697837425122	0.159989	0.088397
12.92533021452415	0.246488	0.131964
13.351925082148593	0.180981	0.039997
29.839727157575133	0.073067	0.094608
27.117842074466868	0.223635	0.293137
46.12999414359318	0.083604	0
29.800736442021744	0.100732	0.047305
41.27030723482468	0.107398	0.048285
25.767309906385258	0.043749	0
15.063824539252604	0.041695	0.023845
26.69202215858473	0.065714	0
34.40215543908383	0.101269	0
69.16521738602493	0.096750	0
33.24439990765891	0.150561	0.081189
33.28796622888962	0.193426	0.040596
29.82923350776605	0.079191	0.047752
28.851608593810052	0.154262	0
30.930052958452038	0.337863	0.157445
28.041466401513627	0.144479	0.189150
29.997030551711706	0.174889	0
42.65419566437444	0.178818	0
30.689012440446323	0.085550	0
17.961264146335832	0.074069	0
26.23234068693427	0.171364	0.077727
34.57283012246441	0.339059	0.232158
36.538658910350776	0.072450	0
40.264481532238875	0.162293	1
25.496391857979916	0.120146	0
18.447232782395485	0	0
37.47108820700311	0.136884	0.125690
36.91820226103373	0.077200	0.036059
25.414476348817885	0.048720	0.023198
30.777704631297176	0.051128	0.036281
38.873311238012946	0.092906	0
29.6492421064162	0.187596	0
24.429702238718406	0.041197	0
35.73599334545126	0.114617	0.085592
34.586314626555414	0.107903	0
33.409611973782845	0.119525	0.044436
39.799424645116225	0.153748	0.067941
29.041088316925237	0.075036	0.046655
17.876829907321454	0.175764	0.134763
29.244127731902704	0.111818	0.088813
20.755878876820525	0.099562	0.093300
20.19101333422308	0.207505	0.217664
28.989744911906424	0.160031	0.146447
27.943822619896025	0.111125	0.108123
21.12607631730446	0.459613	0.491807
48.95061239700858	0.227821	0.080815
24.526697348715416	0.308427	0.243793
28.976248683600485	0.174663	0.114560
16.16879779428567	0.200530	0
29.202012306309538	0.056457	0.135069
52.99095635021244	0.043572	0.062071
39.86134146131841	0.326879	0.290188
37.71572080890237	0	0.099462
33.592400356512435	0.036096	0.150886
31.16939252440244	0.061679	0.103717
40.5547287672318	0.095312	0.084053
30.904579735959103	0.138939	0.066428
48.05830639160743	0.200301	0.236071
20.123840884978524	0	0
20.587135333258658	0.224241	0.597356
37.770377306047216	0.153882	0.218445
34.13488086294823	0.078476	0
26.26878878841117	0.181105	0
42.0408315336767	0.130691	0.057549
32.36157433747118	0	0
35.01403634097921	0.049933	0
39.174382749763616	0.073414	0
22.630648312205807	0.108718	0
30.407077029482217	0.102573	0.179300
20.982169909704933	0.207625	0.136344
20.026827019010234	0.092788	0.088507
13.381934551013886	0.048382	0
24.45627430795296	0.184449	0.063067
35.09905657103688	0.162571	0.062949
19.807539608448433	0.201645	0.139059
28.248237804146424	0.158047	0.074186
41.808772680528776	0.100849	0.099179
80.82099485338615	0.062319	0
45.12533327548067	0.222874	0
47.379804182815434	0.090186	0.133017
24.328438471021517	0.131747	0
49.36142583178536	0.073267	0
35.10052216773338	0.137407	0
22.930208573029148	0.069693	0
44.022692403722374	0.124184	0.445369
40.08056155328534	0.127085	0.084838
31.024909580786666	0.277920	0
35.433852141137514	0.354591	0
22.354117685336274	0	0
65.32179391518986	0.218164	0
53.60122762687805	0.034621	0
26.133643406071638	0.063107	0.154202
21.67234101515983	0.252331	0
44.196555972854895	0.054644	0
36.678986105527144	0.231455	0.137882
41.086771576131085	0.143629	0.063200
42.585793063946085	0.295533	0.212470
39.34539689331981	0.079437	0.033365
32.10062223891915	0.112561	0.097150
41.78758798794857	0.097376	0.037241
18.411783622877213	0.106881	0.098564
45.10267479453133	0.092779	0
10.843483056629529	0.206857	0.119901
31.25274517867209	0.422647	0.250193
20.806960209653063	0.096454	0
29.959162310465594	0.077907	0.047643
42.902727233040956	0.172325	0.085265
44.3497401174352	0.145873	0
27.952302182544184	0	0.040869
31.56521594670645	0.084588	0.054927
33.53506971580651	0.295621	0.165711
32.44123025496149	0.116365	0.066931
32.67391422673213	0.341050	0
32.89023869704994	0.160310	0
43.51105832692136	0.405460	0.222872
23.923407256939466	0.082641	0.067726
21.30439039221849	0.172631	0.225562
19.45025716236361	0.313894	0.253078
22.978598509496997	0	0
24.77403497109414	0.076540	0.066690
37.18890052723334	0.108347	0.059226
36.990825248046676	0.157173	0.144264
45.741476116806744	0.086424	0
22.32243157586145	0.271561	0.177877
26.24351732104038	0.080523	0.171138
58.97986312731852	0.137909	0.260539
38.11341891551625	0.118049	0.067938
34.57754187211723	0.085076	0
41.410103066294994	0.100495	0
36.06346025508027	0.232634	0.038225
31.298791652348502	0.156226	0
32.023326329970764	0.176942	0
24.544873141603627	0.057071	0.032263
24.58433210939167	0.055876	0
31.039624585620725	0.048923	0.056275
30.866507435588943	0.104405	0.030164
30.549174307229983	0.122909	0.120942
31.825266146049046	0.097429	0.083116
31.703502498171805	0.083562	0
54.25040388734777	0.086927	0.039131
56.704755050405915	0.204124	0.119110
40.59543182220693	0.094789	0
62.18155470696651	0.127421	0.229489
29.856892459459438	0.095745	0.091175
26.993549365333347	0.054404	0.019215
43.274567474774244	0.104763	0.047435
29.21970991789591	0.198993	0.101583
36.70419088001104	0.080190	0
46.05902806133138	0.259499	0.164439
33.710672933452585	0.128955	0.013475
22.447486806942532	0.076326	0
27.135870479974184	0.072311	0
40.88235992351574	0.092672	0.123332
40.791539771534765	0.322413	0
80.91847952796522	0.128072	0
40.33428936783672	0.089406	0.056809
50.1544819486623	0.094275	0
31.643761516347507	0.032797	0.099393
21.22947150597423	0.094350	0
28.504198805938536	0.174161	0.119719
34.858109544953045	0	0.053507
36.736920408450715	0.084756	0.083883
30.7711193466693	0	0
43.06843580549641	0.098143	0.084310
33.332754904582934	0.131642	0.062936
48.47284398230401	0.071242	0.203393
32.37757937819832	0	0.151106
28.737516835339875	1	0.229027
32.924101198061344	0	0.061773
25.622225293162465	0.149355	0.065908
27.019371116174295	0.053031	0
27.973628787181106	0.150393	0.252158
42.11996393420844	0.189114	0.529698
24.64238283805214	0.050382	0
37.16328172141892	0.205530	0.143884
30.394563524321953	0.044692	0.234489
35.24562434212295	0	0.443156
36.22941062256738	0.075328	0.335971
27.44052022037951	0.080280	0
41.695475397996844	0.076293	0.092814
37.07165214436857	0.145803	0.178424
20.600657586169017	0.228499	0
53.550209487294445	0.190248	0.185353
43.03430054856751	0.036371	0.077748
25.584444165257423	0.314280	1
36.375354548884	0.225096	0.221728
42.026826084393285	0	0.082794
44.3016097848233	0.039153	0.085894
41.418862557922	0.070371	0.216860
61.218534494129365	0.509954	0.202523
46.606994964683615	0.059928	0.063488
27.098907755892213	0.316899	0
47.656182175741414	0.508678	0.411329
39.61862635296104	0.098234	0.072383
33.175192022852194	0.139206	0.150985
47.3337970231691	0.075488	0.117505
76.78471311611128	0.057432	0
25.85853790556653	0.146421	0
35.543414209778476	0.279007	0
42.2658662441625	0	0.066405
46.43886713725218	0	0
31.174913973978526	0.258529	0.288780
34.48873785882149	0.030956	0
31.70178731519268	0	0
29.446006979548123	0.245831	0.212949
72.60392758634788	0.392681	0.638587
105.81806801136348	0	0.210809
17.7261575662329	0	0
71.13446845626633	0.255818	0.601045
36.44105521438075	0	0.116458
32.9029797595095	0	0.136467
33.15898848712156	1	0.135704
33.91098292082086	1	0.094612
39.6260454032842	0	0.124206
51.44552877536643	0	0.135547
28.0560240597743	0.056488	0.103964
43.41237965126911	0.270754	0.132032
27.981627619283685	0.104919	0.135444
39.60433759028332	0.145615	0.174574
38.12830095260447	0.125470	0.181846
38.97719114446791	0.078523	0.072893
62.275487367454645	0.334700	0.158811
71.19023891740264	0.665965	1
40.27229573664969	0.335588	0.174768
61.10392218067403	0.148710	0.244743
45.067153415070145	0.070303	0.087454
54.62859124093782	0.047246	0.364724
60.460771524710815	0.078513	0.187787
87.60990998415079	0	0.249710
62.16763971115025	0.119093	0
36.95493668881336	0	0
40.530009345070916	0.205617	0.108480
33.19811810350933	0.258952	0
41.55908102269312	0.396891	0.111894
43.31227172435099	0.045448	0
49.21869828907474	0	0
33.46191892210714	0	0.157559
35.72890230216703	0.202558	0.215435
41.43841811987345	0.248281	0.080927
49.77456778689204	0	0.086986
60.39490146686718	0.805158	0.052748
36.20833351216097	0.122001	0
41.55139355958886	0.118771	0.072407
51.540325591543805	0.102039	0
43.48150385491391	0.169757	0
58.66602908547368	1	1
86.0438731803514	0.207389	0.276808
66.63497950495741	0.164996	0.211775
38.258681064376624	0.099310	0
39.32870723637137	0.479975	0.405146
61.79751506043117	0.146835	0
58.60552462980308	0	0.564198
50.067854398165686	0.223372	0.272527
78.64856225189139	0.552213	0.492963
80.16497455470743	0.283133	0.634467
63.25072992148263	0.375591	0.702921
54.742307933244334	0.251614	0
28.16942781340865	0	0
24.540975131677396	0	0.089100
30.50780011563353	1	1
43.89483838135376	0.246972	0
50.48409701491075	0.576295	0.159022
87.1247810572437	0	0
87.49032741519702	0.213688	1
86.45223436283696	0.217723	0.240336
80.50843678254932	0.261299	0
79.89959258907064	0	0
106.25693065970579	0	0.115283
87.68242587140968	0.082530	0.773029
71.79384750418953	0	1
82.49951539186442	0	0
71.38157156707456	0.475492	0.406256
83.99245942651491	0	0
84.65544209053587	0	0.222093
125.82690547898595	0	0
104.28424093276733	0	0
67.00553231716009	0	0
99.38469736742427	0.170941	0.125198
117.86987303609338	0	0.310931
138.16511167023552	0.119176	0.184604
101.8640167966698	0.033578	0.178430
38.15351338120106	0.143403	0
37.11560039446128	1	0
86.9060538094299	0.242564	0.091234
72.208713088003	0	0.170886
48.72709445480776	0.353975	0
59.39913358137412	0	0
66.60486864076718	0.151194	0
64.18695459066214	0	0
62.6717576977219	0	0
98.57242872229189	0	0
100.71527129531303	0	0.367228
64.37511878022259	0.133144	0.393416
72.16683048150733	0	0
48.264475113642895	0	0
36.24048646634472	0	0.094748
73.24052241781433	0.189997	0
64.98896073148343	0.283926	0.094524
59.07694066422941	0.417846	1
73.89810638745804	0.717222	0.490414
88.48523806129721	0	0
65.52194532328889	0.295280	0.275888
122.82088428358078	0	0
100.52985548886784	1	0
105.8942967758479	0.095300	0
60.04715044939659	0.174928	0
35.31935338921502	0	0
68.0987215566053	0.074337	0.176312
85.8504238787713	0.109709	0.114853
56.26136903804577	0	0
63.17957324277851	0	1
40.35471874052981	0.032551	0.050760
45.32621952338364	0.034116	0
0.0	0.276772	0.358886
82.87809759694153	0.262174	0.324812
35.015673243388434	0.168845	0
44.90327445569265	0.739619	0.711902
41.903282268692905	0.362958	0.419549
64.55347455325365	0	0
50.64597716383634	0.136060	0.157221
69.11906674960015	0	0.418493
49.40875980153669	0.097815	0.142861
47.56143371998335	0	0.069087
43.94922365223482	0.266293	0.307124
67.32641331465291	0.544273	0.676213
71.1805808002826	0.072333	0.314787
69.93423105595669	0	0.037032
70.37461257747	0.185231	0.186590
40.75185361869208	0.333739	0
87.09734522539995	0	0
46.37349607503534	0	0
52.30054940937256	0	0.224329
61.761321139623455	0	0.118842
79.38473897141203	0.313116	0
93.07512443949881	0.118596	1
80.86888755444254	0.098472	0
80.81682953170217	0.203411	0
74.60339957906295	0.621334	0
79.0340632580263	0.245984	0
56.441868353909435	0.073878	0.096454
51.218020885171356	0	0
66.8633125659091	0.274253	0.137179
59.632668115009785	0	0.151111
40.94557674248243	0.185967	0.143452
108.20619170701234	0	0
73.09160346574346	0.082268	0
68.41972610578198	0.155246	0
37.72963601003467	0.106518	0
37.27766833313285	0.275961	0
31.438627440805508	0	0
38.26597161709491	0.157482	0.170279
55.17576812354762	0	0.351941
47.90270185568252	0	0
33.601554535481895	0	0.128344
64.42927887670818	0	0
43.40501152557517	0.124903	0.640604
32.78119735839034	0	1
32.99879116816508	0	1
49.608400073720844	0.127336	0
84.66300538309726	0	0
52.21853408918455	0	0
75.74255144140766	0.085954	0
54.30876725894184	0.107823	1
38.53423659612294	0.322564	0
47.65861131104707	0.110779	0
42.27963642589971	0.115262	0
44.96672135178104	1	0
33.60275900654499	0.072394	0
65.76153437009629	0.050949	0.044089
53.743364936761004	0	0
60.865336832210595	0.090506	0
34.77311670568102	0.108612	0.104345
62.91513663186131	0.239357	0.117733
28.807571082982566	0.038222	1
50.33527779176059	0.187352	0
65.79649705699298	0	0
50.84928721068959	0	0.159574
67.74726237045937	0.171539	0
95.59661278029118	0	0
83.72582142972725	0	0
56.024369756480745	1	0
143.43525881704653	0	1
42.8438013291106	0.056946	0.362754
72.78434699148154	0	0.460387
48.308340277251055	0	0
61.67879638296586	0	0
48.797660874222316	0	0
75.64328961952295	0	0
85.59594726110974	0	0
43.507006696067734	0.376612	0
66.87630291289732	0.163746	0
51.865216760065785	0	0.420011
44.580205016543935	1	0.208616
67.47556456251672	0	0
72.73784086698933	1	1
64.36524659123207	0	0
54.62171329040458	0.110250	0
58.83944985888661	0	0
25.22112860460577	0.022622	0
88.7921874979338	0	0.280447
68.77210591304181	0	0.150620
65.11710955605487	0.137836	0
62.674222084956625	0.209962	1
46.0387638823502	0	0.171259
43.72157511755016	0	0
39.69970291553322	0.869032	0
31.568734329834584	0.838254	0
40.46940250645235	0.223795	0
25.04134939480039	0	0
25.96494394498115	0.067092	0
25.82113172609161	0.129830	0.047644
73.64230657503704	0.190666	1
86.91426469984354	0.136050	1
131.8165268552821	0.163837	0.341615
79.59336221828987	0	0
82.32545519109598	0.182616	0.099863
58.04739292658535	0.314535	0
74.5811806632385	0.117090	0
38.35613310035401	0	0
36.4960414953095	0.068194	0
33.33019246932034	0.217897	0
41.90273055468827	1	0.058068
49.98891855466634	0	0.088663
36.82065589596298	0.218156	0.141899
69.11952707235268	0.101588	0
25.319268326567244	0.113784	0
61.52726781916255	0.214531	0.179601
27.178277435945695	0	0
28.51152110509208	0.269120	0
26.090704268876127	0.089858	0
33.711061327346414	0	0
32.240256377073635	0.092397	0
25.928675902107912	0.087030	0
101.80676678832117	0.049642	0
29.29707514170914	0.138728	0
45.27981641607198	0	0
24.988936944569062	0.183400	0
22.589706523459164	0.154355	0.128701
40.96240569596606	0.073033	0.050192
37.836543554971215	0	0
46.025695411923785	0.028856	0.039884
46.25121026019006	0	0.065546
25.521944259328503	0.081763	0.224527
30.050993014933322	0.091484	0
36.092314059582364	0.261923	0.151104
27.718532902051958	0.241887	0.224868
43.20528869368808	0.247383	0.074011
31.18230842997519	0	0.208213
26.938520331483744	0.141099	0.063031
48.19444471510327	0	0.365036
23.78815426559706	0	0.027152
52.749994503630745	0.056658	0
28.8462778623981	0.085109	0
27.56923179402427	0	0
48.042945182429136	0.335663	0
43.721822945405584	0	0.115812
23.0252487192542	0.146344	0.349499
48.55796734085705	0.164846	0.339622
48.449299953357546	0.302275	0.168432
30.650550924984753	0.075363	0.102311
65.09814107424155	0.109369	0.071157
52.024530983500526	0	0
28.073359776133927	0.061417	0.073948
74.22982569048523	0.071854	0.086300
56.36384600874621	0.122454	0
28.174850582918776	0.119872	0.237759
26.42691773158366	0.066099	0
32.575728089968784	0.283447	0
34.32195785962726	0.073297	0.095961
38.89737673006513	0.070904	0
54.790123039553265	0.058704	0
32.49601518485903	0.187337	0.252111
31.77709208927175	0.044299	0
25.191345261047584	1	0
24.887394267207757	0.093918	0
30.956754789130557	0.124108	0.085835
31.526253011662114	0.234477	0.357724
32.99822460705395	0.271889	0.717194
45.95985711423181	0.264052	0.487327
32.81740814543	0	0
24.130327916153373	0.195160	0.171451
55.498491595079905	0.507251	0.449939
27.83910461900827	0.036304	0
37.55123240697869	0	0.157451
24.01783357286113	0	0.146815
18.493323623534874	0.146621	0.296543
30.70259485714285	0.048057	0.162498
30.16958313333672	0	0.200194
50.481004778896086	0.043409	0.139882
32.68835140368462	0.070033	0.347582
36.019006230309344	0.106814	0.336531
42.26717399727844	0.058620	0.102228
69.80440669124303	0.291670	0.496812
34.877520689199784	0.216933	0.203427
20.20791103287047	0.123458	0
34.190642328517306	0.089155	0.103246
32.501856134822646	0.264201	0.378178
40.63506119317153	0	0.223129
29.650942702628804	0.063233	0.113506
25.28973183528465	0.120317	0
37.91864510452836	0.034945	0
39.20874599663379	0.041248	0.111693
54.76101407169291	0	0.206158
33.56154473798199	1	0.626591
39.86925269977202	0.281247	0.593332
104.6339518590883	0.191918	0.669875
83.69575978889053	0.046399	0.441446
31.74414665769927	0.088786	0.317365
30.462919368516236	0	0
28.774848359243567	0.068538	0.105020
21.703190419473927	0.035891	0.128516
32.61659936839623	0	0.078121
42.06736223775921	0.059742	0
28.478604656117323	0	0.180835
38.24012768568075	0	0
64.79134977897196	0.120039	0.150543
20.466764215651253	0.112402	0.120977
40.13928109563006	0	0.327268
43.68030675651581	0.281175	0.369485
67.3832424473556	0.233273	0.356836
46.89360605314218	0.362035	0.331249
43.87676693464279	0.610811	0.711348
33.9773028451655	0.088975	0.220097
65.31719613076513	0.009125	0.051797
56.32392354436308	0	0
64.02393432611525	0.020014	0.120940
126.4282586905783	0.049510	0
53.57529302380924	0	0
39.16179671494155	0.188417	0.270351
21.43377797851266	0	0.254137
23.346592145519974	0	0.041777
36.448926458309806	0.064816	0.082569
40.54232451037533	0.050818	0.083038
40.23390284970321	0.228338	0.351871
36.8938011867245	0.059418	0.034901
24.635273341588956	0.091161	0.260306
32.22501316183595	0.192100	0.365522
46.054046303706826	0.044407	0.289563
23.982657982525808	0.097110	0.241792
27.339783125345836	0.062496	0
19.31325446360907	0.091663	0.143427
27.69984699223989	0.112431	0.160625
47.67037341983162	0.090799	0
27.68108462630085	0.405160	1
41.96192515799805	0.160313	0.192462
31.7537549387203	0.342039	0.348318
38.28651126846818	0.086903	0.112833
28.224343550591065	0.121475	0.071902
38.08151095287255	0.105950	0.112274
31.114157600453918	0.114731	0.084220
32.44141850305412	0.180706	0.265976
28.906378322257765	0.102943	0.059859
29.101491428006057	0.043983	0.066314
21.708554046539042	0.540583	0.481996
30.805465971966118	0.113057	0
60.813746223473835	0.184857	0.116503
85.78257118848984	0.215716	0.064093
49.917557410004044	0.117441	0.031389
45.799852874745966	0.202116	0.289449
22.623905765935035	0.060792	0.051709
29.805872494193565	0.078440	0.047502
44.24380182489414	0.158790	0.186377
32.53380876231557	0.149735	0.402338
36.47672758555889	0.161630	0.393051
67.02537130491703	0.290539	0
38.09468816635858	0.173186	0.090242
47.58670162199103	0.199863	0.205140
45.61911710916088	0.167094	0.169125
53.251739955273635	0.243241	0
48.32744332856327	0.040504	0
42.78648372481222	0.077428	0.221107
57.19010215726469	0.145378	0.197946
35.82636670910788	0.116953	0
26.46742904613489	0.159981	0.035975
29.780048588476305	0.086175	0.074460
36.25299018941879	0.087105	0
44.10274066945738	0.029512	0.020037
36.52195810584958	0.211654	0
37.571830945721814	0.071412	0.072671
59.40046913306167	0	0
19.767440752145067	0.057972	0
25.452321725617903	0.026033	0
55.581984401743185	0	0
41.034525745589065	0	0
32.310698374012084	0	0.017765
40.89091406737963	0.033219	0.068847
39.34589610521563	0	0.056092
42.921565667110684	0.051964	0.090882
41.44270227989417	0.076503	0.389316
26.115380429728226	0.038770	0.094891
33.34476313447277	0.052436	0.090770
52.01908679543406	0.046880	0.085695
23.689647859009384	0.057239	0.263521
25.716982550283447	0	0.056502
38.16340056603345	0	0
28.15864938125448	0	0.098691
28.871077373915924	0	0
24.61893795769063	0.163024	0
47.785955247084715	0.143893	0
33.08733487790958	0.177360	0
44.96388784324679	0.180804	0
50.46288402140428	0.192892	0.137273
34.50707852371767	0.118453	0.107732
43.11323349419662	0.086383	0.189866
37.44364371463653	0.569415	0.783651
35.275299185039806	0.593157	0.734653
25.486175694933717	0.020056	0.399008
56.21915007970529	0.073832	0.136694
21.241529856543643	0	0.218744
36.784237036979114	0	0.139161
28.260442934985775	0	0.136271
41.66925695137659	0.068533	0.142157
34.906159462576674	0.035588	0.111777
20.709592873733836	0	0
23.7488677034724	0.050466	0
42.808602296967415	0.093577	0.092207
39.62655152763981	0.091400	0.214232
37.95824091338204	0.058916	0.109006
25.59906872469985	0.024911	0.288533
26.252277476470738	0.063767	0.110229
34.50218100308267	0.083754	0
48.49591652203487	0.040653	0.091524
57.270037871522284	0.077368	0.143848
29.744275870481733	0.144579	0.229312
43.76912633131613	0.329975	0.391046
13.285836893836944	1	0.119084
23.430549515256313	0.437568	1
21.56782858344408	0.289291	0
21.66820607997652	0.103686	0.138680
46.91891577805801	0.062353	0.092708
43.32338979156789	0.067558	0.085894
28.456935600975573	0.093192	0.118354
17.113056543780623	0.105641	0.321925
43.374645959251225	0.224004	0.125999
27.263725272455833	0.105625	0
39.47363869960989	0	0
49.80499308341114	0.078618	0.117418
126.40205460750853	0	0.116685
40.383189194608	0.240472	0.114393
37.6902922850748	0.068355	0.315814
24.33993820515271	0	0
34.41674892833883	0.066070	0.085599
38.83142051500741	0.151731	0.115979
38.88694558827092	0.095704	0.332444
24.514296884764416	0.439326	0.069195
22.656346441851014	0.233411	0.049342
19.776532200198012	0.049345	0.216606
29.933818542509925	0	0.347177
29.84791978155788	0.262478	0.213649
34.932260156414245	0.111909	0
32.74654804463849	0	0
45.76239386516959	0.387221	0.324774
53.33218119559987	0	0
28.359075187820345	1	0.101373
45.18157402863333	0.120473	0.518027
37.297744612876556	0.084240	0.264152
27.217308919955943	0.022646	0.158867
44.63984561183201	0.117252	0.201651
48.95147632152719	0.088716	0.373851
31.377279994168102	0.030765	0
39.08718934768898	0	0.097264
48.7689228310327	0.045263	0
91.04034069432122	0	0.065102
78.49758267332666	0	0
45.66166429306117	0	0.128186
48.29191542056074	0.083972	1
35.3043851581564	0.050801	0
21.107288217191755	0	0
32.70919947244618	0	0.280940
44.076950079083616	0.099307	0
43.17111223773768	0.066980	0.283967
30.965291510989417	0.041160	0.083732
41.502321327735544	0.035258	0
32.430151522764795	0.078567	0.178679
27.57090398478545	0.147790	0.288630
28.751399566579614	0.178303	0.306463
57.52013366653207	0.313444	0.477518
25.645125192920457	0.019626	0.078375
112.88136286561262	0.102560	0.330277
29.418708790977124	0.080639	0.247741
66.13715254157881	0.073935	0.163433
102.58804829635558	0.104705	0.246606
108.26539560687127	0.064360	0.134222
40.916457897574126	0.058443	0.122833
16.440359911587514	0.025579	0.044704
38.90957687846935	0.083782	0.174757
27.133627589894097	0.100150	0.306169
21.08072104593401	0.042995	0.190072
17.64816350611845	0	0.071103
54.00439440728898	0.067134	0.181895
37.30726985731674	0	0.083448
30.07818883587231	0.050472	0.065214
27.17079874413082	0.174942	0.268831
42.40878318922622	0.136691	0.202767
24.835740328304624	0.052723	0.125908
27.24133638728045	0.041335	0.058638
36.510526952080866	0.055255	0.190858
74.40178289144575	0.207394	0.226908
30.32349742159502	0.080041	0.176177
30.784530774220883	0.065723	0.214012
19.612915430863318	0.082756	0.197000
26.113834822304767	0.046006	0.174285
34.313835341537846	0.051583	0.150349
46.21410170643308	0.090870	0.285140
84.1047233554084	0.056821	0.397397
50.75396671490594	0.038714	0.159691
34.401132635983274	0.124829	0.373083
20.24030808778195	0.055736	0.131768
22.790212178780422	0.056500	0.112450
13.250370242948962	0.054594	0.149445
15.524440476121264	0.043252	0.139761
19.59488683123933	0.034344	0.110935
10.237295104232695	0.062150	0.149602
19.869102231870713	0.111931	0.242049
22.972079306475994	0.064307	0.156578
20.176873192286926	0.051513	0.089104
19.767389208359983	0.108376	0.252985
28.30699099095273	0.106235	0.270479
12.34984210563971	0.053438	0.128357
11.953853613335472	0.105968	0.249396
11.005627281353407	0.072556	0.171867
10.482479652428397	0.051491	0.145389
18.53209994882181	0.048148	0.098438
19.639803487179773	0.055942	0.095934
21.48321032800966	0.146865	0.274667
31.53780647685836	0.171501	0.346208
41.7755835007008	0.243530	0.447854
28.587795725451045	0.168860	0.339098
69.34897300707722	0.153464	0.202373
29.05385175137246	0.078426	0.220093
40.43855827454079	0.127577	0.227101
27.600578974124062	0.104574	0.157621
28.336187535945818	0.093531	0.269092
26.343409483329314	0.118823	0.273482
20.740334573819077	0.047381	0.105573
28.073333993644738	0.062125	0.171375
14.756976792096493	0.080540	0.140444
17.73538597529775	0.086055	0.168157
24.846943706584796	0.076499	0.223086
23.196637389823753	0.083937	0.201125
22.810707497139873	0.044872	0.094341
23.95212223421517	0.058866	0.115635
59.040153215250335	0.108417	0.282419
34.52413504506571	0.104481	0.342741
32.26175673577902	0.080584	0.210855
32.66424922673462	0.056837	0.153482
13.993256650212317	0.039666	0.115300
18.158428135728002	0.063963	0.083553
18.32713734787241	0.066686	0.134277
20.303153526349465	0.267013	0.340189
13.919140321170477	0.131331	0.300270
29.15089938091835	0.098300	0.262050
21.855582166696806	0.135963	0.230082
37.37585763058178	0.053254	0.121363
14.225307730346923	0.050234	0.071367
59.45143684283533	0.074982	0.168660
31.412749097241047	0.048994	0.124426
22.83813938187823	0.049424	0.106662
31.20665214080916	0.039457	0.075583
21.39464572233905	0.021721	0.034937
16.28998966597258	0.019322	0.051606
22.93636760337531	0.030447	0.052183
22.257401668931294	0.036256	0.115997
30.30155228298918	0.016991	0.139701
36.15268234397527	0.015182	0
43.66582234966782	0.059243	0.262666
25.53181733636937	0.039684	0.126486
21.176960393773076	0.150558	0
29.588288458042168	0.099565	0.275056
58.32119241192414	0.179493	0.404681
60.24919448144627	0.126338	0.147220
100.84995914127417	0.056602	0.111900
73.97919194456477	0.135561	0.243821
55.213647734694646	0.110223	0.351456
88.00265181058498	0.138549	0.395078
120.2752810309278	0.137839	0.091169
23.226580954504907	0.160617	0.127413
137.7282565591398	0.068295	0.199492
92.43818330134356	0.105758	0.224594
68.46359221815328	0.026901	0.079929
21.140798693093547	0.082679	0.448391
36.092074729910074	0.066976	0.312008
32.92421560056958	0.137066	0.313136
62.89314880668684	0.205269	0.584752
64.64471307879958	0.109916	0
61.05767892651985	0.106728	0.191675
42.123436131626086	0.175280	0.477143
35.5138396891213	0	0.096289
42.94861134997798	0	1
43.38581737602499	0.049258	0.676784
51.60438163265308	0	1
33.397043141246556	0.476879	1
19.213512843772055	0	0
16.993619729702253	0.026725	0.252599
65.07022204083226	0.127347	0.266163
28.331924893496655	0	0
46.742883458610486	0.049103	0
41.36336831500852	0.233646	0.322893
22.81701800494694	1	0.228535
48.89098056065955	0	0.169897
26.033250177289148	0	1
41.69721145022157	0.089691	0
50.18039475714974	0	0.301548
45.77195400363971	0.533588	0.367471
28.62250821894277	0.157797	0.272849
21.446635072866933	0.039106	0.126914
28.766471530934083	0	0.326314
38.10760279854253	0.047919	0.102317
29.24191826106719	0	0.190690
33.965599896993204	0.038901	0.034946
34.017118992095966	0.178525	0
25.81210992842363	0.050268	0
24.84316139372826	0.111468	0
34.333610398484126	0	0.084367
26.75432145241883	0.133270	0.164539
28.893133092993057	0.078879	0.158756
35.66140144788663	0.036837	0.160889
38.22644120333213	0	0.169686
42.96188206140347	0.047588	0.342929
44.97337474777138	0.079612	0.114256
43.08670464010726	0.116201	0.094367
37.303841054301685	0	0
33.36035356771211	0	0
32.68607442747971	0.101533	0.351640
34.30009338641541	1	0.398611
65.81294200948325	0.107138	0.265546
33.58824848870089	0.128789	0.140667
39.54690535487739	0.041754	0.076953
24.795743861735282	0.162559	0.392759
65.21170257241887	0.077892	0.120622
47.73268766084194	0.130053	0.237697
26.590369802464313	0.232353	0.198954
74.47081752602217	0.069636	0.049438
38.88106296148131	0.066991	0.076212
22.92501756989935	0	0
17.61968114562346	0	0
19.929221214256557	0	0.145229
22.425059519148302	0	0.147997
40.88573096223812	0	0.214656
41.919478820566034	0.255742	0.591072
32.47176417464383	0.124006	0
63.512025234074734	0	0
53.0608060274815	0	0.159523
42.40940738397149	0.066361	0.060336
34.28072288367541	0.036208	0.120961
60.63110569155442	0.034128	0.233657
51.618700867044474	0.148159	0.583340
43.38830309639283	0	0.130397
29.888391109047436	0	0.094836
43.7149497924355	0.023642	0.088524
112.70326710608911	0.144796	0.511114
28.768413503341947	0	0.141831
41.42962571845776	0.481683	0.237535
32.74705546757304	0	0
42.97574325034977	0	0.101554
36.42255665159142	0.029954	0
52.43812020754184	0.135738	1
49.974505488088916	0.336417	1
46.5727123154497	0.467121	0
55.71394915680593	0.146471	0
32.81137350703755	0	0
33.78686882311828	1	1
56.14347866923636	0.275354	1
23.58010227383564	0.438667	1
42.421243893188915	0.315298	1
67.16216888413963	0.507035	0
88.70554188173844	0	1
51.20892723097759	0	0
52.67825718070058	0.067222	0.224977
32.402525232290955	0.071441	0
22.135657699464122	0.177889	1
22.322171120868234	0.204439	0
16.58781875686865	0.019057	0.315962
19.198715824977896	0	0
15.832105924400077	0.058864	0.127385
32.00715804826015	0.219127	0.400855
29.848836240568943	0.064447	0
49.03004136141281	0	0.240201
43.856770370370356	0.040215	0.172592
34.84040890571014	0.104539	0.080834
29.141166238239947	0.051202	0.191221
41.34521052138303	0	0.304590
65.16446550903481	0.092007	0.073654
42.92017616219303	0.103445	0.174645
35.44260564718488	0	0.086337
26.225390943652595	0.133550	0.112302
32.669016553588875	0	0
36.295592246370354	0	0
36.22509889422504	0.064214	0
43.778457569866866	0.066852	0.109860
57.29085273680466	0	0
38.91042911254666	0.426097	0.114214
39.79474125769388	0	0
36.429643855019776	0.069350	0
54.795039777520905	0	0.242686
75.99721934989778	1	0.442076
39.69220226212921	0.185834	0.139134
42.103511946898905	0.112067	0.125899
22.31959902516475	0	0.156754
39.76846447708341	0.154926	0.358259
98.88807180556326	0	0.558322
44.08994440299791	0.430940	1
24.067035418721552	0	0
89.35891591754863	0.120079	0.133016
85.11638159755411	0.175763	0.119733
48.180821156274455	0.246230	0.151409
54.985516021757284	0.071204	0.078966
39.41936703649355	0	0.289850
62.52414869110835	0	0.055164
61.41461430989464	0	0.094531
32.19807331232564	0	0
46.528149912742535	0.148317	0.029638
68.56513707458834	0.336447	0
40.380522275287206	0	0
29.94675714641386	0	0
29.467763788497148	0.052348	0.124950
40.01423801681068	0.087370	0
33.61924745772582	0.209960	0
60.84062465834134	0.318350	0
58.17095175187893	0.597324	0
56.25041804070807	0.623051	1
55.58669108830408	0.366697	1
24.704853939754802	0	0.297984
41.75705838234586	0	0.449896
69.4925781876225	0	0.224689
27.538498049879895	0	0
54.72550347690596	0	0
61.31028450157497	0	0
50.15336793539763	0.406967	0
67.22730101724935	0.131067	0.744038
52.49880762900668	0	0.029362
119.90634286415505	0.016504	0.029913
86.91326232623736	0.063955	0.044912
65.43966869522652	0.196408	0.108784
80.42959443134349	0.042413	0.156066
41.20367523030307	0.033512	0.048661
32.8257574868146	0.042617	0.074577
46.77498138870201	0.046316	0.140883
37.43775784827372	0.056486	0.144386
59.64009034930018	0.217207	0
45.64564672002513	0.493818	1
43.93556328042417	0.063173	0
35.94762562440556	0	0.344636
40.94921766153408	0	0
50.47058317912486	0	0
55.78583833340855	1	0
74.62651539712652	0.104891	0
65.26726641495053	0.268739	0
61.36160191241226	0	0
64.64272196453479	0.307139	0
93.58984907232103	0.141863	0.458491
49.782290139770815	0.207396	0
33.849598048218226	0.194466	0
45.02819916417726	0.173045	0
45.33597205361494	0.149497	0
33.19408381176115	0	0
37.24519486338023	0.480757	0.406024
32.67936390227431	1	0
45.400864653760564	0	0.395060
60.294598995805615	0	0.179561
17.315606118024736	1	0.464545
44.67946683957364	1	0.201151
54.78884332551766	1	0
105.43132853855008	1	1
101.19063120915037	1	0
58.13953484830851	1	0
69.44726478557654	0.760117	1
62.83188627203275	0.643856	0
55.68988692459597	0	0
31.10990660892335	0.057740	0.114537
30.79694299828261	0.089073	0.164312
76.51186008729626	0.201359	0.263192
79.86558748438337	0.094032	0
40.90852991972792	0.662762	0.719900
65.48902773794819	0	0
62.66134905482702	0.078536	0.228220
30.30757289975086	0.085825	0.311659
33.212962652614316	0.095666	0.150035
88.30082819455897	0	0.858212
57.23883079504611	0.284646	0.480249
32.32396275273957	0.055735	0
57.093861921326635	0.146260	1
55.26961474611428	0.121074	0
72.1080176519103	0	0.155874
88.39498814397041	0.270647	0.266742
98.14118880364688	0	0.273016
59.59198654271193	0.103837	0.289029
34.319243650184774	0.109850	0.361293
10.933460520886266	0.129612	0.245468
55.02188429037396	0	0
52.38872568226002	0	0.166319
80.79988975231203	0.197899	0.223572
69.28990834451143	0.154538	0
48.56680949511282	0.133658	0.724718
62.958185380234305	0	0
100.73608903077765	0	0
52.546997970145554	0.920428	0
10.568525705750433	0.212913	1
20.868978662549882	0.417161	1
88.0103921401897	0	0
58.41146438890807	0	1
80.06251661604269	0	0.206354
60.93054193634613	0.063998	0.439786
39.50545642668777	0.053690	0
69.53201074860681	0	0.187055
72.54990373995906	0	0.264267
50.23259020917795	0	0.499058
41.28847812206893	0.507165	0
51.55196550449128	0.520794	0.284204
52.36520870353029	0.250833	0.159117
48.02384351428694	0.157056	1
79.30185568149815	0.070929	0
75.59963844073236	0.132923	0
73.52427910615123	0	1
81.24405221507537	0	0.461322
71.80007936512746	0.060595	0.113710
44.26364153723002	1	0
87.7665872348424	1	1
106.25051845705963	0	0.138304
71.91933685745562	0.119818	0.273502
95.89794886852401	0.601168	0
72.8334424557839	0	0.078455
140.85676930940946	0	0
44.5805159858091	0.109861	0
59.70053417836128	0	0.054920
56.51489315262238	0.545737	0.348377
33.4321954656347	0	0
42.502985898242855	0.062689	0
39.947088737965075	0.660553	1
41.78786031415522	0.161725	0.415904
61.1104200131053	0.066195	0
32.579322819844876	0.061676	0.348707
37.48954280988932	0.071849	0
51.98605356928775	0.149178	0
54.33989621601507	0.126797	0.215474
50.757452445570394	0.535438	0
50.643870384881296	0.855882	0.171044
55.597791639517084	0.412369	0.266861
49.33993799906985	0.117212	0
39.68808612200532	0	0.033971
67.75506289995207	0.138446	0.238747
39.5114409782625	0	0
31.693446549373956	0	1
20.849115120969124	0	0.214141
22.53236705456956	0	1
59.24780011435466	0	0.059409
30.267835037846442	0	0.126142
35.54769948610607	0.446359	0.561662
18.812967929471593	0	0
72.1499166257498	0.664832	0.754402
75.01884350856622	0.736729	0.810568
119.27981303827548	0.607773	0.615358
80.60778923612666	0.166054	1
69.85074000338942	0.268172	1
60.43814262495834	0.110580	1
69.80526493276341	0.226597	1
81.10407827437365	0.247218	1
47.04707547031035	0.754029	1
61.68851289848935	0	1
128.60334259681613	1	1
89.67097092210619	0.146986	1
99.41819693204086	1	0
38.974018294573625	0	0.251617
90.79437794605879	0.295696	1
93.82532657808287	0.814357	0
47.477350493153786	0.606738	1
88.06128703813623	0	0
105.40719695036617	0	0.424908
46.59549318205917	0	1
130.91524084291186	0	0
91.23554790292586	0	0
106.55225704447531	0	0
78.89517021230863	0.256558	0.419564
151.43025228354543	0	0
81.20517619292823	0	1
81.23031363222997	0.536516	0.414681
81.08921621465664	0.234714	0
80.97988014258758	1	0
83.42005720038998	1	1
51.54454488276304	0	0
117.73653699523844	0.466103	0
150.44057056500378	0.333304	0.254617
109.13709417528581	0	0.626582
56.64746019616536	0.444451	0
60.996558202074226	0	0
94.24024747357566	1	0
108.4744891067843	0.143476	0.154184
62.98885044296122	0	0.430991
117.86453856280862	0.163762	0
40.505897508799755	0.061557	0.223398
111.43270321586213	0.425406	0.340827
106.69191469748861	0	0.148620
76.69837540741622	0.558454	0.427514
126.96996262805487	0	0.095202
37.41210164718257	0	0
72.01778854514588	0	1
83.92209543598946	0	1
113.45120623220967	1	1
136.9044605314424	0.388398	0.402028
116.50779585824087	1	0
91.37372260649516	1	0
107.8249074318991	0	0
101.91657249992357	1	0
72.8442548376559	0.525400	1
147.05635280292293	0.116254	0
35.996867168659826	1	0
73.10852769602832	0.442061	0.366303
105.30485299097987	0.169884	0.077782
96.09205770912277	0.211068	0
124.42257637770759	0.446244	0
99.33228416997713	0	0.514783
45.400515561148964	1	1
66.34808421129533	0.361885	0.292118
75.24768771446249	0.303460	0
146.2610010591403	0	0
100.75642117739417	0.111327	0.370604
51.69015099211536	0	0.544558
65.69079406417823	0.302560	0.344491
138.15597205013682	0.312624	0.256237
132.17739908869984	0.186360	0.165340
49.951596772096714	0	0.457116
71.23277929141284	0	0.116547
71.16211570087724	0	0
60.63311094352745	0	0
54.824560580503835	0	0
63.82050886546806	0	0.159570
68.1145365	0	0.156456
86.14459638262716	0	0.209403
90.86012975076437	0	0.302515
28.571584490876823	1	0
77.54961367890458	1	0.300494
124.60255489516919	0.129847	0.150548
65.10913994470143	0.333487	0
89.40966012801006	0.147284	1
85.62087545733434	0	0
77.87421125525145	0.138066	0
52.00016201930258	0.375601	1
110.94480436923944	0	0
99.19958600455682	0.110474	0.138096
48.03162737335787	0	0
76.61967503613292	0.116087	0
70.22581957510351	0.450376	1
95.24057537733444	0.645622	0.837087
146.80689390011435	0.223794	0.300752
103.86491045134446	0.562550	1
89.60609147054268	1	1
63.5473246625161	0.584471	1
70.28411823851347	0.575137	0.612290
78.32568204463377	0.367381	0
89.48065203206794	0.396889	0.475691
66.42426533252475	0	0
115.08643159990385	0.172199	0.603137
62.376348137217214	0.230248	0.290942
78.42757564186348	0	0
82.96133611536986	1	1
55.92399348294866	0.416353	0
66.83713057913134	0	0.297589
58.1411135581872	0	0
30.867607872420557	0	0
60.341622028511786	0	0.231617
182.01424498556688	1	0
28.93750043688416	1	0
64.5360641502159	1	0.289353
96.99831869007369	0	0
88.36339048430466	0	0
81.53464128965156	0	0.489715
79.53926612384717	0.376617	0.461734
52.66516422422113	0.258920	0.212243
39.64254436326353	0.220218	0
51.44146742774312	0.308158	0
63.570759933570464	0.247654	0
43.99468948799038	1	0
50.81375951470837	0.641482	0
67.85500698504649	0.791501	0
36.167479072080354	0.320438	0
75.90483667773108	1	1
67.46565484879663	0.333001	0.224635
67.12896708976967	0	0
90.60167285579632	0.328057	0.415060
41.71959405388339	0.134834	0.206407
59.8268668665116	0.445108	0
52.20654605648179	0	1
26.296671963939993	0	0.107862
81.57295397888656	0.141694	0.040998
74.20720212419255	0.134401	0.132900
84.41487279237288	0.253884	0.053441
55.50142555539834	0.464900	0.111744
54.613865785459865	0	0.637786
49.9111513002838	0	0
81.44614326731748	0.148766	0.171308
49.36454596104809	1	1
30.448155049944134	0	1
88.86117116721759	0	0
56.28019791193333	0.259543	0.290234
87.75401320052065	0	0
80.74270962199311	0	0.331015
103.79092712646408	0	0
36.91505911685189	1	0
36.34570110576934	0.540693	0
57.53026568003172	0.218439	0
30.73581776314298	0	0
78.29633418927472	0.089453	0
52.79064097677788	0	0
43.0674190113268	0.076718	0
44.901869611568195	0.054566	0
88.89671094980082	0.282288	0
36.363042862868355	0	0
25.836392516456208	0.202870	1
37.286673459902055	0.107947	1
43.13831524773538	0.126832	0.190330
42.657768357507614	0.042668	0
77.42989833740384	0.101493	0
80.86028326016528	0	0
34.86770338091707	0.148750	0.210011
33.04811663581619	0.082406	0
46.914481486974644	0.060034	0
38.84456394377041	0.157415	0.220697
41.7887249781415	0	0.183224
42.90597742654727	0	0
27.484369288242785	1	0.233505
48.90761657160696	1	0
62.084003888397085	1	1
76.94813555353568	0.381426	1
86.27363588370301	0	0
63.612389125593566	0	0.291881
72.24554330576053	0.736105	0.607264
66.64495929344758	0	0
92.85498171972341	0.249165	0
84.62543176614354	0.341063	0
61.33991145068458	0.139842	0.134440
62.48650241030285	0.049065	0.141310
51.08987196633742	0.209808	0.397041
49.51299312566173	0.225874	0
38.12329782372786	0.075125	0
73.46604363745645	0.082312	0.110989
79.09954265737757	0.121896	0
30.792411103740672	0.386099	0.249832
79.33305777383842	0.067308	0.099932
71.22969409628705	0.090817	0.343485
41.158943175150974	0.057227	0
72.02697021184458	0.055350	0
49.45738802009823	0.252789	0
79.11780070971845	0	0
102.51975984743184	0.063223	0.033481
87.86352252689554	1	0.064806
113.64185001236474	0	1
42.44322924152447	0	0.075757
79.39107449143474	0.184539	0
25.68265504593846	0	0
44.67397307105836	0.351832	1
53.641846008919636	0.116920	0.352948
21.70672904654184	0.045094	0
33.561516206749104	0.381035	0.208039
51.7953041546565	0.213272	0
44.61025219777615	0.119496	0.167283
57.497877907258065	0.291351	0.371194
46.52040089784906	0.112213	0.116303
26.88134838153635	0	0
28.851550030854217	0.167341	0.165033
46.249459089603945	0.191743	0.138798
26.417441937293052	0.075573	0.111739
33.59499719604216	0.141748	0.240598
32.07078067366644	0.341931	0.475336
23.03816422833516	0.047417	0
23.704035568614522	0.134577	0.173693
90.9906789250626	0.132272	0.477922
143.65334112570557	0.098434	0.251213
37.718081578370764	0	0
46.377862788153166	0	0.210446
47.287679669970714	0	0
29.596741444768817	0.148567	0.176049
42.824912086931114	0	0
42.418646351813344	0.118386	0.130478
38.39680771835724	0	0
76.05160592864642	1	1
58.88261967797219	0	0.235337
92.77929999999996	0.175105	0.339285
54.97891718462596	0	0.251263
54.66747669458051	0.045514	0.083482
65.55852957304235	0.041625	0
55.505596673787	0	0
59.29394227904294	0.021298	0.033960
68.1543149376209	0	0.202586
71.21838118579034	0	0.244771
37.52150807763154	0.261419	0.479099
47.73476552735107	0.217041	0
31.61966693510869	0.084441	0.181188
27.061291461967336	0.156314	0.132784
88.07383398468495	0	1
57.00659101962037	0	1
58.05354488229864	0.605202	0
50.120483528109546	0.248043	0.645658
43.88283521246867	0.040796	0
37.78129389081144	0.066937	0
48.28382009868547	0.047460	0
29.168339860270343	0.111632	0.581331
30.200161405144435	0.120408	0.160246
38.361485338511415	0.055875	0.179991
32.61542686855717	0.177576	0.360945
18.324250314811046	0.153512	0.195881
32.27579536392928	0.106255	0.191615
25.845023687989542	0.073773	0.141952
47.84745192702231	0.163835	0
111.03080977617135	0.182257	0.122304
76.72347388759746	0.206045	0.092730
80.5754424541985	0.096982	0.027371
54.01392182583088	0.148501	0.024630
92.14301847490792	0.269576	0.146640
97.14838338149958	0.094030	1
48.78796523208992	0	0
75.40820516820298	0	0.165278
38.38751244509346	0.166385	0
31.53183904011411	0.187670	0
36.520809147501986	0.169776	0
122.37246049758907	0	0
73.50259069129655	0.128519	0
70.10009951780032	0.144919	0
97.34670311922359	0	1
69.77481025954444	0	0.368677
77.66539582801892	0.017818	0.142751
128.4530948796202	0	0
41.80394430225984	1	0
75.63949880475573	0	0
119.89993505322452	0.199995	1
36.86699545573135	0.054358	1
58.620626632517286	0.072604	1
39.997475125757646	0.063054	1
25.803171962069523	0.115777	1
90.86500661180813	0	0
41.82353827682716	0.173332	0.319557
30.897260977026995	0.724466	0
33.7472999839449	0.345843	0.445279
33.0541170716791	0	0
25.732124558813794	0.219266	0
79.17402969438275	0.159010	0
41.18651549334139	0.034524	0
22.001695222047505	0.102507	0.073629
33.90458014637617	0.309872	0
35.03254306730115	0.097814	0.156349
20.793922604534878	0	0
49.61385129054801	0.098310	0
30.629945726779336	0	0
37.566981948761956	0	0
37.93056833543505	0	0
40.46715354440341	0.019134	0
20.212151235484075	0.088857	0.155203
26.221748928890282	0.050679	0.067766
41.364754525446436	0	0
54.858209687687015	0.113820	0
42.68342252767903	0.055332	0
26.22833440444491	0.086955	0.134326
26.018952924442434	0	0.160370
53.72932747485134	0.176495	0
78.20517339070571	0.254364	0.131003
71.41650121722643	0	0
34.21478166430002	0	0.034317
40.61411526946763	0.052649	0
40.36634232652066	0.100150	0
40.881795610766055	0	0
35.604502566422624	0	0.080862
55.482535863813006	0.237130	0.242159
19.088126594557203	0.060690	0
50.29919489330192	0	0.040916
60.71556799195695	0.006626	0.125594
41.17172634895885	0	0.043103
44.982197805931776	0	0
58.619320666571774	0.104142	0
[truncated: 5,138 more rows]
