# Supplementary material for: Genomic basis of homoploid hybrid speciation within chestnut trees
Source: Nat Commun. 2020 Jul 6;11:3375. doi: 10.1038/s41467-020-17111-w (PMC7338469; doi:10.1038/s41467-020-17111-w)
Supplement: Supplementary file 3 — Source Data [file 41467_2020_17111_MOESM3_ESM.zip › Source Data/Fig 3c-rho_hm_bar.sort.txt]

rho	xx	barrier	contig	chrom
34.95855406294292	50000	0	21	1
28.117574779710893	150000	0	21	1
156.67938667673332	250000	0	21	1
72.7393304713804	350000	0	21	1
31.424737259345907	450000	0	21	1
51.128716289608015	550000	1	21	1
44.86833226394973	650000	0	21	1
63.79039272370163	750000	0	21	1
84.07057440330611	850000	0	21	1
58.171203936913095	950000	0	21	1
57.161480756213685	1050000	0	21	1
52.58358351805442	1150000	0	21	1
28.961537136031627	1250000	0	21	1
67.77698045831411	1350000	1	21	1
69.74929920699046	1450000	0	21	1
162.08607916684608	1550000	0	21	1
53.5139537171368	1650000	0	21	1
62.75760511008119	1750000	0	21	1
36.57815609242982	1850000	0	21	1
90.1409768943014	1950000	1	21	1
87.8717276012855	2050000	0	21	1
77.56545995897908	2150000	0	21	1
48.87378820808054	2250000	0	21	1
57.990748306157606	2350000	0	21	1
47.30720529008215	2450000	0	21	1
99.40359525968137	2550000	0	21	1
44.99764904603931	2650000	0	21	1
105.5474077460774	2750000	0	21	1
47.846274792701735	2850000	0	21	1
49.66459132056454	2950000	0	21	1
61.78840877607165	3050000	0	21	1
61.72974810780938	3150000	1	21	1
54.352705747610095	3250000	0	21	1
38.26456261773775	3350000	0	21	1
47.62376250726531	3450000	0	21	1
67.6626057365674	3550000	0	21	1
85.66967536201027	3650000	0	21	1
38.16597859692254	3750000	0	21	1
73.45548249460886	3850000	0	21	1
64.49322378138298	3950000	0	21	1
45.47172510855715	4050000	0	21	1
54.59369048211298	4150000	0	21	1
50.0423632301369	4250000	0	21	1
39.554696083752056	4350000	0	21	1
57.821349808156434	4450000	0	21	1
82.49378056343357	4550000	0	21	1
87.13291764104382	4650000	0	21	1
41.054730505534806	4750000	0	21	1
50.317357361955324	4850000	0	21	1
47.52410112535489	4950000	1	21	1
37.31456493114536	5050000	0	21	1
37.28063492358403	5150000	0	21	1
42.79426709262542	5250000	0	21	1
32.76125374699228	5350000	0	21	1
39.47411023641678	5450000	1	21	1
55.948992040586845	5550000	0	21	1
16.164504729230508	5650000	1	21	1
31.263508469773125	5750000	0	21	1
20.454080124592615	5850000	0	21	1
43.0486286755003	5950000	1	21	1
22.910628991357306	6050000	0	21	1
29.79013116400779	6150000	1	21	1
30.85449721086634	6250000	0	21	1
24.08750164824145	6350000	1	21	1
40.707526525101144	6450000	0	21	1
33.729634002791094	6550000	0	21	1
55.260376278999686	6650000	0	21	1
53.37595039094541	6750000	1	21	1
35.32943009651869	6850000	0	21	1
29.711581036113657	6950000	0	21	1
53.15663137096365	7050000	0	21	1
33.25999363783992	7150000	0	21	1
27.62097999937763	7250000	0	21	1
67.20560063055505	7350000	0	21	1
62.209408755887544	7450000	0	21	1
72.63471523669506	7550000	0	21	1
50.66415782014519	7650000	0	21	1
57.64901382463221	7750000	0	21	1
34.52351237004354	7850000	0	21	1
33.22189643171997	7950000	0	21	1
45.11848182253707	8050000	1	21	1
25.112810776300055	8150000	1	21	1
32.80234722452871	8250000	0	21	1
23.81565790964157	8350000	0	21	1
41.492348763452036	8450000	1	21	1
61.688385257566146	8550000	0	21	1
56.04574201217748	8650000	0	21	1
30.296242557851315	8750000	0	21	1
29.92799123780368	8850000	1	21	1
38.62306637830278	8950000	0	21	1
23.019117884481574	9050000	0	21	1
41.02950314704441	9150000	1	21	1
40.184388392115046	9250000	1	21	1
35.44729722878836	9350000	0	21	1
37.363672602792214	9450000	0	21	1
41.234847823456555	9550000	0	21	1
39.39283191490194	9650000	0	21	1
55.60625601094704	9750000	0	21	1
27.89563427317225	9850000	0	21	1
73.58012630469162	9950000	1	90	1
27.060734426595914	10050000	0	90	1
38.90552414651509	10150000	0	90	1
37.05557360317628	10250000	1	90	1
54.605913348480534	10350000	0	90	1
41.76330027444372	10450000	0	90	1
47.36120652692976	10550000	0	90	1
32.62979751547443	10650000	0	90	1
34.57033447546147	10750000	0	90	1
43.26263448969431	10850000	0	90	1
55.31811054255013	10950000	0	90	1
64.77465325527203	11050000	0	90	1
37.69690467882284	11150000	0	90	1
33.01660598676205	11250000	1	90	1
47.33254040949119	11350000	1	90	1
27.883961344939728	11450000	0	90	1
34.00375341839093	11550000	0	90	1
60.032174503398366	11650000	1	90	1
49.29693716847145	11750000	0	90	1
31.792263529963407	11850000	0	90	1
46.22922078673501	11950000	1	14	1
54.261646719450596	12050000	0	14	1
37.39032937006461	12150000	0	14	1
35.90398003922627	12250000	1	14	1
12.695073885093763	12350000	0	14	1
37.463221964272826	12450000	0	14	1
40.558854816389974	12550000	0	14	1
40.696007205240186	12650000	1	14	1
43.106777790622175	12750000	0	14	1
56.42087139120417	12850000	0	14	1
55.95102016846452	12950000	1	14	1
25.985320187646284	13050000	0	14	1
36.45411107013539	13150000	1	14	1
50.74624251012242	13250000	0	14	1
36.17482912576262	13350000	1	14	1
30.66434202834156	13450000	0	14	1
39.880855381211134	13550000	1	14	1
30.54032543952144	13650000	0	14	1
23.760073401439573	13750000	1	14	1
61.21325540305599	13850000	1	14	1
17.6332385233576	13950000	1	14	1
47.753961095793464	14050000	0	14	1
35.915774905263135	14150000	1	14	1
39.96991891074568	14250000	0	14	1
36.09041811281369	14350000	1	14	1
57.13952602417756	14450000	0	14	1
25.652941402750546	14550000	1	14	1
25.84599665544741	14650000	0	14	1
25.61368320794893	14750000	1	14	1
42.04747059441478	14850000	1	14	1
66.45243296785982	14950000	0	14	1
41.4618255844978	15050000	0	14	1
51.011247854093234	15150000	1	14	1
25.583464455097044	15250000	1	14	1
52.14112746205174	15350000	0	14	1
31.557909132025802	15450000	0	14	1
50.456097420294554	15550000	0	14	1
35.86457729943235	15650000	0	14	1
30.99118900052931	15750000	0	14	1
39.66169785342475	15850000	0	14	1
37.739804164095574	15950000	0	14	1
36.32422249690833	16050000	0	14	1
33.63691697772829	16150000	0	14	1
28.025129614536418	16250000	1	14	1
57.44841952886597	16350000	1	14	1
44.34203343149747	16450000	1	14	1
67.67720519922392	16550000	1	14	1
41.43881228986796	16650000	0	14	1
70.71005073026971	16750000	0	14	1
34.69787447543927	16850000	1	14	1
39.63198433428999	16950000	0	14	1
38.56703883595432	17050000	0	14	1
35.17849505054613	17150000	0	14	1
50.27474762827315	17250000	1	14	1
45.58808104345936	17350000	0	14	1
28.485140132720975	17450000	1	14	1
27.472487911522848	17550000	0	14	1
48.897705091709646	17650000	0	14	1
21.453451488265184	17750000	0	14	1
39.12257215328092	17850000	1	14	1
87.89454116279776	17950000	0	14	1
27.276954021022437	18050000	1	14	1
31.891242085352786	18150000	1	14	1
37.39107915739305	18250000	1	14	1
50.17992971768203	18350000	1	14	1
54.616266600350485	18450000	0	14	1
51.22112344706751	18550000	1	14	1
48.58588489080081	18650000	0	14	1
38.36472803401179	18750000	1	14	1
35.19821407510415	18850000	0	14	1
29.29121328396631	18950000	0	14	1
66.9849991918582	19050000	0	14	1
42.51507058129393	19150000	0	14	1
30.076774265770602	19250000	0	14	1
37.434381377128055	19350000	0	14	1
38.44702412673902	19450000	0	14	1
41.38295230539982	19550000	1	14	1
163.25321692729315	19650000	0	14	1
79.10429901604277	19750000	0	14	1
47.1256466666667	19850000	0	14	1
38.40339079818701	19950000	0	14	1
41.611691923173424	20050000	0	14	1
72.5902682268838	20150000	0	14	1
55.22802091172214	20250000	1	14	1
78.00831300534755	20350000	0	14	1
37.40952336395714	20450000	0	14	1
53.8112946347855	20550000	0	14	1
31.247359636699997	20650000	0	14	1
25.03628413103594	20750000	0	14	1
43.22614395643756	20850000	0	14	1
57.5019794497654	20950000	0	14	1
47.331903240950254	21050000	0	14	1
50.951246903911525	21150000	0	14	1
19.37355402583783	21250000	0	14	1
15.87543300458422	21350000	0	14	1
26.26086213820596	21450000	0	14	1
37.9264679103089	21550000	0	14	1
53.07356921828454	21650000	0	14	1
42.79773483387556	21750000	0	14	1
43.688420992877695	21850000	0	14	1
38.847205550821364	21950000	0	14	1
51.57723300813013	22050000	0	14	1
43.8504054506483	22150000	0	14	1
37.47038195691621	22250000	0	14	1
41.54964226562493	22350000	0	14	1
36.00312985719804	22450000	0	14	1
32.442652169329584	22550000	0	14	1
28.052632107480726	22650000	0	14	1
44.29861975881892	22750000	0	14	1
44.96244046059407	22850000	1	14	1
39.175519566246784	22950000	0	14	1
49.37090458127698	23050000	0	14	1
42.06806547018009	23150000	0	14	1
26.206187731384414	23250000	0	14	1
27.568926934625885	23350000	0	14	1
26.117526019917538	23450000	1	14	1
42.52374712792664	23550000	1	14	1
42.363531257957	23650000	0	14	1
32.650551993414915	23750000	0	14	1
33.444085100813595	23850000	0	14	1
37.265505630116095	23950000	1	14	1
48.22843511184074	24050000	1	14	1
41.250759195506134	24150000	1	14	1
38.1491299004318	24250000	1	14	1
48.27170787623928	24350000	1	14	1
51.96577569717796	24450000	0	364	1
54.85081884910645	24550000	0	32	1
57.463513986447765	24650000	1	32	1
40.8451383561749	24750000	0	32	1
51.419533517181264	24850000	0	32	1
32.58227246934044	24950000	0	32	1
34.26970425668945	25050000	0	32	1
46.641244459520514	25150000	0	32	1
27.18581979710344	25250000	0	32	1
38.62385457600408	25350000	0	32	1
46.84112382741693	25450000	1	32	1
29.746170416349596	25550000	0	32	1
48.6013199912223	25650000	0	32	1
41.15810699686284	25750000	0	32	1
48.0257275126333	25850000	0	32	1
24.682549595836925	25950000	0	32	1
34.929666860253064	26050000	0	32	1
36.110538471761885	26150000	0	32	1
45.59991175150915	26250000	0	32	1
39.589449752664	26350000	0	32	1
33.67510114112161	26450000	0	32	1
75.37723877458743	26550000	1	32	1
49.51201905478423	26650000	1	32	1
39.41132112422799	26750000	1	32	1
39.1137652444329	26850000	1	32	1
36.95928488404746	26950000	0	32	1
37.229347854637055	27050000	0	32	1
46.82721426549294	27150000	0	32	1
53.18506942020844	27250000	0	32	1
47.155107099655055	27350000	0	32	1
35.86611274328535	27450000	0	32	1
47.46688885403195	27550000	0	32	1
49.92839796411116	27650000	0	32	1
39.920955234711776	27750000	0	32	1
62.976004781751996	27850000	1	32	1
61.23840687052562	27950000	0	32	1
30.56681569286781	28050000	1	32	1
26.76395453713665	28150000	0	32	1
24.073120704682513	28250000	1	32	1
21.46786412009996	28350000	0	32	1
32.10689642509982	28450000	0	32	1
37.31910451784625	28550000	0	32	1
25.972474932523724	28650000	0	32	1
45.38602727480046	28750000	0	32	1
41.343047074486755	28850000	0	32	1
59.570357894588305	28950000	1	32	1
37.148104092586436	29050000	1	32	1
26.913264848392835	29150000	0	32	1
33.311656306193825	29250000	0	32	1
32.86770914735718	29350000	0	32	1
31.105112682575655	29450000	0	32	1
26.21641769712065	29550000	0	32	1
68.24164222454242	29650000	0	32	1
47.88130831463643	29750000	0	73	1
20.675037346938787	29850000	1	73	1
30.29332226201651	29950000	1	73	1
34.419840970768334	30050000	1	73	1
29.250491933246934	30150000	1	73	1
36.608121966672506	30250000	0	73	1
43.6981305510798	30350000	0	73	1
38.66432594733342	30450000	0	73	1
43.74798377175177	30550000	0	73	1
34.89471288784299	30650000	0	73	1
38.34093399614241	30750000	1	73	1
40.75174833912139	30850000	1	73	1
17.45700591352641	30950000	0	73	1
30.09094482862286	31050000	0	73	1
26.145468418329674	31150000	1	73	1
30.849964483002736	31250000	0	73	1
34.824278001192695	31350000	1	73	1
32.771591838421735	31450000	1	73	1
31.69451102592317	31550000	1	73	1
21.051776222560147	31650000	1	73	1
49.648507228561144	31750000	0	73	1
32.792625524397586	31850000	1	73	1
46.18140929498502	31950000	0	73	1
92.23828042400199	32050000	0	73	1
60.2939606885441	32150000	1	73	1
16.109469624021038	32250000	0	143	1
33.724587857469096	32350000	0	143	1
94.75281084139132	32450000	0	143	1
41.23310656604589	32550000	0	143	1
30.726126433440182	32650000	0	143	1
24.750897425909557	32750000	0	143	1
36.75814211732	32850000	1	143	1
28.45667466878759	32950000	0	143	1
21.300541341524386	33050000	0	143	1
25.650690110710578	33150000	0	143	1
83.22851481009668	33250000	0	23	1
22.87516878116264	33350000	0	23	1
48.08537389210627	33450000	1	23	1
31.267320534350155	33550000	1	23	1
43.53284240465302	33650000	0	23	1
36.64259585249822	33750000	1	23	1
28.614725682267668	33850000	0	23	1
46.976032733665384	33950000	0	23	1
29.765966107696578	34050000	0	23	1
51.856350811590936	34150000	0	23	1
40.41021693451718	34250000	0	23	1
44.14049963711959	34350000	0	23	1
34.76946122418788	34450000	1	23	1
23.984960121033787	34550000	0	23	1
37.05796999677318	34650000	1	23	1
19.82986192841798	34750000	0	23	1
20.232495231275422	34850000	0	23	1
42.54680560885461	34950000	0	23	1
68.3916718337157	35050000	1	23	1
42.58409967295564	35150000	0	23	1
43.20032026352996	35250000	1	23	1
37.113245939204425	35350000	0	23	1
34.77427046291846	35450000	0	23	1
43.98253339692259	35550000	0	23	1
21.54135608403984	35650000	1	23	1
30.788435334959193	35750000	0	23	1
27.23353746218413	35850000	0	23	1
44.17863186887904	35950000	1	23	1
36.620289517534225	36050000	0	23	1
46.7936791286796	36150000	0	23	1
26.79076121699741	36250000	0	23	1
51.69600934669495	36350000	0	23	1
159.25878947368423	36450000	0	23	1
34.95929302735095	36550000	0	23	1
34.4854533455143	36650000	1	23	1
31.27505215329597	36750000	0	23	1
28.26619838413786	36850000	0	23	1
34.84730997893032	36950000	1	23	1
39.43266842444402	37050000	0	23	1
58.19373170871359	37150000	1	23	1
27.631095277960412	37250000	0	23	1
49.1305305113953	37350000	1	23	1
47.42778515245869	37450000	1	23	1
28.392808910190745	37550000	0	23	1
46.81283456667366	37650000	0	23	1
32.221361564166976	37750000	0	23	1
23.115313536596233	37850000	0	23	1
61.42965248793938	37950000	1	23	1
55.33024036129146	38050000	1	23	1
29.6602590567198	38150000	0	23	1
28.784750070004943	38250000	0	23	1
39.284778972195234	38350000	0	23	1
37.2449469945907	38450000	0	23	1
41.864586294592335	38550000	0	23	1
60.331595415534636	38650000	0	23	1
33.918253402518445	38750000	0	23	1
56.70985875723424	38850000	0	23	1
36.40332589867866	38950000	1	23	1
18.934493353143576	39050000	0	23	1
90.19621887159533	39150000	0	23	1
19.705636800469318	39250000	0	23	1
32.4618676507051	39350000	0	23	1
39.69566420411454	39450000	0	23	1
37.31325060567393	39550000	1	23	1
31.504467354912897	39650000	1	23	1
28.769555911114765	39750000	0	23	1
31.503975617854735	39850000	1	23	1
43.43433218605373	39950000	1	23	1
47.603099475259036	40050000	1	23	1
36.96212984299154	40150000	0	23	1
38.02905931391299	40250000	0	23	1
82.49881255700575	40350000	0	23	1
32.38392645650854	40450000	0	23	1
47.66001389641905	40550000	0	23	1
26.506209279229324	40650000	0	23	1
48.0876353111302	40750000	1	23	1
73.79432729769091	40850000	0	23	1
56.27015209177787	40950000	1	23	1
78.50239248016176	41050000	0	23	1
61.208096097588935	41150000	1	23	1
41.53192319622309	41250000	0	23	1
34.00316390745892	41350000	0	23	1
50.85112538707744	41450000	0	23	1
22.700848898583395	41550000	1	23	1
49.66347351615637	41650000	1	23	1
18.604842590527866	41750000	0	1	1
33.07869513640605	41850000	0	1	1
38.53593802437435	41950000	0	1	1
41.61528949417159	42050000	0	1	1
46.32362734254977	42150000	0	1	1
26.547255509711324	42250000	0	1	1
29.533835892011	42350000	0	1	1
32.311851969665604	42450000	0	1	1
48.62162121785868	42550000	0	1	1
32.64824727147368	42650000	1	1	1
42.861409935450084	42750000	0	1	1
42.19165704549647	42850000	1	1	1
43.74822163791309	42950000	0	1	1
47.73717778957612	43050000	1	1	1
36.6382556185587	43150000	0	1	1
32.504550967955666	43250000	1	1	1
14.04121664492699	43350000	1	1	1
48.959755699487374	43450000	1	1	1
49.588403047176136	43550000	0	1	1
84.33904870658444	43650000	0	1	1
61.19732322465387	43750000	0	1	1
43.33307394254205	43850000	1	1	1
36.87234651616035	43950000	1	1	1
39.19840116942979	44050000	0	1	1
44.03263451061287	44150000	1	1	1
39.61023230032397	44250000	0	1	1
52.349728525844014	44350000	0	1	1
44.78092257095054	44450000	0	1	1
30.162091654101946	44550000	1	1	1
30.127263493048172	44650000	0	1	1
28.90222716817848	44750000	0	1	1
41.47813459061355	44850000	1	1	1
39.10103336202725	44950000	0	1	1
37.85303768250647	45050000	1	1	1
37.373698529371026	45150000	1	1	1
49.15829900227759	45250000	0	1	1
33.3532642859256	45350000	1	1	1
26.927106207579186	45450000	1	1	1
37.328761024105255	45550000	1	1	1
39.6966073954496	45650000	1	1	1
21.974173418229025	45750000	1	1	1
43.28573425100554	45850000	1	1	1
36.539461827684725	45950000	1	1	1
22.185701192979725	46050000	1	1	1
13.927611921546282	46150000	1	1	1
23.01135103563555	46250000	0	1	1
17.966035415954234	46350000	1	1	1
27.5454163171591	46450000	1	1	1
37.319702728060335	46550000	1	1	1
27.245707722114904	46650000	0	1	1
27.990573293409682	46750000	0	1	1
26.5567321302684	46850000	1	1	1
19.26470976423963	46950000	1	1	1
28.083534558380506	47050000	0	1	1
38.05540856619845	47150000	0	1	1
21.019354251511484	47250000	0	1	1
43.28585222860199	47350000	0	1	1
53.47964276647648	47450000	0	1	1
26.12965410964813	47550000	0	1	1
23.652296235168755	47650000	0	1	1
28.519447101525575	47750000	0	1	1
23.9972250046348	47850000	0	1	1
25.658314978389637	47950000	0	1	1
29.118491614975248	48050000	0	1	1
25.767159901968977	48150000	0	1	1
28.696059622245738	48250000	0	1	1
26.504607032226	48350000	0	1	1
19.33432123869299	48450000	0	1	1
24.582531711677575	48550000	0	1	1
36.18393400930379	48650000	0	1	1
24.646010040755396	48750000	0	1	1
29.34773047934519	48850000	1	1	1
30.542879208650415	48950000	0	1	1
44.24753595810012	49050000	0	1	1
54.88885256319815	49150000	0	1	1
52.28043094117288	49250000	0	1	1
55.456386033942096	49350000	0	1	1
37.57366796184805	49450000	1	1	1
54.13253485383999	49550000	0	1	1
67.74402626508821	49650000	0	1	1
21.723847064037137	49750000	0	1	1
30.10493946023889	49850000	0	1	1
23.676097531812335	49950000	0	1	1
28.723755057529548	50050000	0	1	1
35.694786212650364	50150000	0	1	1
35.33203762729945	50250000	0	1	1
25.58656672601494	50350000	0	1	1
18.787437435293832	50450000	0	1	1
22.053552856136385	50550000	0	1	1
20.38171630236348	50650000	1	1	1
18.372996010105258	50750000	0	1	1
29.37289445218617	50850000	0	1	1
15.030844001755403	50950000	1	1	1
35.17074311679533	51050000	0	1	1
52.89122244970699	51150000	0	1	1
35.62781630841438	51250000	1	1	1
32.15194945607958	51350000	0	1	1
26.791585689413836	51450000	1	1	1
10.172243302952088	51550000	1	1	1
13.903120224380633	51650000	1	1	1
38.07175466576315	51750000	0	1	1
26.580051257909727	51850000	1	1	1
19.30639150247031	51950000	0	1	1
26.81174615677237	52050000	0	1	1
35.00517054454737	52150000	1	1	1
29.374956081020926	52250000	0	1	1
26.705361267056873	52350000	0	1	1
33.13693565939506	52450000	0	1	1
36.29432927149203	52550000	0	1	1
21.200014180245745	52650000	1	1	1
34.2173666229255	52750000	1	1	1
29.75958202646604	52850000	1	1	1
54.715058775979635	52950000	0	1	1
24.52566291230026	53050000	1	1	1
26.528100608996418	53150000	0	1	1
21.65583316935143	53250000	1	1	1
31.649343577893266	53350000	0	1	1
33.864161266839695	53450000	1	1	1
30.837069656596054	53550000	1	1	1
27.38910138062442	53650000	1	1	1
32.138814397280306	53750000	1	1	1
20.479161026802963	53850000	0	1	1
24.320631475489687	53950000	0	1	1
35.878705600619234	54050000	1	1	1
36.73870009088051	54150000	0	1	1
38.19489479232879	54250000	0	1	1
21.55445464490945	54350000	0	1	1
23.004007106695852	54450000	0	1	1
47.42967669910126	54550000	0	1	1
44.75036449780938	54650000	0	1	1
38.26096804895204	54750000	0	1	1
31.183159260233825	54850000	0	1	1
23.47116227682658	54950000	0	1	1
26.08523698200124	55050000	0	1	1
40.95450428427626	55150000	1	1	1
39.98828808836755	55250000	0	1	1
59.82252248510159	55350000	1	1	1
54.80897421810628	55450000	1	1	1
37.80722168406639	55550000	1	1	1
30.449174374348324	55650000	0	1	1
40.95088689197523	55750000	0	1	1
21.614431026888685	55850000	0	1	1
39.843739480288576	55950000	0	1	1
24.192067029527905	56050000	0	1	1
51.40575112346483	56150000	1	1	1
38.37578720948749	56250000	0	1	1
66.08642737582878	56350000	1	1	1
35.54261326061218	56450000	0	1	1
26.093244299888628	56550000	0	1	1
35.05971327853438	56650000	0	1	1
48.91509648601619	56750000	1	1	1
60.77236570583884	56850000	0	1	1
45.93787461556345	56950000	0	1	1
31.796345458529615	57050000	0	1	1
57.42333820980238	57150000	0	1	1
29.213297983173337	57250000	0	1	1
15.590280119934299	57350000	1	1	1
35.48405184349473	57450000	1	1	1
21.164291388361047	57550000	0	1	1
26.74778490003937	57650000	0	1	1
17.32102855234454	57750000	1	1	1
48.48395371952015	57850000	1	1	1
45.31675006618669	57950000	1	1	1
18.79054359173386	58050000	1	1	1
46.32474081581033	58150000	1	1	1
27.33166249905188	58250000	1	1	1
47.19555157570991	58350000	1	1	1
49.48159412937908	58450000	0	1	1
42.30808692911007	58550000	0	1	1
30.54758511759653	58650000	0	1	1
27.977789987301975	58750000	1	1	1
27.610072982626637	58850000	0	1	1
27.57335541928785	58950000	0	1	1
41.319198870979264	59050000	1	1	1
39.75682184365357	59150000	0	1	1
33.017730099169135	59250000	0	1	1
18.110910247234944	59350000	0	1	1
30.295289365598354	59450000	0	1	1
41.09745385573591	59550000	0	1	1
30.22238708920259	59650000	1	1	1
17.295666960705404	59750000	1	1	1
23.374483528929886	59850000	1	1	1
12.888375478461482	59950000	1	1	1
12.449584917038452	60050000	1	1	1
23.517031893087022	60150000	0	1	1
26.046100194427655	60250000	0	1	1
24.87278496869247	60350000	0	1	1
40.228869230629236	60450000	0	1	1
26.48083504513389	60550000	0	1	1
24.053403823887802	60650000	0	1	1
54.64360599914543	60750000	0	1	1
24.54091386457772	60850000	0	1	1
55.76113924396624	60950000	0	1	1
29.550161874262976	61050000	1	1	1
26.895583962565137	61150000	1	1	1
44.3232034247066	61250000	1	1	1
47.82215667626889	61350000	1	1	1
29.519723590068963	61450000	0	1	1
33.82581255826294	61550000	0	1	1
29.075080237478378	61650000	0	1	1
53.92413236507935	61750000	0	1	1
41.63104050810196	61850000	0	1	1
18.94891470236468	61950000	1	1	1
29.480297352634416	62050000	1	1	1
40.140447136087445	62150000	0	1	1
48.2933811265126	62250000	0	1	1
18.68640375941988	62350000	0	1	1
28.05283921826307	62450000	0	1	1
20.386487630947077	62550000	0	1	1
20.394147848218363	62650000	0	1	1
29.101359186527464	62750000	0	1	1
73.06302954308846	62850000	0	1	1
36.4697837425122	62950000	1	1	1
12.92533021452415	63050000	0	1	1
13.351925082148593	63150000	0	1	1
29.839727157575133	63250000	0	1	1
27.117842074466868	63350000	0	1	1
46.12999414359318	63450000	0	1	1
29.800736442021744	63550000	0	1	1
41.27030723482468	63650000	1	1	1
25.767309906385258	63750000	0	1	1
15.063824539252604	63850000	0	1	1
26.69202215858473	63950000	0	1	1
34.40215543908383	64050000	0	1	1
69.16521738602493	64150000	0	1	1
33.24439990765891	64250000	0	1	1
33.28796622888962	64350000	0	1	1
29.82923350776605	64450000	0	1	1
28.851608593810052	64550000	0	1	1
30.930052958452038	64650000	0	1	1
28.041466401513627	64750000	0	1	1
29.997030551711706	64850000	0	1	1
42.65419566437444	64950000	1	1	1
30.689012440446323	65050000	0	1	1
17.961264146335832	65150000	1	1	1
26.23234068693427	65250000	0	1	1
34.57283012246441	65350000	1	1	1
36.538658910350776	65450000	0	1	1
40.264481532238875	65550000	1	1	1
25.496391857979916	65650000	0	1	1
18.447232782395485	65750000	0	1	1
37.47108820700311	65850000	0	1	1
36.91820226103373	65950000	0	1	1
25.414476348817885	66050000	0	1	1
30.777704631297176	66150000	1	1	1
38.873311238012946	66250000	0	1	1
29.6492421064162	66350000	0	1	1
24.429702238718406	66450000	0	1	1
35.73599334545126	66550000	0	1	1
34.586314626555414	66650000	1	1	1
33.409611973782845	66750000	0	1	1
39.799424645116225	66850000	0	1	1
29.041088316925237	66950000	0	1	1
17.876829907321454	67050000	0	1	1
29.244127731902704	67150000	0	1	1
20.755878876820525	67250000	0	1	1
20.19101333422308	67350000	0	1	1
28.989744911906424	67450000	1	1	1
27.943822619896025	67550000	0	1	1
21.12607631730446	67650000	1	1	1
48.95061239700858	67750000	0	1	1
24.526697348715416	67850000	1	1	1
28.976248683600485	67950000	0	1	1
16.16879779428567	68050000	1	1	1
29.202012306309538	68150000	0	1	1
52.99095635021244	68250000	0	1	1
39.86134146131841	68350000	0	1	1
37.71572080890237	68450000	0	1	1
33.592400356512435	68550000	0	1	1
31.16939252440244	68650000	0	1	1
40.5547287672318	68750000	0	1	1
30.904579735959103	68850000	0	1	1
48.05830639160743	68950000	0	1	1
20.123840884978524	69050000	0	1	1
20.587135333258658	69150000	0	1	1
37.770377306047216	69250000	1	1	1
34.13488086294823	69350000	0	1	1
26.26878878841117	69450000	0	1	1
42.0408315336767	69550000	0	1	1
32.36157433747118	69650000	1	1	1
35.01403634097921	69750000	1	1	1
39.174382749763616	69850000	0	1	1
22.630648312205807	69950000	0	1	1
30.407077029482217	70050000	0	1	1
20.982169909704933	70150000	0	1	1
20.026827019010234	70250000	0	1	1
13.381934551013886	70350000	0	1	1
24.45627430795296	70450000	1	1	1
35.09905657103688	70550000	1	1	1
19.807539608448433	70650000	1	1	1
28.248237804146424	70750000	0	1	1
41.808772680528776	70850000	0	1	1
80.82099485338615	70950000	0	1	1
45.12533327548067	71050000	1	1	1
47.379804182815434	71150000	1	1	1
24.328438471021517	71250000	1	1	1
49.36142583178536	71350000	1	1	1
35.10052216773338	71450000	0	1	1
22.930208573029148	71550000	0	1	1
44.022692403722374	71650000	1	1	1
40.08056155328534	71750000	1	1	1
31.024909580786666	71850000	0	1	1
35.433852141137514	71950000	1	1	1
22.354117685336274	72050000	0	1	1
65.32179391518986	72150000	0	1	1
53.60122762687805	72250000	0	1	1
26.133643406071638	72350000	0	1	1
21.67234101515983	72450000	1	1	1
44.196555972854895	72550000	1	1	1
36.678986105527144	72650000	1	1	1
41.086771576131085	72750000	0	1	1
42.585793063946085	72850000	0	1	1
39.34539689331981	72950000	0	1	1
32.10062223891915	73050000	0	1	1
41.78758798794857	73150000	0	1	1
18.411783622877213	73250000	0	1	1
45.10267479453133	73350000	0	1	1
10.843483056629529	73450000	1	1	1
31.25274517867209	73550000	1	1	1
20.806960209653063	73650000	0	1	1
29.959162310465594	73750000	0	1	1
42.902727233040956	73850000	1	1	1
44.3497401174352	73950000	0	1	1
27.952302182544184	74050000	0	1	1
31.56521594670645	74150000	1	1	1
33.53506971580651	74250000	1	1	1
32.44123025496149	74350000	1	1	1
32.67391422673213	74450000	0	1	1
32.89023869704994	74550000	0	1	1
43.51105832692136	74650000	0	1	1
23.923407256939466	74750000	0	1	1
21.30439039221849	74850000	0	1	1
19.45025716236361	74950000	1	1	1
22.978598509496997	75050000	0	1	1
24.77403497109414	75150000	0	1	1
37.18890052723334	75250000	0	1	1
36.990825248046676	75350000	1	1	1
45.741476116806744	75450000	1	1	1
22.32243157586145	75550000	1	1	1
26.24351732104038	75650000	0	1	1
58.97986312731852	75750000	0	1	1
38.11341891551625	75850000	0	1	1
34.57754187211723	75950000	1	1	1
41.410103066294994	76050000	0	1	1
36.06346025508027	76150000	0	1	1
31.298791652348502	76250000	1	1	1
32.023326329970764	76350000	0	1	1
24.544873141603627	76450000	0	1	1
24.58433210939167	76550000	0	1	1
31.039624585620725	76650000	0	1	1
30.866507435588943	76750000	0	1	1
30.549174307229983	76850000	0	1	1
31.825266146049046	76950000	0	1	1
31.703502498171805	77050000	1	1	1
54.25040388734777	77150000	0	1	1
56.704755050405915	77250000	1	1	1
40.59543182220693	77350000	1	1	1
62.18155470696651	77450000	1	1	1
29.856892459459438	77550000	0	1	1
26.993549365333347	77650000	1	1	1
43.274567474774244	77750000	0	1	1
29.21970991789591	77850000	0	1	1
36.70419088001104	77950000	0	1	1
46.05902806133138	78050000	0	1	1
33.710672933452585	78150000	0	1	1
22.447486806942532	78250000	0	1	1
27.135870479974184	78350000	0	1	1
40.88235992351574	78450000	1	1	1
40.791539771534765	78550000	0	1	1
80.91847952796522	78650000	0	1	1
40.33428936783672	78750000	1	1	1
50.1544819486623	78850000	1	1	1
31.643761516347507	78950000	0	1	1
21.22947150597423	79050000	0	1	1
28.504198805938536	79150000	0	1	1
34.858109544953045	79250000	0	1	1
36.736920408450715	79350000	1	1	1
30.7711193466693	79450000	0	1	1
43.06843580549641	79550000	0	1	1
33.332754904582934	79650000	0	1	1
48.47284398230401	79750000	0	1	1
32.37757937819832	79850000	0	1	1
28.737516835339875	79950000	1	1	1
32.924101198061344	80050000	0	1	1
25.622225293162465	80150000	0	1	1
27.019371116174295	80250000	1	1	1
27.973628787181106	80350000	0	1	1
42.11996393420844	80450000	1	1	1
24.64238283805214	80550000	0	1	1
37.16328172141892	80650000	0	1	1
30.394563524321953	80750000	0	1	1
35.24562434212295	80850000	0	1	1
36.22941062256738	80950000	0	1	1
27.44052022037951	81050000	0	1	1
41.695475397996844	81150000	0	1	1
37.07165214436857	81250000	0	1	1
20.600657586169017	81350000	0	1	1
53.550209487294445	81450000	0	1	1
43.03430054856751	81550000	0	1	1
25.584444165257423	81650000	0	1	1
36.375354548884	81750000	0	1	1
42.026826084393285	81850000	0	1	1
44.3016097848233	81950000	0	1	1
41.418862557922	82050000	0	1	1
61.218534494129365	82150000	1	1	1
46.606994964683615	82250000	0	1	1
27.098907755892213	82350000	1	1	1
47.656182175741414	82450000	0	1	1
39.61862635296104	82550000	0	1	1
33.175192022852194	82650000	0	1	1
47.3337970231691	82750000	0	1	1
76.78471311611128	82850000	0	136	1
25.85853790556653	82950000	1	136	1
35.543414209778476	83050000	0	136	1
42.2658662441625	83150000	0	136	1
46.43886713725218	83250000	0	136	1
31.174913973978526	83350000	0	136	1
34.48873785882149	83450000	1	136	1
31.70178731519268	83550000	0	136	1
29.446006979548123	83650000	0	136	1
72.60392758634788	83750000	0	136	1
105.81806801136348	83850000	0	136	1
17.7261575662329	83950000	1	36	1
71.13446845626633	84050000	0	36	1
36.44105521438075	84150000	0	36	1
32.9029797595095	84250000	0	36	1
33.15898848712156	84350000	0	36	1
33.91098292082086	84450000	0	36	1
39.6260454032842	84550000	0	36	1
51.44552877536643	84650000	0	36	1
28.0560240597743	84750000	0	36	1
43.41237965126911	84850000	0	36	1
27.981627619283685	84950000	0	36	1
39.60433759028332	85050000	1	36	1
38.12830095260447	85150000	0	36	1
38.97719114446791	85250000	0	36	1
62.275487367454645	85350000	0	36	1
71.19023891740264	85450000	0	36	1
40.27229573664969	85550000	0	36	1
61.10392218067403	85650000	1	36	1
45.067153415070145	85750000	0	36	1
54.62859124093782	85850000	0	36	1
60.460771524710815	85950000	0	36	1
87.60990998415079	86050000	0	36	1
62.16763971115025	86150000	0	36	1
36.95493668881336	86250000	0	36	1
40.530009345070916	86350000	0	36	1
33.19811810350933	86450000	0	36	1
41.55908102269312	86550000	0	36	1
43.31227172435099	86650000	0	36	1
49.21869828907474	86750000	0	36	1
33.46191892210714	86850000	0	36	1
35.72890230216703	86950000	0	36	1
41.43841811987345	87050000	1	36	1
49.77456778689204	87150000	0	36	1
60.39490146686718	87250000	0	36	1
36.20833351216097	87350000	0	36	1
41.55139355958886	87450000	0	36	1
51.540325591543805	87550000	1	36	1
43.48150385491391	87650000	1	36	1
58.66602908547368	87750000	0	36	1
86.0438731803514	87850000	0	36	1
66.63497950495741	87950000	0	36	1
38.258681064376624	88050000	0	36	1
39.32870723637137	88150000	1	36	1
61.79751506043117	88250000	0	36	1
58.60552462980308	88350000	0	36	1
50.067854398165686	88450000	0	36	1
78.64856225189139	88550000	0	36	1
80.16497455470743	88650000	0	36	1
63.25072992148263	88750000	0	36	1
54.742307933244334	88850000	0	190	1
28.16942781340865	88950000	0	190	1
24.540975131677396	89050000	0	190	1
30.50780011563353	89150000	0	190	1
43.89483838135376	89250000	0	190	1
50.48409701491075	89350000	1	190	1
87.1247810572437	89450000	0	271	1
87.49032741519702	89550000	0	271	1
86.45223436283696	89650000	0	330	1
80.50843678254932	94750000	0	223	2
79.89959258907064	94850000	0	223	2
106.25693065970579	94950000	0	223	2
87.68242587140968	95050000	0	177	2
71.79384750418953	95150000	0	177	2
82.49951539186442	95250000	0	177	2
71.38157156707456	95350000	0	177	2
83.99245942651491	95450000	0	177	2
84.65544209053587	95550000	0	177	2
125.82690547898595	95650000	0	177	2
104.28424093276733	95750000	0	281	2
67.00553231716009	95850000	0	281	2
99.38469736742427	95950000	0	200	2
117.86987303609338	96050000	0	200	2
138.16511167023552	96150000	0	200	2
101.8640167966698	96250000	0	200	2
38.15351338120106	96350000	0	200	2
37.11560039446128	96450000	0	366	2
86.9060538094299	96550000	0	93	2
72.208713088003	96650000	0	93	2
48.72709445480776	96750000	0	93	2
59.39913358137412	96850000	0	93	2
66.60486864076718	96950000	0	93	2
64.18695459066214	97050000	0	93	2
62.6717576977219	97150000	0	93	2
98.57242872229189	97250000	0	93	2
100.71527129531303	97350000	0	93	2
64.37511878022259	97450000	0	93	2
72.16683048150733	97550000	0	93	2
48.264475113642895	97650000	0	93	2
36.24048646634472	97750000	0	93	2
73.24052241781433	97850000	0	93	2
64.98896073148343	97950000	0	93	2
59.07694066422941	98050000	0	93	2
73.89810638745804	98150000	0	93	2
88.48523806129721	98250000	0	93	2
65.52194532328889	98350000	0	93	2
122.82088428358078	98450000	0	60	2
100.52985548886784	98550000	0	60	2
105.8942967758479	98650000	0	60	2
60.04715044939659	98750000	0	60	2
35.31935338921502	98850000	0	60	2
68.0987215566053	98950000	0	60	2
85.8504238787713	99050000	0	60	2
56.26136903804577	99150000	0	60	2
63.17957324277851	99250000	0	60	2
40.35471874052981	99350000	0	60	2
45.32621952338364	99450000	0	60	2
0.0	99550000	0	60	2
82.87809759694153	99650000	0	60	2
35.015673243388434	99750000	1	60	2
44.90327445569265	99850000	0	60	2
41.903282268692905	99950000	0	60	2
64.55347455325365	100050000	0	60	2
50.64597716383634	100150000	0	60	2
69.11906674960015	100250000	0	60	2
49.40875980153669	100350000	0	60	2
47.56143371998335	100450000	0	60	2
43.94922365223482	100550000	0	60	2
67.32641331465291	100650000	0	60	2
71.1805808002826	100750000	0	60	2
69.93423105595669	100850000	0	60	2
70.37461257747	100950000	0	60	2
40.75185361869208	101050000	0	60	2
87.09734522539995	101150000	0	60	2
46.37349607503534	101250000	0	60	2
52.30054940937256	101350000	1	60	2
61.761321139623455	101450000	0	60	2
79.38473897141203	101550000	0	60	2
93.07512443949881	101650000	0	362	2
80.86888755444254	101750000	0	357	2
80.81682953170217	101850000	0	274	2
74.60339957906295	101950000	1	274	2
79.0340632580263	102050000	0	82	2
56.441868353909435	102150000	0	82	2
51.218020885171356	102250000	1	82	2
66.8633125659091	102350000	0	82	2
59.632668115009785	102450000	0	82	2
40.94557674248243	102550000	0	82	2
108.20619170701234	102650000	0	82	2
73.09160346574346	102750000	0	82	2
68.41972610578198	102850000	0	82	2
37.72963601003467	102950000	1	82	2
37.27766833313285	103050000	0	82	2
31.438627440805508	103150000	1	82	2
38.26597161709491	103250000	1	82	2
55.17576812354762	103350000	0	82	2
47.90270185568252	103450000	0	82	2
33.601554535481895	103550000	0	82	2
64.42927887670818	103650000	0	82	2
43.40501152557517	103750000	1	82	2
32.78119735839034	103850000	0	82	2
32.99879116816508	103950000	0	82	2
49.608400073720844	104050000	0	82	2
84.66300538309726	104150000	0	62	2
52.21853408918455	104250000	1	62	2
75.74255144140766	104350000	1	62	2
54.30876725894184	104450000	0	62	2
38.53423659612294	104550000	0	62	2
47.65861131104707	104650000	0	62	2
42.27963642589971	104750000	0	62	2
44.96672135178104	104850000	0	62	2
33.60275900654499	104950000	0	62	2
65.76153437009629	105050000	0	62	2
53.743364936761004	105150000	0	62	2
60.865336832210595	105250000	0	62	2
34.77311670568102	105350000	0	62	2
62.91513663186131	105450000	0	62	2
28.807571082982566	105550000	0	62	2
50.33527779176059	105650000	0	62	2
65.79649705699298	105750000	1	62	2
50.84928721068959	105850000	1	62	2
67.74726237045937	105950000	0	62	2
95.59661278029118	106050000	0	62	2
83.72582142972725	106150000	0	62	2
56.024369756480745	106250000	0	62	2
143.43525881704653	106350000	0	62	2
42.8438013291106	106450000	0	62	2
72.78434699148154	106550000	0	62	2
48.308340277251055	106650000	0	62	2
61.67879638296586	106750000	0	62	2
48.797660874222316	106850000	0	62	2
75.64328961952295	106950000	0	62	2
85.59594726110974	107050000	0	62	2
43.507006696067734	107150000	1	316	2
66.87630291289732	107250000	0	160	2
51.865216760065785	107350000	0	160	2
44.580205016543935	107450000	0	160	2
67.47556456251672	107550000	0	160	2
72.73784086698933	107650000	0	160	2
64.36524659123207	107750000	0	160	2
54.62171329040458	107850000	0	160	2
58.83944985888661	107950000	0	160	2
25.22112860460577	108050000	0	160	2
88.7921874979338	108150000	0	107	2
68.77210591304181	108250000	0	107	2
65.11710955605487	108350000	0	107	2
62.674222084956625	108450000	0	107	2
46.0387638823502	108550000	1	107	2
43.72157511755016	108650000	0	107	2
39.69970291553322	108750000	0	107	2
31.568734329834584	108850000	0	107	2
40.46940250645235	108950000	0	107	2
25.04134939480039	109050000	0	107	2
25.96494394498115	109150000	0	107	2
25.82113172609161	109250000	0	107	2
73.64230657503704	109350000	1	107	2
86.91426469984354	109450000	0	107	2
131.8165268552821	109550000	0	107	2
79.59336221828987	109650000	0	39	2
82.32545519109598	109750000	0	39	2
58.04739292658535	109850000	1	39	2
74.5811806632385	109950000	1	39	2
38.35613310035401	110050000	0	39	2
36.4960414953095	110150000	0	39	2
33.33019246932034	110250000	1	39	2
41.90273055468827	110350000	0	39	2
49.98891855466634	110450000	0	39	2
36.82065589596298	110550000	0	39	2
69.11952707235268	110650000	1	39	2
25.319268326567244	110750000	0	39	2
61.52726781916255	110850000	1	39	2
27.178277435945695	110950000	1	39	2
28.51152110509208	111050000	0	39	2
26.090704268876127	111150000	0	39	2
33.711061327346414	111250000	0	39	2
32.240256377073635	111350000	0	39	2
25.928675902107912	111450000	1	39	2
101.80676678832117	111550000	0	39	2
29.29707514170914	111650000	0	39	2
45.27981641607198	111750000	1	39	2
24.988936944569062	111850000	0	39	2
22.589706523459164	111950000	0	39	2
40.96240569596606	112050000	0	39	2
37.836543554971215	112150000	0	39	2
46.025695411923785	112250000	0	39	2
46.25121026019006	112350000	0	39	2
25.521944259328503	112450000	0	39	2
30.050993014933322	112550000	1	39	2
36.092314059582364	112650000	0	39	2
27.718532902051958	112750000	1	39	2
43.20528869368808	112850000	0	39	2
31.18230842997519	112950000	0	39	2
26.938520331483744	113050000	0	39	2
48.19444471510327	113150000	0	39	2
23.78815426559706	113250000	0	39	2
52.749994503630745	113350000	0	39	2
28.8462778623981	113450000	1	39	2
27.56923179402427	113550000	0	39	2
48.042945182429136	113650000	1	39	2
43.721822945405584	113750000	0	39	2
23.0252487192542	113850000	0	39	2
48.55796734085705	113950000	0	39	2
48.449299953357546	114050000	0	39	2
30.650550924984753	114150000	0	39	2
65.09814107424155	114250000	0	332	2
52.024530983500526	114350000	0	16	2
28.073359776133927	114450000	1	16	2
74.22982569048523	114550000	0	16	2
56.36384600874621	114650000	0	16	2
28.174850582918776	114750000	1	16	2
26.42691773158366	114850000	0	16	2
32.575728089968784	114950000	0	16	2
34.32195785962726	115050000	0	16	2
38.89737673006513	115150000	0	16	2
54.790123039553265	115250000	0	16	2
32.49601518485903	115350000	1	16	2
31.77709208927175	115450000	0	16	2
25.191345261047584	115550000	0	16	2
24.887394267207757	115650000	1	16	2
30.956754789130557	115750000	0	16	2
31.526253011662114	115850000	0	16	2
32.99822460705395	115950000	0	16	2
45.95985711423181	116050000	0	16	2
32.81740814543	116150000	0	16	2
24.130327916153373	116250000	0	16	2
55.498491595079905	116350000	1	16	2
27.83910461900827	116450000	1	16	2
37.55123240697869	116550000	1	16	2
24.01783357286113	116650000	0	16	2
18.493323623534874	116750000	1	16	2
30.70259485714285	116850000	0	16	2
30.16958313333672	116950000	1	16	2
50.481004778896086	117050000	0	16	2
32.68835140368462	117150000	1	16	2
36.019006230309344	117250000	1	16	2
42.26717399727844	117350000	0	16	2
69.80440669124303	117450000	0	16	2
34.877520689199784	117550000	0	16	2
20.20791103287047	117650000	1	16	2
34.190642328517306	117750000	1	16	2
32.501856134822646	117850000	0	16	2
40.63506119317153	117950000	1	16	2
29.650942702628804	118050000	1	16	2
25.28973183528465	118150000	1	16	2
37.91864510452836	118250000	0	16	2
39.20874599663379	118350000	0	16	2
54.76101407169291	118450000	0	16	2
33.56154473798199	118550000	0	16	2
39.86925269977202	118650000	0	16	2
104.6339518590883	118750000	1	16	2
83.69575978889053	118850000	0	16	2
31.74414665769927	118950000	0	16	2
30.462919368516236	119050000	1	16	2
28.774848359243567	119150000	0	16	2
21.703190419473927	119250000	1	16	2
32.61659936839623	119350000	0	16	2
42.06736223775921	119450000	0	16	2
28.478604656117323	119550000	0	16	2
38.24012768568075	119650000	0	16	2
64.79134977897196	119750000	0	16	2
20.466764215651253	119850000	0	16	2
40.13928109563006	119950000	1	16	2
43.68030675651581	120050000	0	16	2
67.3832424473556	120150000	0	16	2
46.89360605314218	120250000	0	16	2
43.87676693464279	120350000	0	16	2
33.9773028451655	120450000	0	16	2
65.31719613076513	120550000	0	16	2
56.32392354436308	120650000	0	16	2
64.02393432611525	120750000	0	16	2
126.4282586905783	120850000	0	16	2
53.57529302380924	120950000	0	16	2
39.16179671494155	121050000	0	16	2
21.43377797851266	121150000	1	16	2
23.346592145519974	121250000	0	16	2
36.448926458309806	121350000	1	16	2
40.54232451037533	121450000	0	16	2
40.23390284970321	121550000	0	16	2
36.8938011867245	121650000	0	16	2
24.635273341588956	121750000	0	16	2
32.22501316183595	121850000	0	16	2
46.054046303706826	121950000	0	16	2
23.982657982525808	122050000	1	16	2
27.339783125345836	122150000	0	16	2
19.31325446360907	122250000	1	16	2
27.69984699223989	122350000	0	16	2
47.67037341983162	122450000	1	16	2
27.68108462630085	122550000	1	16	2
41.96192515799805	122650000	1	16	2
31.7537549387203	122750000	1	16	2
38.28651126846818	122850000	0	16	2
28.224343550591065	122950000	0	16	2
38.08151095287255	123050000	0	16	2
31.114157600453918	123150000	0	16	2
32.44141850305412	123250000	0	16	2
28.906378322257765	123350000	0	16	2
29.101491428006057	123450000	0	16	2
21.708554046539042	123550000	1	16	2
30.805465971966118	123650000	1	16	2
60.813746223473835	123750000	1	16	2
85.78257118848984	123850000	1	16	2
49.917557410004044	123950000	0	16	2
45.799852874745966	124050000	1	16	2
22.623905765935035	124150000	0	16	2
29.805872494193565	124250000	0	16	2
44.24380182489414	124350000	0	16	2
32.53380876231557	124450000	0	16	2
36.47672758555889	124550000	0	16	2
67.02537130491703	124650000	0	16	2
38.09468816635858	124750000	0	16	2
47.58670162199103	124850000	0	16	2
45.61911710916088	124950000	0	16	2
53.251739955273635	125050000	0	16	2
48.32744332856327	125150000	0	324	2
42.78648372481222	125250000	0	40	2
57.19010215726469	125350000	1	40	2
35.82636670910788	125450000	0	40	2
26.46742904613489	125550000	0	40	2
29.780048588476305	125650000	0	40	2
36.25299018941879	125750000	0	40	2
44.10274066945738	125850000	0	40	2
36.52195810584958	125950000	0	40	2
37.571830945721814	126050000	0	40	2
59.40046913306167	126150000	0	40	2
19.767440752145067	126250000	1	40	2
25.452321725617903	126350000	1	40	2
55.581984401743185	126450000	0	40	2
41.034525745589065	126550000	0	40	2
32.310698374012084	126650000	0	40	2
40.89091406737963	126750000	0	40	2
39.34589610521563	126850000	0	40	2
42.921565667110684	126950000	0	40	2
41.44270227989417	127050000	1	40	2
26.115380429728226	127150000	0	40	2
33.34476313447277	127250000	0	40	2
52.01908679543406	127350000	0	40	2
23.689647859009384	127450000	1	40	2
25.716982550283447	127550000	0	40	2
38.16340056603345	127650000	0	40	2
28.15864938125448	127750000	0	40	2
28.871077373915924	127850000	1	40	2
24.61893795769063	127950000	0	40	2
47.785955247084715	128050000	0	40	2
33.08733487790958	128150000	0	40	2
44.96388784324679	128250000	0	40	2
50.46288402140428	128350000	1	40	2
34.50707852371767	128450000	0	40	2
43.11323349419662	128550000	0	40	2
37.44364371463653	128650000	1	40	2
35.275299185039806	128750000	0	40	2
25.486175694933717	128850000	0	40	2
56.21915007970529	128950000	0	40	2
21.241529856543643	129050000	0	40	2
36.784237036979114	129150000	0	40	2
28.260442934985775	129250000	1	40	2
41.66925695137659	129350000	0	40	2
34.906159462576674	129450000	1	40	2
20.709592873733836	129550000	1	40	2
23.7488677034724	129650000	0	40	2
42.808602296967415	129750000	1	40	2
39.62655152763981	129850000	1	37	2
37.95824091338204	129950000	0	37	2
25.59906872469985	130050000	0	37	2
26.252277476470738	130150000	0	37	2
34.50218100308267	130250000	0	37	2
48.49591652203487	130350000	0	37	2
57.270037871522284	130450000	1	37	2
29.744275870481733	130550000	0	37	2
43.76912633131613	130650000	0	37	2
13.285836893836944	130750000	0	37	2
23.430549515256313	130850000	1	37	2
21.56782858344408	130950000	0	37	2
21.66820607997652	131050000	0	37	2
46.91891577805801	131150000	0	37	2
43.32338979156789	131250000	0	37	2
28.456935600975573	131350000	0	37	2
17.113056543780623	131450000	0	37	2
43.374645959251225	131550000	1	37	2
27.263725272455833	131650000	1	37	2
39.47363869960989	131750000	1	37	2
49.80499308341114	131850000	0	37	2
126.40205460750853	131950000	0	37	2
40.383189194608	132050000	1	37	2
37.6902922850748	132150000	0	37	2
24.33993820515271	132250000	1	37	2
34.41674892833883	132350000	0	37	2
38.83142051500741	132450000	1	37	2
38.88694558827092	132550000	1	37	2
24.514296884764416	132650000	0	37	2
22.656346441851014	132750000	0	37	2
19.776532200198012	132850000	0	37	2
29.933818542509925	132950000	0	37	2
29.84791978155788	133050000	0	37	2
34.932260156414245	133150000	0	37	2
32.74654804463849	133250000	0	37	2
45.76239386516959	133350000	0	37	2
53.33218119559987	133450000	0	37	2
28.359075187820345	133550000	0	37	2
45.18157402863333	133650000	0	37	2
37.297744612876556	133750000	0	37	2
27.217308919955943	133850000	1	37	2
44.63984561183201	133950000	1	37	2
48.95147632152719	134050000	1	37	2
31.377279994168102	134150000	0	37	2
39.08718934768898	134250000	0	37	2
48.7689228310327	134350000	0	37	2
91.04034069432122	134450000	0	37	2
78.49758267332666	134550000	0	18	2
45.66166429306117	134650000	0	18	2
48.29191542056074	134750000	1	18	2
35.3043851581564	134850000	1	18	2
21.107288217191755	134950000	0	18	2
32.70919947244618	135050000	0	18	2
44.076950079083616	135150000	1	18	2
43.17111223773768	135250000	1	18	2
30.965291510989417	135350000	0	18	2
41.502321327735544	135450000	0	18	2
32.430151522764795	135550000	0	18	2
27.57090398478545	135650000	1	18	2
28.751399566579614	135750000	1	18	2
57.52013366653207	135850000	0	18	2
25.645125192920457	135950000	0	18	2
112.88136286561262	136050000	0	18	2
29.418708790977124	136150000	0	18	2
66.13715254157881	136250000	0	18	2
102.58804829635558	136350000	0	18	2
108.26539560687127	136450000	0	18	2
40.916457897574126	136550000	0	18	2
16.440359911587514	136650000	0	18	2
38.90957687846935	136750000	0	18	2
27.133627589894097	136850000	0	18	2
21.08072104593401	136950000	0	18	2
17.64816350611845	137050000	0	18	2
54.00439440728898	137150000	0	18	2
37.30726985731674	137250000	0	18	2
30.07818883587231	137350000	1	18	2
27.17079874413082	137450000	1	18	2
42.40878318922622	137550000	0	18	2
24.835740328304624	137650000	1	18	2
27.24133638728045	137750000	1	18	2
36.510526952080866	137850000	0	18	2
74.40178289144575	137950000	1	18	2
30.32349742159502	138050000	0	18	2
30.784530774220883	138150000	1	18	2
19.612915430863318	138250000	0	18	2
26.113834822304767	138350000	0	18	2
34.313835341537846	138450000	0	18	2
46.21410170643308	138550000	0	18	2
84.1047233554084	138650000	1	18	2
50.75396671490594	138750000	1	18	2
34.401132635983274	138850000	1	18	2
20.24030808778195	138950000	1	18	2
22.790212178780422	139050000	1	18	2
13.250370242948962	139150000	0	18	2
15.524440476121264	139250000	0	18	2
19.59488683123933	139350000	0	18	2
10.237295104232695	139450000	0	18	2
19.869102231870713	139550000	0	18	2
22.972079306475994	139650000	0	18	2
20.176873192286926	139750000	0	18	2
19.767389208359983	139850000	0	18	2
28.30699099095273	139950000	0	18	2
12.34984210563971	140050000	0	18	2
11.953853613335472	140150000	0	18	2
11.005627281353407	140250000	0	18	2
10.482479652428397	140350000	0	18	2
18.53209994882181	140450000	0	18	2
19.639803487179773	140550000	0	18	2
21.48321032800966	140650000	0	18	2
31.53780647685836	140750000	0	18	2
41.7755835007008	140850000	0	18	2
28.587795725451045	140950000	0	18	2
69.34897300707722	141050000	0	18	2
29.05385175137246	141150000	0	18	2
40.43855827454079	141250000	0	18	2
27.600578974124062	141350000	0	18	2
28.336187535945818	141450000	1	18	2
26.343409483329314	141550000	1	18	2
20.740334573819077	141650000	0	18	2
28.073333993644738	141750000	0	18	2
14.756976792096493	141850000	1	18	2
17.73538597529775	141950000	0	18	2
24.846943706584796	142050000	0	18	2
23.196637389823753	142150000	1	18	2
22.810707497139873	142250000	1	18	2
23.95212223421517	142350000	0	18	2
59.040153215250335	142450000	1	18	2
34.52413504506571	142550000	1	18	2
32.26175673577902	142650000	0	18	2
32.66424922673462	142750000	0	18	2
13.993256650212317	142850000	1	18	2
18.158428135728002	142950000	1	18	2
18.32713734787241	143050000	1	18	2
20.303153526349465	143150000	1	18	2
13.919140321170477	143250000	1	18	2
29.15089938091835	143350000	1	18	2
21.855582166696806	143450000	1	18	2
37.37585763058178	143550000	1	18	2
14.225307730346923	143650000	1	18	2
59.45143684283533	143750000	1	18	2
31.412749097241047	143850000	0	18	2
22.83813938187823	143950000	0	18	2
31.20665214080916	144050000	1	18	2
21.39464572233905	144150000	0	18	2
16.28998966597258	144250000	1	18	2
22.93636760337531	144350000	0	18	2
22.257401668931294	144450000	1	18	2
30.30155228298918	144550000	0	18	2
36.15268234397527	144650000	0	18	2
43.66582234966782	144750000	1	18	2
25.53181733636937	144850000	1	194	2
21.176960393773076	144950000	1	194	2
29.588288458042168	145050000	0	194	2
58.32119241192414	145150000	1	194	2
60.24919448144627	145250000	1	194	2
100.84995914127417	145350000	0	194	2
73.97919194456477	145450000	1	65	2
55.213647734694646	145550000	0	65	2
88.00265181058498	145650000	0	65	2
120.2752810309278	145750000	0	65	2
23.226580954504907	145850000	0	65	2
137.7282565591398	145950000	0	65	2
92.43818330134356	146050000	1	65	2
68.46359221815328	146150000	0	65	2
21.140798693093547	146250000	1	65	2
36.092074729910074	146350000	1	65	2
32.92421560056958	146450000	1	65	2
62.89314880668684	146550000	1	65	2
64.64471307879958	146650000	1	65	2
61.05767892651985	146750000	0	65	2
42.123436131626086	146850000	0	65	2
35.5138396891213	146950000	0	65	2
42.94861134997798	147050000	1	65	2
43.38581737602499	147150000	0	65	2
51.60438163265308	147250000	1	65	2
33.397043141246556	147350000	1	65	2
19.213512843772055	147450000	1	65	2
16.993619729702253	147550000	1	65	2
65.07022204083226	147650000	1	65	2
28.331924893496655	147750000	0	65	2
46.742883458610486	147850000	0	65	2
41.36336831500852	147950000	0	65	2
22.81701800494694	148050000	1	65	2
48.89098056065955	148150000	0	65	2
26.033250177289148	148250000	0	65	2
41.69721145022157	148350000	0	17	2
50.18039475714974	148450000	0	17	2
45.77195400363971	148550000	0	17	2
28.62250821894277	148650000	0	17	2
21.446635072866933	148750000	0	17	2
28.766471530934083	148850000	0	17	2
38.10760279854253	148950000	0	17	2
29.24191826106719	149050000	1	17	2
33.965599896993204	149150000	0	17	2
34.017118992095966	149250000	0	17	2
25.81210992842363	149350000	0	17	2
24.84316139372826	149450000	1	17	2
34.333610398484126	149550000	0	17	2
26.75432145241883	149650000	1	17	2
28.893133092993057	149750000	0	17	2
35.66140144788663	149850000	0	17	2
38.22644120333213	149950000	0	17	2
42.96188206140347	150050000	0	17	2
44.97337474777138	150150000	0	17	2
43.08670464010726	150250000	1	17	2
37.303841054301685	150350000	0	17	2
33.36035356771211	150450000	0	17	2
32.68607442747971	150550000	0	17	2
34.30009338641541	150650000	0	17	2
65.81294200948325	150750000	1	17	2
33.58824848870089	150850000	1	17	2
39.54690535487739	150950000	1	17	2
24.795743861735282	151050000	0	17	2
65.21170257241887	151150000	0	17	2
47.73268766084194	151250000	0	17	2
26.590369802464313	151350000	0	17	2
74.47081752602217	151450000	1	17	2
38.88106296148131	151550000	1	17	2
22.92501756989935	151650000	1	17	2
17.61968114562346	151750000	0	17	2
19.929221214256557	151850000	0	17	2
22.425059519148302	151950000	0	17	2
40.88573096223812	152050000	0	17	2
41.919478820566034	152150000	1	17	2
32.47176417464383	152250000	0	17	2
63.512025234074734	152350000	0	17	2
53.0608060274815	152450000	0	17	2
42.40940738397149	152550000	0	17	2
34.28072288367541	152650000	0	17	2
60.63110569155442	152750000	1	17	2
51.618700867044474	152850000	0	17	2
43.38830309639283	152950000	0	17	2
29.888391109047436	153050000	0	17	2
43.7149497924355	153150000	0	17	2
112.70326710608911	153250000	1	17	2
28.768413503341947	153350000	0	17	2
41.42962571845776	153450000	0	17	2
32.74705546757304	153550000	0	17	2
42.97574325034977	153650000	0	17	2
36.42255665159142	153750000	0	17	2
52.43812020754184	153850000	0	17	2
49.974505488088916	153950000	0	17	2
46.5727123154497	154050000	0	17	2
55.71394915680593	154150000	1	17	2
32.81137350703755	154250000	0	17	2
33.78686882311828	154350000	0	17	2
56.14347866923636	154450000	0	17	2
23.58010227383564	154550000	0	17	2
42.421243893188915	154650000	0	17	2
67.16216888413963	154750000	0	17	2
88.70554188173844	154850000	0	17	2
51.20892723097759	154950000	0	17	2
52.67825718070058	155050000	0	17	2
32.402525232290955	155150000	0	17	2
22.135657699464122	155250000	0	17	2
22.322171120868234	155350000	1	17	2
16.58781875686865	155450000	0	17	2
19.198715824977896	155550000	0	17	2
15.832105924400077	155650000	0	17	2
32.00715804826015	155750000	0	17	2
29.848836240568943	155850000	1	17	2
49.03004136141281	155950000	1	17	2
43.856770370370356	156050000	0	17	2
34.84040890571014	156150000	0	17	2
29.141166238239947	156250000	0	17	2
41.34521052138303	156350000	0	17	2
65.16446550903481	156450000	1	17	2
42.92017616219303	156550000	0	17	2
35.44260564718488	156650000	0	17	2
26.225390943652595	156750000	0	17	2
32.669016553588875	156850000	0	17	2
36.295592246370354	156950000	1	17	2
36.22509889422504	157050000	1	17	2
43.778457569866866	157150000	0	17	2
57.29085273680466	157250000	1	17	2
38.91042911254666	157350000	1	17	2
39.79474125769388	157450000	0	17	2
36.429643855019776	157550000	0	17	2
54.795039777520905	157650000	0	17	2
75.99721934989778	157750000	0	17	2
39.69220226212921	157850000	0	17	2
42.103511946898905	157950000	1	17	2
22.31959902516475	158050000	0	17	2
39.76846447708341	158150000	0	17	2
98.88807180556326	158250000	0	17	2
44.08994440299791	158350000	0	17	2
24.067035418721552	158450000	0	17	2
89.35891591754863	158550000	0	17	2
85.11638159755411	158650000	0	17	2
48.180821156274455	158750000	0	210	2
54.985516021757284	158850000	0	210	2
39.41936703649355	158950000	0	210	2
62.52414869110835	159050000	0	210	2
61.41461430989464	159150000	0	210	2
32.19807331232564	159250000	0	145	2
46.528149912742535	159350000	0	145	2
68.56513707458834	159450000	1	145	2
40.380522275287206	159550000	0	145	2
29.94675714641386	159650000	0	145	2
29.467763788497148	159750000	1	145	2
40.01423801681068	159850000	0	145	2
33.61924745772582	159950000	0	145	2
60.84062465834134	160050000	0	145	2
58.17095175187893	160150000	1	145	2
56.25041804070807	160250000	1	156	2
55.58669108830408	160350000	1	156	2
24.704853939754802	160450000	0	156	2
41.75705838234586	160550000	0	156	2
69.4925781876225	160650000	0	156	2
27.538498049879895	160750000	0	156	2
54.72550347690596	160850000	0	156	2
61.31028450157497	160950000	0	156	2
50.15336793539763	161050000	0	156	2
67.22730101724935	161150000	0	363	2
52.49880762900668	161250000	0	56	2
119.90634286415505	161350000	0	56	2
86.91326232623736	161450000	0	56	2
65.43966869522652	161550000	0	56	2
80.42959443134349	161650000	1	56	2
41.20367523030307	161750000	0	56	2
32.8257574868146	161850000	0	56	2
46.77498138870201	161950000	0	56	2
37.43775784827372	162050000	0	56	2
59.64009034930018	162150000	0	56	2
45.64564672002513	162250000	1	56	2
43.93556328042417	162350000	1	56	2
35.94762562440556	162450000	0	56	2
40.94921766153408	162550000	0	56	2
50.47058317912486	162650000	0	56	2
55.78583833340855	162750000	0	56	2
74.62651539712652	162850000	0	56	2
65.26726641495053	162950000	0	56	2
61.36160191241226	163050000	0	56	2
64.64272196453479	163150000	0	56	2
93.58984907232103	163250000	0	56	2
49.782290139770815	163350000	0	56	2
33.849598048218226	163450000	0	56	2
45.02819916417726	163550000	0	56	2
45.33597205361494	163650000	0	56	2
33.19408381176115	163750000	0	56	2
37.24519486338023	163850000	0	56	2
32.67936390227431	163950000	0	56	2
45.400864653760564	164050000	0	56	2
60.294598995805615	164150000	0	56	2
17.315606118024736	164250000	0	56	2
44.67946683957364	164350000	0	56	2
54.78884332551766	164450000	0	56	2
105.43132853855008	164550000	0	56	2
101.19063120915037	164650000	0	56	2
58.13953484830851	164750000	0	70	2
69.44726478557654	164850000	0	70	2
62.83188627203275	164950000	0	70	2
55.68988692459597	165050000	0	70	2
31.10990660892335	165150000	0	70	2
30.79694299828261	165250000	0	70	2
76.51186008729626	165350000	0	70	2
79.86558748438337	165450000	0	70	2
40.90852991972792	165550000	0	70	2
65.48902773794819	165650000	0	70	2
62.66134905482702	165750000	0	70	2
30.30757289975086	165850000	0	70	2
33.212962652614316	165950000	1	70	2
88.30082819455897	166050000	0	70	2
57.23883079504611	166150000	0	70	2
32.32396275273957	166250000	0	70	2
57.093861921326635	166350000	0	70	2
55.26961474611428	166450000	0	70	2
72.1080176519103	166550000	0	70	2
88.39498814397041	166650000	0	70	2
98.14118880364688	166750000	0	70	2
59.59198654271193	166850000	0	70	2
34.319243650184774	166950000	1	70	2
10.933460520886266	167050000	0	70	2
55.02188429037396	167150000	0	70	2
52.38872568226002	167250000	1	70	2
80.79988975231203	167350000	0	137	2
69.28990834451143	167450000	0	137	2
48.56680949511282	167550000	0	137	2
62.958185380234305	167650000	0	137	2
100.73608903077765	167750000	0	137	2
52.546997970145554	167850000	0	137	2
10.568525705750433	167950000	0	137	2
20.868978662549882	168050000	0	137	2
88.0103921401897	168150000	0	137	2
58.41146438890807	168250000	0	137	2
80.06251661604269	168350000	0	137	2
60.93054193634613	168450000	0	201	2
39.50545642668777	168550000	0	201	2
69.53201074860681	168650000	0	201	2
72.54990373995906	168750000	0	201	2
50.23259020917795	168850000	0	201	2
41.28847812206893	168950000	0	128	2
51.55196550449128	169050000	0	128	2
52.36520870353029	169150000	0	128	2
48.02384351428694	169250000	0	128	2
79.30185568149815	169350000	0	128	2
75.59963844073236	169450000	0	128	2
73.52427910615123	169550000	0	128	2
81.24405221507537	169650000	0	128	2
71.80007936512746	169750000	0	128	2
44.26364153723002	169850000	0	128	2
87.7665872348424	169950000	1	128	2
106.25051845705963	170050000	0	128	2
71.91933685745562	170150000	0	269	2
95.89794886852401	170250000	0	269	2
72.8334424557839	170350000	0	76	2
140.85676930940946	170450000	0	76	2
44.5805159858091	170550000	0	76	2
59.70053417836128	170650000	0	76	2
56.51489315262238	170750000	0	76	2
33.4321954656347	170850000	0	76	2
42.502985898242855	170950000	1	76	2
39.947088737965075	171050000	1	76	2
41.78786031415522	171150000	0	76	2
61.1104200131053	171250000	0	76	2
32.579322819844876	171350000	1	76	2
37.48954280988932	171450000	0	76	2
51.98605356928775	171550000	1	76	2
54.33989621601507	171650000	0	76	2
50.757452445570394	171750000	0	76	2
50.643870384881296	171850000	0	76	2
55.597791639517084	171950000	0	76	2
49.33993799906985	172050000	0	76	2
39.68808612200532	172150000	0	76	2
67.75506289995207	172250000	0	76	2
39.5114409782625	172350000	0	76	2
31.693446549373956	172450000	0	76	2
20.849115120969124	172550000	0	76	2
22.53236705456956	172650000	0	76	2
59.24780011435466	172750000	0	220	2
30.267835037846442	172850000	0	220	2
35.54769948610607	172950000	0	220	2
18.812967929471593	173050000	0	220	2
72.1499166257498	173150000	0	250	2
75.01884350856622	173250000	0	250	2
119.27981303827548	173350000	0	250	2
80.60778923612666	173450000	0	240	2
69.85074000338942	173550000	0	240	2
60.43814262495834	173650000	0	240	2
69.80526493276341	173750000	0	124	2
81.10407827437365	173850000	0	124	2
47.04707547031035	173950000	1	124	2
61.68851289848935	174050000	0	124	2
128.60334259681613	174150000	1	124	2
89.67097092210619	174250000	0	124	2
99.41819693204086	174350000	0	124	2
38.974018294573625	174450000	0	124	2
90.79437794605879	174550000	0	124	2
93.82532657808287	174650000	0	124	2
47.477350493153786	174750000	0	124	2
88.06128703813623	174850000	0	124	2
105.40719695036617	174950000	0	165	2
46.59549318205917	175050000	0	165	2
130.91524084291186	175150000	0	165	2
91.23554790292586	175250000	0	165	2
106.55225704447531	175350000	0	165	2
78.89517021230863	175450000	0	165	2
151.43025228354543	175550000	0	165	2
81.20517619292823	175650000	0	165	2
81.23031363222997	175750000	0	263	2
81.08921621465664	175850000	0	263	2
80.97988014258758	180950000	0	121	3
83.42005720038998	181050000	0	121	3
51.54454488276304	181150000	0	121	3
117.73653699523844	181250000	0	121	3
150.44057056500378	181350000	0	121	3
109.13709417528581	181450000	0	121	3
56.64746019616536	181550000	0	121	3
60.996558202074226	181650000	0	121	3
94.24024747357566	181750000	0	121	3
108.4744891067843	181850000	0	121	3
62.98885044296122	181950000	0	121	3
117.86453856280862	182050000	0	121	3
40.505897508799755	182150000	0	121	3
111.43270321586213	182250000	0	163	3
106.69191469748861	182350000	0	163	3
76.69837540741622	182450000	0	163	3
126.96996262805487	182550000	0	163	3
37.41210164718257	182650000	0	163	3
72.01778854514588	182750000	0	163	3
83.92209543598946	182850000	0	163	3
113.45120623220967	182950000	0	163	3
136.9044605314424	183050000	0	229	3
116.50779585824087	183150000	0	229	3
91.37372260649516	183250000	0	229	3
107.8249074318991	183350000	0	185	3
101.91657249992357	183450000	0	185	3
72.8442548376559	183550000	1	185	3
147.05635280292293	183650000	0	185	3
35.996867168659826	183750000	0	185	3
73.10852769602832	183850000	0	185	3
105.30485299097987	183950000	0	185	3
96.09205770912277	184050000	0	382	3
124.42257637770759	184150000	0	105	3
99.33228416997713	184250000	0	105	3
45.400515561148964	184350000	0	105	3
66.34808421129533	184450000	0	105	3
75.24768771446249	184550000	0	105	3
146.2610010591403	184650000	0	105	3
100.75642117739417	184750000	0	105	3
51.69015099211536	184850000	0	105	3
65.69079406417823	184950000	0	105	3
138.15597205013682	185050000	0	105	3
132.17739908869984	185150000	0	105	3
49.951596772096714	185250000	0	105	3
71.23277929141284	185350000	0	105	3
71.16211570087724	185450000	0	105	3
60.63311094352745	185550000	0	105	3
54.824560580503835	185650000	0	105	3
63.82050886546806	185750000	0	286	3
68.1145365	185850000	0	286	3
86.14459638262716	185950000	0	279	3
90.86012975076437	186050000	0	279	3
28.571584490876823	186150000	0	233	3
77.54961367890458	186250000	0	233	3
124.60255489516919	186350000	0	233	3
65.10913994470143	186450000	0	67	3
89.40966012801006	186550000	0	67	3
85.62087545733434	186650000	0	67	3
77.87421125525145	186750000	0	67	3
52.00016201930258	186850000	0	67	3
110.94480436923944	186950000	0	67	3
99.19958600455682	187050000	0	67	3
48.03162737335787	187150000	0	67	3
76.61967503613292	187250000	0	67	3
70.22581957510351	187350000	0	67	3
95.24057537733444	187450000	0	67	3
146.80689390011435	187550000	0	67	3
103.86491045134446	187650000	0	67	3
89.60609147054268	187750000	0	67	3
63.5473246625161	187850000	0	67	3
70.28411823851347	187950000	0	67	3
78.32568204463377	188050000	0	67	3
89.48065203206794	188150000	0	67	3
66.42426533252475	188250000	0	67	3
115.08643159990385	188350000	0	67	3
62.376348137217214	188450000	0	67	3
78.42757564186348	188550000	0	67	3
82.96133611536986	188650000	0	67	3
55.92399348294866	188750000	0	67	3
66.83713057913134	188850000	0	67	3
58.1411135581872	188950000	0	67	3
30.867607872420557	189050000	0	238	3
60.341622028511786	189150000	0	238	3
182.01424498556688	189250000	0	238	3
28.93750043688416	189350000	0	322	3
64.5360641502159	189450000	0	326	3
96.99831869007369	189550000	0	236	3
88.36339048430466	189650000	0	236	3
81.53464128965156	189750000	0	236	3
79.53926612384717	189850000	0	117	3
52.66516422422113	189950000	0	117	3
39.64254436326353	190050000	1	117	3
51.44146742774312	190150000	0	117	3
63.570759933570464	190250000	0	117	3
43.99468948799038	190350000	0	117	3
50.81375951470837	190450000	1	117	3
67.85500698504649	190550000	1	117	3
36.167479072080354	190650000	0	117	3
75.90483667773108	190750000	1	117	3
67.46565484879663	190850000	0	117	3
67.12896708976967	190950000	0	117	3
90.60167285579632	191050000	0	117	3
41.71959405388339	191150000	0	35	3
59.8268668665116	191250000	1	35	3
52.20654605648179	191350000	0	35	3
26.296671963939993	191450000	0	35	3
81.57295397888656	191550000	0	35	3
74.20720212419255	191650000	1	35	3
84.41487279237288	191750000	0	35	3
55.50142555539834	191850000	0	35	3
54.613865785459865	191950000	0	35	3
49.9111513002838	192050000	0	35	3
81.44614326731748	192150000	0	35	3
49.36454596104809	192250000	0	35	3
30.448155049944134	192350000	0	35	3
88.86117116721759	192450000	0	35	3
56.28019791193333	192550000	0	35	3
87.75401320052065	192650000	0	35	3
80.74270962199311	192750000	0	35	3
103.79092712646408	192850000	0	35	3
36.91505911685189	192950000	0	35	3
36.34570110576934	193050000	0	35	3
57.53026568003172	193150000	0	35	3
30.73581776314298	193250000	0	35	3
78.29633418927472	193350000	0	35	3
52.79064097677788	193450000	0	35	3
43.0674190113268	193550000	0	35	3
44.901869611568195	193650000	0	35	3
88.89671094980082	193750000	0	35	3
36.363042862868355	193850000	0	35	3
25.836392516456208	193950000	0	35	3
37.286673459902055	194050000	0	35	3
43.13831524773538	194150000	1	35	3
42.657768357507614	194250000	0	35	3
77.42989833740384	194350000	0	35	3
80.86028326016528	194450000	0	35	3
34.86770338091707	194550000	0	35	3
33.04811663581619	194650000	0	35	3
46.914481486974644	194750000	0	35	3
38.84456394377041	194850000	0	35	3
41.7887249781415	194950000	0	35	3
42.90597742654727	195050000	0	35	3
27.484369288242785	195150000	0	35	3
48.90761657160696	195250000	0	35	3
62.084003888397085	195350000	0	35	3
76.94813555353568	195450000	0	35	3
86.27363588370301	195550000	0	35	3
63.612389125593566	195650000	0	35	3
72.24554330576053	195750000	0	35	3
66.64495929344758	195850000	0	35	3
92.85498171972341	195950000	0	35	3
84.62543176614354	196050000	0	112	3
61.33991145068458	196150000	0	112	3
62.48650241030285	196250000	0	112	3
51.08987196633742	196350000	0	112	3
49.51299312566173	196450000	0	112	3
38.12329782372786	196550000	0	112	3
73.46604363745645	196650000	0	112	3
79.09954265737757	196750000	0	112	3
30.792411103740672	196850000	0	112	3
79.33305777383842	196950000	0	112	3
71.22969409628705	197050000	0	112	3
41.158943175150974	197150000	1	112	3
72.02697021184458	197250000	0	112	3
49.45738802009823	197350000	1	112	3
79.11780070971845	197450000	1	346	3
102.51975984743184	197550000	0	237	3
87.86352252689554	197650000	0	237	3
113.64185001236474	197750000	0	237	3
42.44322924152447	197850000	0	358	3
79.39107449143474	197950000	0	98	3
25.68265504593846	198050000	0	98	3
44.67397307105836	198150000	0	98	3
53.641846008919636	198250000	1	98	3
21.70672904654184	198350000	0	98	3
33.561516206749104	198450000	0	98	3
51.7953041546565	198550000	1	98	3
44.61025219777615	198650000	0	98	3
57.497877907258065	198750000	0	98	3
46.52040089784906	198850000	0	98	3
26.88134838153635	198950000	1	98	3
28.851550030854217	199050000	0	98	3
46.249459089603945	199150000	1	98	3
26.417441937293052	199250000	0	98	3
33.59499719604216	199350000	0	98	3
32.07078067366644	199450000	1	98	3
23.03816422833516	199550000	0	98	3
23.704035568614522	199650000	0	98	3
90.9906789250626	199750000	0	104	3
143.65334112570557	199850000	0	104	3
37.718081578370764	199950000	0	104	3
46.377862788153166	200050000	0	104	3
47.287679669970714	200150000	0	104	3
29.596741444768817	200250000	0	104	3
42.824912086931114	200350000	0	104	3
42.418646351813344	200450000	0	104	3
38.39680771835724	200550000	0	104	3
76.05160592864642	200650000	0	104	3
58.88261967797219	200750000	0	104	3
92.77929999999996	200850000	0	104	3
54.97891718462596	200950000	0	104	3
54.66747669458051	201050000	0	104	3
65.55852957304235	201150000	0	104	3
55.505596673787	201250000	0	104	3
59.29394227904294	201350000	0	104	3
68.1543149376209	201450000	0	173	3
71.21838118579034	201550000	1	173	3
37.52150807763154	201650000	1	173	3
47.73476552735107	201750000	0	173	3
31.61966693510869	201850000	0	173	3
27.061291461967336	201950000	0	173	3
88.07383398468495	202050000	0	173	3
57.00659101962037	202150000	1	173	3
58.05354488229864	202250000	1	110	3
50.120483528109546	202350000	1	110	3
43.88283521246867	202450000	0	110	3
37.78129389081144	202550000	1	110	3
48.28382009868547	202650000	0	110	3
29.168339860270343	202750000	0	110	3
30.200161405144435	202850000	0	110	3
38.361485338511415	202950000	0	110	3
32.61542686855717	203050000	0	110	3
18.324250314811046	203150000	0	110	3
32.27579536392928	203250000	0	110	3
25.845023687989542	203350000	0	110	3
47.84745192702231	203450000	0	110	3
111.03080977617135	203550000	0	110	3
76.72347388759746	203650000	0	110	3
80.5754424541985	203750000	0	206	3
54.01392182583088	203850000	0	206	3
92.14301847490792	203950000	0	206	3
97.14838338149958	204050000	0	206	3
48.78796523208992	204150000	0	206	3
75.40820516820298	204250000	0	251	3
38.38751244509346	204350000	0	251	3
31.53183904011411	204450000	0	251	3
36.520809147501986	204550000	0	217	3
122.37246049758907	204650000	0	217	3
73.50259069129655	204750000	0	217	3
70.10009951780032	204850000	0	217	3
97.34670311922359	204950000	0	221	3
69.77481025954444	205050000	0	221	3
77.66539582801892	205150000	0	221	3
128.4530948796202	205250000	0	320	3
41.80394430225984	205350000	0	264	3
75.63949880475573	205450000	0	264	3
119.89993505322452	205550000	1	106	3
36.86699545573135	205650000	0	106	3
58.620626632517286	205750000	0	106	3
39.997475125757646	205850000	0	106	3
25.803171962069523	205950000	0	106	3
90.86500661180813	206050000	0	106	3
41.82353827682716	206150000	0	106	3
30.897260977026995	206250000	0	106	3
33.7472999839449	206350000	0	106	3
33.0541170716791	206450000	0	106	3
25.732124558813794	206550000	0	106	3
79.17402969438275	206650000	0	106	3
41.18651549334139	206750000	0	106	3
22.001695222047505	206850000	0	106	3
33.90458014637617	206950000	0	106	3
35.03254306730115	207050000	0	106	3
20.793922604534878	207150000	0	284	3
49.61385129054801	207250000	0	284	3
30.629945726779336	207350000	0	100	3
37.566981948761956	207450000	0	100	3
37.93056833543505	207550000	0	100	3
40.46715354440341	207650000	0	100	3
20.212151235484075	207750000	1	100	3
26.221748928890282	207850000	0	100	3
41.364754525446436	207950000	0	100	3
54.858209687687015	208050000	0	100	3
42.68342252767903	208150000	0	100	3
26.22833440444491	208250000	0	100	3
26.018952924442434	208350000	0	100	3
53.72932747485134	208450000	0	100	3
78.20517339070571	208550000	0	100	3
71.41650121722643	208650000	0	100	3
34.21478166430002	208750000	0	100	3
40.61411526946763	208850000	0	100	3
40.36634232652066	208950000	0	100	3
40.881795610766055	209050000	0	100	3
35.604502566422624	209150000	0	48	3
55.482535863813006	209250000	0	48	3
19.088126594557203	209350000	0	48	3
50.29919489330192	209450000	0	48	3
60.71556799195695	209550000	0	48	3
41.17172634895885	209650000	0	48	3
44.982197805931776	209750000	0	48	3
58.619320666571774	209850000	0	48	3
[truncated: 5,138 more rows]
