# Supplementary material for: Genomic basis of homoploid hybrid speciation within chestnut trees
Source: Nat Commun. 2020 Jul 6;11:3375. doi: 10.1038/s41467-020-17111-w (PMC7338469; doi:10.1038/s41467-020-17111-w)
Supplement: Supplementary file 3 — Source Data [file 41467_2020_17111_MOESM3_ESM.zip › Source Data/Supplementary Fig 2.txt]

pai_h	pai_m	pai_o	pai_s
0.01967	0.018644	0.008192	0.019256
0.01781	0.013189	0.009813	0.016353
0.010982	0.006065	0.006383	0.010213
0.009243	0.005461	0.01089	0.00992
0.013929	0.005441	0.009436	0.007772
0.009846	0.006431	0.013321	0.013678
0.019885	0.0138	0.01345	0.020063
0.026016	0.012797	0.025217	0.015163
0.010619	0.00648	0.009292	0.009267
0.013614	0.007026	0.008439	0.010953
0.011836	0.007554	0.00773	0.013941
0.011323	0.006244	0.01128	0.005926
0.011411	0.009585	0.008971	0.010559
0.008016	0.006904	0.006014	0.006874
0.008182	0.006137	0.006017	0.008783
0.007399	0.003825	0.005073	0.006171
0.0114	0.006868	0.011662	0.007708
0.012331	0.007709	0.014221	0.009429
0.014592	0.010142	0.010821	0.014664
0.013559	0.010173	0.009673	0.00956
0.009175	0.008729	0.010032	0.008093
0.009026	0.007003	0.007745	0.010681
0.009843	0.009834	0.011695	0.007991
0.008167	0.00673	0.013031	0.011136
0.014013	0.006595	0.014553	0.00693
0.009283	0.004893	0.009851	0.012151
0.00966	0.00561	0.008559	0.004129
0.00767	0.005594	0.008964	0.005437
0.012815	0.008577	0.012847	0.007788
0.01272	0.010584	0.012198	0.01026
0.016508	0.009811	0.017681	0.010257
0.011604	0.010988	0.007662	0.012697
0.008566	0.00697	0.010293	0.012739
0.011366	0.007434	0.010473	0.010224
0.008761	0.007106	0.009589	0.011986
0.016245	0.009218	0.01794	0.009518
0.013848	0.007421	0.008659	0.005192
0.011632	0.003536	0.009386	0.008341
0.009443	0.007749	0.004311	0.00839
0.012974	0.005196	0.00799	0.011001
0.012171	0.005312	0.009079	0.007172
0.011939	0.011388	0.004218	0.012963
0.014407	0.010715	0.005208	0.009517
0.008136	0.008222	0.007114	0.011229
0.006192	0.002761	0.010021	0.006255
0.021676	0.003649	0.019713	0.009928
0.020808	0.005285	0.009767	0.016629
0.013112	0.005132	0.013975	0.00933
0.010142	0.01045	0.00523	0.014413
0.010042	0.007506	0.008899	0.008852
0.012815	0.001669	0.010122	0.004899
0.005166	0.007523	0.00692	0.007171
0.016891	0.008141	0.008719	0.010148
0.010102	0.00441	0.008941	0.012785
0.011227	0.007664	0.007554	0.007865
0.007129	0.006513	0.006363	0.008385
0.010469	0.00829	0.007995	0.009
0.013274	0.007362	0.012748	0.009806
0.009241	0.005713	0.013841	0.006399
0.01594	0.011986	0.014004	0.013511
0.020933	0.01587	0.01996	0.016288
0.017866	0.013216	0.015655	0.01282
0.016173	0.011672	0.015258	0.011739
0.016896	0.009888	0.011971	0.015922
0.007867	0.002481	0.005666	0.004284
0.012345	0.004921	0.007602	0.004666
0.011762	0.005411	0.005392	0.00689
0.017628	0.004865	0.00651	0.007184
0.025071	0.004466	0.009925	0.009143
0.020209	0.003489	0.007083	0.006993
0.018281	0.003518	0.005772	0.003522
0.019656	0.003501	0.007281	0.003265
0.008549	0.002711	0.008951	0.005569
0.009896	0.003741	0.010539	0.004564
0.008658	0.003355	0.006802	0.005393
0.009559	0.002838	0.007804	0.006779
0.020199	0.004759	0.010844	0.006257
0.015782	0.011008	0.010425	0.007168
0.010785	0.005828	0.005965	0.005833
0.00978	0.006529	0.009673	0.007354
0.012062	0.003139	0.009926	0.00434
0.016976	0.004401	0.008904	0.014213
0.011838	0.00928	0.010527	0.010778
0.011926	0.010632	0.008255	0.009162
0.010649	0.007894	0.006957	0.011031
0.011046	0.008044	0.013544	0.006764
0.012477	0.008077	0.007092	0.007054
0.021564	0.012311	0.015251	0.014393
0.008417	0.010319	0.009723	0.008321
0.008388	0.008363	0.007168	0.008778
0.007664	0.007522	0.007895	0.009156
0.014021	0.010094	0.015314	0.012233
0.012541	0.006801	0.012488	0.01182
0.014408	0.010803	0.013333	0.012661
0.012605	0.009581	0.010747	0.009808
0.018841	0.013595	0.012809	0.018016
0.017156	0.014472	0.012516	0.015732
0.011592	0.011186	0.00896	0.008572
0.016154	0.013779	0.013255	0.011774
0.021993	0.024749	0.019967	0.02338
0.017506	0.015746	0.016652	0.010954
0.018192	0.018303	0.014926	0.02214
0.022156	0.024107	0.015415	0.0217
0.019314	0.025207	0.015311	0.028516
0.014329	0.014669	0.011548	0.013438
0.018857	0.012534	0.011047	0.015228
0.017378	0.007529	0.010969	0.014415
0.011	0.011945	0.004953	0.010368
0.01295	0.012696	0.010422	0.013283
0.016989	0.014036	0.011356	0.014841
0.014224	0.016457	0.009273	0.018968
0.027389	0.022032	0.019965	0.030235
0.016439	0.009607	0.010905	0.013544
0.013344	0.009375	0.010402	0.012911
0.015538	0.011003	0.009655	0.015234
0.012867	0.015064	0.005554	0.013992
0.018478	0.015591	0.011876	0.017278
0.014318	0.011568	0.009689	0.014209
0.019773	0.01634	0.012812	0.019171
0.017163	0.016018	0.013935	0.018303
0.011346	0.010078	0.009161	0.009995
0.014692	0.014001	0.010316	0.012417
0.018818	0.01862	0.016291	0.017801
0.018798	0.015704	0.018424	0.021043
0.015016	0.010999	0.013598	0.014723
0.020135	0.013784	0.019011	0.021332
0.011677	0.009494	0.009569	0.010035
0.015379	0.013483	0.013636	0.012273
0.01601	0.010822	0.012748	0.009417
0.012151	0.009132	0.010743	0.010282
0.018939	0.014992	0.017356	0.014697
0.017367	0.011955	0.012182	0.016962
0.01019	0.004499	0.007172	0.011733
0.01411	0.008112	0.011324	0.015166
0.013839	0.009345	0.010818	0.012505
0.019221	0.015445	0.016999	0.014618
0.011263	0.010766	0.012384	0.01336
0.014954	0.011682	0.013086	0.014352
0.015775	0.01344	0.011775	0.014812
0.011609	0.007245	0.009161	0.009798
0.016415	0.011168	0.010341	0.013834
0.012937	0.007621	0.009307	0.013339
0.015283	0.003295	0.014724	0.008852
0.010255	0.00897	0.0088	0.012012
0.008402	0.002739	0.007534	0.008157
0.013631	0.007167	0.010179	0.013064
0.009952	0.008065	0.007829	0.009664
0.014854	0.007771	0.011902	0.014032
0.009843	0.011432	0.007116	0.014168
0.010195	0.008915	0.008477	0.010089
0.013504	0.008664	0.010108	0.011389
0.014501	0.007033	0.011264	0.016297
0.012382	0.009665	0.008986	0.009771
0.016774	0.009467	0.01434	0.011182
0.014202	0.008962	0.012427	0.007226
0.010341	0.005567	0.006752	0.009841
0.009319	0.005503	0.009434	0.010964
0.005249	0.007638	0.007045	0.011906
0.009206	0.004359	0.008979	0.012987
0.008486	0.006997	0.010453	0.013515
0.011958	0.009425	0.010574	0.012128
0.009972	0.013105	0.010737	0.009315
0.011424	0.009793	0.011286	0.006136
0.007222	0.006991	0.005725	0.008185
0.010174	0.007109	0.009006	0.009247
0.00588	0.004229	0.005111	0.00804
0.011533	0.01154	0.006907	0.012552
0.011023	0.006888	0.007011	0.007116
0.008675	0.008325	0.006445	0.005194
0.008317	0.003556	0.006293	0.006745
0.018461	0.005352	0.011065	0.00871
0.010173	0.005895	0.007653	0.007343
0.007248	0.008875	0.007161	0.008113
0.009785	0.00886	0.010593	0.01226
0.010496	0.010558	0.008034	0.007834
0.016454	0.00949	0.012047	0.012821
0.010477	0.006524	0.007092	0.009826
0.00764	0.004341	0.005562	0.00736
0.013081	0.004683	0.008718	0.010862
0.00925	0.005104	0.004987	0.007686
0.00921	0.00574	0.006421	0.009232
0.010184	0.004198	0.010951	0.008705
0.012655	0.004905	0.00952	0.007918
0.01114	0.007587	0.008112	0.006766
0.011976	0.011404	0.007233	0.013439
0.012965	0.005511	0.007723	0.013068
0.00976	0.003715	0.006101	0.008386
0.011196	0.010133	0.005904	0.010974
0.007975	0.005675	0.005113	0.007001
0.013116	0.007883	0.007422	0.009558
0.011342	0.009706	0.010324	0.01178
0.010615	0.008187	0.010051	0.011913
0.006497	0.003732	0.005642	0.006708
0.00991	0.009942	0.006611	0.007764
0.01228	0.010401	0.007209	0.00503
0.012321	0.007009	0.009867	0.006535
0.012627	0.007011	0.008461	0.009153
0.010898	0.008904	0.008034	0.008451
0.015617	0.01002	0.01128	0.01421
0.010688	0.011187	0.006704	0.010622
0.012545	0.007232	0.008125	0.010423
0.006887	0.00822	0.005358	0.008323
0.010361	0.006841	0.008932	0.010767
0.009429	0.005818	0.005004	0.009983
0.010634	0.005964	0.007869	0.009333
0.008168	0.004352	0.007729	0.007919
0.006193	0.006295	0.007018	0.009132
0.009928	0.007124	0.008676	0.00768
0.011648	0.006952	0.010623	0.007933
0.009095	0.007402	0.00725	0.005045
0.008074	0.004634	0.003414	0.005449
0.011268	0.004675	0.007322	0.010408
0.012165	0.006939	0.007351	0.008788
0.009995	0.00662	0.008728	0.008399
0.012372	0.004213	0.007508	0.010981
0.009562	0.007326	0.005743	0.009908
0.010576	0.007662	0.006597	0.008333
0.00543	0.004933	0.005727	0.006253
0.008334	0.005324	0.005247	0.008361
0.006669	0.002364	0.005267	0.006571
0.005542	0.002014	0.003711	0.004168
0.009508	0.003406	0.008224	0.006355
0.008822	0.006853	0.008273	0.007406
0.00723	0.006485	0.007975	0.008056
0.013715	0.006666	0.011768	0.008104
0.007843	0.004223	0.00584	0.01799
0.009533	0.005303	0.005749	0.014504
0.007773	0.006167	0.007181	0.005466
0.00629	0.005495	0.006243	0.008326
0.008782	0.00541	0.00581	0.007232
0.007002	0.00445	0.005901	0.007414
0.005269	0.004704	0.00567	0.009766
0.015808	0.007065	0.008514	0.010392
0.013776	0.005628	0.008984	0.008957
0.00503	0.002385	0.004768	0.007246
0.008996	0.007162	0.008094	0.008386
0.010166	0.00848	0.006932	0.009534
0.011621	0.008637	0.006054	0.01023
0.00968	0.006031	0.009675	0.008218
0.011953	0.004066	0.010224	0.007125
0.006941	0.003526	0.005811	0.00429
0.012321	0.005482	0.007805	0.008011
0.011753	0.003761	0.009198	0.007608
0.007501	0.003938	0.006821	0.005375
0.00953	0.007487	0.00298	0.009953
0.00587	0.00492	0.00541	0.00671
0.006885	0.003215	0.00537	0.013979
0.01259	0.005192	0.006894	0.007671
0.006519	0.004232	0.005072	0.004284
0.008074	0.003962	0.005112	0.005614
0.005056	0.005651	0.004629	0.006436
0.007452	0.007029	0.004341	0.007322
0.007811	0.003806	0.004543	0.006579
0.009489	0.008736	0.003553	0.010227
0.006537	0.0052	0.003785	0.006934
0.006477	0.00334	0.003215	0.008201
0.0076	0.006362	0.005158	0.00859
0.007536	0.007727	0.004484	0.007578
0.009444	0.007651	0.005227	0.006172
0.014885	0.005873	0.007267	0.00886
0.013932	0.009131	0.006795	0.00695
0.006343	0.003732	0.005095	0.005158
0.00535	0.003029	0.005038	0.005015
0.011286	0.007479	0.006525	0.008142
0.005299	0.004556	0.004335	0.005482
0.006992	0.002795	0.005247	0.006523
0.010793	0.006768	0.010192	0.008449
0.003713	0.008502	0.003464	0.009547
0.011673	0.009308	0.010145	0.021118
0.024784	0.011536	0.02154	0.022836
0.015099	0.008635	0.009355	0.011362
0.008308	0.003353	0.005096	0.006333
0.011141	0.006017	0.007106	0.008565
0.0122	0.009439	0.007261	0.011271
0.004782	0.004546	0.00378	0.004994
0.007199	0.00235	0.005656	0.00554
0.005147	0.002825	0.003118	0.0034
0.010956	0.004711	0.009183	0.008424
0.011533	0.006769	0.006415	0.009966
0.010813	0.009059	0.008343	0.006941
0.01758	0.012154	0.016655	0.01352
0.01367	0.005138	0.010846	0.008303
0.008722	0.00378	0.00753	0.00819
0.016159	0.006021	0.013031	0.01047
0.013884	0.005317	0.009857	0.005028
0.011855	0.005642	0.007308	0.007983
0.012634	0.004673	0.008745	0.011782
0.014064	0.006034	0.005385	0.007936
0.010509	0.00604	0.006962	0.005439
0.011126	0.005744	0.008537	0.00556
0.010091	0.005428	0.007816	0.005338
0.00787	0.003905	0.0061	0.003954
0.006294	0.006606	0.004901	0.006297
0.011013	0.006213	0.009421	0.008546
0.007228	0.006145	0.006029	0.005969
0.008438	0.004941	0.00924	0.006816
0.006339	0.00484	0.004288	0.004223
0.006924	0.007616	0.005963	0.006531
0.007245	0.006289	0.005372	0.007543
0.009875	0.0069	0.005206	0.005623
0.013215	0.009695	0.011541	0.008249
0.021831	0.013721	0.022207	0.02296
0.011938	0.011209	0.01176	0.011114
0.014247	0.012709	0.010326	0.011396
0.018698	0.008898	0.016773	0.017148
0.009696	0.009718	0.009233	0.009078
0.007988	0.006559	0.00984	0.008538
0.006485	0.00425	0.006935	0.008061
0.014853	0.010908	0.01346	0.013651
0.017091	0.012565	0.012563	0.013507
0.010303	0.008952	0.00957	0.0072
0.012673	0.009523	0.011213	0.007713
0.007837	0.009063	0.005913	0.006062
0.009879	0.006386	0.009489	0.016279
0.013311	0.005712	0.013262	0.007598
0.007228	0.004677	0.005158	0.0064
0.012509	0.012438	0.009482	0.010318
0.007733	0.006168	0.010421	0.010696
0.007948	0.009219	0.009283	0.009079
0.012904	0.008158	0.013198	0.012198
0.00801	0.005889	0.0097	0.006544
0.008326	0.007243	0.008697	0.009268
0.009834	0.005298	0.009064	0.009726
0.005707	0.004989	0.00578	0.009677
0.006117	0.004852	0.005501	0.007693
0.007946	0.005363	0.009612	0.00757
0.016578	0.010325	0.010277	0.017701
0.010274	0.00592	0.010594	0.011425
0.01004	0.008392	0.009877	0.006573
0.009196	0.005814	0.00959	0.008413
0.011282	0.002762	0.008659	0.011947
0.00717	0.00335	0.005738	0.007664
0.010851	0.008909	0.009604	0.009682
0.009735	0.004602	0.007668	0.008057
0.009389	0.003635	0.008852	0.005185
0.007386	0.001976	0.006318	0.004005
0.00906	0.0023	0.008404	0.004911
0.00624	0.003821	0.004868	0.014374
0.00514	0.005257	0.004816	0.00714
0.009693	0.009784	0.011671	0.012306
0.00869	0.011447	0.00818	0.007566
0.010147	0.011896	0.009494	0.010801
0.005357	0.007922	0.002884	0.008471
0.00318	0.004728	0.002489	0.004761
0.005583	0.004008	0.00454	0.00618
0.007015	0.002482	0.005869	0.003947
0.008438	0.006203	0.004687	0.007931
0.005815	0.006599	0.003643	0.00611
0.009716	0.013128	0.006961	0.00939
0.008422	0.009305	0.008108	0.005202
0.005731	0.007733	0.003962	0.007558
0.00954	0.005369	0.008094	0.010752
0.0139	0.00809	0.013296	0.011161
0.01172	0.007315	0.009542	0.012043
0.01015	0.010614	0.007434	0.01143
0.009521	0.010957	0.008932	0.012605
0.01078	0.00863	0.008862	0.008364
0.008234	0.011398	0.007935	0.009084
0.011279	0.009277	0.00496	0.008479
0.006941	0.006885	0.005467	0.00581
0.005444	0.006613	0.006641	0.005136
0.006851	0.011467	0.007738	0.01021
0.012696	0.009433	0.011799	0.010825
0.012791	0.01051	0.007799	0.010864
0.007498	0.006335	0.006992	0.012964
0.004847	0.002431	0.003385	0.005256
0.005989	0.003783	0.004058	0.011326
0.00597	0.004409	0.004351	0.005493
0.007358	0.003868	0.007379	0.007055
0.006605	0.006728	0.006476	0.010269
0.007011	0.003318	0.005687	0.008226
0.006606	0.004663	0.004589	0.006625
0.00886	0.007383	0.006344	0.006082
0.008581	0.010178	0.00864	0.004127
0.008171	0.005237	0.00786	0.004602
0.010297	0.004863	0.011624	0.010702
0.008003	0.005516	0.009718	0.007273
0.005724	0.004065	0.006651	0.006968
0.010211	0.006865	0.010605	0.008031
0.010011	0.008723	0.007552	0.0083
0.009766	0.004384	0.007367	0.005394
0.010622	0.006999	0.010173	0.005852
0.006838	0.004966	0.005936	0.004748
0.009135	0.004831	0.008601	0.00672
0.008917	0.006611	0.008823	0.007189
0.012311	0.010654	0.010136	0.006589
0.012817	0.006767	0.007224	0.009834
0.010269	0.008145	0.007347	0.010474
0.012663	0.007933	0.010284	0.011446
0.007277	0.006454	0.008863	0.009626
0.010058	0.005292	0.011509	0.008988
0.010516	0.00517	0.011608	0.007803
0.009756	0.005604	0.011423	0.006693
0.006493	0.002429	0.007271	0.004092
0.009241	0.002358	0.009483	0.005594
0.007773	0.004583	0.006722	0.007002
0.004652	0.01778	0.013428	0.02056
0.009991	0.013584	0.013075	0.024365
0.014874	0.005953	0.005591	0.01611
0.007856	0.005869	0.003793	0.010684
0.035018	0.011325	0.008002	0.026631
0.022249	0.017318	0.009373	0.026789
0.012758	0.008526	0.008912	0.015675
0.011142	0.009367	0.008299	0.015979
0.014928	0.007871	0.017445	0.010115
0.009588	0.008732	0.006259	0.006771
0.007596	0.007583	0.008628	0.009221
0.009444	0.008135	0.01028	0.00663
0.01232	0.007732	0.009122	0.008283
0.024807	0.013136	0.019317	0.01197
0.007397	0.002914	0.00691	0.009901
0.011694	0.002533	0.007113	0.019263
0.009444	0.007298	0.006594	0.009249
0.0051	0.005249	0.005886	0.006821
0.010551	0.007025	0.010361	0.010934
0.010064	0.007158	0.011173	0.006493
0.012452	0.007546	0.011103	0.00823
0.009492	0.010126	0.009685	0.009304
0.005912	0.005716	0.00455	0.005773
0.012338	0.009341	0.008602	0.008264
0.01013	0.007019	0.008541	0.007798
0.013799	0.009691	0.009361	0.008698
0.011794	0.008061	0.007416	0.00732
0.005883	0.008195	0.010235	0.008214
0.008118	0.004762	0.007831	0.006691
0.007589	0.004714	0.007398	0.008579
0.008141	0.004802	0.007677	0.005708
0.007416	0.006632	0.008141	0.004954
0.008551	0.005794	0.007904	0.005562
0.014445	0.008325	0.010873	0.007905
0.014041	0.00825	0.013597	0.011716
0.009636	0.005082	0.008785	0.012454
0.009694	0.013593	0.003898	0.003918
0.00867	0.010441	0.004829	0.009321
0.0122	0.005241	0.008979	0.008792
0.015523	0.006814	0.01079	0.010822
0.004876	0.005505	0.005607	0.005462
0.013279	0.005189	0.011554	0.009663
0.005746	0.003793	0.005495	0.005824
0.007639	0.006013	0.005525	0.008944
0.010074	0.002261	0.009861	0.006497
0.003469	0.001754	0.004276	0.005991
0.008057	0.007203	0.005087	0.006363
0.006875	0.006054	0.006531	0.005827
0.007636	0.007443	0.007208	0.008825
0.006885	0.00428	0.003541	0.007394
0.003041	0.003491	0.004842	0.005076
0.00844	0.005533	0.006926	0.011204
0.011431	0.004971	0.010163	0.012109
0.010709	0.00392	0.006824	0.008653
0.014364	0.007679	0.013982	0.010666
0.003665	0.005596	0.005906	0.006981
0.006287	0.0082	0.008654	0.008761
0.006182	0.004431	0.00775	0.010042
0.007627	0.00507	0.009251	0.010503
0.005731	0.006205	0.005822	0.006756
0.009451	0.006967	0.008586	0.009848
0.010092	0.006133	0.005119	0.008781
0.01351	0.011439	0.010383	0.010506
0.007746	0.007716	0.009068	0.007458
0.006293	0.006036	0.005871	0.004981
0.010094	0.006118	0.006614	0.005873
0.006345	0.012296	0.008592	0.016536
0.014037	0.011014	0.014014	0.013311
0.010186	0.007847	0.008937	0.00661
0.008656	0.006636	0.010326	0.007367
0.009559	0.006163	0.006695	0.008386
0.01036	0.001763	0.008818	0.012857
0.01216	0.001581	0.014894	0.02307
0.008395	0.005646	0.007574	0.017341
0.010936	0.009561	0.007367	0.01217
0.008413	0.010912	0.008168	0.007849
0.014415	0.01278	0.012603	0.009177
0.01468	0.007772	0.011727	0.007109
0.012077	0.002831	0.00961	0.013045
0.008348	0.007575	0.008536	0.009452
0.008999	0.012138	0.008472	0.008655
0.00967	0.006423	0.008486	0.008705
0.011808	0.005787	0.009203	0.011579
0.006321	0.006325	0.009089	0.01141
0.007911	0.008354	0.009467	0.009484
0.013424	0.008062	0.013676	0.011008
0.013389	0.010523	0.015275	0.013692
0.007785	0.012148	0.012516	0.008293
0.020083	0.010629	0.021821	0.010933
0.009528	0.011145	0.011455	0.01049
0.011757	0.009749	0.013915	0.010922
0.019401	0.022948	0.01595	0.021021
0.010569	0.010985	0.013571	0.009289
0.009105	0.005673	0.010934	0.006555
0.007966	0.006105	0.009577	0.006771
0.005382	0.006302	0.009065	0.005423
0.006303	0.015957	0.013905	0.006803
0.004732	0.006547	0.010878	0.005826
0.005481	0.009649	0.013736	0.005691
0.005001	0.009209	0.013113	0.006964
0.009916	0.009309	0.011793	0.0092
0.009294	0.007831	0.013147	0.010083
0.013139	0.007816	0.013087	0.008282
0.004597	0.012195	0.008944	0.015904
0.00493	0.012882	0.009006	0.01353
0.007072	0.008365	0.00879	0.011707
0.009804	0.005692	0.011426	0.01042
0.009929	0.007695	0.012051	0.010567
0.006798	0.007905	0.012054	0.005804
0.006048	0.007082	0.011156	0.006404
0.008517	0.008478	0.011802	0.00954
0.007183	0.009671	0.007875	0.004162
0.005871	0.008373	0.005823	0.006634
0.003815	0.006851	0.009006	0.006139
0.003402	0.007949	0.008697	0.006647
0.004812	0.00943	0.010288	0.008471
0.003681	0.003347	0.008385	0.006241
0.005823	0.002525	0.011282	0.008145
0.004275	0.002156	0.007188	0.004541
0.006076	0.004706	0.008554	0.008166
0.003794	0.008474	0.008891	0.009999
0.004737	0.010085	0.01032	0.009134
0.008288	0.00803	0.013909	0.009534
0.006469	0.012353	0.009867	0.014229
0.007156	0.013326	0.009416	0.011073
0.010805	0.007807	0.010549	0.008249
0.011195	0.010393	0.013705	0.012349
0.012775	0.012138	0.011654	0.013307
0.013636	0.011115	0.012749	0.011058
0.013583	0.009308	0.010127	0.011322
0.026197	0.017483	0.024916	0.015941
0.014521	0.0142	0.016823	0.015106
0.009522	0.005693	0.007668	0.006876
0.01559	0.00383	0.0115	0.009125
0.009411	0.0042	0.013393	0.008472
0.007028	0.002427	0.014573	0.006876
0.005268	0.007369	0.011551	0.008173
0.006249	0.006905	0.012738	0.009914
0.003656	0.008699	0.010741	0.007488
0.005582	0.004414	0.013042	0.007384
0.005096	0.004222	0.012509	0.009484
0.004483	0.005863	0.011937	0.010248
0.005016	0.008816	0.015176	0.010577
0.005136	0.009177	0.012258	0.006676
0.004821	0.011484	0.017251	0.005792
0.00443	0.007002	0.012641	0.007528
0.003939	0.00536	0.011861	0.007159
0.003878	0.009938	0.011324	0.011591
0.005221	0.007103	0.011708	0.008655
0.00629	0.008261	0.01275	0.006227
0.005132	0.007569	0.011793	0.004757
0.005278	0.009265	0.01466	0.006214
0.00326	0.00552	0.008898	0.005201
0.004073	0.006025	0.011052	0.003276
0.006932	0.00213	0.009155	0.002189
0.01079	0.002046	0.012717	0.003195
0.004546	0.004574	0.010112	0.003746
0.004755	0.005757	0.011839	0.004906
0.005186	0.004668	0.011203	0.005034
0.004297	0.00422	0.00973	0.004201
0.003403	0.004527	0.017389	0.005323
0.004772	0.003491	0.010638	0.0041
0.003698	0.002994	0.011697	0.004226
0.004381	0.003437	0.012657	0.004812
0.004162	0.003312	0.011481	0.004583
0.004806	0.003314	0.014443	0.004514
0.00476	0.003545	0.013801	0.004639
0.004318	0.0033	0.012287	0.004114
0.004685	0.0034	0.012294	0.004749
0.003682	0.00334	0.009943	0.004068
0.004933	0.00303	0.013181	0.00409
0.004708	0.003502	0.012144	0.00455
0.005579	0.002113	0.012857	0.003406
0.003798	0.002817	0.007822	0.005303
0.004601	0.002661	0.011229	0.003857
0.006747	0.003107	0.015136	0.006801
0.00298	0.002145	0.008694	0.003139
0.002866	0.001337	0.007417	0.003493
0.005877	0.002654	0.013497	0.004741
0.006849	0.003447	0.012664	0.006084
0.00522	0.00372	0.012758	0.004493
0.004463	0.003433	0.013481	0.00525
0.004175	0.003022	0.011014	0.004399
0.005467	0.002611	0.013029	0.004495
0.005178	0.003223	0.013864	0.004431
0.004278	0.004747	0.01223	0.004552
0.004027	0.004467	0.012347	0.004334
0.005554	0.004954	0.013642	0.004713
0.003968	0.004856	0.013391	0.003817
0.003342	0.004023	0.009767	0.00287
0.004287	0.004633	0.011991	0.003976
0.003465	0.002745	0.009701	0.005326
0.00493	0.002544	0.013011	0.004238
0.005336	0.002918	0.011851	0.004873
0.003007	0.001918	0.00814	0.003506
0.004275	0.004927	0.008884	0.004162
0.005172	0.007989	0.012711	0.006676
0.004227	0.006312	0.00849	0.006993
0.009324	0.004529	0.013519	0.005475
0.010837	0.006616	0.010931	0.005009
0.015015	0.006411	0.013036	0.00686
0.00945	0.006549	0.011065	0.003845
0.012205	0.00983	0.014579	0.007444
0.009979	0.006148	0.014112	0.013604
0.01336	0.004646	0.015001	0.015825
0.014089	0.00371	0.008098	0.013913
0.010665	0.003434	0.008238	0.008291
0.010834	0.005286	0.011145	0.006277
0.005322	0.004623	0.008113	0.00898
0.006127	0.006718	0.007148	0.006011
0.013281	0.004394	0.01073	0.008087
0.015619	0.00503	0.015609	0.008011
0.005303	0.005124	0.008033	0.010418
0.005674	0.005349	0.010471	0.00571
0.003749	0.004683	0.008984	0.006927
0.00326	0.00279	0.008962	0.00817
0.004938	0.003672	0.010043	0.007988
0.003702	0.003904	0.009696	0.007801
0.003688	0.004356	0.009854	0.007351
0.005277	0.005764	0.009083	0.009062
0.004372	0.006348	0.007203	0.006346
0.008125	0.008225	0.010437	0.009872
0.008063	0.006244	0.010689	0.009164
0.01274	0.010946	0.010415	0.016487
0.009901	0.008345	0.012469	0.009894
0.007487	0.010147	0.010023	0.011263
0.006262	0.010693	0.009837	0.007335
0.006292	0.008872	0.010446	0.010058
0.008928	0.009309	0.012974	0.00741
0.007603	0.00424	0.010811	0.006905
0.007075	0.004063	0.010361	0.011036
0.008648	0.007693	0.008902	0.008561
0.012678	0.007189	0.011593	0.014178
0.006554	0.008179	0.00856	0.007789
0.008831	0.010332	0.009486	0.007868
0.009664	0.008492	0.008595	0.0134
0.01008	0.006965	0.011836	0.012907
0.010255	0.009818	0.01221	0.011415
0.012852	0.009844	0.013224	0.0103
0.015104	0.007643	0.017413	0.00644
0.012161	0.009077	0.015015	0.008707
0.007829	0.006218	0.011551	0.009193
0.007602	0.003508	0.012104	0.009233
0.009714	0.005415	0.011975	0.009091
0.006862	0.004518	0.010239	0.005839
0.00564	0.007274	0.009759	0.009082
0.005666	0.008097	0.00936	0.004897
0.005412	0.006544	0.009058	0.00522
0.011141	0.00976	0.012615	0.010293
0.011535	0.01369	0.014949	0.009517
0.010644	0.016172	0.018512	0.011399
0.007318	0.009128	0.011824	0.013563
0.007169	0.014851	0.010867	0.015552
0.006107	0.007402	0.011644	0.007
0.008579	0.008854	0.009184	0.009714
0.01143	0.004568	0.015013	0.007465
0.009237	0.008481	0.011671	0.011028
0.005034	0.004755	0.008229	0.009224
0.00947	0.004592	0.013739	0.011299
0.008628	0.005323	0.008769	0.006687
0.012653	0.006677	0.013542	0.006575
0.006241	0.006702	0.009281	0.008921
0.007238	0.008211	0.010575	0.014328
0.01133	0.009225	0.011666	0.010911
0.016467	0.010228	0.014905	0.015181
0.01145	0.0095	0.012836	0.010786
0.005893	0.006375	0.007795	0.006195
0.010257	0.009427	0.011895	0.007319
0.011667	0.00699	0.008725	0.009898
0.005764	0.0067	0.006401	0.006173
0.005373	0.007373	0.005624	0.010062
0.003755	0.005774	0.006751	0.006228
0.005204	0.00619	0.009817	0.009598
0.003948	0.005111	0.009366	0.007432
0.007946	0.009912	0.011659	0.007822
0.004867	0.009245	0.009055	0.006473
0.006115	0.007204	0.00882	0.005698
0.0081	0.00761	0.009997	0.006395
0.006254	0.006939	0.010416	0.007093
0.005676	0.006436	0.011455	0.006831
0.006162	0.004721	0.010568	0.006674
0.008887	0.008007	0.009212	0.005233
0.010087	0.00515	0.007857	0.00678
0.010547	0.005712	0.010531	0.00811
0.006894	0.006185	0.010252	0.00711
0.007137	0.005036	0.008794	0.009629
0.010349	0.007564	0.012876	0.007842
0.016864	0.01292	0.016893	0.005709
0.015593	0.009809	0.016065	0.005256
0.008552	0.005252	0.0092	0.003323
0.01148	0.00509	0.013269	0.003437
0.011812	0.004066	0.010301	0.004742
0.007004	0.005129	0.010212	0.008187
0.01116	0.003156	0.010686	0.011869
0.007508	0.006831	0.011347	0.0091
0.007844	0.013422	0.012157	0.007202
0.00632	0.007319	0.011882	0.008807
0.010749	0.006918	0.011365	0.005478
0.008054	0.007767	0.009639	0.008188
0.005631	0.008043	0.00735	0.009329
0.011077	0.01149	0.010036	0.009918
0.008259	0.004687	0.011447	0.007806
0.006822	0.005832	0.007957	0.006341
0.016978	0.009477	0.018327	0.015827
0.006652	0.004433	0.010911	0.00699
0.004489	0.007894	0.011183	0.00822
0.003374	0.005133	0.007958	0.005171
0.004389	0.002862	0.007924	0.005246
0.008682	0.001841	0.009609	0.008853
0.007058	0.004158	0.009917	0.008351
0.012209	0.009363	0.012271	0.008241
0.014744	0.012421	0.01634	0.008754
0.015095	0.003893	0.012257	0.01022
0.007722	0.003674	0.009507	0.006433
0.00528	0.003182	0.008784	0.007045
0.005611	0.005873	0.010119	0.005978
0.005818	0.006313	0.008882	0.006393
0.004568	0.006572	0.008601	0.006488
0.009661	0.005626	0.009795	0.008236
0.014045	0.007642	0.015659	0.010638
0.010426	0.005859	0.011265	0.007002
0.009166	0.003259	0.010826	0.006744
0.011745	0.004911	0.01144	0.007607
0.011395	0.005023	0.012754	0.007619
0.00791	0.005417	0.010566	0.008464
0.003929	0.005102	0.00705	0.006881
0.010631	0.003894	0.010287	0.009784
0.009529	0.008855	0.00955	0.008974
0.007296	0.005385	0.0071	0.008086
0.006873	0.010143	0.0089	0.009946
0.009729	0.012333	0.013479	0.014304
0.007727	0.010137	0.011101	0.008168
0.009272	0.006424	0.011234	0.006274
0.007689	0.003879	0.008756	0.005761
0.006129	0.006021	0.006745	0.00952
0.012728	0.011	0.015887	0.011188
0.011721	0.010474	0.01323	0.010781
0.015133	0.009565	0.01582	0.009873
0.020597	0.00779	0.018381	0.014523
0.011606	0.00582	0.01112	0.007731
0.012492	0.006597	0.012324	0.010644
0.013855	0.006987	0.014247	0.008355
0.011867	0.004893	0.013678	0.009063
0.011726	0.006187	0.014703	0.007138
0.00957	0.006582	0.008902	0.006395
0.012612	0.006186	0.008612	0.009459
0.011225	0.008756	0.010454	0.006166
0.010133	0.003712	0.008618	0.007292
0.011536	0.00676	0.009966	0.00726
0.009343	0.010237	0.014494	0.007774
0.007523	0.005738	0.009451	0.007276
0.004948	0.005862	0.007236	0.008134
0.008236	0.003911	0.008676	0.00862
0.005619	0.006378	0.006841	0.007467
0.012625	0.00966	0.012247	0.008348
0.00397	0.003876	0.007267	0.004309
0.007035	0.003794	0.011028	0.008288
0.015159	0.003088	0.011965	0.009559
0.009882	0.0038	0.009662	0.007908
0.011159	0.012531	0.01358	0.013873
0.008645	0.010075	0.012123	0.010092
0.008849	0.00922	0.009414	0.009229
0.00631	0.005919	0.008449	0.008334
0.007107	0.008572	0.009911	0.007643
0.01028	0.014505	0.01249	0.010602
0.009002	0.015205	0.008455	0.015476
0.007582	0.007616	0.009859	0.011059
0.009455	0.003744	0.012141	0.007034
0.011925	0.00707	0.009184	0.007258
0.009666	0.00651	0.008571	0.006541
0.010674	0.005563	0.00729	0.010195
0.005853	0.002108	0.009357	0.008451
0.006579	0.003057	0.008704	0.007936
0.010391	0.008767	0.009325	0.006183
0.008607	0.006261	0.010816	0.01009
0.008822	0.003221	0.010674	0.007948
0.013052	0.007918	0.010694	0.009735
0.011026	0.005237	0.013928	0.007824
0.011431	0.005481	0.011608	0.006327
0.009001	0.00958	0.007419	0.00719
0.010441	0.010525	0.018803	0.017829
0.006094	0.005007	0.008535	0.004849
0.006409	0.006004	0.006806	0.006862
0.003315	0.007431	0.006619	0.0082
0.008402	0.007744	0.011991	0.007379
0.010128	0.008178	0.013141	0.008937
0.0036	0.004288	0.007862	0.006454
0.00494	0.006658	0.008175	0.005624
0.009502	0.002571	0.011464	0.007316
0.005785	0.002081	0.00928	0.00518
0.010103	0.00542	0.012708	0.008133
0.006436	0.004782	0.009026	0.007903
0.007263	0.008236	0.009212	0.008965
0.007198	0.006278	0.008979	0.007517
0.009541	0.007468	0.010137	0.007997
0.009021	0.008071	0.010964	0.006877
0.006139	0.006354	0.006544	0.00896
0.005838	0.006374	0.008566	0.009384
0.006712	0.007203	0.008873	0.01162
0.008662	0.005922	0.010201	0.007495
0.009008	0.006689	0.012781	0.007796
0.014615	0.009826	0.012816	0.015721
0.012716	0.007743	0.012415	0.013672
0.018244	0.01475	0.021236	0.017041
0.011579	0.008433	0.015204	0.014766
0.008041	0.005016	0.011728	0.006666
0.006836	0.003203	0.011066	0.007879
0.006831	0.003564	0.010146	0.005668
0.00686	0.00308	0.01112	0.005643
0.01197	0.011095	0.014094	0.00718
0.010015	0.004933	0.01559	0.007304
0.00634	0.003259	0.011734	0.004237
0.009174	0.001647	0.012334	0.004245
0.00561	0.004331	0.009778	0.005083
0.005017	0.006299	0.009808	0.005369
0.006097	0.003408	0.010181	0.004984
0.005162	0.005846	0.008354	0.004609
0.00902	0.007025	0.011221	0.007669
0.01019	0.004017	0.010108	0.006889
0.007503	0.004018	0.008761	0.005772
0.005232	0.006436	0.007556	0.006597
0.010676	0.007933	0.011501	0.009058
0.006115	0.004604	0.007552	0.008566
0.004957	0.003498	0.007506	0.006358
0.009445	0.0041	0.007759	0.009674
0.006785	0.003964	0.008088	0.005601
0.008168	0.00199	0.010386	0.008965
0.007278	0.004679	0.010118	0.005282
0.006104	0.005071	0.009806	0.004603
0.008828	0.002697	0.008392	0.010342
0.010014	0.009995	0.010498	0.010167
0.013957	0.010654	0.014634	0.011695
0.008811	0.009126	0.009677	0.009138
0.00825	0.005339	0.010903	0.007576
0.007588	0.004643	0.009508	0.007888
0.006622	0.005756	0.007755	0.007994
0.012786	0.0066	0.012717	0.014465
0.010411	0.004354	0.010948	0.012382
0.006941	0.009159	0.010542	0.012375
0.007387	0.004778	0.009126	0.009081
0.008607	0.004108	0.009011	0.006315
0.012255	0.008042	0.011672	0.005593
0.008011	0.006171	0.009488	0.006222
0.008761	0.008824	0.010077	0.00957
0.010781	0.007222	0.013029	0.004624
0.007197	0.005567	0.010575	0.004443
0.012696	0.011341	0.013323	0.008085
0.008797	0.006634	0.011275	0.006
0.009763	0.008181	0.012215	0.008387
0.008082	0.005478	0.008571	0.00798
0.008128	0.006523	0.01031	0.009167
0.005585	0.005761	0.007808	0.005473
0.007066	0.004832	0.011599	0.007164
0.015171	0.005776	0.013102	0.008688
0.015201	0.003206	0.018188	0.012395
0.012478	0.002868	0.0131	0.017116
0.008683	0.00421	0.010918	0.006696
0.007901	0.005232	0.010134	0.00787
0.008709	0.008137	0.013514	0.006517
0.012544	0.006319	0.010564	0.008568
0.012577	0.008298	0.011617	0.01166
0.013104	0.006758	0.015524	0.007586
0.01137	0.008282	0.012504	0.007788
0.01303	0.011836	0.015222	0.00967
0.009981	0.007705	0.009732	0.005837
0.016737	0.007599	0.014866	0.008112
0.016037	0.00461	0.013839	0.004964
0.008004	0.006059	0.010283	0.005453
0.009829	0.005312	0.011266	0.006919
0.009371	0.006175	0.007993	0.007465
0.008912	0.00416	0.009303	0.006823
0.008971	0.007197	0.012417	0.004858
0.012664	0.008054	0.011041	0.01049
0.006657	0.004373	0.006567	0.005431
0.010265	0.007452	0.010205	0.006985
0.007833	0.005933	0.008331	0.006265
0.008823	0.006026	0.009417	0.009924
0.008734	0.003441	0.006486	0.007988
0.012159	0.005211	0.009602	0.007425
0.018986	0.007262	0.011425	0.016632
0.009526	0.010385	0.009225	0.010154
0.009722	0.006788	0.01033	0.010039
0.009381	0.006264	0.010649	0.008955
0.011703	0.003446	0.010846	0.007017
0.009971	0.006017	0.01213	0.01261
0.010267	0.008607	0.009179	0.011551
0.011122	0.005705	0.012075	0.007233
0.007951	0.00865	0.010522	0.010723
0.006305	0.006284	0.006092	0.014345
0.00621	0.005916	0.00705	0.009981
0.008016	0.006579	0.009722	0.011884
0.010423	0.004913	0.009386	0.00755
0.010784	0.007347	0.009584	0.008848
0.013994	0.007946	0.013721	0.011445
0.0102	0.005305	0.009551	0.007487
0.011696	0.006286	0.012329	0.008953
0.011239	0.006671	0.010644	0.011807
0.013559	0.008193	0.014494	0.007575
0.009841	0.009901	0.009753	0.008035
0.012199	0.009659	0.011128	0.008979
0.010071	0.006832	0.009785	0.009332
0.009263	0.006964	0.009434	0.00765
0.013215	0.004494	0.014001	0.007935
0.012849	0.006352	0.011703	0.009452
0.014066	0.004095	0.013454	0.016899
0.014857	0.003502	0.014508	0.01624
0.012923	0.003814	0.014343	0.017885
0.015062	0.00395	0.015224	0.007295
0.023645	0.00797	0.024941	0.015558
0.014608	0.004726	0.016625	0.011315
0.009913	0.00901	0.011315	0.005985
0.014199	0.010689	0.013241	0.009021
0.0117	0.006956	0.011281	0.006636
0.00888	0.007487	0.0083	0.010601
0.009678	0.006745	0.011675	0.009413
0.014204	0.011302	0.012442	0.012819
0.01642	0.006633	0.016527	0.009825
0.016602	0.006792	0.012087	0.013886
0.011062	0.00398	0.007452	0.011101
0.013678	0.006898	0.012275	0.007936
0.014395	0.004724	0.010242	0.010986
0.013558	0.009442	0.010174	0.011143
0.015248	0.007121	0.012721	0.008003
0.018028	0.009429	0.013983	0.009974
0.015305	0.007831	0.010704	0.012201
0.013943	0.010443	0.009997	0.011374
0.015769	0.011862	0.014361	0.013961
0.011685	0.007759	0.011821	0.009221
0.015528	0.007043	0.015751	0.008735
0.010761	0.006004	0.012054	0.010195
0.009658	0.00788	0.011289	0.009954
0.00928	0.009778	0.011163	0.01163
0.011057	0.005622	0.011157	0.008085
0.011793	0.008127	0.01096	0.009389
0.015581	0.008862	0.012357	0.015434
0.018598	0.014577	0.018682	0.017389
0.013936	0.007512	0.01326	0.011143
0.014902	0.01056	0.015131	0.014099
0.021443	0.011456	0.021129	0.01716
0.014313	0.010861	0.015857	0.013922
0.01152	0.007682	0.011594	0.011088
0.016131	0.013556	0.014873	0.016723
0.015565	0.012499	0.015915	0.016683
0.016812	0.008771	0.014749	0.018028
0.018445	0.012308	0.019873	0.015027
0.019569	0.013429	0.01707	0.01569
0.014654	0.011357	0.015067	0.014954
0.019656	0.014813	0.018378	0.019736
0.018251	0.009964	0.015586	0.014848
0.014381	0.007236	0.012873	0.009952
0.01542	0.011657	0.014821	0.013728
0.015331	0.011073	0.012683	0.012754
0.013182	0.005255	0.010021	0.011324
0.012632	0.00704	0.010402	0.01322
0.009352	0.009217	0.010785	0.00762
0.013569	0.008683	0.011166	0.010175
0.016225	0.009777	0.012905	0.011881
0.017284	0.0128	0.014064	0.016122
0.00949	0.006268	0.012837	0.013232
0.014409	0.012381	0.011105	0.016122
0.010866	0.008629	0.010364	0.010698
0.018958	0.010666	0.013232	0.017085
0.017373	0.012302	0.013457	0.012828
0.017238	0.010351	0.014615	0.015833
0.013548	0.010186	0.011916	0.013282
0.016581	0.003457	0.006224	0.017468
0.013259	0.001982	0.005456	0.017816
0.005479	0.001904	0.004612	0.011297
0.014212	0.011202	0.00826	0.012648
0.011142	0.007451	0.010282	0.006908
0.008868	0.012939	0.007038	0.007823
0.012366	0.007357	0.008688	0.009735
0.013116	0.008766	0.013717	0.011028
0.013397	0.007995	0.015095	0.010105
0.005256	0.00542	0.004064	0.007513
0.012194	0.00719	0.00904	0.012058
0.008782	0.004491	0.004947	0.008875
0.018581	0.015259	0.013937	0.012257
0.006401	0.007723	0.005555	0.0046
0.0153	0.012617	0.006629	0.01528
0.009944	0.006524	0.006048	0.009497
0.01431	0.012181	0.010517	0.014371
0.015717	0.014273	0.009534	0.015878
0.018255	0.017882	0.013147	0.015785
0.01123	0.010106	0.008807	0.012995
0.018429	0.013729	0.013642	0.015845
0.015088	0.016046	0.013557	0.017026
0.01341	0.013469	0.008427	0.016709
0.010663	0.009078	0.004398	0.011827
0.010811	0.015338	0.003057	0.011655
0.018295	0.017774	0.015312	0.013622
0.014402	0.006823	0.010459	0.012465
0.015691	0.003611	0.009217	0.016868
0.009959	0.008324	0.006153	0.011417
0.007586	0.002659	0.006155	0.011303
0.017624	0.009766	0.010511	0.006988
0.014415	0.009211	0.01528	0.013199
0.020537	0.011808	0.015438	0.013662
0.015541	0.01166	0.013912	0.014021
0.018112	0.01256	0.016744	0.020798
0.020427	0.017397	0.019701	0.019296
0.021282	0.022157	0.018473	0.022366
0.017405	0.015285	0.01361	0.015864
0.023919	0.02438	0.022295	0.025033
0.01845	0.010759	0.018187	0.015894
0.017169	0.012946	0.012503	0.013229
0.015034	0.011227	0.01154	0.014789
0.011867	0.009822	0.010165	0.013767
0.011644	0.008682	0.01048	0.014031
0.015532	0.014815	0.010585	0.016409
0.011998	0.007734	0.00977	0.010701
0.012813	0.011381	0.009341	0.01353
0.012803	0.006177	0.009447	0.008048
0.012636	0.005299	0.007366	0.010618
0.017482	0.00865	0.017105	0.015943
0.013988	0.014821	0.012137	0.005813
0.020504	0.014613	0.017732	0.016185
0.01468	0.009547	0.013126	0.0108
0.015543	0.009752	0.015503	0.011978
0.012792	0.009418	0.011244	0.013505
0.013275	0.008665	0.010949	0.013934
0.015801	0.011625	0.015265	0.01709
0.013421	0.008894	0.012335	0.011436
0.017534	0.012508	0.015773	0.017078
0.01531	0.010512	0.016168	0.014457
0.005034	0.00135	0.007227	0.008418
0.003936	0.00267	0.005395	0.010746
0.008759	0.005934	0.011399	0.012769
0.015027	0.01058	0.014346	0.015409
0.018564	0.007274	0.018313	0.018529
0.020298	0.015628	0.017749	0.019096
0.010866	0.00907	0.009773	0.008577
0.013108	0.006485	0.014079	0.012091
0.01478	0.008822	0.014166	0.013682
0.012708	0.012692	0.014314	0.010842
0.01572	0.010643	0.015893	0.012238
0.023889	0.020908	0.019373	0.020302
0.015876	0.017022	0.014604	0.012448
0.01295	0.014485	0.012733	0.011821
0.014907	0.013872	0.014021	0.014578
0.003078	0.005535	0.002412	0.009026
0.011587	0.009404	0.011914	0.010142
0.011754	0.015472	0.014881	0.013593
0.01703	0.017047	0.017157	0.017342
0.019006	0.011125	0.012108	0.014992
0.012332	0.010183	0.004038	0.011431
0.007791	0.005763	0.00913	0.006145
0.010734	0.006504	0.00783	0.007087
0.012373	0.005446	0.010301	0.008287
0.013057	0.009605	0.006208	0.006448
0.015631	0.012399	0.012094	0.0123
0.012562	0.011902	0.011954	0.009878
0.014264	0.011168	0.009647	0.012875
0.018906	0.012737	0.017334	0.012919
0.015924	0.013722	0.014362	0.014005
0.014118	0.010129	0.009884	0.009197
0.011276	0.012433	0.00968	0.011876
0.013756	0.00802	0.009214	0.00886
0.009371	0.011093	0.010839	0.0114
0.009573	0.006127	0.006996	0.008005
0.013325	0.007924	0.011845	0.012161
0.013747	0.011199	0.012761	0.016801
0.01147	0.008859	0.009809	0.011179
0.011041	0.011974	0.009377	0.009489
0.014367	0.01042	0.011008	0.010888
0.007346	0.003472	0.004726	0.011031
0.01555	0.008887	0.011515	0.017715
0.012402	0.011375	0.01236	0.007647
0.01093	0.007153	0.009742	0.014377
0.012104	0.010285	0.011516	0.016314
0.016926	0.013038	0.013559	0.014595
0.018977	0.015326	0.017287	0.013875
0.009725	0.009807	0.008637	0.01209
0.011559	0.011716	0.010126	0.01261
0.012476	0.008709	0.008513	0.012138
0.014653	0.010761	0.011829	0.017961
0.016797	0.014203	0.010022	0.020761
0.011889	0.006418	0.012951	0.015598
0.006879	0.008917	0.008561	0.011895
0.005345	0.01008	0.006022	0.008576
0.01391	0.011778	0.013282	0.008459
0.00767	0.006395	0.009363	0.006261
0.005832	0.004067	0.006749	0.004625
0.006821	0.007457	0.009932	0.013083
0.012261	0.011849	0.013312	0.010435
0.010654	0.008152	0.00974	0.010035
0.012995	0.008982	0.009359	0.012246
0.016894	0.015785	0.007867	0.022277
0.018031	0.014077	0.010914	0.01546
0.015361	0.014606	0.00822	0.015228
0.013208	0.010744	0.007356	0.011077
0.026924	0.022386	0.02025	0.025272
0.008254	0.00401	0.004541	0.002737
0.010242	0.004591	0.00404	0.008337
0.015975	0.011325	0.011294	0.012485
0.015	0.006942	0.012923	0.009401
0.016605	0.00757	0.013618	0.011842
0.013923	0.009235	0.006168	0.011179
0.025043	0.013922	0.021344	0.02345
0.017802	0.016037	0.005238	0.015377
0.015412	0.010081	0.008765	0.015119
0.015232	0.013939	0.009834	0.015415
0.011869	0.008405	0.007237	0.010862
0.022197	0.013637	0.012097	0.019329
0.017803	0.013505	0.003486	0.017441
0.012814	0.00841	0.010083	0.013202
0.012988	0.00713	0.005473	0.011934
0.003687	0.003264	0.004026	0.006456
0.010949	0.00947	0.007886	0.01035
0.016569	0.009841	0.009511	0.012013
0.012225	0.008851	0.007455	0.00798
0.012729	0.008362	0.00799	0.010209
0.013576	0.005474	0.010742	0.010492
0.011826	0.008018	0.007894	0.009245
0.013696	0.006828	0.008674	0.012273
0.013966	0.008438	0.007087	0.008948
0.015398	0.008594	0.007359	0.009652
0.011528	0.010549	0.008899	0.013341
0.008255	0.007474	0.004978	0.006177
0.005454	0.008883	0.01206	0.010326
0.005123	0.006804	0.007273	0.005978
0.00891	0.007762	0.007629	0.010439
0.008779	0.007739	0.00682	0.009656
0.007729	0.007262	0.004648	0.007636
0.006687	0.005552	0.004213	0.004286
0.01234	0.009448	0.008156	0.008395
0.015027	0.009266	0.010559	0.010508
0.008535	0.006819	0.008912	0.006763
0.007644	0.011235	0.00642	0.008887
0.013746	0.010305	0.009346	0.010246
0.016527	0.009544	0.011895	0.011738
0.013321	0.004647	0.007868	0.008929
0.016527	0.008596	0.010388	0.00891
0.009514	0.008186	0.010594	0.008309
0.007916	0.003885	0.008768	0.008736
0.015989	0.006335	0.008798	0.008139
0.01018	0.006086	0.005643	0.009937
0.009948	0.006234	0.007962	0.008244
0.00632	0.004129	0.005626	0.012524
0.005802	0.008077	0.008348	0.00751
0.010421	0.009037	0.007654	0.008446
0.010118	0.00633	0.007566	0.010446
0.005684	0.002798	0.006905	0.008855
0.009573	0.003181	0.008006	0.01016
0.010373	0.004677	0.00869	0.010115
0.011757	0.00495	0.009739	0.008412
0.012926	0.009018	0.010364	0.009881
0.009961	0.005697	0.009417	0.009329
0.010618	0.010292	0.011031	0.010639
0.011848	0.014008	0.013358	0.013513
0.010901	0.007053	0.009687	0.011154
0.007369	0.007298	0.009876	0.010794
0.005319	0.00961	0.00793	0.022351
0.012722	0.006688	0.011773	0.010837
0.013456	0.006478	0.01013	0.007384
0.011911	0.004154	0.008578	0.006477
0.012476	0.005984	0.011134	0.00924
0.011425	0.008091	0.007932	0.006902
0.01074	0.006076	0.007612	0.008027
0.012676	0.008747	0.011318	0.012607
0.011677	0.007781	0.008856	0.012713
0.012447	0.007456	0.01341	0.009655
0.010314	0.007994	0.009312	0.009193
0.006567	0.008109	0.0074	0.011671
0.00859	0.004889	0.010057	0.007603
0.008459	0.007449	0.008135	0.012776
0.009854	0.008135	0.010367	0.015503
0.007089	0.005222	0.007547	0.009545
0.006004	0.006293	0.010262	0.00853
0.005207	0.004766	0.006667	0.005267
0.004678	0.002469	0.006223	0.006063
0.01465	0.010723	0.010795	0.020466
0.006253	0.005042	0.005118	0.008938
0.006685	0.008531	0.00734	0.010846
0.015731	0.011729	0.013152	0.015177
0.013126	0.006828	0.010329	0.015915
0.010099	0.008171	0.008284	0.008828
0.011125	0.009084	0.00986	0.007206
0.007445	0.008368	0.007404	0.006334
0.007465	0.008126	0.008388	0.008103
0.011245	0.00865	0.011545	0.00781
0.01317	0.011055	0.011635	0.005112
0.006621	0.007531	0.009252	0.005111
0.010489	0.008103	0.013152	0.008075
0.016459	0.012788	0.012268	0.01142
0.006747	0.006511	0.008013	0.005473
0.006883	0.009036	0.007056	0.013201
0.005959	0.007542	0.010213	0.011634
0.010092	0.008845	0.011635	0.01203
0.006371	0.012439	0.006847	0.015134
0.007577	0.005997	0.004956	0.005798
0.01148	0.009484	0.008644	0.009869
0.00567	0.01059	0.006128	0.014037
0.01122	0.009652	0.009943	0.013087
0.011503	0.009497	0.011074	0.007857
0.006089	0.007086	0.00662	0.007983
0.004974	0.00745	0.007692	0.010139
0.008074	0.008481	0.007995	0.010579
0.010037	0.006151	0.010187	0.007867
0.009709	0.007125	0.007156	0.008704
0.007092	0.008074	0.00839	0.006796
0.007832	0.005337	0.009853	0.006794
0.012685	0.008092	0.007924	0.006229
0.013813	0.009337	0.008782	0.005701
0.008194	0.010108	0.009265	0.006403
0.013307	0.008915	0.015659	0.005566
0.009416	0.005432	0.006932	0.011858
0.013646	0.010427	0.010638	0.01099
0.009382	0.007434	0.010445	0.008843
0.008831	0.00497	0.0086	0.011555
0.005831	0.008768	0.006976	0.00884
0.01151	0.012446	0.017354	0.012976
0.006587	0.010553	0.008982	0.008527
0.007103	0.006229	0.005601	0.010893
0.013581	0.010401	0.013649	0.007117
0.015189	0.008952	0.013523	0.007199
0.01009	0.008536	0.008887	0.011516
0.008529	0.008045	0.010427	0.009287
0.007103	0.0112	0.010083	0.008709
0.014331	0.011899	0.015326	0.014843
0.010493	0.009781	0.010463	0.008709
0.01156	0.008991	0.007057	0.009838
0.010011	0.008637	0.011755	0.009038
0.012654	0.009047	0.014815	0.013023
0.010885	0.008552	0.01003	0.0113
0.010329	0.007206	0.011339	0.008878
0.009055	0.004758	0.010903	0.005915
0.014039	0.004861	0.01452	0.014251
0.017741	0.013961	0.021618	0.019185
0.023275	0.012254	0.022845	0.016158
0.011605	0.007098	0.015624	0.010904
0.008412	0.005043	0.011156	0.012519
0.013023	0.016898	0.011454	0.016452
0.005355	0.01038	0.007202	0.018236
0.006523	0.011298	0.008131	0.017723
0.011471	0.008977	0.010281	0.008148
0.014918	0.00903	0.010972	0.008329
0.014644	0.005145	0.010788	0.006406
0.009153	0.010347	0.009021	0.006914
0.010303	0.011907	0.011173	0.008046
0.009489	0.012425	0.010857	0.004627
0.007568	0.009978	0.007286	0.004458
0.009972	0.008158	0.010371	0.006652
0.006929	0.012377	0.008172	0.0082
0.008129	0.004341	0.013373	0.016043
0.010157	0.002988	0.015778	0.010608
0.008527	0.001626	0.013779	0.006661
0.007341	0.00716	0.009583	0.013279
0.009269	0.007557	0.007616	0.014022
0.007839	0.008271	0.010817	0.00547
0.005819	0.005787	0.007198	0.005099
0.008707	0.007743	0.008994	0.012067
0.011148	0.005189	0.010858	0.010296
0.010032	0.005942	0.011198	0.00854
0.007604	0.004044	0.009169	0.007565
0.00501	0.007141	0.007359	0.006083
0.008352	0.004911	0.011247	0.009459
0.007755	0.003617	0.007296	0.006696
0.006382	0.006565	0.009388	0.010821
0.00962	0.010318	0.010307	0.010824
0.012493	0.006763	0.014391	0.009153
0.009631	0.004206	0.013088	0.007189
0.00737	0.004776	0.010125	0.0058
0.009099	0.004733	0.010362	0.004546
0.011785	0.00457	0.01327	0.005229
0.007189	0.002082	0.011799	0.00446
0.005775	0.006362	0.011418	0.0079
0.011773	0.010559	0.014586	0.009923
0.016198	0.009525	0.015534	0.008394
0.01383	0.009609	0.012515	0.008898
0.010832	0.01141	0.009403	0.010968
0.009111	0.009953	0.009057	0.014417
0.011736	0.005033	0.011701	0.005005
0.012056	0.005582	0.01178	0.011955
0.010201	0.008053	0.009154	0.010266
0.007355	0.008918	0.008007	0.008804
0.00856	0.00416	0.009164	0.007276
0.010455	0.0082	0.010076	0.005274
0.008143	0.004187	0.009128	0.008271
0.011786	0.004301	0.012144	0.008963
0.01011	0.008796	0.008757	0.01108
0.012849	0.006682	0.011404	0.009062
0.009669	0.008522	0.009219	0.008748
0.006319	0.006139	0.006424	0.007121
0.006609	0.004879	0.006294	0.006565
0.007129	0.006395	0.006513	0.008121
0.011691	0.008263	0.008188	0.009485
0.008835	0.00582	0.008448	0.008244
0.006035	0.005354	0.007868	0.008873
0.00554	0.00649	0.00953	0.010794
0.004841	0.006511	0.007767	0.007966
0.005907	0.00868	0.006873	0.006508
0.00544	0.008956	0.006538	0.006951
0.005546	0.008999	0.008335	0.006989
0.005749	0.005029	0.007726	0.006171
0.008486	0.006279	0.007559	0.009035
0.012167	0.007254	0.012388	0.010524
0.007081	0.005068	0.008295	0.008288
0.008977	0.006192	0.009766	0.010829
0.00742	0.004566	0.007738	0.008294
0.014173	0.007119	0.014334	0.013356
0.017612	0.007792	0.018299	0.007861
0.015681	0.007696	0.014943	0.008744
0.013655	0.008006	0.008538	0.007194
0.008985	0.007953	0.007737	0.009942
0.015252	0.011353	0.014477	0.018238
0.016954	0.008822	0.01383	0.011592
0.023179	0.008313	0.023423	0.019567
0.013881	0.008365	0.010615	0.018716
0.012569	0.014036	0.011961	0.018386
0.015225	0.008491	0.01525	0.01277
0.008768	0.00639	0.009145	0.007344
0.016317	0.004589	0.013401	0.013239
0.011892	0.005948	0.010231	0.004053
0.011757	0.007046	0.013304	0.009732
0.010363	0.006865	0.010012	0.007339
0.0088	0.007528	0.008872	0.008543
0.008999	0.005724	0.007573	0.006185
0.010389	0.005662	0.010259	0.00691
0.012335	0.006042	0.011556	0.008795
0.012589	0.005139	0.011549	0.004836
0.005618	0.009381	0.005689	0.006531
0.0135	0.010354	0.014468	0.006871
0.013595	0.00711	0.01358	0.005532
0.010442	0.00714	0.010114	0.007165
0.007622	0.00514	0.008727	0.005374
0.018139	0.006693	0.01983	0.013975
0.014453	0.007551	0.015778	0.011391
0.011582	0.011975	0.011317	0.010365
0.00774	0.003544	0.008568	0.00779
0.005802	0.003965	0.00846	0.00898
0.010259	0.005299	0.01356	0.012917
0.013251	0.008843	0.015397	0.013812
0.016088	0.00618	0.016216	0.015391
0.018659	0.008823	0.018855	0.012487
0.016852	0.007182	0.018344	0.013357
0.010253	0.007321	0.00949	0.007989
0.012256	0.01204	0.012801	0.01272
0.009224	0.014043	0.013195	0.007306
0.006095	0.007453	0.009415	0.006434
0.00646	0.008796	0.009171	0.005499
0.00841	0.007753	0.010207	0.007612
0.011242	0.004849	0.014439	0.008924
0.019031	0.007895	0.018195	0.01423
0.011404	0.010123	0.014442	0.009878
0.008946	0.002992	0.012408	0.004455
0.010789	0.007526	0.012173	0.00631
0.013456	0.010763	0.012774	0.014189
0.014088	0.012081	0.018543	0.007255
0.011099	0.007509	0.012756	0.007187
0.012501	0.007914	0.013632	0.011625
0.020839	0.015325	0.015562	0.013577
0.010891	0.014945	0.014636	0.013371
0.010641	0.013985	0.01348	0.010529
0.013841	0.010887	0.011471	0.010582
0.013472	0.009492	0.012422	0.007626
0.010751	0.008221	0.008687	0.008891
0.020834	0.013959	0.017989	0.012783
0.016276	0.009999	0.012616	0.012334
0.012071	0.010682	0.007312	0.010211
0.016918	0.012723	0.013966	0.012385
0.013981	0.009724	0.012797	0.018475
0.007314	0.006586	0.007589	0.011159
0.012165	0.00532	0.012205	0.007481
0.005972	0.003084	0.009317	0.010426
0.011013	0.004932	0.014833	0.010696
0.011532	0.007531	0.01086	0.010643
0.018186	0.016421	0.016173	0.009788
0.010832	0.009352	0.010374	0.009617
0.007872	0.004524	0.006544	0.006321
0.008279	0.00544	0.006399	0.007153
0.010096	0.004627	0.010157	0.006233
0.012954	0.004123	0.013116	0.010102
0.012027	0.007366	0.009448	0.009565
0.011468	0.014905	0.009238	0.014779
0.015744	0.011965	0.01508	0.009841
0.008858	0.006185	0.009977	0.008931
0.014093	0.010171	0.010129	0.01323
0.007746	0.009708	0.010297	0.009139
0.005935	0.006836	0.007684	0.010173
0.008209	0.003154	0.010991	0.01472
0.010539	0.002867	0.011926	0.005843
0.008032	0.003594	0.009854	0.006738
0.003304	0.002103	0.005224	0.005862
0.006172	0.002036	0.008251	0.005928
0.005995	0.001381	0.008653	0.003274
0.007058	0.001515	0.009214	0.004834
0.004998	0.001261	0.007999	0.003281
0.0079	0.00181	0.011572	0.002993
0.006654	0.001314	0.01045	0.00321
0.009198	0.001846	0.012601	0.003512
0.004965	0.006615	0.006862	0.006858
0.007059	0.002939	0.010479	0.008867
0.004821	0.002605	0.008323	0.008402
0.006285	0.008015	0.007754	0.007955
0.006199	0.007912	0.007288	0.007863
0.006181	0.004733	0.007553	0.005079
0.013228	0.00761	0.01071	0.004269
0.021802	0.013649	0.022368	0.008836
0.010717	0.007865	0.01265	0.006391
0.009133	0.004701	0.01174	0.005735
0.011991	0.006992	0.013659	0.011489
0.008043	0.003819	0.010991	0.00744
0.007609	0.00265	0.0088	0.005749
0.00657	0.001531	0.011664	0.009228
0.005778	0.004193	0.01238	0.00981
0.00835	0.005679	0.011049	0.011121
0.00457	0.001908	0.005891	0.004281
0.003996	0.002161	0.007164	0.006484
0.003566	0.002369	0.007567	0.006895
0.003841	0.00227	0.007985	0.00955
0.003846	0.002142	0.006461	0.006437
0.003507	0.001383	0.008648	0.005569
0.005632	0.001867	0.011947	0.007815
0.00353	0.002107	0.011033	0.006463
0.003909	0.002594	0.009163	0.005097
0.003912	0.002253	0.009701	0.004344
0.007408	0.002401	0.011461	0.005166
0.006441	0.002813	0.012661	0.006274
0.010842	0.003141	0.015615	0.006627
0.005895	0.002691	0.010272	0.004914
0.005745	0.003463	0.01011	0.00467
0.006748	0.003458	0.013006	0.005773
0.005715	0.003499	0.011387	0.005863
0.005006	0.004665	0.009782	0.004774
0.004801	0.004776	0.010409	0.00514
0.005529	0.004958	0.01184	0.005925
0.004339	0.004988	0.008987	0.00535
0.004942	0.004527	0.009934	0.004647
0.004744	0.004192	0.008352	0.004432
0.004184	0.004388	0.008458	0.005554
0.012698	0.003935	0.015456	0.011539
0.007861	0.003712	0.010956	0.005362
0.004412	0.003457	0.005837	0.005343
0.005888	0.003854	0.0095	0.004002
0.008863	0.004988	0.014876	0.003814
0.006187	0.00525	0.012929	0.008623
0.003871	0.003245	0.007645	0.003512
0.005459	0.004777	0.010922	0.004371
0.00487	0.004773	0.010491	0.004463
0.006172	0.005088	0.0117	0.006146
0.006137	0.003755	0.011299	0.005315
0.0049	0.004326	0.009716	0.004164
0.005483	0.00438	0.010744	0.005018
0.004673	0.004753	0.009188	0.004728
0.005974	0.004935	0.011654	0.004954
0.006705	0.00485	0.012039	0.005
0.00578	0.004376	0.009743	0.004046
0.007162	0.004238	0.012468	0.004294
0.006688	0.002767	0.011201	0.005861
0.005133	0.003278	0.009655	0.004976
0.00447	0.001944	0.008905	0.004331
0.004935	0.001898	0.009483	0.003945
0.005561	0.003355	0.009698	0.004717
0.00501	0.002651	0.006473	0.004523
0.006834	0.002331	0.00803	0.005178
0.00532	0.003285	0.007223	0.006622
0.00572	0.004694	0.007779	0.006096
0.004165	0.003042	0.005713	0.003774
0.005905	0.006942	0.006422	0.004111
0.006063	0.008759	0.007355	0.004288
0.006525	0.00682	0.008263	0.004322
0.005034	0.002207	0.007722	0.006653
0.00662	0.002907	0.009776	0.006207
0.006752	0.00483	0.009507	0.0049
0.004182	0.004085	0.008381	0.004094
0.006676	0.006304	0.011307	0.004805
0.007622	0.006968	0.011739	0.004433
0.005332	0.005726	0.008939	0.00433
0.004276	0.004524	0.007705	0.003994
0.005608	0.005247	0.008066	0.007456
0.009104	0.006745	0.009591	0.007036
0.009321	0.00681	0.008331	0.006775
0.007842	0.003335	0.011929	0.008259
0.007777	0.006729	0.009964	0.004422
0.005021	0.003107	0.007931	0.004727
0.004493	0.001572	0.007979	0.004508
0.006702	0.002704	0.007884	0.007878
0.004794	0.001325	0.006832	0.005068
0.016966	0.0034	0.017491	0.007509
0.016834	0.003524	0.01632	0.008055
0.018475	0.001654	0.017136	0.014421
0.021126	0.003121	0.01954	0.013355
0.0091	0.001409	0.010904	0.01643
0.00787	0.001218	0.010655	0.010427
0.0078	0.001523	0.0114	0.010046
0.008947	0.002011	0.010195	0.008385
0.006664	0.002717	0.008899	0.007348
0.003974	0.005379	0.005885	0.005797
0.008118	0.008601	0.009727	0.010188
0.005735	0.006337	0.007435	0.009652
0.007273	0.005233	0.007985	0.008349
0.006948	0.003728	0.007944	0.007475
0.007371	0.003099	0.007536	0.005979
0.007534	0.007571	0.008076	0.008689
0.011972	0.007714	0.01484	0.011101
0.011504	0.004377	0.016498	0.011663
0.013489	0.00974	0.01353	0.00924
0.006468	0.00463	0.008117	0.009332
0.007837	0.003613	0.011706	0.007671
0.007573	0.007898	0.012042	0.009029
0.014107	0.011527	0.015015	0.010874
0.014987	0.007558	0.01309	0.008694
0.019578	0.010795	0.017413	0.012542
0.017064	0.008038	0.016009	0.010185
0.016429	0.012208	0.014729	0.012411
0.010397	0.009658	0.008932	0.007923
0.011862	0.004689	0.011143	0.008661
0.014065	0.006198	0.014837	0.010216
0.009379	0.009394	0.011811	0.009027
0.010873	0.008644	0.010029	0.013884
0.011749	0.007796	0.01398	0.009582
0.010774	0.005177	0.014357	0.00776
0.008117	0.006306	0.00835	0.011442
0.009329	0.008364	0.008307	0.009517
0.012868	0.00863	0.010309	0.018584
0.010538	0.010021	0.009696	0.017365
0.008196	0.009474	0.009499	0.011726
0.009838	0.008953	0.015005	0.014771
0.005566	0.012048	0.008145	0.008489
0.004912	0.011314	0.006053	0.013294
0.00567	0.016085	0.005912	0.015822
0.004625	0.010545	0.004517	0.007169
0.008848	0.010513	0.008913	0.008441
0.009647	0.008721	0.004967	0.005989
0.00644	0.011959	0.004746	0.006487
0.011521	0.01386	0.009565	0.010361
0.018383	0.007	0.013496	0.011677
0.012324	0.006315	0.00971	0.012844
0.008312	0.002672	0.008799	0.013225
0.010549	0.007247	0.012933	0.005133
0.009664	0.00686	0.009192	0.009678
0.007652	0.005327	0.010854	0.004582
0.005376	0.002234	0.006309	0.004164
0.009211	0.002748	0.009733	0.007723
0.010013	0.002317	0.010511	0.004001
0.008769	0.003282	0.009018	0.005142
0.009561	0.003599	0.009803	0.005124
0.009662	0.008911	0.008442	0.004669
0.008255	0.009006	0.007588	0.007668
0.013445	0.006458	0.00778	0.009285
0.009569	0.005349	0.00789	0.008118
0.006077	0.002871	0.007059	0.006014
0.006482	0.006387	0.007144	0.006499
0.013223	0.009634	0.009391	0.007918
0.016369	0.011531	0.014027	0.009335
0.015538	0.006545	0.012545	0.010957
0.014712	0.006571	0.01144	0.009562
0.013692	0.003649	0.010483	0.006499
0.008188	0.006442	0.00882	0.007548
0.014126	0.011179	0.00941	0.011782
0.019535	0.006431	0.014819	0.015088
0.010417	0.012932	0.011598	0.008627
0.008181	0.002473	0.007784	0.008276
0.006973	0.005412	0.006575	0.005272
0.014267	0.012202	0.012793	0.009766
0.010591	0.00891	0.007668	0.007419
0.00482	0.011594	0.005281	0.009749
0.00634	0.005201	0.008292	0.007902
0.012826	0.013537	0.011207	0.015205
0.013337	0.015582	0.011075	0.015891
0.011322	0.010439	0.012304	0.00655
0.013139	0.013165	0.010554	0.010034
0.018781	0.011655	0.013766	0.011184
0.01623	0.0118	0.011315	0.013241
0.01664	0.018973	0.010725	0.020739
0.014816	0.012994	0.008498	0.013046
0.015901	0.014925	0.014011	0.013792
0.023229	0.022005	0.011592	0.016349
0.013406	0.014586	0.008123	0.011753
0.012118	0.013138	0.010365	0.009845
0.014194	0.010794	0.016174	0.016191
0.019621	0.012757	0.018858	0.022558
0.004883	0.010296	0.006617	0.014263
0.01173	0.009068	0.011473	0.012865
0.010666	0.007376	0.007704	0.015153
0.010916	0.009999	0.009425	0.015117
0.013835	0.008306	0.013271	0.005937
0.007153	0.006094	0.007997	0.006722
0.011853	0.00949	0.011681	0.006309
0.022254	0.010183	0.019478	0.010479
0.010153	0.006071	0.008163	0.012529
0.013501	0.010168	0.010142	0.010742
0.014181	0.006825	0.008943	0.011747
0.012563	0.008322	0.010629	0.009636
0.010762	0.005497	0.011074	0.007419
0.010129	0.007083	0.009043	0.009266
0.010462	0.005284	0.009231	0.009419
0.013212	0.010162	0.015295	0.013312
0.011922	0.009972	0.012561	0.009742
0.014965	0.009716	0.011706	0.010182
0.014756	0.010576	0.013187	0.011306
0.009464	0.007438	0.009017	0.007445
0.013414	0.008765	0.013188	0.010482
0.01407	0.008133	0.013999	0.016268
0.013069	0.011727	0.014347	0.01571
0.011139	0.006642	0.009784	0.009056
0.009089	0.010413	0.008278	0.012277
0.025128	0.021838	0.022126	0.019421
0.009721	0.009516	0.008816	0.006726
0.010701	0.007037	0.011787	0.00843
0.015627	0.008616	0.013824	0.012763
0.020634	0.007606	0.019994	0.013327
0.030337	0.022712	0.030435	0.024254
0.016355	0.017427	0.015902	0.018843
0.015966	0.010243	0.012579	0.01655
0.00772	0.005112	0.006427	0.00718
0.011315	0.008364	0.010491	0.008634
0.014455	0.008519	0.010499	0.010692
0.008632	0.007352	0.009914	0.012716
0.016356	0.012938	0.015054	0.015882
0.008469	0.007431	0.011074	0.009698
0.00665	0.006112	0.008529	0.011323
0.008705	0.003346	0.011354	0.009105
0.003718	0.008275	0.007456	0.008828
0.014523	0.010325	0.012974	0.015751
0.013287	0.014459	0.013481	0.012314
0.012189	0.012183	0.011705	0.008809
0.011455	0.009313	0.011723	0.008847
0.018907	0.012905	0.016214	0.013772
0.01227	0.009924	0.010899	0.016723
0.007038	0.0137	0.007853	0.01881
0.006944	0.016652	0.005491	0.014281
0.006063	0.01837	0.008644	0.014714
0.009193	0.014684	0.012224	0.014984
0.013665	0.007833	0.013766	0.011676
0.013499	0.012669	0.015372	0.015206
0.014662	0.013401	0.014739	0.012477
0.017271	0.013756	0.017236	0.009196
0.019654	0.019928	0.018986	0.017969
0.01347	0.016023	0.013416	0.015752
0.016615	0.012859	0.011115	0.016302
0.010855	0.012088	0.009954	0.009406
0.015088	0.003102	0.010929	0.011387
0.010913	0.002705	0.011624	0.006039
0.008586	0.003295	0.005686	0.008916
0.012348	0.007444	0.011546	0.008351
0.008696	0.007937	0.008029	0.010496
0.011577	0.007968	0.011594	0.010397
0.009989	0.00979	0.013759	0.009624
0.013541	0.009644	0.014534	0.012694
0.007787	0.007769	0.007531	0.005582
0.015518	0.011252	0.013866	0.012166
0.013091	0.009233	0.012279	0.009947
0.014291	0.00943	0.01571	0.012298
0.014004	0.010717	0.015061	0.012065
0.016313	0.011897	0.013707	0.012202
0.01369	0.012625	0.009936	0.012515
0.012364	0.012469	0.011024	0.012648
0.028616	0.018486	0.023321	0.0252
0.027405	0.021869	0.020249	0.026612
0.014918	0.012784	0.011992	0.014589
0.015134	0.014017	0.014784	0.01476
0.008958	0.010275	0.010517	0.012996
0.010006	0.003087	0.009213	0.007206
0.013887	0.003385	0.017255	0.01295
0.013242	0.004996	0.010228	0.010427
0.013098	0.012241	0.014225	0.011752
0.017783	0.014841	0.017901	0.016562
0.018766	0.015411	0.018588	0.018874
0.01261	0.007224	0.010703	0.008846
0.011068	0.004741	0.010291	0.00794
0.009341	0.007165	0.009457	0.009735
0.007451	0.007771	0.009251	0.007093
0.011158	0.00847	0.010415	0.00609
0.012939	0.011143	0.011653	0.012281
0.012273	0.014592	0.012643	0.017204
0.024019	0.023551	0.020674	0.029213
0.011332	0.011747	0.011273	0.010883
0.016146	0.012582	0.012417	0.013618
0.0154	0.012448	0.014487	0.016096
0.016962	0.011612	0.015775	0.01585
0.016391	0.015571	0.020464	0.01545
0.008003	0.007816	0.011298	0.012209
0.016438	0.012647	0.019198	0.013348
0.015695	0.012328	0.015856	0.012547
0.015009	0.006518	0.008483	0.010323
0.011277	0.008502	0.010555	0.010666
0.015596	0.013215	0.015047	0.014205
0.012456	0.004636	0.012278	0.009255
0.013715	0.003131	0.015486	0.008141
0.017548	0.010638	0.012073	0.017034
0.029591	0.011118	0.021229	0.034048
0.01554	0.006677	0.008816	0.011386
0.017914	0.020613	0.014124	0.021556
0.013308	0.007715	0.014464	0.015045
0.026406	0.017458	0.023901	0.025354
0.021148	0.014415	0.017824	0.019989
0.01578	0.017914	0.011522	0.02016
0.01588	0.012535	0.01194	0.016691
0.012969	0.010566	0.01026	0.009887
0.016625	0.01315	0.017133	0.021359
0.021778	0.015039	0.020502	0.021407
0.009656	0.006336	0.00667	0.006516
0.017935	0.011617	0.013071	0.01968
0.016215	0.014398	0.011924	0.010909
0.008744	0.004334	0.00819	0.005766
0.022235	0.011638	0.023502	0.010594
0.017117	0.011116	0.017568	0.009781
0.015133	0.012832	0.013485	0.009412
0.016096	0.003781	0.013608	0.019741
0.02467	0.010887	0.016135	0.02712
0.020446	0.02204	0.017928	0.023266
0.023069	0.018725	0.014534	0.02113
0.018468	0.017021	0.016071	0.018958
0.016752	0.013869	0.015868	0.018406
0.01694	0.010121	0.014741	0.014198
0.015326	0.013375	0.011321	0.014839
0.016552	0.011631	0.011929	0.011547
0.017735	0.013241	0.013188	0.016729
0.025182	0.010014	0.011462	0.006403
0.028118	0.021343	0.019206	0.020042
0.021838	0.008727	0.016463	0.015519
0.014476	0.004911	0.007784	0.010517
0.009835	0.005802	0.007962	0.007201
0.012137	0.008055	0.008285	0.010253
0.017948	0.013836	0.013858	0.015101
0.015652	0.008125	0.01203	0.011407
0.014327	0.010143	0.010871	0.011299
0.013549	0.010632	0.00738	0.012206
0.018188	0.014438	0.017458	0.018075
0.017227	0.0129	0.011893	0.017913
0.016422	0.014548	0.011037	0.010037
0.013305	0.010996	0.009123	0.016359
0.023945	0.016389	0.017463	0.023963
0.014342	0.007789	0.009089	0.011648
0.009709	0.006729	0.009115	0.008036
0.019542	0.015916	0.015298	0.010497
0.017693	0.01174	0.015237	0.013446
0.018437	0.013575	0.01504	0.017067
0.019291	0.013316	0.017171	0.018716
0.018356	0.015275	0.014523	0.01826
0.019632	0.015138	0.016307	0.019879
0.008267	0.00733	0.008505	0.008595
0.009582	0.009289	0.007618	0.009352
0.016202	0.013666	0.014673	0.015681
0.01729	0.013258	0.012603	0.016377
0.010963	0.006064	0.007796	0.013054
0.005733	0.001535	0.002579	0.011951
0.014181	0.008985	0.010229	0.014453
0.016786	0.014153	0.013811	0.015391
0.020538	0.011867	0.016008	0.01623
0.015841	0.013437	0.012345	0.016994
0.015069	0.012285	0.011463	0.013639
0.017768	0.014724	0.01506	0.018789
0.017093	0.006645	0.013098	0.014639
0.017896	0.006559	0.01062	0.011544
0.018263	0.010838	0.013573	0.020561
0.019698	0.010217	0.020069	0.018181
0.017132	0.009183	0.012712	0.017996
0.014887	0.010293	0.010888	0.012798
0.013916	0.013405	0.010105	0.014142
0.00495	0.010732	0.00913	0.011321
0.011692	0.013423	0.012979	0.012658
0.020593	0.021051	0.014166	0.016407
0.015288	0.016496	0.013194	0.016502
0.014635	0.011974	0.013085	0.014304
0.012674	0.00452	0.009621	0.010343
0.016206	0.006959	0.011645	0.021777
0.019065	0.018103	0.009014	0.018994
0.015601	0.0151	0.009803	0.019146
0.016192	0.008103	0.005723	0.014482
0.011099	0.007393	0.00765	0.006329
0.013491	0.013112	0.008573	0.010707
0.012901	0.011924	0.012901	0.017136
0.017417	0.014348	0.011852	0.010762
0.018217	0.013932	0.013061	0.013998
0.017721	0.012257	0.013388	0.013301
0.008576	0.007039	0.00615	0.004714
0.013565	0.011038	0.01101	0.009846
0.00957	0.00769	0.006364	0.007186
0.010466	0.006149	0.010005	0.006069
0.00303	0.004547	0.002913	0.003235
0.01732	0.017747	0.016443	0.019074
0.018155	0.014886	0.01436	0.015897
0.01245	0.010749	0.011536	0.011591
0.008311	0.007005	0.007567	0.010424
0.015622	0.012438	0.015024	0.016095
0.010845	0.008445	0.008	0.014053
0.015408	0.014056	0.009873	0.01562
0.015796	0.012892	0.01681	0.01897
0.012966	0.010398	0.010549	0.012727
0.012552	0.012198	0.010452	0.012871
0.011265	0.004496	0.00989	0.010516
0.010042	0.008085	0.008855	0.010051
0.015636	0.013269	0.013307	0.015155
0.021356	0.018149	0.014974	0.020815
0.019226	0.017739	0.014491	0.018128
0.014072	0.008467	0.010801	0.013673
0.016055	0.013004	0.011625	0.015182
0.012973	0.009935	0.008512	0.012587
0.008868	0.012505	0.00568	0.01409
0.010112	0.006446	0.008703	0.013236
0.013215	0.009141	0.010052	0.012251
0.014333	0.012817	0.016362	0.013839
0.014066	0.011344	0.012203	0.015534
0.017783	0.010215	0.015152	0.019187
0.015299	0.016861	0.012073	0.016751
0.020885	0.019024	0.018983	0.019396
0.02157	0.022284	0.019538	0.021603
0.015431	0.017905	0.015676	0.017882
0.012542	0.013292	0.01131	0.014803
0.015557	0.009391	0.013525	0.011837
0.010676	0.009804	0.010641	0.01166
0.016859	0.016443	0.015396	0.019168
0.012392	0.014456	0.00951	0.016708
0.017227	0.017566	0.012441	0.017859
0.01258	0.015349	0.012405	0.011452
0.017028	0.012769	0.013518	0.01534
0.011587	0.007574	0.011535	0.011452
0.015826	0.011283	0.011516	0.010703
0.015088	0.014365	0.015591	0.014269
0.021813	0.022612	0.023418	0.023266
0.011493	0.012962	0.010131	0.013816
0.01009	0.010438	0.008757	0.00945
0.020735	0.013937	0.015316	0.015671
0.019465	0.012345	0.013467	0.014084
0.015412	0.016901	0.00992	0.016606
0.015926	0.011833	0.013639	0.017737
0.010611	0.005107	0.010038	0.009999
0.010945	0.009145	0.013525	0.011052
0.011443	0.009033	0.014105	0.009708
0.018277	0.00822	0.017952	0.014729
0.019241	0.013453	0.018108	0.013453
0.018614	0.018106	0.017022	0.018753
0.01919	0.018715	0.017103	0.017462
0.014672	0.01402	0.012368	0.013963
0.00807	0.008163	0.008939	0.013874
0.022021	0.018877	0.022214	0.026321
0.009534	0.00858	0.007965	0.008217
0.005093	0.004834	0.003563	0.006176
0.018283	0.013382	0.010739	0.011302
0.013991	0.010983	0.013532	0.010392
0.012683	0.008557	0.010806	0.005802
0.017191	0.014647	0.014152	0.014978
0.018033	0.017956	0.01834	0.020543
0.012925	0.012335	0.010068	0.013444
0.013561	0.01551	0.009146	0.01647
0.019115	0.016684	0.01701	0.016069
0.012448	0.010571	0.01252	0.010039
0.012094	0.005918	0.012009	0.005179
0.009565	0.010436	0.008365	0.009761
0.025386	0.020358	0.026124	0.019683
0.019374	0.019122	0.016698	0.019682
0.023807	0.022733	0.017438	0.024564
0.015135	0.010955	0.011986	0.014472
0.016389	0.012692	0.007682	0.014145
0.016378	0.013407	0.009528	0.014103
0.011796	0.011014	0.008574	0.011168
0.017079	0.009662	0.010855	0.019
0.012051	0.006521	0.007132	0.018072
0.014895	0.00917	0.010718	0.015636
0.01474	0.013332	0.012782	0.013608
0.02106	0.02001	0.016968	0.021753
0.017805	0.016721	0.0166	0.017206
0.02009	0.018183	0.016819	0.01934
0.016432	0.014775	0.013366	0.016124
0.013474	0.012646	0.011536	0.013127
0.014267	0.011636	0.013364	0.012569
0.011052	0.010465	0.010435	0.008205
0.010812	0.009434	0.012433	0.010315
0.012635	0.004775	0.010094	0.012836
0.007785	0.009476	0.009871	0.00718
0.009244	0.006796	0.007677	0.005709
0.016825	0.018675	0.011385	0.014663
0.004305	0.005446	0.00796	0.004125
0.015693	0.012098	0.011798	0.008664
0.012721	0.009414	0.010348	0.011733
0.018492	0.010214	0.018744	0.014031
0.013154	0.00738	0.013231	0.009086
0.013054	0.006801	0.013614	0.009731
0.011689	0.010857	0.014118	0.011301
0.018152	0.014279	0.016253	0.014271
0.021417	0.0168	0.016053	0.016105
0.016656	0.012553	0.013073	0.014286
0.019588	0.015053	0.01978	0.014891
0.017671	0.019288	0.013818	0.01121
0.019715	0.021691	0.022507	0.019336
0.013013	0.00992	0.012463	0.011812
0.016841	0.016141	0.016168	0.015199
0.008296	0.006673	0.010264	0.010237
0.007805	0.004123	0.013397	0.007666
0.016446	0.010284	0.015383	0.012593
0.015082	0.014253	0.015754	0.013092
0.014372	0.011587	0.013526	0.010647
0.012506	0.01189	0.012551	0.01197
0.012948	0.012894	0.015071	0.01237
0.015419	0.009143	0.014952	0.013131
0.008796	0.006446	0.010035	0.008883
0.014284	0.011728	0.015557	0.014528
0.013688	0.013138	0.012617	0.015249
0.020192	0.017377	0.018966	0.022513
0.019687	0.013458	0.017059	0.016666
0.013051	0.009919	0.01181	0.011799
0.011924	0.009001	0.011976	0.01069
0.014597	0.012114	0.013476	0.014485
0.013039	0.014992	0.013204	0.012378
0.010177	0.014048	0.011202	0.013325
0.015171	0.015118	0.013345	0.012525
0.010183	0.004369	0.007831	0.00426
0.018762	0.008155	0.014626	0.008519
0.017489	0.014613	0.015121	0.015681
0.005778	0.008173	0.006588	0.008877
0.011265	0.011779	0.010579	0.010938
0.007611	0.012619	0.008526	0.006199
0.009678	0.012504	0.00751	0.012688
0.013615	0.013559	0.010429	0.016257
0.022937	0.023158	0.021177	0.027726
0.017202	0.011175	0.009537	0.019436
0.009296	0.00562	0.003854	0.010195
0.006303	0.00805	0.004523	0.01202
0.010392	0.011982	0.008654	0.009749
0.008963	0.013916	0.011751	0.020663
0.017759	0.012149	0.020878	0.021087
0.013259	0.015281	0.016725	0.016572
0.009687	0.007654	0.011243	0.009028
0.009516	0.009997	0.012463	0.012693
0.011976	0.010417	0.009543	0.012363
0.014221	0.009146	0.011452	0.012586
0.019651	0.011461	0.017641	0.020075
0.008748	0.007832	0.008182	0.009377
0.016463	0.012412	0.015375	0.014463
0.015347	0.012217	0.014785	0.012722
0.012031	0.010754	0.010095	0.014224
0.020318	0.01736	0.018097	0.024661
0.015321	0.012919	0.013636	0.015185
0.014768	0.011114	0.015853	0.015437
0.014737	0.008337	0.013812	0.010611
0.010396	0.008777	0.00971	0.00925
0.015453	0.009192	0.012893	0.008712
0.013141	0.014774	0.018325	0.016964
0.009525	0.007692	0.009388	0.01033
0.01891	0.00519	0.017752	0.017601
0.019604	0.005345	0.019626	0.01028
0.010646	0.005998	0.010976	0.00902
0.011684	0.009058	0.009637	0.013842
0.012938	0.005617	0.007416	0.011167
0.019591	0.017098	0.018618	0.017762
0.01273	0.005651	0.014567	0.011348
0.012807	0.011615	0.015466	0.013498
0.010469	0.004441	0.01173	0.007024
0.009371	0.004282	0.013487	0.005549
0.014846	0.010639	0.014037	0.008006
0.012623	0.009595	0.008737	0.007457
0.011711	0.005834	0.011327	0.007739
0.01237	0.009962	0.008523	0.006716
0.012958	0.015774	0.007127	0.011362
0.011789	0.008872	0.014836	0.00648
0.013176	0.003342	0.007065	0.010559
0.012025	0.003345	0.008161	0.012952
0.015024	0.00651	0.015952	0.010984
0.025979	0.009635	0.025352	0.011759
0.014369	0.013307	0.014281	0.008595
0.013451	0.008059	0.01539	0.009001
0.01464	0.007808	0.022252	0.010591
0.012905	0.010702	0.015001	0.012943
0.01411	0.010456	0.013838	0.01449
0.01434	0.00725	0.013994	0.009705
0.007435	0.007597	0.009565	0.00894
0.006988	0.005733	0.008362	0.006782
0.008897	0.007917	0.010621	0.008873
0.01821	0.011417	0.021657	0.014103
0.013882	0.010674	0.01974	0.01003
0.008501	0.010907	0.016396	0.016944
0.004123	0.00793	0.009184	0.01062
0.005934	0.001253	0.007945	0.00702
0.004809	0.004194	0.005626	0.006348
0.007813	0.009429	0.010327	0.011076
0.01487	0.014192	0.015007	0.016235
0.016586	0.01611	0.017695	0.015031
0.009048	0.00861	0.010251	0.007682
0.013417	0.010352	0.014115	0.011442
0.011984	0.007451	0.011499	0.007389
0.012686	0.012	0.011778	0.009143
0.010188	0.015064	0.008815	0.006865
0.008844	0.007936	0.009106	0.011289
0.003136	0.002351	0.004033	0.004223
0.003106	0.003054	0.004618	0.011916
0.004945	0.008249	0.009062	0.006952
0.007683	0.002319	0.008385	0.007618
0.011432	0.00222	0.010817	0.008754
0.009102	0.002745	0.008359	0.005681
0.003147	0.003568	0.003792	0.004715
0.003735	0.004521	0.003911	0.006241
0.013258	0.005949	0.012241	0.014025
0.019273	0.009914	0.020027	0.01069
0.01367	0.009075	0.012119	0.008441
0.011891	0.00793	0.012599	0.008464
0.012753	0.012559	0.014146	0.012547
0.005884	0.008041	0.009	0.007381
0.00607	0.004482	0.008672	0.008948
0.006487	0.010821	0.01119	0.011318
0.009676	0.012011	0.012042	0.007366
0.00735	0.007796	0.010199	0.004689
0.019028	0.012306	0.019363	0.013271
0.018731	0.007595	0.016565	0.01692
0.012647	0.007709	0.014418	0.010165
0.007941	0.010589	0.011631	0.009469
0.009321	0.00706	0.010642	0.011123
0.011272	0.004053	0.010428	0.009774
0.009309	0.004493	0.009756	0.007298
0.011442	0.008422	0.009911	0.008627
0.008181	0.008002	0.007728	0.006387
[truncated: 5,138 more rows]
