# Supplementary material for: Genomic basis of homoploid hybrid speciation within chestnut trees
Source: Nat Commun. 2020 Jul 6;11:3375. doi: 10.1038/s41467-020-17111-w (PMC7338469; doi:10.1038/s41467-020-17111-w)
Supplement: Supplementary file 3 — Source Data [file 41467_2020_17111_MOESM3_ESM.zip › Source Data/Supplementary Fig 5 and 6/h7.psmc]

CC
CC	Brief Description of the file format:
CC	  CC  comments
CC	  MM  useful-messages
CC	  RD  round-of-iterations
CC	  LL  \log[P(sequence)]
CC	  QD  Q-before-opt Q-after-opt
CC	  TR  \theta_0 \rho_0
CC	  RS  k t_k \lambda_k \pi_k \sum_{l\not=k}A_{kl} A_{kk}
CC	  DC  begin end best-k t_k+\Delta_k max-prob
CC
MM	Version: 0.6.5-r67
MM	pattern:64*2, n:127, n_free_lambdas:64
MM	n_iterations:30, skip:1, max_t:15, theta/rho:4
MM	is_decoding:0
MM	n_seqs:294, sum_L:4970233, sum_n:1454679
RD	0
LK	0.000000
QD	0.000000 -> 0.000000
RI	inf
TR	0.346270	0.086567
MT	15.000000
MM	C_pi: 1.000000, n_recomb: 412409.534323
RS	0	0.000000	1.000000	1589.867295	0.003855	0.000000
RS	1	0.004030	1.000000	1647.441970	0.003995	0.000000
RS	2	0.008222	1.000000	1706.831045	0.004139	0.000000
RS	3	0.012583	1.000000	1768.069462	0.004287	0.000000
RS	4	0.017119	1.000000	1831.190842	0.004440	0.000000
RS	5	0.021839	1.000000	1896.227250	0.004598	0.000000
RS	6	0.026749	1.000000	1963.208951	0.004760	0.000000
RS	7	0.031856	1.000000	2032.164139	0.004928	0.000000
RS	8	0.037170	1.000000	2103.118651	0.005100	0.000000
RS	9	0.042697	1.000000	2176.095654	0.005277	0.000000
RS	10	0.048448	1.000000	2251.115320	0.005458	0.000000
RS	11	0.054430	1.000000	2328.194466	0.005645	0.000000
RS	12	0.060653	1.000000	2407.346182	0.005837	0.000000
RS	13	0.067126	1.000000	2488.579426	0.006034	0.000000
RS	14	0.073861	1.000000	2571.898599	0.006236	0.000000
RS	15	0.080867	1.000000	2657.303095	0.006443	0.000000
RS	16	0.088155	1.000000	2744.786824	0.006655	0.000000
RS	17	0.095738	1.000000	2834.337708	0.006873	0.000000
RS	18	0.103625	1.000000	2925.937155	0.007095	0.000000
RS	19	0.111831	1.000000	3019.559505	0.007322	0.000000
RS	20	0.120367	1.000000	3115.171451	0.007554	0.000000
RS	21	0.129247	1.000000	3212.731440	0.007790	0.000000
RS	22	0.138485	1.000000	3312.189043	0.008031	0.000000
RS	23	0.148095	1.000000	3413.484310	0.008277	0.000000
RS	24	0.158092	1.000000	3516.547106	0.008527	0.000000
RS	25	0.168493	1.000000	3621.296424	0.008781	0.000000
RS	26	0.179312	1.000000	3727.639687	0.009039	0.000000
RS	27	0.190568	1.000000	3835.472041	0.009300	0.000000
RS	28	0.202276	1.000000	3944.675637	0.009565	0.000000
RS	29	0.214457	1.000000	4055.118917	0.009833	0.000000
RS	30	0.227129	1.000000	4166.655892	0.010103	0.000000
RS	31	0.240311	1.000000	4279.125444	0.010376	0.000000
RS	32	0.254025	1.000000	4392.350636	0.010650	0.000000
RS	33	0.268291	1.000000	4506.138046	0.010926	0.000000
RS	34	0.283132	1.000000	4620.277143	0.011203	0.000000
RS	35	0.298571	1.000000	4734.539699	0.011480	0.000000
RS	36	0.314632	1.000000	4848.679258	0.011757	0.000000
RS	37	0.331340	1.000000	4962.430679	0.012033	0.000000
RS	38	0.348722	1.000000	5075.509749	0.012307	0.000000
RS	39	0.366804	1.000000	5187.612898	0.012579	0.000000
RS	40	0.385615	1.000000	5298.417026	0.012847	0.000000
RS	41	0.405184	1.000000	5407.579452	0.013112	0.000000
RS	42	0.425541	1.000000	5514.738009	0.013372	0.000000
RS	43	0.446719	1.000000	5619.511308	0.013626	0.000000
RS	44	0.468750	1.000000	5721.499173	0.013873	0.000000
RS	45	0.491668	1.000000	5820.283293	0.014113	0.000000
RS	46	0.515511	1.000000	5915.428083	0.014344	0.000000
RS	47	0.540314	1.000000	6006.481799	0.014564	0.000000
RS	48	0.566117	1.000000	6092.977906	0.014774	0.000000
RS	49	0.592959	1.000000	6174.436739	0.014972	0.000000
RS	50	0.620883	1.000000	6250.367461	0.015156	0.000000
RS	51	0.649933	1.000000	6320.270340	0.015325	0.000000
RS	52	0.680153	1.000000	6383.639362	0.015479	0.000000
RS	53	0.711590	1.000000	6439.965195	0.015615	0.000000
RS	54	0.744295	1.000000	6488.738507	0.015734	0.000000
RS	55	0.778317	1.000000	6529.453645	0.015832	0.000000
RS	56	0.813711	1.000000	6561.612685	0.015910	0.000000
RS	57	0.850530	1.000000	6584.729837	0.015966	0.000000
RS	58	0.888834	1.000000	6598.336196	0.015999	0.000000
RS	59	0.928681	1.000000	6601.984831	0.016008	0.000000
RS	60	0.970133	1.000000	6595.256163	0.015992	0.000000
RS	61	1.013256	1.000000	6577.763624	0.015950	0.000000
RS	62	1.058117	1.000000	6549.159529	0.015880	0.000000
RS	63	1.104786	1.000000	6509.141107	0.015783	0.000000
RS	64	1.153335	1.000000	6457.456643	0.015658	0.000000
RS	65	1.203840	1.000000	6393.911622	0.015504	0.000000
RS	66	1.256381	1.000000	6318.374807	0.015321	0.000000
RS	67	1.311039	1.000000	6230.784143	0.015108	0.000000
RS	68	1.367899	1.000000	6131.152364	0.014867	0.000000
RS	69	1.427051	1.000000	6019.572197	0.014596	0.000000
RS	70	1.488587	1.000000	5896.221010	0.014297	0.000000
RS	71	1.552602	1.000000	5761.364791	0.013970	0.000000
RS	72	1.619196	1.000000	5615.361285	0.013616	0.000000
RS	73	1.688475	1.000000	5458.662173	0.013236	0.000000
RS	74	1.760545	1.000000	5291.814126	0.012831	0.000000
RS	75	1.835519	1.000000	5115.458615	0.012404	0.000000
RS	76	1.913514	1.000000	4930.330345	0.011955	0.000000
RS	77	1.994653	1.000000	4737.254193	0.011487	0.000000
RS	78	2.079061	1.000000	4537.140585	0.011002	0.000000
RS	79	2.166870	1.000000	4330.979219	0.010502	0.000000
RS	80	2.258218	1.000000	4119.831138	0.009990	0.000000
RS	81	2.353247	1.000000	3904.819125	0.009468	0.000000
RS	82	2.452105	1.000000	3687.116507	0.008940	0.000000
RS	83	2.554947	1.000000	3467.934431	0.008409	0.000000
RS	84	2.661933	1.000000	3248.507791	0.007877	0.000000
RS	85	2.773230	1.000000	3030.079978	0.007347	0.000000
RS	86	2.889012	1.000000	2813.886719	0.006823	0.000000
RS	87	3.009460	1.000000	2601.139305	0.006307	0.000000
RS	88	3.134762	1.000000	2393.007539	0.005803	0.000000
RS	89	3.265113	1.000000	2190.602805	0.005312	0.000000
RS	90	3.400716	1.000000	1994.961654	0.004837	0.000000
RS	91	3.541784	1.000000	1807.030353	0.004382	0.000000
RS	92	3.688537	1.000000	1627.650806	0.003947	0.000000
RS	93	3.841203	1.000000	1457.548298	0.003534	0.000000
RS	94	4.000021	1.000000	1297.321425	0.003146	0.000000
RS	95	4.165239	1.000000	1147.434575	0.002782	0.000000
RS	96	4.337115	1.000000	1008.213222	0.002445	0.000000
RS	97	4.515917	1.000000	879.842249	0.002133	0.000000
RS	98	4.701924	1.000000	762.367397	0.001849	0.000000
RS	99	4.895427	1.000000	655.699827	0.001590	0.000000
RS	100	5.096727	1.000000	559.623717	0.001357	0.000000
RS	101	5.306139	1.000000	473.806625	0.001149	0.000000
RS	102	5.523989	1.000000	397.812334	0.000965	0.000000
RS	103	5.750618	1.000000	331.115709	0.000803	0.000000
RS	104	5.986380	1.000000	273.119087	0.000662	0.000000
RS	105	6.231642	1.000000	223.169617	0.000541	0.000000
RS	106	6.486788	1.000000	180.576958	0.000438	0.000000
RS	107	6.752215	1.000000	144.630717	0.000351	0.000000
RS	108	7.028338	1.000000	114.617075	0.000278	0.000000
RS	109	7.315588	1.000000	89.834043	0.000218	0.000000
RS	110	7.614413	1.000000	69.604934	0.000169	0.000000
RS	111	7.925279	1.000000	53.289691	0.000129	0.000000
RS	112	8.248673	1.000000	40.293857	0.000098	0.000000
RS	113	8.585099	1.000000	30.075071	0.000073	0.000000
RS	114	8.935081	1.000000	22.147128	0.000054	0.000000
RS	115	9.299167	1.000000	16.081722	0.000039	0.000000
RS	116	9.677924	1.000000	11.508103	0.000028	0.000000
RS	117	10.071944	1.000000	8.110967	0.000020	0.000000
RS	118	10.481842	1.000000	5.626914	0.000014	0.000000
RS	119	10.908257	1.000000	3.839873	0.000009	0.000000
RS	120	11.351855	1.000000	2.575854	0.000006	0.000000
RS	121	11.813330	1.000000	1.697385	0.000004	0.000000
RS	122	12.293400	1.000000	1.097941	0.000003	0.000000
RS	123	12.792815	1.000000	0.696608	0.000002	0.000000
RS	124	13.312355	1.000000	0.433180	0.000001	0.000000
RS	125	13.852832	1.000000	0.263793	0.000001	0.000000
RS	126	14.415087	1.000000	0.157182	0.000000	0.000000
RS	127	15.000000	1.000000	0.204667	0.000000	0.000000
PA	64*2 0.346269597 0.086567399 15.000000000 1.000000000 1.000000000 1.000000000 1.000000000 1.000000000 1.000000000 1.000000000 1.000000000 1.000000000 1.000000000 1.000000000 1.000000000 1.000000000 1.000000000 1.000000000 1.000000000 1.000000000 1.000000000 1.000000000 1.000000000 1.000000000 1.000000000 1.000000000 1.000000000 1.000000000 1.000000000 1.000000000 1.000000000 1.000000000 1.000000000 1.000000000 1.000000000 1.000000000 1.000000000 1.000000000 1.000000000 1.000000000 1.000000000 1.000000000 1.000000000 1.000000000 1.000000000 1.000000000 1.000000000 1.000000000 1.000000000 1.000000000 1.000000000 1.000000000 1.000000000 1.000000000 1.000000000 1.000000000 1.000000000 1.000000000 1.000000000 1.000000000 1.000000000 1.000000000 1.000000000 1.000000000 1.000000000 1.000000000 1.000000000
//
IT	11642
RD	1
LK	-2199922.703803
QD	-41896.332469 -> -16656.423938
RI	0.0644337502
TR	0.290960	0.059633
MT	23.632507
MM	C_pi: 1.201960, n_recomb: 343922.033054
RS	0	0.000000	0.888103	1641.274288	0.004772	0.000112
RS	1	0.004401	0.888103	1705.075310	0.004958	0.000813
RS	2	0.008995	0.488581	3212.041696	0.009339	0.002187
RS	3	0.013792	0.488581	3320.403281	0.009655	0.004233
RS	4	0.018799	0.383812	4361.103122	0.012680	0.006819
RS	5	0.024027	0.383812	4490.797295	0.013058	0.009782
RS	6	0.029485	0.356037	4979.203497	0.014478	0.012841
RS	7	0.035184	0.356037	5114.879242	0.014872	0.015514
RS	8	0.041133	0.367451	5088.797305	0.014796	0.017458
RS	9	0.047344	0.367451	5222.746752	0.015186	0.018599
RS	10	0.053828	0.405479	4858.035055	0.014125	0.018886
RS	11	0.060597	0.405479	4987.051627	0.014501	0.018445
RS	12	0.067665	0.459503	4519.064185	0.013140	0.017594
RS	13	0.075043	0.459503	4642.187983	0.013498	0.016618
RS	14	0.082746	0.519478	4219.360789	0.012268	0.015649
RS	15	0.090789	0.519478	4336.959057	0.012610	0.014749
RS	16	0.099185	0.580360	3990.973945	0.011604	0.013954
RS	17	0.107950	0.580360	4103.879625	0.011933	0.013281
RS	18	0.117102	0.640217	3825.819374	0.011124	0.012717
RS	19	0.126656	0.640217	3934.872217	0.011441	0.012237
RS	20	0.136630	0.699287	3705.269687	0.010774	0.011815
RS	21	0.147043	0.699287	3811.108217	0.011081	0.011433
RS	22	0.157915	0.757835	3617.015104	0.010517	0.011080
RS	23	0.169265	0.757835	3720.112338	0.010817	0.010756
RS	24	0.181115	0.815479	3555.393533	0.010338	0.010460
RS	25	0.193486	0.815479	3656.124319	0.010631	0.010192
RS	26	0.206401	0.871826	3516.248239	0.010224	0.009951
RS	27	0.219885	0.871826	3614.897404	0.010511	0.009737
RS	28	0.233963	0.926773	3495.352932	0.010163	0.009547
RS	29	0.248659	0.926773	3592.108135	0.010445	0.009376
RS	30	0.264003	0.980583	3488.195566	0.010142	0.009221
RS	31	0.280022	0.980583	3583.143899	0.010418	0.009078
RS	32	0.296745	1.033436	3491.530868	0.010152	0.008945
RS	33	0.314205	1.033436	3584.676622	0.010423	0.008822
RS	34	0.332433	1.085171	3503.802198	0.010188	0.008710
RS	35	0.351463	1.085171	3595.085004	0.010453	0.008611
RS	36	0.371331	1.135468	3524.144655	0.010247	0.008525
RS	37	0.392073	1.135468	3613.442052	0.010507	0.008454
RS	38	0.413727	1.184128	3551.376445	0.010326	0.008397
RS	39	0.436335	1.184128	3638.496667	0.010579	0.008353
RS	40	0.459938	1.231155	3583.809464	0.010420	0.008322
RS	41	0.484579	1.231155	3668.486297	0.010667	0.008302
RS	42	0.510305	1.276688	3619.499209	0.010524	0.008292
RS	43	0.537162	1.276688	3701.392587	0.010762	0.008291
RS	44	0.565202	1.320946	3656.385263	0.010631	0.008298
RS	45	0.594476	1.320946	3735.085930	0.010860	0.008311
RS	46	0.625038	1.364147	3692.513276	0.010736	0.008329
RS	47	0.656945	1.364147	3767.549992	0.010955	0.008351
RS	48	0.690256	1.406464	3726.109523	0.010834	0.008377
RS	49	0.725033	1.406464	3796.956686	0.011040	0.008405
RS	50	0.761340	1.447987	3755.633250	0.010920	0.008436
RS	51	0.799245	1.447987	3821.717654	0.011112	0.008468
RS	52	0.838819	1.488731	3779.729963	0.010990	0.008503
RS	53	0.880133	1.488731	3840.436560	0.011167	0.008540
RS	54	0.923266	1.528652	3797.165990	0.011041	0.008578
RS	55	0.968297	1.528652	3851.843340	0.011200	0.008619
RS	56	1.015310	1.567616	3806.874752	0.011069	0.008662
RS	57	1.064392	1.567616	3854.838951	0.011208	0.008707
RS	58	1.115633	1.605450	3807.814145	0.011072	0.008755
RS	59	1.169130	1.605450	3848.354373	0.011190	0.008805
RS	60	1.224981	1.641945	3798.962701	0.011046	0.008859
RS	61	1.283289	1.641945	3831.347887	0.011140	0.008916
RS	62	1.344164	1.676865	3779.292982	0.010989	0.008977
RS	63	1.407718	1.676865	3802.780801	0.011057	0.009040
RS	64	1.474068	1.709946	3747.778807	0.010897	0.009107
RS	65	1.543339	1.709946	3761.627107	0.010937	0.009177
RS	66	1.615657	1.740932	3703.335214	0.010768	0.009249
RS	67	1.691159	1.740932	3706.819538	0.010778	0.009324
RS	68	1.769982	1.769536	3644.936569	0.010598	0.009400
RS	69	1.852275	1.769536	3637.368539	0.010576	0.009478
RS	70	1.938189	1.795444	3571.611706	0.010385	0.009556
RS	71	2.027884	1.795444	3552.362482	0.010329	0.009633
RS	72	2.121527	1.818310	3482.511495	0.010126	0.009710
RS	73	2.219290	1.818310	3451.037776	0.010034	0.009785
RS	74	2.321355	1.837761	3376.907486	0.009819	0.009857
RS	75	2.427912	1.837761	3332.784173	0.009691	0.009925
RS	76	2.539159	1.853413	3254.231072	0.009462	0.009987
RS	77	2.655300	1.853413	3197.190216	0.009296	0.010043
RS	78	2.776554	1.864904	3114.072763	0.009055	0.010089
RS	79	2.903143	1.864904	3044.054035	0.008851	0.010126
RS	80	3.035302	1.871908	2956.270521	0.008596	0.010149
RS	81	3.173278	1.871908	2873.479403	0.008355	0.010158
RS	82	3.317326	1.874205	2780.918380	0.008086	0.010150
RS	83	3.467713	1.874205	2685.901655	0.007810	0.010121
RS	84	3.624718	1.871681	2588.551539	0.007527	0.010070
RS	85	3.788633	1.871681	2482.275158	0.007218	0.009993
RS	86	3.959760	1.864388	2380.267554	0.006921	0.009889
RS	87	4.138419	1.864388	2264.198596	0.006583	0.009754
RS	88	4.324940	1.852568	2157.914947	0.006274	0.009586
RS	89	4.519669	1.852568	2034.091645	0.005914	0.009383
RS	90	4.722968	1.836670	1924.305181	0.005595	0.009144
RS	91	4.935213	1.836670	1795.371580	0.005220	0.008867
RS	92	5.156799	1.817368	1683.356693	0.004895	0.008552
RS	93	5.388136	1.817368	1552.539052	0.004514	0.008199
RS	94	5.629653	1.795525	1440.180324	0.004188	0.007811
RS	95	5.881799	1.795525	1311.168587	0.003812	0.007388
RS	96	6.145042	1.772146	1200.961955	0.003492	0.006936
RS	97	6.419868	1.772146	1077.676128	0.003133	0.006458
RS	98	6.706790	1.748245	972.617336	0.002828	0.005961
RS	99	7.006337	1.748245	858.851803	0.002497	0.005450
RS	100	7.319067	1.724692	762.119919	0.002216	0.004934
RS	101	7.645560	1.724692	661.113587	0.001922	0.004420
RS	102	7.986420	1.709940	573.215371	0.001667	0.003917
RS	103	8.342281	1.709940	488.075046	0.001419	0.003374
RS	104	8.713802	1.703339	413.260179	0.001202	0.002921
RS	105	9.101673	1.703339	345.121732	0.001003	0.002497
RS	106	9.506612	1.692903	286.925001	0.000834	0.002109
RS	107	9.929372	1.692903	234.445608	0.000682	0.001759
RS	108	10.370737	1.685707	190.195326	0.000553	0.001447
RS	109	10.831525	1.685707	151.809582	0.000441	0.001175
RS	110	11.312591	1.681610	119.985158	0.000349	0.000941
RS	111	11.814827	1.681610	93.394036	0.000272	0.000743
RS	112	12.339165	1.680329	71.800428	0.000209	0.000578
RS	113	12.886578	1.680329	54.403746	0.000158	0.000443
RS	114	13.458081	1.681489	40.615918	0.000118	0.000335
RS	115	14.054734	1.681489	29.899325	0.000087	0.000249
RS	116	14.677644	1.684715	21.637209	0.000063	0.000182
RS	117	15.327967	1.684715	15.442102	0.000045	0.000131
RS	118	16.006908	1.689617	10.810683	0.000031	0.000093
RS	119	16.715728	1.689617	7.462491	0.000022	0.000064
RS	120	17.455741	1.695961	5.042455	0.000015	0.000044
RS	121	18.228320	1.695961	3.358113	0.000010	0.000029
RS	122	19.034898	1.703784	2.184348	0.000006	0.000019
RS	123	19.876972	1.703784	1.399683	0.000004	0.000012
RS	124	20.756102	1.715057	0.873264	0.000003	0.000008
RS	125	21.673921	1.715057	0.537204	0.000002	0.000005
RS	126	22.632130	1.773407	0.314895	0.000001	0.000003
RS	127	23.632507	1.773407	0.432531	0.000001	0.000004
PA	64*2 0.290959845 0.059632813 23.632507324 0.888103485 0.488580704 0.383811951 0.356037140 0.367450714 0.405479431 0.459503174 0.519477844 0.580360413 0.640216827 0.699287415 0.757835388 0.815479279 0.871826172 0.926773071 0.980583191 1.033435822 1.085170746 1.135467529 1.184127808 1.231155396 1.276687622 1.320945740 1.364147186 1.406463623 1.447986603 1.488731384 1.528652191 1.567615509 1.605449677 1.641944885 1.676864624 1.709945679 1.740932465 1.769535542 1.795444489 1.818309784 1.837760925 1.853412628 1.864904404 1.871908188 1.874204636 1.871681213 1.864387512 1.852567673 1.836669922 1.817367554 1.795524597 1.772146225 1.748245239 1.724692345 1.709939957 1.703338623 1.692902565 1.685707092 1.681610107 1.680328608 1.681488752 1.684715033 1.689617395 1.695960999 1.703783989 1.715056658 1.773407400
//
IT	12023
RD	2
LK	-2162596.665417
QD	-11098.730994 -> -4731.691298
RI	0.0430053376
TR	0.266224	0.049410
MT	29.742730
MM	C_pi: 1.350140, n_recomb: 320865.518860
RS	0	0.000000	2.146188	663.291962	0.002067	0.000039
RS	1	0.004589	2.146188	692.296373	0.002158	0.000286
RS	2	0.009389	0.623795	2478.708794	0.007725	0.001392
RS	3	0.014409	0.623795	2571.534458	0.008014	0.002698
RS	4	0.019660	0.365172	4541.412543	0.014154	0.005544
RS	5	0.025151	0.365172	4677.973079	0.014579	0.007982
RS	6	0.030895	0.292726	5994.803750	0.018683	0.011435
RS	7	0.036902	0.292726	6140.614086	0.019138	0.014234
RS	8	0.043184	0.283065	6495.960298	0.020245	0.016253
RS	9	0.049755	0.283065	6635.752928	0.020681	0.018329
RS	10	0.056628	0.307992	6229.569384	0.019415	0.018071
RS	11	0.063816	0.307992	6362.918668	0.019830	0.019063
RS	12	0.071334	0.354411	5651.172513	0.017612	0.017333
RS	13	0.079197	0.354411	5779.046314	0.018011	0.017603
RS	14	0.087420	0.411473	5093.531046	0.015874	0.015695
RS	15	0.096022	0.411473	5215.720322	0.016255	0.015767
RS	16	0.105017	0.473124	4647.284255	0.014484	0.014164
RS	17	0.114426	0.473124	4763.817145	0.014847	0.014233
RS	18	0.124267	0.536599	4307.168682	0.013424	0.012998
RS	19	0.134559	0.536599	4418.460680	0.013770	0.013131
RS	20	0.145323	0.601929	4041.677013	0.012596	0.012170
RS	21	0.156581	0.601929	4148.229788	0.012928	0.012331
RS	22	0.168357	0.669767	3827.002507	0.011927	0.011530
RS	23	0.180672	0.669767	3929.269982	0.012246	0.011680
RS	24	0.193553	0.739849	3652.489139	0.011383	0.010993
RS	25	0.207024	0.739849	3750.887678	0.011690	0.011133
RS	26	0.221114	0.811504	3511.949186	0.010945	0.010548
RS	27	0.235851	0.811504	3606.856538	0.011241	0.010687
RS	28	0.251264	0.884377	3399.022178	0.010593	0.010190
RS	29	0.267384	0.884377	3490.754684	0.010879	0.010331
RS	30	0.284244	0.958828	3306.382619	0.010305	0.009898
RS	31	0.301878	0.958828	3395.175996	0.010581	0.010030
RS	32	0.320321	1.035308	3228.477980	0.010062	0.009637
RS	33	0.339611	1.035308	3314.499664	0.010330	0.009751
RS	34	0.359785	1.113502	3163.416030	0.009859	0.009392
RS	35	0.380886	1.113502	3246.793243	0.010119	0.009499
RS	36	0.402955	1.192433	3111.223393	0.009696	0.009184
RS	37	0.426037	1.192433	3192.051952	0.009948	0.009297
RS	38	0.450178	1.271163	3071.439288	0.009572	0.009031
RS	39	0.475426	1.271163	3149.772159	0.009816	0.009157
RS	40	0.501834	1.349232	3042.359338	0.009482	0.008937
RS	41	0.529453	1.349232	3118.193661	0.009718	0.009075
RS	42	0.558340	1.426660	3021.489371	0.009417	0.008893
RS	43	0.588553	1.426660	3094.762715	0.009645	0.009040
RS	44	0.620152	1.503816	3006.072595	0.009369	0.008884
RS	45	0.653202	1.503816	3076.667872	0.009589	0.009034
RS	46	0.687768	1.581234	2993.525813	0.009330	0.008893
RS	47	0.723920	1.581234	3061.281546	0.009541	0.009038
RS	48	0.761732	1.659381	2981.810142	0.009293	0.008903
RS	49	0.801278	1.659381	3046.531721	0.009495	0.009037
RS	50	0.842640	1.738513	2969.541614	0.009255	0.008904
RS	51	0.885900	1.738513	3031.009543	0.009446	0.009026
RS	52	0.931145	1.818584	2955.986729	0.009213	0.008894
RS	53	0.978466	1.818584	3013.959729	0.009393	0.009005
RS	54	1.027960	1.899285	2940.825526	0.009165	0.008875
RS	55	1.079724	1.899285	2995.039192	0.009334	0.008978
RS	56	1.133864	1.980007	2924.092139	0.009113	0.008854
RS	57	1.190489	1.980007	2974.252915	0.009269	0.008952
RS	58	1.249712	2.059947	2905.906691	0.009056	0.008837
RS	59	1.311654	2.059947	2951.683944	0.009199	0.008934
RS	60	1.376437	2.138179	2886.331536	0.008995	0.008832
RS	61	1.444194	2.138179	2927.349055	0.009123	0.008930
RS	62	1.515061	2.213761	2865.215934	0.008930	0.008843
RS	63	1.589180	2.213761	2901.045343	0.009041	0.008944
RS	64	1.666700	2.285750	2842.200495	0.008858	0.008872
RS	65	1.747777	2.285750	2872.355853	0.008952	0.008976
RS	66	1.832576	2.353304	2816.613272	0.008778	0.008919
RS	67	1.921266	2.353304	2840.550667	0.008853	0.009023
RS	68	2.014026	2.415527	2787.696939	0.008688	0.008980
RS	69	2.111044	2.415527	2804.811348	0.008741	0.009083
RS	70	2.212513	2.471498	2754.566400	0.008585	0.009052
RS	71	2.318640	2.471498	2764.191005	0.008615	0.009150
RS	72	2.429636	2.520215	2716.274443	0.008465	0.009130
RS	73	2.545727	2.520215	2717.679333	0.008470	0.009221
RS	74	2.667145	2.560642	2671.748369	0.008327	0.009210
RS	75	2.794135	2.560642	2664.143783	0.008303	0.009291
RS	76	2.926953	2.591797	2619.708316	0.008165	0.009286
RS	77	3.065867	2.591797	2602.257451	0.008110	0.009352
RS	78	3.211156	2.612804	2558.650120	0.007974	0.009350
RS	79	3.363112	2.612804	2530.494047	0.007886	0.009395
RS	80	3.522041	2.623002	2486.799019	0.007750	0.009392
RS	81	3.688265	2.623002	2447.102903	0.007627	0.009408
RS	82	3.862117	2.622045	2402.123414	0.007486	0.009395
RS	83	4.043947	2.622045	2350.151453	0.007324	0.009374
RS	84	4.234122	2.609927	2302.473286	0.007176	0.009343
RS	85	4.433024	2.609927	2237.694334	0.006974	0.009275
RS	86	4.641054	2.587092	2185.715597	0.006812	0.009216
RS	87	4.858632	2.587092	2107.951024	0.006570	0.009091
RS	88	5.086194	2.554491	2050.013340	0.006389	0.008991
RS	89	5.324200	2.554491	1959.624596	0.006107	0.008799
RS	90	5.573128	2.513596	1894.253919	0.005904	0.008645
RS	91	5.833480	2.513596	1792.352895	0.005586	0.008379
RS	92	6.105781	2.466389	1718.579367	0.005356	0.008160
RS	93	6.390578	2.466389	1607.226646	0.005009	0.007816
RS	94	6.688444	2.415211	1525.019596	0.004753	0.007527
RS	95	6.999981	2.415211	1407.336866	0.004386	0.007109
RS	96	7.325815	2.362582	1317.975197	0.004108	0.006749
RS	97	7.666601	2.362582	1198.089352	0.003734	0.006270
RS	98	8.023028	2.310871	1104.377221	0.003442	0.005852
RS	99	8.395811	2.310871	987.111644	0.003076	0.005336
RS	100	8.785703	2.261953	893.191016	0.002784	0.004881
RS	101	9.193487	2.261953	783.497796	0.002442	0.004358
RS	102	9.619985	2.227120	691.332193	0.002155	0.003883
RS	103	10.066057	2.227120	594.532702	0.001853	0.003391
RS	104	10.532599	2.215523	509.045398	0.001586	0.002917
RS	105	11.020552	2.215523	429.223427	0.001338	0.002490
RS	106	11.530899	2.195100	361.269363	0.001126	0.002113
RS	107	12.064666	2.195100	297.780392	0.000928	0.001759
RS	108	12.622929	2.181660	244.059900	0.000761	0.001452
RS	109	13.206812	2.181660	196.349233	0.000612	0.001178
RS	110	13.817491	2.174667	156.487802	0.000488	0.000945
RS	111	14.456195	2.174667	122.684137	0.000382	0.000746
RS	112	15.124211	2.173346	94.954819	0.000296	0.000581
RS	113	15.822883	2.173346	72.420659	0.000226	0.000445
RS	114	16.553619	2.176855	54.358072	0.000169	0.000336
RS	115	17.317890	2.176855	40.257387	0.000125	0.000250
RS	116	18.117235	2.184333	29.258495	0.000091	0.000183
RS	117	18.953263	2.184333	20.998346	0.000065	0.000132
RS	118	19.827659	2.195002	14.751128	0.000046	0.000093
RS	119	20.742183	2.195002	10.235952	0.000032	0.000065
RS	120	21.698676	2.208341	6.935597	0.000022	0.000044
RS	121	22.699065	2.208341	4.641734	0.000014	0.000030
RS	122	23.745364	2.224353	3.025872	0.000009	0.000019
RS	123	24.839680	2.224353	1.948066	0.000006	0.000012
RS	124	25.984216	2.246676	1.217014	0.000004	0.000008
RS	125	27.181278	2.246676	0.752294	0.000002	0.000005
RS	126	28.433276	2.361423	0.437348	0.000001	0.000003
RS	127	29.742730	2.361423	0.616250	0.000002	0.000004
PA	64*2 0.266224085 0.049410266 29.742729848 2.146187696 0.623794757 0.365171791 0.292726203 0.283064774 0.307991994 0.354410561 0.411472926 0.473123559 0.536598971 0.601929120 0.669766627 0.739849349 0.811503666 0.884377050 0.958827698 1.035308388 1.113502154 1.192432790 1.271163081 1.349232076 1.426659846 1.503816383 1.581234467 1.659380704 1.738512998 1.818583940 1.899285211 1.980006793 2.059946561 2.138178732 2.213761438 2.285750369 2.353304450 2.415526988 2.471498062 2.520214928 2.560641785 2.591796880 2.612804031 2.623002208 2.622044773 2.609926950 2.587091574 2.554490641 2.513596193 2.466388522 2.415210517 2.362582212 2.310870977 2.261953050 2.227119758 2.215523120 2.195100383 2.181659707 2.174667038 2.173346318 2.176854554 2.184333000 2.195002372 2.208341450 2.224353419 2.246675873 2.361423437
//
IT	12527
RD	3
LK	-2152917.523541
QD	-3642.260348 -> -1769.760857
RI	0.0351162230
TR	0.253387	0.044328
MT	33.843837
MM	C_pi: 1.473461, n_recomb: 314366.379855
RS	0	0.000000	6.616793	215.956094	0.000687	0.000012
RS	1	0.004695	6.616793	225.955832	0.000719	0.000089
RS	2	0.009611	1.019333	1531.346594	0.004871	0.000811
RS	3	0.014758	1.019333	1595.171039	0.005074	0.001562
RS	4	0.020146	0.444870	3792.900894	0.012065	0.004286
RS	5	0.025787	0.444870	3920.289587	0.012470	0.006135
RS	6	0.031693	0.306846	5852.774534	0.018618	0.010137
RS	7	0.037877	0.306846	6003.347022	0.019097	0.012638
RS	8	0.044350	0.274337	6871.905436	0.021860	0.015506
RS	9	0.051128	0.274337	7016.018005	0.022318	0.017663
RS	10	0.058224	0.288174	6815.564591	0.021680	0.017913
RS	11	0.065653	0.288174	6950.953486	0.022111	0.019229
RS	12	0.073431	0.328630	6219.463112	0.019784	0.017544
RS	13	0.081574	0.328630	6349.612601	0.020198	0.018138
RS	14	0.090100	0.382620	5571.815008	0.017724	0.016014
RS	15	0.099026	0.382620	5696.964436	0.018122	0.016347
RS	16	0.108370	0.442723	5037.251481	0.016024	0.014489
RS	17	0.118154	0.442723	5156.976486	0.016404	0.014773
RS	18	0.128397	0.505383	4627.021180	0.014719	0.013307
RS	19	0.139121	0.505383	4741.360459	0.015082	0.013630
RS	20	0.150349	0.570471	4305.536490	0.013696	0.012474
RS	21	0.162103	0.570471	4414.808227	0.014044	0.012823
RS	22	0.174410	0.639176	4041.201888	0.012855	0.011850
RS	23	0.187294	0.639176	4145.767419	0.013188	0.012183
RS	24	0.200784	0.711680	3820.388322	0.012153	0.011332
RS	25	0.214906	0.711680	3920.607195	0.012471	0.011641
RS	26	0.229692	0.787286	3637.437401	0.011571	0.010901
RS	27	0.245172	0.787286	3733.664430	0.011877	0.011198
RS	28	0.261379	0.865569	3485.978507	0.011089	0.010556
RS	29	0.278347	0.865569	3578.535433	0.011383	0.010846
RS	30	0.296112	0.947120	3357.236303	0.010679	0.010277
RS	31	0.314710	0.947120	3446.380784	0.010963	0.010551
RS	32	0.334182	1.032962	3243.774904	0.010318	0.010022
RS	33	0.354568	1.032962	3329.703459	0.010592	0.010267
RS	34	0.375912	1.123019	3143.624499	0.010000	0.009770
RS	35	0.398257	1.123019	3226.505603	0.010264	0.009995
RS	36	0.421652	1.215795	3058.552589	0.009729	0.009548
RS	37	0.446145	1.215795	3138.543678	0.009984	0.009771
RS	38	0.471789	1.309568	2989.548966	0.009510	0.009385
RS	39	0.498636	1.309568	3066.781058	0.009755	0.009617
RS	40	0.526744	1.403331	2935.194743	0.009337	0.009291
RS	41	0.556171	1.403331	3009.749766	0.009574	0.009533
RS	42	0.586981	1.496941	2892.450462	0.009201	0.009256
RS	43	0.619237	1.496941	2964.350706	0.009430	0.009507
RS	44	0.653007	1.591053	2857.462213	0.009090	0.009264
RS	45	0.688363	1.591053	2926.673345	0.009310	0.009514
RS	46	0.725379	1.686813	2826.421810	0.008991	0.009288
RS	47	0.764133	1.686813	2892.866825	0.009202	0.009527
RS	48	0.804707	1.785424	2796.301967	0.008895	0.009301
RS	49	0.847186	1.785424	2859.879107	0.009097	0.009519
RS	50	0.891659	1.887712	2765.318053	0.008796	0.009287
RS	51	0.938221	1.887712	2825.914725	0.008989	0.009480
RS	52	0.986969	1.993875	2732.926369	0.008693	0.009242
RS	53	1.038005	1.993875	2790.424166	0.008876	0.009414
RS	54	1.091438	2.103527	2699.397750	0.008587	0.009173
RS	55	1.147380	2.103527	2753.669406	0.008759	0.009327
RS	56	1.205949	2.215663	2665.567060	0.008479	0.009091
RS	57	1.267267	2.215663	2716.466752	0.008641	0.009232
RS	58	1.331465	2.328803	2632.437445	0.008374	0.009008
RS	59	1.398676	2.328803	2679.787596	0.008524	0.009141
RS	60	1.469044	2.441217	2600.822029	0.008273	0.008935
RS	61	1.542715	2.441217	2644.400112	0.008412	0.009064
RS	62	1.619846	2.551201	2571.080045	0.008179	0.008880
RS	63	1.700598	2.551201	2610.608540	0.008304	0.009006
RS	64	1.785142	2.657173	2543.113694	0.008090	0.008845
RS	65	1.873655	2.657173	2578.252793	0.008201	0.008967
RS	66	1.966325	2.757752	2516.401280	0.008005	0.008828
RS	67	2.063345	2.757752	2546.744835	0.008101	0.008944
RS	68	2.164921	2.851502	2490.307199	0.007922	0.008825
RS	69	2.271266	2.851502	2515.374939	0.008001	0.008933
RS	70	2.382605	2.936856	2464.144884	0.007838	0.008832
RS	71	2.499171	2.936856	2483.372102	0.007900	0.008930
RS	72	2.621210	3.012021	2437.227748	0.007753	0.008848
RS	73	2.748980	3.012021	2449.950621	0.007793	0.008933
RS	74	2.882748	3.075092	2408.747515	0.007662	0.008869
RS	75	3.022798	3.075092	2414.188848	0.007680	0.008939
RS	76	3.169423	3.124242	2377.608002	0.007563	0.008893
RS	77	3.322933	3.124242	2374.869081	0.007554	0.008946
RS	78	3.483650	3.157843	2342.355785	0.007451	0.008915
RS	79	3.651914	3.157843	2330.416448	0.007413	0.008945
RS	80	3.828078	3.174671	2301.056014	0.007320	0.008926
RS	81	4.012514	3.174671	2278.793711	0.007249	0.008927
RS	82	4.205609	3.174007	2251.284061	0.007161	0.008914
RS	83	4.407771	3.174007	2217.517868	0.007054	0.008880
RS	84	4.619425	3.155774	2190.119077	0.006967	0.008865
RS	85	4.841017	3.155774	2143.693808	0.006819	0.008788
RS	86	5.073014	3.120707	2114.187330	0.006725	0.008761
RS	87	5.315903	3.120707	2054.117128	0.006534	0.008631
RS	88	5.570197	3.070448	2019.876402	0.006425	0.008580
RS	89	5.836430	3.070448	1945.561138	0.006189	0.008388
RS	90	6.115165	3.007582	1903.757651	0.006056	0.008296
RS	91	6.406986	3.007582	1815.275269	0.005774	0.008034
RS	92	6.712510	2.935540	1763.293874	0.005609	0.007886
RS	93	7.032379	2.935540	1661.739759	0.005286	0.007549
RS	94	7.367266	2.858287	1597.840102	0.005083	0.007331
RS	95	7.717878	2.858287	1485.627968	0.004726	0.006921
RS	96	8.084952	2.779938	1409.651665	0.004484	0.006628
RS	97	8.469261	2.779938	1290.650141	0.004106	0.006156
RS	98	8.871615	2.704204	1204.604069	0.003832	0.005793
RS	99	9.292861	2.704204	1083.953497	0.003448	0.005281
RS	100	9.733886	2.633885	992.069597	0.003156	0.004869
RS	101	10.195617	2.633885	875.602690	0.002785	0.004346
RS	102	10.679029	2.582282	780.447589	0.002483	0.003898
RS	103	11.185139	2.582282	674.854798	0.002147	0.003404
RS	104	11.715012	2.566098	581.550450	0.001850	0.002943
RS	105	12.269764	2.566098	492.939375	0.001568	0.002514
RS	106	12.850563	2.537599	417.778345	0.001329	0.002141
RS	107	13.458633	2.537599	345.993825	0.001101	0.001784
RS	108	14.095254	2.519280	285.175854	0.000907	0.001477
RS	109	14.761766	2.519280	230.411008	0.000733	0.001200
RS	110	15.459573	2.510180	184.463106	0.000587	0.000964
RS	111	16.190144	2.510180	145.178921	0.000462	0.000762
RS	112	16.955017	2.509079	112.766185	0.000359	0.000594
RS	113	17.755804	2.509079	86.311703	0.000275	0.000456
RS	114	18.594191	2.514680	64.967299	0.000207	0.000344
RS	115	19.471942	2.514680	48.273566	0.000154	0.000257
RS	116	20.390906	2.525748	35.163154	0.000112	0.000188
RS	117	21.353019	2.525748	25.314381	0.000081	0.000135
RS	118	22.360306	2.541158	17.815288	0.000057	0.000096
RS	119	23.414889	2.541158	12.398677	0.000039	0.000067
RS	120	24.518987	2.560134	8.413553	0.000027	0.000045
RS	121	25.674926	2.560134	5.646791	0.000018	0.000030
RS	122	26.885140	2.582704	3.685524	0.000012	0.000020
RS	123	28.152178	2.582704	2.379273	0.000008	0.000013
RS	124	29.478707	2.613538	1.487689	0.000005	0.000008
RS	125	30.867521	2.613538	0.922200	0.000003	0.000005
RS	126	32.321543	2.771194	0.533851	0.000002	0.000003
RS	127	33.843837	2.771194	0.762832	0.000002	0.000004
PA	64*2 0.253386654 0.044327904 33.843837305 6.616793258 1.019332875 0.444869939 0.306845834 0.274336969 0.288174432 0.328629864 0.382619718 0.442723118 0.505382791 0.570471490 0.639176128 0.711679960 0.787286467 0.865569059 0.947119601 1.032962451 1.123019066 1.215795273 1.309567971 1.403331267 1.496941391 1.591052923 1.686812860 1.785424361 1.887711699 1.993875095 2.103527346 2.215663396 2.328802654 2.441217346 2.551200999 2.657172597 2.757751720 2.851502040 2.936855548 3.012021396 3.075092013 3.124242151 3.157842543 3.174670771 3.174007082 3.155774080 3.120706845 3.070448170 3.007582127 2.935539944 2.858287181 2.779938104 2.704204059 2.633885232 2.582281913 2.566097639 2.537599146 2.519279587 2.510180258 2.509078597 2.514679554 2.525747521 2.541157521 2.560134125 2.582703981 2.613537773 2.771193745
//
IT	8899
RD	4
LK	-2149965.480227
QD	-1621.826985 -> -948.796322
RI	0.0299207830
TR	0.246216	0.041346
MT	36.571680
MM	C_pi: 1.562387, n_recomb: 311026.325870
RS	0	0.000000	20.996744	68.286137	0.000220	0.000004
RS	1	0.004759	20.996744	71.526519	0.000230	0.000028
RS	2	0.009745	1.731854	907.066209	0.002916	0.000478
RS	3	0.014967	1.731854	947.409414	0.003046	0.000915
RS	4	0.020439	0.568605	3003.356226	0.009656	0.003349
RS	5	0.026171	0.568605	3114.363037	0.010013	0.004765
RS	6	0.032175	0.340282	5373.830954	0.017278	0.009097
RS	7	0.038465	0.340282	5524.777240	0.017763	0.011299
RS	8	0.045055	0.282520	6821.028762	0.021931	0.014969
RS	9	0.051958	0.282520	6970.141477	0.022410	0.017044
RS	10	0.059190	0.286547	7015.420979	0.022556	0.017924
RS	11	0.066766	0.286547	7154.193339	0.023002	0.019292
RS	12	0.074702	0.323004	6474.536513	0.020817	0.017822
RS	13	0.083017	0.323004	6607.434459	0.021244	0.018483
RS	14	0.091726	0.375714	5801.260379	0.018652	0.016314
RS	15	0.100851	0.375714	5929.262509	0.019064	0.016695
RS	16	0.110409	0.435458	5232.050113	0.016822	0.014743
RS	17	0.120423	0.435458	5354.658891	0.017216	0.015072
RS	18	0.130913	0.497683	4797.172600	0.015424	0.013524
RS	19	0.141902	0.497683	4914.288920	0.015800	0.013892
RS	20	0.153415	0.561995	4459.576092	0.014338	0.012676
RS	21	0.165475	0.561995	4571.459913	0.014698	0.013081
RS	22	0.178109	0.630094	4180.668663	0.013442	0.012057
RS	23	0.191344	0.630094	4287.653395	0.013785	0.012452
RS	24	0.205209	0.702667	3943.898897	0.012680	0.011546
RS	25	0.219735	0.702667	4046.317025	0.013010	0.011917
RS	26	0.234951	0.779031	3744.889859	0.012040	0.011118
RS	27	0.250891	0.779031	3843.077399	0.012356	0.011476
RS	28	0.267590	0.858637	3578.398323	0.011505	0.010777
RS	29	0.285084	0.858637	3672.670578	0.011808	0.011129
RS	30	0.303411	0.942293	3434.827806	0.011044	0.010503
RS	31	0.322609	0.942293	3525.441899	0.011335	0.010841
RS	32	0.342721	1.031642	3305.027225	0.010626	0.010250
RS	33	0.363791	1.031642	3392.179603	0.010906	0.010556
RS	34	0.385863	1.126995	3186.965029	0.010247	0.009990
RS	35	0.408985	1.126995	3270.829597	0.010516	0.010271
RS	36	0.433208	1.226397	3084.607219	0.009918	0.009754
RS	37	0.458584	1.226397	3165.361444	0.010177	0.010032
RS	38	0.485167	1.327282	3000.967089	0.009649	0.009584
RS	39	0.513016	1.327282	3078.774208	0.009899	0.009870
RS	40	0.542190	1.427946	2935.386565	0.009438	0.009493
RS	41	0.572752	1.427946	3010.363499	0.009679	0.009791
RS	42	0.604768	1.528006	2884.378338	0.009274	0.009473
RS	43	0.638309	1.528006	2956.576435	0.009506	0.009781
RS	44	0.673445	1.628367	2842.952831	0.009141	0.009504
RS	45	0.710254	1.628367	2912.358526	0.009364	0.009814
RS	46	0.748814	1.730916	2805.767361	0.009021	0.009554
RS	47	0.789210	1.730916	2872.320389	0.009235	0.009851
RS	48	0.831528	1.837820	2768.424187	0.008901	0.009585
RS	49	0.875860	1.837820	2832.044450	0.009105	0.009857
RS	50	0.922302	1.950699	2728.473862	0.008772	0.009574
RS	51	0.970954	1.950699	2789.082832	0.008967	0.009817
RS	52	1.021921	2.070224	2685.408475	0.008634	0.009517
RS	53	1.075314	2.070224	2742.936555	0.008819	0.009733
RS	54	1.131248	2.196160	2639.989166	0.008488	0.009424
RS	55	1.189843	2.196160	2694.371010	0.008663	0.009617
RS	56	1.251228	2.327256	2593.873873	0.008340	0.009309
RS	57	1.315533	2.327256	2645.034320	0.008504	0.009484
RS	58	1.382899	2.461543	2548.884605	0.008195	0.009187
RS	59	1.453471	2.461543	2596.721586	0.008349	0.009350
RS	60	1.527402	2.596643	2506.524244	0.008059	0.009075
RS	61	1.604851	2.596643	2550.892604	0.008202	0.009230
RS	62	1.685986	2.730310	2467.513921	0.007933	0.008980
RS	63	1.770982	2.730310	2508.215478	0.008064	0.009128
RS	64	1.860023	2.860689	2431.775763	0.007819	0.008905
RS	65	1.953302	2.860689	2468.555284	0.007937	0.009044
RS	66	2.051020	2.986235	2398.730703	0.007712	0.008846
RS	67	2.153388	2.986235	2431.273719	0.007817	0.008974
RS	68	2.260628	3.105309	2367.731646	0.007613	0.008798
RS	69	2.372971	3.105309	2395.657286	0.007702	0.008912
RS	70	2.490662	3.215928	2338.241656	0.007518	0.008757
RS	71	2.613953	3.215928	2361.089136	0.007591	0.008855
RS	72	2.743111	3.315608	2309.875665	0.007427	0.008722
RS	73	2.878416	3.315608	2327.083200	0.007482	0.008803
RS	74	3.020161	3.401541	2282.211564	0.007338	0.008693
RS	75	3.168651	3.401541	2293.092790	0.007373	0.008756
RS	76	3.324208	3.470890	2254.561278	0.007249	0.008670
RS	77	3.487168	3.470890	2258.284264	0.007261	0.008712
RS	78	3.657884	3.521030	2225.834980	0.007156	0.008649
RS	79	3.836723	3.521030	2221.406170	0.007142	0.008667
RS	80	4.024074	3.549809	2194.408044	0.007055	0.008625
RS	81	4.220341	3.549809	2180.668252	0.007011	0.008614
RS	82	4.425949	3.555735	2158.051956	0.006938	0.008589
RS	83	4.641341	3.555735	2133.691839	0.006860	0.008545
RS	84	4.866985	3.538214	2113.843202	0.006796	0.008530
RS	85	5.103366	3.538214	2077.455505	0.006679	0.008445
RS	86	5.350997	3.497885	2058.063800	0.006617	0.008432
RS	87	5.610413	3.497885	2008.261198	0.006457	0.008299
RS	88	5.882175	3.436802	1986.298098	0.006386	0.008273
RS	89	6.166870	3.436802	1921.921810	0.006179	0.008083
RS	90	6.465114	3.358502	1893.772405	0.006089	0.008028
RS	91	6.777552	3.358502	1814.213430	0.005833	0.007772
RS	92	7.104859	3.267796	1776.115981	0.005711	0.007668
RS	93	7.447742	3.267796	1681.733706	0.005407	0.007341
RS	94	7.806943	3.170263	1630.574663	0.005243	0.007171
RS	95	8.183239	3.170263	1523.131079	0.004897	0.006772
RS	96	8.577443	3.071576	1457.430994	0.004686	0.006525
RS	97	8.990408	3.071576	1340.386354	0.004310	0.006063
RS	98	9.423026	2.976761	1261.182861	0.004055	0.005740
RS	99	9.876232	2.976761	1139.651311	0.003664	0.005236
RS	100	10.351006	2.889498	1050.844763	0.003379	0.004854
RS	101	10.848376	2.889498	931.060129	0.002994	0.004336
RS	102	11.369415	2.824573	835.368715	0.002686	0.003909
RS	103	11.915251	2.824573	724.824383	0.002330	0.003415
RS	104	12.487064	2.804398	627.262250	0.002017	0.002963
RS	105	13.086089	2.804398	533.426060	0.001715	0.002533
RS	106	13.713623	2.769495	454.118008	0.001460	0.002165
RS	107	14.371021	2.769495	377.196750	0.001213	0.001806
RS	108	15.059705	2.747274	312.019859	0.001003	0.001499
RS	109	15.781164	2.747274	252.768122	0.000813	0.001218
RS	110	16.536958	2.736442	202.942504	0.000652	0.000981
RS	111	17.328720	2.736442	160.106888	0.000515	0.000776
RS	112	18.158163	2.735399	124.641780	0.000401	0.000606
RS	113	19.027080	2.735399	95.612099	0.000307	0.000466
RS	114	19.937348	2.742469	72.096253	0.000232	0.000352
RS	115	20.890937	2.742469	53.681016	0.000173	0.000263
RS	116	21.889908	2.756119	39.157948	0.000126	0.000192
RS	117	22.936420	2.756119	28.245243	0.000091	0.000139
RS	118	24.032737	2.774980	19.901178	0.000064	0.000098
RS	119	25.181227	2.774980	13.876318	0.000045	0.000068
RS	120	26.384375	2.798074	9.425602	0.000030	0.000047
RS	121	27.644782	2.798074	6.337553	0.000020	0.000031
RS	122	28.965172	2.825404	4.139898	0.000013	0.000021
RS	123	30.348400	2.825404	2.677399	0.000009	0.000013
RS	124	31.797457	2.862271	1.675268	0.000005	0.000008
RS	125	33.315475	2.862271	1.040381	0.000003	0.000005
RS	126	34.905737	3.049405	0.601040	0.000002	0.000003
RS	127	36.571680	3.049405	0.865818	0.000003	0.000004
PA	64*2 0.246215604 0.041346374 36.571679620 20.996743674 1.731853604 0.568604848 0.340282399 0.282520173 0.286547471 0.323003602 0.375714499 0.435457718 0.497682889 0.561995284 0.630093597 0.702666679 0.779030507 0.858636753 0.942292667 1.031642404 1.126994598 1.226397492 1.327282388 1.427945667 1.528005848 1.628367409 1.730916159 1.837820257 1.950699271 2.070224422 2.196160096 2.327256275 2.461542558 2.596643057 2.730309822 2.860689410 2.986235339 3.105309478 3.215927630 3.315608490 3.401541352 3.470890204 3.521029663 3.549808822 3.555734742 3.538213536 3.497884714 3.436802074 3.358501510 3.267796024 3.170263242 3.071575821 2.976760851 2.889498014 2.824572780 2.804398272 2.769495090 2.747273931 2.736441585 2.735398551 2.742468787 2.756119467 2.774980384 2.798073989 2.825404370 2.862270866 3.049404503
//
IT	11073
RD	5
LK	-2148855.364328
QD	-991.237553 -> -689.402206
RI	0.0265064254
TR	0.241529	0.039319
MT	38.559852
MM	C_pi: 1.624311, n_recomb: 307609.012356
RS	0	0.000000	64.589893	22.164869	0.000072	0.000001
RS	1	0.004803	64.589893	23.229840	0.000076	0.000009
RS	2	0.009836	2.884596	544.663150	0.001771	0.000292
RS	3	0.015111	2.884596	569.813818	0.001852	0.000554
RS	4	0.020639	0.719747	2381.744795	0.007743	0.002684
RS	5	0.026433	0.719747	2475.928792	0.008049	0.003797
RS	6	0.032505	0.377459	4886.350403	0.015885	0.008304
RS	7	0.038869	0.377459	5034.021674	0.016365	0.010268
RS	8	0.045538	0.293202	6653.340494	0.021629	0.014599
RS	9	0.052528	0.293202	6805.689963	0.022124	0.016578
RS	10	0.059853	0.288473	7065.885215	0.022970	0.018020
RS	11	0.067530	0.288473	7207.282977	0.023430	0.019375
RS	12	0.075576	0.322260	6582.223417	0.021398	0.018099
RS	13	0.084008	0.322260	6717.117530	0.021837	0.018758
RS	14	0.092846	0.375044	5894.369657	0.019162	0.016558
RS	15	0.102107	0.375044	6024.333761	0.019584	0.016929
RS	16	0.111814	0.435606	5304.706617	0.017245	0.014914
RS	17	0.121986	0.435606	5429.222679	0.017650	0.015239
RS	18	0.132647	0.498271	4860.098236	0.015800	0.013652
RS	19	0.143821	0.498271	4979.010548	0.016186	0.014022
RS	20	0.155530	0.562286	4521.488821	0.014699	0.012793
RS	21	0.167803	0.562286	4635.057023	0.015068	0.013210
RS	22	0.180664	0.629854	4242.694871	0.013792	0.012180
RS	23	0.194143	0.629854	4351.257654	0.014145	0.012593
RS	24	0.208270	0.702227	4003.340396	0.013014	0.011674
RS	25	0.223075	0.702227	4107.222374	0.013352	0.012065
RS	26	0.238591	0.778728	3800.265647	0.012354	0.011248
RS	27	0.254852	0.778728	3899.794203	0.012678	0.011628
RS	28	0.271894	0.858620	3629.749598	0.011800	0.010910
RS	29	0.289755	0.858620	3725.236621	0.012110	0.011286
RS	30	0.308473	0.942884	3481.600835	0.011318	0.010640
RS	31	0.328091	0.942884	3573.299846	0.011616	0.011005
RS	32	0.348650	1.033804	3344.864158	0.010874	0.010387
RS	33	0.370197	1.033804	3432.964254	0.011160	0.010721
RS	34	0.392779	1.132126	3217.344901	0.010459	0.010118
RS	35	0.416445	1.132126	3302.015456	0.010734	0.010424
RS	36	0.441248	1.235469	3105.292598	0.010095	0.009869
RS	37	0.467242	1.235469	3186.718425	0.010360	0.010171
RS	38	0.494485	1.340325	3014.109433	0.009799	0.009691
RS	39	0.523036	1.340325	3092.471823	0.010053	0.010001
RS	40	0.552958	1.444185	2944.154922	0.009571	0.009602
RS	41	0.584317	1.444185	3019.589520	0.009816	0.009927
RS	42	0.617182	1.546311	2891.686107	0.009401	0.009597
RS	43	0.651625	1.546311	2964.253838	0.009636	0.009934
RS	44	0.687723	1.647791	2850.614358	0.009267	0.009652
RS	45	0.725554	1.647791	2920.298649	0.009494	0.009994
RS	46	0.765203	1.751228	2813.992167	0.009148	0.009729
RS	47	0.806755	1.751228	2880.722130	0.009365	0.010060
RS	48	0.850303	1.859803	2775.842154	0.009024	0.009784
RS	49	0.895942	1.859803	2839.530497	0.009231	0.010088
RS	50	0.943774	1.976018	2732.823653	0.008884	0.009785
RS	51	0.993902	1.976018	2793.397506	0.009081	0.010058
RS	52	1.046438	2.101043	2684.397032	0.008727	0.009728
RS	53	1.101497	2.101043	2741.807454	0.008913	0.009972
RS	54	1.159200	2.234850	2631.774774	0.008556	0.009625
RS	55	1.219675	2.234850	2685.989246	0.008732	0.009844
RS	56	1.283054	2.376070	2577.372122	0.008379	0.009492
RS	57	1.349477	2.376070	2628.355177	0.008544	0.009691
RS	58	1.419090	2.522287	2523.886960	0.008205	0.009349
RS	59	1.492046	2.522287	2571.577520	0.008360	0.009534
RS	60	1.568506	2.670661	2473.418228	0.008041	0.009214
RS	61	1.648637	2.670661	2517.711762	0.008185	0.009390
RS	62	1.732618	2.818653	2426.924052	0.007890	0.009097
RS	63	1.820631	2.818653	2467.664444	0.008022	0.009264
RS	64	1.912872	2.964464	2384.204266	0.007751	0.008999
RS	65	2.009543	2.964464	2421.185149	0.007871	0.009154
RS	66	2.110856	3.106794	2344.453839	0.007622	0.008914
RS	67	2.217035	3.106794	2377.421396	0.007729	0.009054
RS	68	2.328313	3.244256	2306.865780	0.007499	0.008836
RS	69	2.444936	3.244256	2335.515158	0.007592	0.008957
RS	70	2.567159	3.374796	2271.000249	0.007383	0.008759
RS	71	2.695253	3.374796	2294.960572	0.007461	0.008860
RS	72	2.829498	3.495498	2236.763479	0.007271	0.008683
RS	73	2.970190	3.495498	2255.573299	0.007333	0.008764
RS	74	3.117640	3.602774	2204.158807	0.007165	0.008612
RS	75	3.272171	3.602774	2217.236784	0.007208	0.008672
RS	76	3.434123	3.692834	2172.938154	0.007064	0.008546
RS	77	3.603854	3.692834	2179.556241	0.007085	0.008583
RS	78	3.781736	3.761927	2142.488559	0.006965	0.008485
RS	79	3.968160	3.761927	2141.745078	0.006963	0.008497
RS	80	4.163539	3.806731	2111.650666	0.006865	0.008425
RS	81	4.368300	3.806731	2102.451090	0.006835	0.008408
RS	82	4.582895	3.824542	2078.670827	0.006758	0.008361
RS	83	4.807797	3.824542	2059.717998	0.006696	0.008311
RS	84	5.043500	3.813800	2040.963110	0.006635	0.008284
RS	85	5.290522	3.813800	2010.781605	0.006537	0.008196
RS	86	5.549408	3.774603	1994.915056	0.006485	0.008180
RS	87	5.820728	3.774603	1951.938891	0.006346	0.008048
RS	88	6.105078	3.709044	1935.863474	0.006293	0.008031
RS	89	6.403084	3.709044	1878.621676	0.006107	0.007845
RS	90	6.715402	3.621371	1858.310501	0.006041	0.007809
RS	91	7.042720	3.621371	1785.749304	0.005805	0.007562
RS	92	7.385757	3.517617	1756.699248	0.005711	0.007485
RS	93	7.745269	3.517617	1668.635673	0.005425	0.007168
RS	94	8.122048	3.404914	1626.698644	0.005288	0.007030
RS	95	8.516921	3.404914	1524.341807	0.004955	0.006643
RS	96	8.930759	3.290475	1466.926872	0.004769	0.006429
RS	97	9.364471	3.290475	1353.294216	0.004399	0.005978
RS	98	9.819014	3.180631	1280.492527	0.004163	0.005685
RS	99	10.295386	3.180631	1160.489926	0.003773	0.005190
RS	100	10.794637	3.079946	1075.674039	0.003497	0.004832
RS	101	11.317864	3.079946	955.631979	0.003107	0.004320
RS	102	11.866221	3.004445	861.416976	0.002800	0.003909
RS	103	12.440912	3.004445	749.229619	0.002436	0.003418
RS	104	13.043204	2.979184	650.704774	0.002115	0.002979
RS	105	13.674422	2.979184	554.564671	0.001803	0.002545
RS	106	14.335955	2.940402	473.384451	0.001539	0.002180
RS	107	15.029258	2.940402	394.000241	0.001281	0.001820
RS	108	15.755859	2.915042	326.750413	0.001062	0.001513
RS	109	16.517355	2.915042	265.185990	0.000862	0.001231
RS	110	17.315423	2.902789	213.341223	0.000694	0.000993
RS	111	18.151819	2.902789	168.590058	0.000548	0.000786
RS	112	19.028384	2.901759	131.452128	0.000427	0.000614
RS	113	19.947047	2.901759	100.990330	0.000328	0.000473
RS	114	20.909830	2.909960	76.246147	0.000248	0.000358
RS	115	21.918851	2.909960	56.852132	0.000185	0.000267
RS	116	22.976333	2.925632	41.512279	0.000135	0.000195
RS	117	24.084600	2.925632	29.984358	0.000097	0.000141
RS	118	25.246094	2.947173	21.143996	0.000069	0.000100
RS	119	26.463370	2.947173	14.762419	0.000048	0.000070
RS	120	27.739107	2.973510	10.034539	0.000033	0.000047
RS	121	29.076113	2.973510	6.755820	0.000022	0.000032
RS	122	30.477330	3.004426	4.416073	0.000014	0.000021
RS	123	31.945842	3.004426	2.859690	0.000009	0.000014
RS	124	33.484881	3.045914	1.790301	0.000006	0.000009
RS	125	35.097834	3.045914	1.113290	0.000004	0.000005
RS	126	36.788251	3.254565	0.642468	0.000002	0.000003
RS	127	38.559852	3.254565	0.930395	0.000003	0.000004
PA	64*2 0.241528601 0.039319208 38.559852448 64.589892718 2.884595701 0.719747336 0.377458924 0.293201814 0.288473362 0.322260455 0.375043923 0.435605560 0.498270952 0.562286311 0.629853836 0.702227419 0.778728130 0.858620376 0.942883972 1.033804416 1.132126163 1.235468783 1.340325141 1.444185074 1.546310716 1.647791485 1.751228086 1.859803270 1.976018038 2.101043185 2.234850344 2.376070183 2.522286725 2.670661212 2.818653256 2.964463730 3.106793894 3.244256267 3.374795514 3.495498438 3.602774086 3.692833987 3.761926525 3.806730677 3.824542030 3.813799641 3.774602882 3.709043605 3.621371283 3.517616661 3.404913745 3.290475279 3.180631124 3.079945809 3.004445091 2.979184068 2.940401623 2.915041995 2.902789386 2.901759250 2.909960415 2.925631527 2.947172837 2.973509652 3.004425965 3.045913793 3.254565149
//
IT	12033
RD	6
LK	-2148334.782212
QD	-759.816100 -> -591.981962
RI	0.0242703668
TR	0.238405	0.037835
MT	40.033194
MM	C_pi: 1.666768, n_recomb: 303855.010238
RS	0	0.000000	190.818870	7.461696	0.000025	0.000000
RS	1	0.004833	190.818870	7.822885	0.000026	0.000003
RS	2	0.009901	4.664123	335.357351	0.001104	0.000183
RS	3	0.015213	4.664123	351.193096	0.001156	0.000346
RS	4	0.020781	0.892286	1917.253260	0.006310	0.002198
RS	5	0.026619	0.892286	1996.726402	0.006571	0.003094
RS	6	0.032739	0.413655	4465.618777	0.014697	0.007680
RS	7	0.039155	0.413655	4608.262228	0.015166	0.009457
RS	8	0.045882	0.302627	6474.996350	0.021309	0.014327
RS	9	0.052933	0.302627	6628.820221	0.021816	0.016227
RS	10	0.060325	0.290116	7066.952534	0.023258	0.018147
RS	11	0.068074	0.290116	7209.710408	0.023727	0.019484
RS	12	0.076198	0.322102	6625.844735	0.021806	0.018351
RS	13	0.084714	0.322102	6761.664762	0.022253	0.019001
RS	14	0.093642	0.375792	5918.937331	0.019479	0.016746
RS	15	0.103002	0.375792	6049.859489	0.019910	0.017103
RS	16	0.112814	0.437942	5309.896206	0.017475	0.015021
RS	17	0.123100	0.437942	5435.333534	0.017888	0.015336
RS	18	0.133884	0.501681	4859.192631	0.015992	0.013718
RS	19	0.145189	0.501681	4978.942512	0.016386	0.014082
RS	20	0.157040	0.565834	4524.562048	0.014891	0.012852
RS	21	0.169464	0.565834	4638.904018	0.015267	0.013271
RS	22	0.182488	0.633104	4251.632351	0.013992	0.012249
RS	23	0.196142	0.633104	4360.921823	0.014352	0.012669
RS	24	0.210456	0.705371	4015.370331	0.013215	0.011751
RS	25	0.225462	0.705371	4119.929718	0.013559	0.012150
RS	26	0.241194	0.781974	3813.497895	0.012550	0.011329
RS	27	0.257685	0.781974	3913.649672	0.012880	0.011717
RS	28	0.274974	0.861957	3643.896146	0.011992	0.010995
RS	29	0.293098	0.861957	3739.950693	0.012308	0.011380
RS	30	0.312098	0.946420	3495.980476	0.011505	0.010729
RS	31	0.332017	0.946420	3588.187428	0.011809	0.011106
RS	32	0.352899	1.038298	3356.922476	0.011048	0.010476
RS	33	0.374789	1.038298	3445.461041	0.011339	0.010822
RS	34	0.397738	1.138832	3224.140993	0.010611	0.010197
RS	35	0.421796	1.138832	3309.172022	0.010891	0.010514
RS	36	0.447017	1.245242	3106.099509	0.010222	0.009934
RS	37	0.473457	1.245242	3187.810579	0.010491	0.010245
RS	38	0.501175	1.353006	3010.785813	0.009909	0.009746
RS	39	0.530233	1.353006	3089.372271	0.010167	0.010067
RS	40	0.560695	1.458734	2939.708173	0.009675	0.009659
RS	41	0.592630	1.458734	3015.320210	0.009924	0.009995
RS	42	0.626108	1.561172	2889.159917	0.009508	0.009667
RS	43	0.661204	1.561172	2961.862577	0.009748	0.010017
RS	44	0.697997	1.661561	2851.979401	0.009386	0.009744
RS	45	0.736568	1.661561	2921.743935	0.009616	0.010101
RS	46	0.777004	1.763191	2819.609161	0.009279	0.009848
RS	47	0.819393	1.763191	2886.341417	0.009499	0.010195
RS	48	0.863832	1.870233	2784.435223	0.009164	0.009926
RS	49	0.910419	1.870233	2848.026384	0.009373	0.010248
RS	50	0.959257	1.986064	2742.088913	0.009024	0.009942
RS	51	1.010456	1.986064	2802.457716	0.009223	0.010232
RS	52	1.064130	2.112294	2691.952664	0.008859	0.009891
RS	53	1.120398	2.112294	2749.057088	0.009047	0.010152
RS	54	1.179386	2.249059	2635.649656	0.008674	0.009784
RS	55	1.241225	2.249059	2689.475698	0.008851	0.010020
RS	56	1.306053	2.394853	2576.321396	0.008479	0.009643
RS	57	1.374014	2.394853	2626.857064	0.008645	0.009859
RS	58	1.445260	2.546838	2517.496182	0.008285	0.009489
RS	59	1.519950	2.546838	2564.702413	0.008441	0.009691
RS	60	1.598251	2.701758	2461.827092	0.008102	0.009344
RS	61	1.680335	2.701758	2505.618049	0.008246	0.009535
RS	62	1.766387	2.856915	2410.412371	0.007933	0.009217
RS	63	1.856599	2.856915	2450.650226	0.008065	0.009399
RS	64	1.951171	3.010815	2362.778564	0.007776	0.009108
RS	65	2.050314	3.010815	2399.282338	0.007896	0.009276
RS	66	2.154249	3.162733	2317.747497	0.007628	0.009008
RS	67	2.263208	3.162733	2350.302672	0.007735	0.009159
RS	68	2.377433	3.311886	2274.243050	0.007485	0.008909
RS	69	2.497180	3.311886	2302.602655	0.007578	0.009039
RS	70	2.622714	3.456522	2231.840370	0.007345	0.008805
RS	71	2.754316	3.456522	2255.709557	0.007424	0.008912
RS	72	2.892279	3.593605	2190.717407	0.007210	0.008698
RS	73	3.036911	3.593605	2209.725546	0.007272	0.008781
RS	74	3.188533	3.719067	2151.274512	0.007080	0.008590
RS	75	3.347484	3.719067	2164.942730	0.007125	0.008650
RS	76	3.514117	3.828329	2113.727824	0.006956	0.008486
RS	77	3.688805	3.828329	2121.438148	0.006982	0.008521
RS	78	3.871936	3.916569	2077.972307	0.006839	0.008386
RS	79	4.063919	3.916569	2078.934223	0.006842	0.008395
RS	80	4.265182	3.979172	2043.387799	0.006725	0.008290
RS	81	4.476172	3.979172	2036.607996	0.006703	0.008270
RS	82	4.697361	4.011998	2008.776613	0.006611	0.008195
RS	83	4.929241	4.011998	1993.031322	0.006559	0.008143
RS	84	5.172328	4.012132	1972.054843	0.006490	0.008096
RS	85	5.427166	4.012132	1945.889803	0.006404	0.008007
RS	86	5.694321	3.978674	1929.958797	0.006352	0.007981
RS	87	5.974388	3.978674	1891.747679	0.006226	0.007850
RS	88	6.267993	3.913419	1877.856590	0.006180	0.007832
RS	89	6.575789	3.913419	1825.963089	0.006009	0.007651
RS	90	6.898462	3.821026	1809.916592	0.005957	0.007624
RS	91	7.236732	3.821026	1743.001489	0.005736	0.007384
RS	92	7.591352	3.708579	1719.817255	0.005660	0.007324
RS	93	7.963113	3.708579	1637.304332	0.005388	0.007017
RS	94	8.352842	3.584655	1602.079048	0.005273	0.006902
RS	95	8.761409	3.584655	1504.727446	0.004952	0.006525
RS	96	9.189724	3.457965	1453.967927	0.004785	0.006336
RS	97	9.638742	3.457965	1344.377146	0.004424	0.005896
RS	98	10.109462	3.336117	1277.324675	0.004204	0.005626
RS	99	10.602935	3.336117	1160.118473	0.003818	0.005140
RS	100	11.120260	3.224583	1079.551658	0.003553	0.004802
RS	101	11.662590	3.224583	960.992915	0.003163	0.004297
RS	102	12.231133	3.140428	869.307223	0.002861	0.003899
RS	103	12.827157	3.140428	757.444233	0.002493	0.003412
RS	104	13.451989	3.110858	659.631246	0.002171	0.002980
RS	105	14.107023	3.110858	563.076688	0.001853	0.002549
RS	106	14.793717	3.068859	481.636460	0.001585	0.002186
RS	107	15.513603	3.068859	401.471424	0.001321	0.001828
RS	108	16.268284	3.040859	333.591465	0.001098	0.001522
RS	109	17.059443	3.040859	271.103625	0.000892	0.001239
RS	110	17.888843	3.027384	218.433802	0.000719	0.001000
RS	111	18.758331	3.027384	172.825830	0.000569	0.000793
RS	112	19.669846	3.026264	134.915849	0.000444	0.000620
RS	113	20.625419	3.026264	103.768322	0.000342	0.000478
RS	114	21.627179	3.035283	78.417309	0.000258	0.000361
RS	115	22.677359	3.035283	58.533011	0.000193	0.000270
RS	116	23.778300	3.052444	42.772501	0.000141	0.000198
RS	117	24.932454	3.052444	30.925908	0.000102	0.000143
RS	118	26.142394	3.076052	21.821724	0.000072	0.000101
RS	119	27.410817	3.076052	15.250699	0.000050	0.000071
RS	120	28.740548	3.104839	10.372290	0.000034	0.000048
RS	121	30.134552	3.104839	6.990063	0.000023	0.000032
RS	122	31.595935	3.138600	4.571509	0.000015	0.000021
RS	123	33.127954	3.138600	2.963269	0.000010	0.000014
RS	124	34.734023	3.183417	1.856102	0.000006	0.000009
RS	125	36.417721	3.183417	1.155344	0.000004	0.000005
RS	126	38.182800	3.407324	0.666439	0.000002	0.000003
RS	127	40.033194	3.407324	0.968382	0.000003	0.000005
PA	64*2 0.238404620 0.037835273 40.033193559 190.818870092 4.664123498 0.892286102 0.413655277 0.302626863 0.290115904 0.322101565 0.375792168 0.437942330 0.501681140 0.565833794 0.633104091 0.705371140 0.781974266 0.861956757 0.946419643 1.038298207 1.138831783 1.245241652 1.353005858 1.458733994 1.561172141 1.661560586 1.763191439 1.870233199 1.986063718 2.112293521 2.249058785 2.394853033 2.546837849 2.701758088 2.856914675 3.010815281 3.162732871 3.311885677 3.456521763 3.593605318 3.719067224 3.828329336 3.916568707 3.979171972 4.011998483 4.012131946 3.978674046 3.913418849 3.821026134 3.708579042 3.584654833 3.457965120 3.336117376 3.224582622 3.140427566 3.110858153 3.068858557 3.040859266 3.027384354 3.026264341 3.035282924 3.052444346 3.076052063 3.104838651 3.138599605 3.183417320 3.407324056
//
IT	11349
RD	7
LK	-2148033.685042
QD	-659.072138 -> -548.908005
RI	0.0227920493
TR	0.236218	0.036677
MT	41.171222
MM	C_pi: 1.696417, n_recomb: 299912.821227
RS	0	0.000000	543.750051	2.597993	0.000009	0.000000
RS	1	0.004857	543.750051	2.724390	0.000009	0.000001
RS	2	0.009949	7.330113	211.853135	0.000706	0.000118
RS	3	0.015289	7.330113	221.998500	0.000740	0.000222
RS	4	0.020888	1.083537	1570.060032	0.005235	0.001833
RS	5	0.026759	1.083537	1637.380140	0.005460	0.002570
RS	6	0.032915	0.447335	4117.581357	0.013729	0.007183
RS	7	0.039370	0.447335	4254.727165	0.014187	0.008812
RS	8	0.046139	0.309970	6318.058267	0.021066	0.014133
RS	9	0.053236	0.309970	6472.210220	0.021580	0.015971
RS	10	0.060678	0.290580	7058.639540	0.023536	0.018298
RS	11	0.068481	0.290580	7201.706869	0.024013	0.019623
RS	12	0.076664	0.321353	6644.577604	0.022155	0.018585
RS	13	0.085244	0.321353	6780.431994	0.022608	0.019231
RS	14	0.094240	0.376424	5911.620192	0.019711	0.016894
RS	15	0.103674	0.376424	6042.715388	0.020148	0.017242
RS	16	0.113565	0.440599	5281.077686	0.017609	0.015084
RS	17	0.123937	0.440599	5406.694233	0.018028	0.015393
RS	18	0.134813	0.505773	4824.426579	0.016086	0.013743
RS	19	0.146217	0.505773	4944.302645	0.016486	0.014104
RS	20	0.158174	0.570296	4495.145249	0.014988	0.012877
RS	21	0.170713	0.570296	4609.587042	0.015370	0.013296
RS	22	0.183860	0.637417	4229.970226	0.014104	0.012287
RS	23	0.197646	0.637417	4339.352875	0.014469	0.012710
RS	24	0.212101	0.709676	3998.879177	0.013333	0.011799
RS	25	0.227259	0.709676	4103.522991	0.013682	0.012201
RS	26	0.243152	0.786447	3800.201764	0.012671	0.011381
RS	27	0.259818	0.786447	3900.424557	0.013005	0.011773
RS	28	0.277292	0.866537	3633.409657	0.012115	0.011052
RS	29	0.295616	0.866537	3729.520791	0.012435	0.011442
RS	30	0.314829	0.951116	3487.732798	0.011629	0.010791
RS	31	0.334976	0.951116	3579.978301	0.011937	0.011174
RS	32	0.356101	1.043814	3348.311155	0.011164	0.010538
RS	33	0.378252	1.043814	3436.858864	0.011460	0.010889
RS	34	0.401478	1.146417	3212.033062	0.010710	0.010247
RS	35	0.425833	1.146417	3297.033190	0.010993	0.010570
RS	36	0.451370	1.255764	3089.525920	0.010301	0.009969
RS	37	0.478148	1.255764	3171.167045	0.010574	0.010284
RS	38	0.506226	1.366288	2991.383826	0.009974	0.009771
RS	39	0.535668	1.366288	3069.874855	0.010236	0.010095
RS	40	0.566540	1.473615	2920.431257	0.009738	0.009683
RS	41	0.598911	1.473615	2995.938048	0.009989	0.010022
RS	42	0.632854	1.575953	2873.005674	0.009579	0.009700
RS	43	0.668445	1.575953	2945.598069	0.009822	0.010055
RS	44	0.705765	1.674583	2841.119550	0.009473	0.009798
RS	45	0.744898	1.674583	2910.755554	0.009705	0.010161
RS	46	0.785931	1.773467	2814.657403	0.009385	0.009927
RS	47	0.828957	1.773467	2881.215202	0.009607	0.010282
RS	48	0.874072	1.877777	2784.311922	0.009284	0.010028
RS	49	0.921379	1.877777	2847.654594	0.009495	0.010357
RS	50	0.970983	1.991694	2744.697603	0.009152	0.010058
RS	51	1.022996	1.991694	2804.728241	0.009352	0.010357
RS	52	1.077535	2.117215	2695.060651	0.008986	0.010014
RS	53	1.134722	2.117215	2751.736759	0.009175	0.010284
RS	54	1.194688	2.254554	2637.417030	0.008794	0.009908
RS	55	1.257565	2.254554	2690.734951	0.008972	0.010153
RS	56	1.323496	2.401993	2575.609532	0.008588	0.009762
RS	57	1.392629	2.401993	2625.570901	0.008754	0.009988
RS	58	1.465120	2.556221	2513.956657	0.008382	0.009604
RS	59	1.541131	2.556221	2560.532176	0.008538	0.009817
RS	60	1.620834	2.713518	2455.635690	0.008188	0.009455
RS	61	1.704407	2.713518	2498.743061	0.008332	0.009658
RS	62	1.792039	2.871104	2401.763608	0.008008	0.009326
RS	63	1.883928	2.871104	2441.266678	0.008140	0.009519
RS	64	1.980279	3.027916	2351.481135	0.007841	0.009215
RS	65	2.081309	3.027916	2387.207333	0.007960	0.009394
RS	66	2.187246	3.183998	2303.109045	0.007679	0.009109
RS	67	2.298327	3.183998	2334.867465	0.007785	0.009270
RS	68	2.414804	3.339417	2255.196002	0.007520	0.008998
RS	69	2.536937	3.339417	2282.784087	0.007611	0.009136
RS	70	2.665002	3.493016	2207.248090	0.007360	0.008876
RS	71	2.799286	3.493016	2230.436105	0.007437	0.008988
RS	72	2.940092	3.641944	2159.664372	0.007201	0.008742
RS	73	3.087736	3.641944	2178.163894	0.007263	0.008829
RS	74	3.242550	3.781941	2113.225336	0.007046	0.008604
RS	75	3.404884	3.781941	2126.653496	0.007091	0.008665
RS	76	3.575101	3.907912	2068.593767	0.006897	0.008465
RS	77	3.753585	3.907912	2076.439952	0.006923	0.008500
RS	78	3.940737	4.014140	2026.177251	0.006756	0.008329
RS	79	4.136978	4.014140	2027.764933	0.006761	0.008337
RS	80	4.342750	4.094754	1985.918140	0.006622	0.008198
RS	81	4.558515	4.094754	1980.366562	0.006603	0.008176
RS	82	4.784759	4.144032	1947.230059	0.006493	0.008072
RS	83	5.021991	4.144032	1933.411940	0.006447	0.008019
RS	84	5.270744	4.157455	1908.591071	0.006364	0.007948
RS	85	5.531578	4.157455	1885.114073	0.006286	0.007860
RS	86	5.805080	4.132799	1867.183679	0.006226	0.007818
RS	87	6.091864	4.132799	1832.424232	0.006110	0.007690
RS	88	6.392576	4.071212	1818.573396	0.006064	0.007665
RS	89	6.707893	4.071212	1770.815271	0.005904	0.007489
RS	90	7.038523	3.977474	1756.823835	0.005858	0.007464
RS	91	7.385210	3.977474	1694.544775	0.005650	0.007231
RS	92	7.748735	3.859545	1675.123015	0.005585	0.007181
RS	93	8.129914	3.859545	1597.460469	0.005326	0.006883
RS	94	8.529605	3.727333	1567.151197	0.005225	0.006783
RS	95	8.948708	3.727333	1474.502426	0.004916	0.006417
RS	96	9.388165	3.590981	1429.092515	0.004765	0.006246
RS	97	9.848965	3.590981	1323.682362	0.004414	0.005817
RS	98	10.332143	3.459365	1261.667444	0.004207	0.005566
RS	99	10.838787	3.459365	1147.818818	0.003827	0.005089
RS	100	11.370037	3.338845	1071.396526	0.003572	0.004766
RS	101	11.927088	3.338845	955.218814	0.003185	0.004268
RS	102	12.511192	3.247447	866.500564	0.002889	0.003883
RS	103	13.123663	3.247447	756.053230	0.002521	0.003401
RS	104	13.765879	3.214166	659.851167	0.002200	0.002975
RS	105	14.439286	3.214166	563.971946	0.001880	0.002548
RS	106	15.145396	3.169428	483.194637	0.001611	0.002188
RS	107	15.885800	3.169428	403.242845	0.001345	0.001830
RS	108	16.662161	3.139150	335.583139	0.001119	0.001526
RS	109	17.476227	3.139150	273.008927	0.000910	0.001244
RS	110	18.329829	3.124578	220.236770	0.000734	0.001005
RS	111	19.224887	3.124578	174.418320	0.000582	0.000797
RS	112	20.163413	3.123325	136.288340	0.000454	0.000624
RS	113	21.147520	3.123325	104.916132	0.000350	0.000481
RS	114	22.179421	3.132937	79.344780	0.000265	0.000364
RS	115	23.261437	3.132937	59.274308	0.000198	0.000272
RS	116	24.396001	3.151314	43.340350	0.000145	0.000199
RS	117	25.585667	3.151314	31.361592	0.000105	0.000144
RS	118	26.833109	3.176562	22.140632	0.000074	0.000102
RS	119	28.141135	3.176562	15.485815	0.000052	0.000071
RS	120	29.512685	3.207308	10.537156	0.000035	0.000049
RS	121	30.950846	3.207308	7.106791	0.000024	0.000033
RS	122	32.458852	3.243297	4.649932	0.000016	0.000021
RS	123	34.040096	3.243297	3.016513	0.000010	0.000014
RS	124	35.698134	3.290876	1.890248	0.000006	0.000009
RS	125	37.436695	3.290876	1.177567	0.000004	0.000005
RS	126	39.259691	3.525630	0.679271	0.000002	0.000003
RS	127	41.171222	3.525630	0.989290	0.000003	0.000005
PA	64*2 0.236218067 0.036676726 41.171222117 543.750051198 7.330113231 1.083537190 0.447335067 0.309969903 0.290579613 0.321352583 0.376424356 0.440598612 0.505772763 0.570295921 0.637417460 0.709676384 0.786447454 0.866537086 0.951115747 1.043813611 1.146416928 1.255763983 1.366288483 1.473614507 1.575953441 1.674582727 1.773467149 1.877776907 1.991694278 2.117214798 2.254553941 2.401993107 2.556220511 2.713517678 2.871104216 3.027916248 3.183997955 3.339417186 3.493016163 3.641944117 3.781940973 3.907912472 4.014139667 4.094754081 4.144031876 4.157454530 4.132799022 4.071212248 3.977473697 3.859545466 3.727333027 3.590980981 3.459365013 3.338844814 3.247446688 3.214166165 3.169428460 3.139150056 3.124578254 3.123325059 3.132937195 3.151313924 3.176562150 3.207308296 3.243297315 3.290875673 3.525629609
//
IT	11378
RD	8
LK	-2147830.477489
QD	-608.057006 -> -527.325261
RI	0.0218095099
TR	0.234626	0.035729
MT	42.082774
MM	C_pi: 1.717698, n_recomb: 295948.073513
RS	0	0.000000	1491.856046	0.938254	0.000003	0.000000
RS	1	0.004875	1491.856046	0.984075	0.000003	0.000000
RS	2	0.009987	11.251272	136.823307	0.000462	0.000078
RS	3	0.015348	11.251272	143.436951	0.000485	0.000146
RS	4	0.020971	1.293254	1305.555793	0.004411	0.001552
RS	5	0.026868	1.293254	1362.963256	0.004605	0.002167
RS	6	0.033052	0.478483	3828.618398	0.012937	0.006774
RS	7	0.039538	0.478483	3960.353825	0.013382	0.008283
RS	8	0.046340	0.315464	6185.633130	0.020901	0.013991
RS	9	0.053473	0.315464	6339.457781	0.021421	0.015780
RS	10	0.060955	0.289993	7052.156266	0.023829	0.018461
RS	11	0.068801	0.289993	7194.811528	0.024311	0.019780
RS	12	0.077029	0.319939	6653.592228	0.022482	0.018800
RS	13	0.085658	0.319939	6788.860780	0.022939	0.019448
RS	14	0.094709	0.376635	5889.343265	0.019900	0.017012
RS	15	0.104200	0.376635	6020.084730	0.020342	0.017358
RS	16	0.114154	0.443025	5235.841275	0.017692	0.015117
RS	17	0.124593	0.443025	5361.147335	0.018115	0.015425
RS	18	0.135541	0.509778	4773.130685	0.016128	0.013742
RS	19	0.147023	0.509778	4892.666328	0.016532	0.014103
RS	20	0.159064	0.574739	4449.590448	0.015035	0.012880
RS	21	0.171692	0.574739	4563.691349	0.015421	0.013301
RS	22	0.184936	0.641726	4192.837821	0.014167	0.012308
RS	23	0.198826	0.641726	4301.899429	0.014536	0.012734
RS	24	0.213392	0.713972	3967.690211	0.013407	0.011832
RS	25	0.228669	0.713972	4072.029100	0.013759	0.012236
RS	26	0.244690	0.790927	3772.818736	0.012748	0.011419
RS	27	0.261493	0.790927	3872.746453	0.013086	0.011813
RS	28	0.279114	0.871115	3609.476855	0.012196	0.011096
RS	29	0.297594	0.871115	3705.301689	0.012520	0.011488
RS	30	0.316976	0.955774	3466.708998	0.011714	0.010840
RS	31	0.337302	0.955774	3558.673090	0.012025	0.011226
RS	32	0.358618	1.049232	3327.667384	0.011244	0.010585
RS	33	0.380974	1.049232	3415.926673	0.011542	0.010941
RS	34	0.404420	1.153905	3188.491534	0.010774	0.010284
RS	35	0.429008	1.153905	3273.184071	0.011060	0.010608
RS	36	0.454795	1.266275	3061.927056	0.010346	0.009988
RS	37	0.481839	1.266275	3143.241105	0.010621	0.010305
RS	38	0.510202	1.379715	2961.177691	0.010006	0.009777
RS	39	0.539947	1.379715	3039.335925	0.010270	0.010102
RS	40	0.571142	1.488804	2890.443626	0.009767	0.009687
RS	41	0.603857	1.488804	2965.629980	0.010021	0.010027
RS	42	0.638168	1.591121	2846.267272	0.009617	0.009713
RS	43	0.674150	1.591121	2918.560110	0.009862	0.010069
RS	44	0.711887	1.687994	2819.850352	0.009528	0.009827
RS	45	0.751463	1.687994	2889.197083	0.009763	0.010193
RS	46	0.792969	1.784024	2799.658321	0.009460	0.009979
RS	47	0.836498	1.784024	2865.909975	0.009684	0.010337
RS	48	0.882148	1.885373	2774.742445	0.009376	0.010100
RS	49	0.930024	1.885373	2837.732306	0.009589	0.010433
RS	50	0.980234	1.996987	2738.716743	0.009254	0.010145
RS	51	1.032891	1.996987	2798.329333	0.009455	0.010447
RS	52	1.088115	2.121186	2690.679131	0.009092	0.010107
RS	53	1.146031	2.121186	2746.867815	0.009282	0.010381
RS	54	1.206770	2.258192	2633.024420	0.008897	0.010002
RS	55	1.270470	2.258192	2685.791224	0.009075	0.010252
RS	56	1.337275	2.405955	2570.316952	0.008685	0.009855
RS	57	1.407337	2.405955	2619.670526	0.008852	0.010086
RS	58	1.480813	2.560639	2507.599801	0.008473	0.009695
RS	59	1.557872	2.560639	2553.512230	0.008628	0.009914
RS	60	1.638687	2.717980	2448.552106	0.008274	0.009547
RS	61	1.723441	2.717980	2490.933725	0.008417	0.009757
RS	62	1.812326	2.875095	2394.245404	0.008090	0.009422
RS	63	1.905545	2.875095	2432.948807	0.008221	0.009623
RS	64	2.003307	3.031407	2343.327420	0.007918	0.009314
RS	65	2.105835	3.031407	2378.174880	0.008036	0.009501
RS	66	2.213361	3.187819	2293.521151	0.007750	0.009209
RS	67	2.326129	3.187819	2324.332216	0.007854	0.009377
RS	68	2.444393	3.345427	2242.872906	0.007579	0.009093
RS	69	2.568422	3.345427	2269.478654	0.007669	0.009237
RS	70	2.698497	3.503839	2190.749327	0.007402	0.008958
RS	71	2.834913	3.503839	2212.976176	0.007478	0.009075
RS	72	2.977979	3.660644	2137.700040	0.007223	0.008805
RS	73	3.128018	3.660644	2155.334772	0.007283	0.008895
RS	74	3.285371	3.811657	2084.850265	0.007045	0.008640
RS	75	3.450395	3.811657	2097.600163	0.007088	0.008703
RS	76	3.623463	3.951530	2033.294458	0.006870	0.008471
RS	77	3.804967	3.951530	2040.751405	0.006896	0.008506
RS	78	3.995319	4.073919	1983.925913	0.006704	0.008302
RS	79	4.194950	4.073919	1985.525278	0.006709	0.008309
RS	80	4.404312	4.171783	1937.280716	0.006546	0.008137
RS	81	4.623879	4.171783	1932.254537	0.006529	0.008114
RS	82	4.854150	4.237847	1893.381162	0.006398	0.007980
RS	83	5.095645	4.237847	1880.706032	0.006355	0.007926
RS	84	5.348913	4.265790	1851.316480	0.006256	0.007830
RS	85	5.614526	4.265790	1829.678224	0.006182	0.007743
RS	86	5.893087	4.251863	1808.737613	0.006112	0.007682
RS	87	6.185226	4.251863	1776.547982	0.006003	0.007557
RS	88	6.491606	4.196236	1761.507815	0.005952	0.007522
RS	89	6.812922	4.196236	1717.019449	0.005802	0.007350
RS	90	7.149899	4.103572	1703.706881	0.005757	0.007322
RS	91	7.503304	4.103572	1645.280720	0.005559	0.007096
RS	92	7.873935	3.982512	1628.221188	0.005502	0.007052
RS	93	8.262633	3.982512	1554.783150	0.005254	0.006763
RS	94	8.670279	3.844166	1528.111371	0.005163	0.006674
RS	95	9.097796	3.844166	1439.765723	0.004865	0.006317
RS	96	9.546152	3.700088	1398.673870	0.004726	0.006161
RS	97	10.016365	3.700088	1297.318548	0.004384	0.005741
RS	98	10.509498	3.560362	1239.672142	0.004189	0.005505
RS	99	11.026669	3.560362	1129.334870	0.003816	0.005038
RS	100	11.569051	3.432246	1056.779958	0.003571	0.004728
RS	101	12.137872	3.432246	943.377660	0.003188	0.004237
RS	102	12.734420	3.334649	857.725199	0.002898	0.003862
RS	103	13.360048	3.334649	749.246175	0.002532	0.003385
RS	104	14.016173	3.298118	655.086029	0.002214	0.002966
RS	105	14.704281	3.298118	560.470972	0.001894	0.002542
RS	106	15.425932	3.250996	480.850307	0.001625	0.002185
RS	107	16.182760	3.250996	401.668902	0.001357	0.001829
RS	108	16.976481	3.218720	334.703113	0.001131	0.001527
RS	109	17.808893	3.218720	272.525390	0.000921	0.001245
RS	110	18.681881	3.203149	220.069419	0.000744	0.001007
RS	111	19.597425	3.203149	174.420364	0.000589	0.000799
RS	112	20.557597	3.201733	136.397085	0.000461	0.000626
RS	113	21.564574	3.201733	105.074819	0.000355	0.000483
RS	114	22.620638	3.211817	79.514415	0.000269	0.000366
RS	115	23.728180	3.211817	59.441182	0.000201	0.000274
RS	116	24.889710	3.231163	43.484500	0.000147	0.000200
RS	117	26.107861	3.231163	31.486561	0.000106	0.000145
RS	118	27.385392	3.257722	22.238767	0.000075	0.000103
RS	119	28.725197	3.257722	15.564541	0.000053	0.000072
RS	120	30.130313	3.290070	10.594968	0.000036	0.000049
RS	121	31.603923	3.290070	7.150449	0.000024	0.000033
RS	122	33.149365	3.327880	4.680308	0.000016	0.000022
RS	123	34.770142	3.327880	3.038233	0.000010	0.000014
RS	124	36.469925	3.377675	1.904581	0.000006	0.000009
RS	125	38.252566	3.377675	1.187304	0.000004	0.000006
RS	126	40.122103	3.620502	0.685031	0.000002	0.000003
RS	127	42.082774	3.620502	0.999284	0.000003	0.000005
PA	64*2 0.234626033 0.035728779 42.082773681 1491.856046418 11.251271801 1.293254383 0.478483073 0.315463525 0.289992954 0.319938550 0.376635440 0.443025195 0.509778135 0.574739121 0.641725567 0.713972035 0.790927292 0.871115309 0.955774380 1.049232388 1.153904997 1.266275229 1.379714536 1.488803511 1.591121175 1.687993590 1.784024306 1.885373428 1.996987034 2.121186434 2.258191927 2.405954905 2.560639027 2.717980360 2.875094994 3.031407412 3.187819387 3.345426746 3.503839231 3.660643979 3.811656904 3.951529962 4.073918641 4.171783377 4.237846787 4.265790299 4.251863091 4.196236191 4.103571527 3.982511942 3.844165873 3.700087864 3.560362243 3.432246089 3.334649100 3.298117718 3.250995656 3.218720320 3.203148550 3.201733154 3.211816655 3.231163212 3.257721823 3.290069816 3.327880229 3.377675054 3.620502225
//
IT	9227
RD	9
LK	-2147678.894400
QD	-579.223078 -> -516.130579
RI	0.0211335961
TR	0.233510	0.034943
MT	42.803567
MM	C_pi: 1.732814, n_recomb: 292102.612954
RS	0	0.000000	4024.550925	0.344404	0.000001	0.000000
RS	1	0.004889	4024.550925	0.361271	0.000001	0.000000
RS	2	0.010016	16.936824	90.036363	0.000308	0.000052
RS	3	0.015394	16.936824	94.416251	0.000323	0.000097
RS	4	0.021036	1.522474	1099.474255	0.003764	0.001329
RS	5	0.026953	1.522474	1148.762519	0.003933	0.001850
RS	6	0.033159	0.507496	3584.729050	0.012272	0.006429
RS	7	0.039668	0.507496	3711.322280	0.012706	0.007837
RS	8	0.046496	0.319574	6072.793551	0.020790	0.013883
RS	9	0.053658	0.319574	6225.911745	0.021314	0.015631
RS	10	0.061170	0.288684	7048.734646	0.024131	0.018626
RS	11	0.069048	0.288684	7190.502267	0.024616	0.019943
RS	12	0.077313	0.318051	6657.975647	0.022793	0.018997
RS	13	0.085981	0.318051	6792.249241	0.023253	0.019652
RS	14	0.095073	0.376463	5859.706000	0.020060	0.017105
RS	15	0.104609	0.376463	5989.755430	0.020506	0.017454
RS	16	0.114611	0.445114	5182.932269	0.017744	0.015128
RS	17	0.125103	0.445114	5307.616197	0.018170	0.015440
RS	18	0.136107	0.513434	4714.631797	0.016140	0.013725
RS	19	0.147650	0.513434	4833.531931	0.016547	0.014089
RS	20	0.159756	0.578772	4397.217190	0.015054	0.012872
RS	21	0.172455	0.578772	4510.700714	0.015442	0.013296
RS	22	0.185774	0.645518	4149.323479	0.014205	0.012319
RS	23	0.199744	0.645518	4257.805868	0.014576	0.012749
RS	24	0.214397	0.717665	3930.366116	0.013455	0.011856
RS	25	0.229767	0.717665	4034.157401	0.013811	0.012264
RS	26	0.245888	0.794726	3739.482862	0.012802	0.011450
RS	27	0.262797	0.794726	3838.886664	0.013142	0.011846
RS	28	0.280533	0.874924	3579.762181	0.012255	0.011132
RS	29	0.299136	0.874924	3675.084950	0.012581	0.011527
RS	30	0.318648	0.959552	3440.117585	0.011777	0.010883
RS	31	0.339114	0.959552	3531.597183	0.012090	0.011272
RS	32	0.360580	1.053653	3301.695047	0.011303	0.010627
RS	33	0.383096	1.053653	3389.475100	0.011604	0.010986
RS	34	0.406713	1.160343	3159.735709	0.010817	0.010313
RS	35	0.431484	1.160343	3243.941015	0.011105	0.010639
RS	36	0.457466	1.275777	3029.085190	0.010370	0.010000
RS	37	0.484719	1.275777	3109.902385	0.010647	0.010317
RS	38	0.513303	1.392273	2925.523029	0.010015	0.009775
RS	39	0.543285	1.392273	3003.188204	0.010281	0.010100
RS	40	0.574733	1.503320	2854.669882	0.009773	0.009680
RS	41	0.607718	1.503320	2929.387052	0.010029	0.010020
RS	42	0.642315	1.605822	2813.326157	0.009631	0.009712
RS	43	0.678604	1.605822	2885.186041	0.009877	0.010068
RS	44	0.716667	1.701117	2791.991481	0.009558	0.009842
RS	45	0.756590	1.701117	2860.935024	0.009794	0.010208
RS	46	0.798466	1.794444	2777.800127	0.009510	0.010013
RS	47	0.842388	1.794444	2843.654022	0.009735	0.010372
RS	48	0.888458	1.892968	2758.201142	0.009443	0.010153
RS	49	0.936780	1.892968	2820.770095	0.009657	0.010487
RS	50	0.987464	2.002377	2725.846415	0.009332	0.010210
RS	51	1.040625	2.002377	2784.996553	0.009534	0.010513
RS	52	1.096386	2.125228	2679.755828	0.009174	0.010177
RS	53	1.154873	2.125228	2735.435311	0.009365	0.010452
RS	54	1.216218	2.261681	2622.705946	0.008979	0.010073
RS	55	1.280563	2.261681	2674.920055	0.009157	0.010324
RS	56	1.348053	2.409305	2559.945103	0.008764	0.009924
RS	57	1.418843	2.409305	2608.705814	0.008931	0.010158
RS	58	1.493093	2.563609	2497.276424	0.008549	0.009764
RS	59	1.570973	2.563609	2542.551174	0.008704	0.009987
RS	60	1.652660	2.719717	2438.835720	0.008349	0.009620
RS	61	1.738341	2.719717	2480.519450	0.008492	0.009835
RS	62	1.828210	2.874612	2385.591339	0.008167	0.009502
RS	63	1.922472	2.874612	2423.515484	0.008297	0.009708
RS	64	2.021343	3.028158	2335.671222	0.007996	0.009402
RS	65	2.125047	3.028158	2369.640827	0.008112	0.009595
RS	66	2.233820	3.182201	2286.071495	0.007826	0.009304
RS	67	2.347912	3.182201	2315.905125	0.007928	0.009477
RS	68	2.467580	3.338918	2234.258488	0.007649	0.009188
RS	69	2.593099	3.338918	2259.810528	0.007736	0.009336
RS	70	2.724754	3.498840	2179.346329	0.007461	0.009045
RS	71	2.862845	3.498840	2200.491815	0.007533	0.009166
RS	72	3.007687	3.660113	2121.997006	0.007265	0.008877
RS	73	3.159609	3.660113	2138.591323	0.007321	0.008970
RS	74	3.318958	3.818876	2063.613030	0.007065	0.008691
RS	75	3.486097	3.818876	2075.448641	0.007105	0.008755
RS	76	3.661407	3.969807	2005.677238	0.006866	0.008494
RS	77	3.845288	3.969807	2012.444745	0.006890	0.008530
RS	78	4.038157	4.106142	1949.578664	0.006674	0.008294
RS	79	4.240455	4.106142	1950.821009	0.006679	0.008301
RS	80	4.452643	4.219900	1896.425268	0.006492	0.008097
RS	81	4.675203	4.219900	1891.484746	0.006475	0.008074
RS	82	4.908644	4.302285	1846.873921	0.006323	0.007910
RS	83	5.153496	4.302285	1834.829953	0.006281	0.007856
RS	84	5.410319	4.345144	1800.622650	0.006164	0.007734
RS	85	5.679696	4.345144	1780.244433	0.006095	0.007648
RS	86	5.962243	4.343001	1755.820081	0.006011	0.007568
RS	87	6.258602	4.343001	1725.568664	0.005907	0.007444
RS	88	6.569448	4.294850	1708.650653	0.005849	0.007397
RS	89	6.895491	4.294850	1666.775869	0.005706	0.007229
RS	90	7.237473	4.204977	1653.296226	0.005660	0.007197
RS	91	7.596173	4.204977	1598.083717	0.005471	0.006977
RS	92	7.972408	4.082544	1582.451271	0.005417	0.006934
RS	93	8.367036	4.082544	1512.668371	0.005179	0.006653
RS	94	8.780955	3.939741	1488.709202	0.005097	0.006572
RS	95	9.215110	3.939741	1404.222068	0.004807	0.006225
RS	96	9.670488	3.789441	1366.648429	0.004679	0.006079
RS	97	10.148129	3.789441	1269.070087	0.004345	0.005669
RS	98	10.649119	3.642919	1215.197439	0.004160	0.005446
RS	99	11.174600	3.642919	1108.279305	0.003794	0.004986
RS	100	11.725771	3.508306	1039.248949	0.003558	0.004688
RS	101	12.303885	3.508306	928.702543	0.003179	0.004204
RS	102	12.910262	3.405338	846.024794	0.002896	0.003839
RS	103	13.546282	3.405338	739.724445	0.002532	0.003367
RS	104	14.213394	3.365874	647.758361	0.002218	0.002954
RS	105	14.913119	3.365874	554.671724	0.001899	0.002534
RS	106	15.647050	3.316656	476.428353	0.001631	0.002180
RS	107	16.416861	3.316656	398.290241	0.001364	0.001826
RS	108	17.224304	3.282587	332.253234	0.001137	0.001525
RS	109	18.071221	3.282587	270.722102	0.000927	0.001245
RS	110	18.959539	3.266083	218.802886	0.000749	0.001007
RS	111	19.891284	3.266083	173.527526	0.000594	0.000800
RS	112	20.868578	3.264444	135.790813	0.000465	0.000627
RS	113	21.893648	3.264444	104.669620	0.000358	0.000483
RS	114	22.968830	3.274854	79.250381	0.000271	0.000366
RS	115	24.096573	3.274854	59.277026	0.000203	0.000274
RS	116	25.279447	3.294918	43.383906	0.000149	0.000201
RS	117	26.520147	3.294918	31.430785	0.000108	0.000146
RS	118	27.821500	3.322548	22.207754	0.000076	0.000103
RS	119	29.186471	3.322548	15.551282	0.000053	0.000072
RS	120	30.618170	3.356181	10.589697	0.000036	0.000049
RS	121	32.119859	3.356181	7.150831	0.000024	0.000033
RS	122	33.694959	3.395445	4.682197	0.000016	0.000022
RS	123	35.347060	3.395445	3.041170	0.000010	0.000014
RS	124	37.079926	3.446895	1.907133	0.000007	0.000009
RS	125	38.897504	3.446895	1.189563	0.000004	0.000006
RS	126	40.803937	3.695251	0.686601	0.000002	0.000003
RS	127	42.803567	3.695251	1.002571	0.000003	0.000005
PA	64*2 0.233509990 0.034942973 42.803567038 4024.550925438 16.936824295 1.522473737 0.507495709 0.319574332 0.288684278 0.318051095 0.376463030 0.445114044 0.513434075 0.578772143 0.645517502 0.717665219 0.794725881 0.874923515 0.959551625 1.053653154 1.160342627 1.275776738 1.392272515 1.503319891 1.605821857 1.701116648 1.794443546 1.892968317 2.002376699 2.125228230 2.261680726 2.409304871 2.563608518 2.719717045 2.874612419 3.028157955 3.182201205 3.338918233 3.498840315 3.660113338 3.818876172 3.969807054 4.106142420 4.219899630 4.302284872 4.345144114 4.343000858 4.294849598 4.204977381 4.082544176 3.939740637 3.789441067 3.642918631 3.508306481 3.405337901 3.365874420 3.316655738 3.282586645 3.266082726 3.264444103 3.274853752 3.294918208 3.322548429 3.356180601 3.395445425 3.446895262 3.695251243
//
IT	10582
RD	10
LK	-2147557.676868
QD	-561.354676 -> -509.623073
RI	0.0206909999
TR	0.232591	0.034247
MT	43.438124
MM	C_pi: 1.744649, n_recomb: 288353.007731
RS	0	0.000000	10724.587516	0.127949	0.000000	0.000000
RS	1	0.004901	10724.587516	0.134231	0.000000	0.000000
RS	2	0.010042	25.095209	60.174787	0.000209	0.000035
RS	3	0.015434	25.095209	63.115864	0.000219	0.000066
RS	4	0.021092	1.772097	936.025086	0.003246	0.001150
RS	5	0.027026	1.772097	978.636041	0.003394	0.001596
RS	6	0.033251	0.534720	3375.951268	0.011708	0.006135
RS	7	0.039781	0.534720	3497.766879	0.012130	0.007458
RS	8	0.046632	0.322686	5975.252251	0.020722	0.013802
RS	9	0.053818	0.322686	6127.479468	0.021250	0.015515
RS	10	0.061356	0.286949	7047.584021	0.024441	0.018793
RS	11	0.069264	0.286949	7188.179810	0.024928	0.020110
RS	12	0.077559	0.315927	6659.138832	0.023094	0.019181
RS	13	0.086260	0.315927	6792.179174	0.023555	0.019844
RS	14	0.095389	0.376092	5825.647936	0.020203	0.017180
RS	15	0.104964	0.376092	5954.817469	0.020651	0.017535
RS	16	0.115009	0.446992	5126.209673	0.017778	0.015124
RS	17	0.125546	0.446992	5250.098280	0.018207	0.015441
RS	18	0.136599	0.516832	4653.042177	0.016137	0.013698
RS	19	0.148194	0.516832	4771.142627	0.016546	0.014065
RS	20	0.160357	0.582459	4342.189385	0.015059	0.012856
RS	21	0.173117	0.582459	4454.902612	0.015449	0.013285
RS	22	0.186502	0.648852	4103.440234	0.014231	0.012326
RS	23	0.200542	0.648852	4211.200961	0.014604	0.012760
RS	24	0.215271	0.720803	3890.814805	0.013493	0.011877
RS	25	0.230722	0.720803	3993.924161	0.013851	0.012287
RS	26	0.246929	0.797891	3703.934708	0.012845	0.011477
RS	27	0.263931	0.797891	3802.686663	0.013188	0.011875
RS	28	0.281767	0.878021	3547.816767	0.012304	0.011166
RS	29	0.300476	0.878021	3642.515031	0.012632	0.011563
RS	30	0.320102	0.962528	3411.307703	0.011830	0.010922
RS	31	0.340690	0.962528	3502.185484	0.012145	0.011314
RS	32	0.362287	1.057181	3273.545121	0.011353	0.010666
RS	33	0.384943	1.057181	3360.733757	0.011655	0.011027
RS	34	0.408709	1.165849	3128.770169	0.010850	0.010339
RS	35	0.433639	1.165849	3212.380797	0.011140	0.010667
RS	36	0.459791	1.284420	2993.839816	0.010383	0.010008
RS	37	0.487225	1.284420	3074.055999	0.010661	0.010326
RS	38	0.516003	1.404148	2887.135129	0.010013	0.009769
RS	39	0.546192	1.404148	2964.205608	0.010280	0.010094
RS	40	0.577860	1.517410	2815.683669	0.009765	0.009667
RS	41	0.611080	1.517410	2889.833676	0.010022	0.010007
RS	42	0.645928	1.620413	2776.547417	0.009629	0.009704
RS	43	0.682484	1.620413	2847.883189	0.009876	0.010059
RS	44	0.720832	1.714459	2759.650554	0.009570	0.009847
RS	45	0.761058	1.714459	2828.110897	0.009808	0.010212
RS	46	0.803256	1.805449	2750.838047	0.009540	0.010036
RS	47	0.847523	1.805449	2816.229213	0.009767	0.010395
RS	48	0.893958	1.901563	2736.035961	0.009488	0.010192
RS	49	0.942669	1.901563	2798.137070	0.009704	0.010525
RS	50	0.993768	2.009199	2707.008436	0.009388	0.010259
RS	51	1.047370	2.009199	2765.669247	0.009591	0.010561
RS	52	1.103600	2.131130	2662.713970	0.009234	0.010230
RS	53	1.162585	2.131130	2717.878556	0.009426	0.010504
RS	54	1.224461	2.267390	2606.349279	0.009039	0.010124
RS	55	1.289369	2.267390	2658.025931	0.009218	0.010375
RS	56	1.357458	2.415086	2543.869445	0.008822	0.009974
RS	57	1.428884	2.415086	2592.071609	0.008989	0.010208
RS	58	1.503811	2.568987	2481.827756	0.008607	0.009814
RS	59	1.582409	2.568987	2526.514851	0.008762	0.010038
RS	60	1.664859	2.723527	2424.798862	0.008409	0.009675
RS	61	1.751350	2.723527	2465.845335	0.008551	0.009892
RS	62	1.842080	2.875457	2373.655270	0.008232	0.009567
RS	63	1.937256	2.875457	2410.863621	0.008361	0.009776
RS	64	2.037096	3.025085	2325.934581	0.008066	0.009478
RS	65	2.141830	3.025085	2359.083229	0.008181	0.009675
RS	66	2.251696	3.175188	2277.862719	0.007900	0.009389
RS	67	2.366946	3.175188	2306.758578	0.008000	0.009566
RS	68	2.487844	3.329076	2226.226220	0.007720	0.009278
RS	69	2.614667	3.329076	2250.737514	0.007805	0.009429
RS	70	2.747706	3.488236	2169.819717	0.007525	0.009133
RS	71	2.887264	3.488236	2189.862088	0.007594	0.009256
RS	72	3.033662	3.651506	2109.324234	0.007315	0.008954
RS	73	3.187234	3.651506	2124.816160	0.007369	0.009048
RS	74	3.348332	3.815482	2046.375631	0.007097	0.008750
RS	75	3.517326	3.815482	2057.190279	0.007134	0.008816
RS	76	3.694601	3.975092	1982.795650	0.006876	0.008530
RS	77	3.880564	3.975092	1988.718916	0.006897	0.008566
RS	78	4.075641	4.123384	1920.446110	0.006660	0.008302
RS	79	4.280278	4.123384	1921.125144	0.006662	0.008308
RS	80	4.494943	4.251644	1860.994380	0.006454	0.008074
RS	81	4.720129	4.251644	1855.878448	0.006436	0.008050
RS	82	4.956350	4.349666	1805.738165	0.006262	0.007857
RS	83	5.204148	4.349666	1794.006575	0.006222	0.007803
RS	84	5.464090	4.407468	1754.982160	0.006086	0.007656
RS	85	5.736771	4.407468	1735.487799	0.006019	0.007570
RS	86	6.022815	4.417736	1707.376478	0.005921	0.007470
RS	87	6.322878	4.417736	1678.636692	0.005821	0.007349
RS	88	6.637645	4.378082	1659.453019	0.005755	0.007288
RS	89	6.967839	4.378082	1619.731161	0.005617	0.007124
RS	90	7.314215	4.292251	1605.528919	0.005568	0.007085
RS	91	7.677565	4.292251	1553.064644	0.005386	0.006870
RS	92	8.058722	4.169741	1538.196669	0.005334	0.006828
RS	93	8.458559	4.169741	1471.637585	0.005104	0.006553
RS	94	8.877991	4.023722	1449.696356	0.005028	0.006478
RS	95	9.317978	4.023722	1368.713653	0.004747	0.006138
RS	96	9.779527	3.868318	1334.022843	0.004626	0.006002
RS	97	10.263696	3.868318	1239.981042	0.004300	0.005600
RS	98	10.771593	3.715968	1189.380887	0.004125	0.005388
RS	99	11.304380	3.715968	1085.774913	0.003765	0.004936
RS	100	11.863277	3.575687	1019.944379	0.003537	0.004649
RS	101	12.449565	3.575687	912.277429	0.003164	0.004171
RS	102	13.064585	3.467997	832.440671	0.002887	0.003814
RS	103	13.709745	3.467997	728.445350	0.002526	0.003347
RS	104	14.386524	3.425425	638.816374	0.002215	0.002940
RS	105	15.096469	3.425425	547.402935	0.001898	0.002525
RS	106	15.841206	3.374657	470.607193	0.001632	0.002173
RS	107	16.622441	3.374657	393.691799	0.001365	0.001821
RS	108	17.441963	3.338992	328.728590	0.001140	0.001523
RS	109	18.301647	3.338992	268.013412	0.000929	0.001243
RS	110	19.203461	3.321657	216.775589	0.000752	0.001007
RS	111	20.149471	3.321657	172.014476	0.000597	0.000800
RS	112	21.141843	3.319822	134.685247	0.000467	0.000627
RS	113	22.182848	3.319822	103.870349	0.000360	0.000484
RS	114	23.274869	3.330534	78.681429	0.000273	0.000367
RS	115	24.420408	3.330534	58.880008	0.000204	0.000275
RS	116	25.622087	3.351269	43.109754	0.000150	0.000201
RS	117	26.882656	3.351269	31.246966	0.000108	0.000146
RS	118	28.205003	3.379834	22.085289	0.000077	0.000103
RS	119	29.592154	3.379834	15.472828	0.000054	0.000072
RS	120	31.047285	3.414637	10.539470	0.000037	0.000049
RS	121	32.573729	3.414637	7.120353	0.000025	0.000033
RS	122	34.174980	3.455235	4.663645	0.000016	0.000022
RS	123	35.854703	3.455235	3.030634	0.000011	0.000014
RS	124	37.616745	3.508176	1.901158	0.000007	0.000009
RS	125	39.465140	3.508176	1.186433	0.000004	0.000006
RS	126	41.404120	3.760954	0.685102	0.000002	0.000003
RS	127	43.438124	3.760954	1.001119	0.000003	0.000005
PA	64*2 0.232590924 0.034247114 43.438124237 10724.587516491 25.095208821 1.772097048 0.534719658 0.322685727 0.286948718 0.315927269 0.376091800 0.446991792 0.516831749 0.582458685 0.648851664 0.720802595 0.797890912 0.878020778 0.962527530 1.057181154 1.165849014 1.284420000 1.404148130 1.517410074 1.620413332 1.714458535 1.805449011 1.901563232 2.009198799 2.131130200 2.267390058 2.415085865 2.568987183 2.723527226 2.875456784 3.025085255 3.175187821 3.329075745 3.488236111 3.651505627 3.815481861 3.975092175 4.123384227 4.251644175 4.349666069 4.407467653 4.417735648 4.378082133 4.292250905 4.169741154 4.023722230 3.868317888 3.715968013 3.575687181 3.467996773 3.425425375 3.374657423 3.338991546 3.321656617 3.319821998 3.330533942 3.351269481 3.379834075 3.414636645 3.455234610 3.508175944 3.760953713
//
IT	9564
RD	11
LK	-2147458.748170
QD	-550.659173 -> -507.124616
RI	0.0203937412
TR	0.231868	0.033632
MT	43.985608
MM	C_pi: 1.753902, n_recomb: 284781.503984
RS	0	0.000000	28687.658708	0.047357	0.000000	0.000000
RS	1	0.004911	28687.658708	0.049687	0.000000	0.000000
RS	2	0.010063	36.682653	40.766675	0.000143	0.000024
RS	3	0.015469	36.682653	42.766272	0.000150	0.000045
RS	4	0.021139	2.044499	803.847476	0.002823	0.001002
RS	5	0.027088	2.044499	840.900532	0.002953	0.001387
RS	6	0.033330	0.560731	3193.363542	0.011213	0.005874
RS	7	0.039878	0.560731	3310.722880	0.011625	0.007123
RS	8	0.046747	0.325197	5887.592091	0.020674	0.013729
RS	9	0.053954	0.325197	6038.829599	0.021205	0.015414
RS	10	0.061515	0.285068	7045.975969	0.024742	0.018950
RS	11	0.069447	0.285068	7185.252161	0.025231	0.020269
RS	12	0.077769	0.313784	6656.727371	0.023375	0.019346
RS	13	0.086499	0.313784	6788.420257	0.023837	0.020020
RS	14	0.095658	0.375690	5788.477483	0.020326	0.017240
RS	15	0.105267	0.375690	5916.679197	0.020776	0.017602
RS	16	0.115347	0.448782	5067.828000	0.017795	0.015109
RS	17	0.125923	0.448782	5190.836431	0.018227	0.015433
RS	18	0.137018	0.520049	4590.940242	0.016121	0.013664
RS	19	0.148659	0.520049	4708.160749	0.016533	0.014036
RS	20	0.160870	0.585838	4287.275944	0.015055	0.012838
RS	21	0.173682	0.585838	4399.147001	0.015447	0.013270
RS	22	0.187122	0.651738	4058.015603	0.014250	0.012331
RS	23	0.201223	0.651738	4164.990260	0.014625	0.012768
RS	24	0.216016	0.723365	3851.873543	0.013526	0.011897
RS	25	0.231536	0.723365	3954.241655	0.013885	0.012309
RS	26	0.247818	0.800368	3669.023242	0.012884	0.011504
RS	27	0.264900	0.800368	3767.067571	0.013228	0.011904
RS	28	0.282820	0.880305	3516.531681	0.012348	0.011199
RS	29	0.301620	0.880305	3610.552413	0.012678	0.011598
RS	30	0.321344	0.964540	3383.219831	0.011880	0.010962
RS	31	0.342037	0.964540	3473.445076	0.012197	0.011357
RS	32	0.363745	1.059585	3246.175970	0.011399	0.010706
RS	33	0.386520	1.059585	3332.724783	0.011703	0.011070
RS	34	0.410413	1.170110	3098.546865	0.010880	0.010366
RS	35	0.435480	1.170110	3181.516514	0.011172	0.010697
RS	36	0.461778	1.291770	2959.192703	0.010391	0.010016
RS	37	0.489367	1.291770	3038.762414	0.010671	0.010335
RS	38	0.518311	1.414775	2849.071338	0.010004	0.009761
RS	39	0.548676	1.414775	2925.501088	0.010273	0.010087
RS	40	0.580533	1.530388	2776.586700	0.009750	0.009654
RS	41	0.613955	1.530388	2850.122952	0.010008	0.009993
RS	42	0.649017	1.634074	2739.116335	0.009618	0.009694
RS	43	0.685802	1.634074	2809.882932	0.009867	0.010048
RS	44	0.724393	1.727101	2726.026763	0.009572	0.009848
RS	45	0.764879	1.727101	2793.963611	0.009811	0.010213
RS	46	0.807354	1.816035	2721.951815	0.009558	0.010054
RS	47	0.851915	1.816035	2786.848223	0.009786	0.010412
RS	48	0.898664	1.910087	2711.343962	0.009521	0.010224
RS	49	0.947709	1.910087	2772.956669	0.009737	0.010556
RS	50	0.999162	2.016365	2685.121142	0.009429	0.010298
RS	51	1.053143	2.016365	2743.286435	0.009633	0.010599
RS	52	1.109774	2.137829	2642.230512	0.009278	0.010271
RS	53	1.169187	2.137829	2696.890616	0.009470	0.010544
RS	54	1.231517	2.274327	2586.345583	0.009082	0.010163
RS	55	1.296908	2.274327	2637.512734	0.009262	0.010413
RS	56	1.365511	2.422456	2524.134347	0.008863	0.010010
RS	57	1.437483	2.422456	2571.823241	0.009031	0.010243
RS	58	1.512990	2.576161	2462.919965	0.008648	0.009850
RS	59	1.592205	2.576161	2507.080432	0.008804	0.010074
RS	60	1.675310	2.729086	2407.728033	0.008455	0.009716
RS	61	1.762496	2.729086	2448.210749	0.008597	0.009934
RS	62	1.853964	2.877705	2359.311863	0.008285	0.009618
RS	63	1.949924	2.877705	2395.885223	0.008413	0.009829
RS	64	2.050597	3.022720	2314.620317	0.008128	0.009543
RS	65	2.156214	3.022720	2347.028154	0.008242	0.009741
RS	66	2.267018	3.167836	2269.054968	0.007968	0.009466
RS	67	2.383263	3.167836	2297.083190	0.008066	0.009646
RS	68	2.505217	3.317481	2218.673667	0.007791	0.009363
RS	69	2.633161	3.317481	2242.194677	0.007873	0.009517
RS	70	2.767388	3.474138	2161.862040	0.007591	0.009219
RS	71	2.908207	3.474138	2180.824270	0.007658	0.009343
RS	72	3.055941	3.637388	2099.248871	0.007371	0.009033
RS	73	3.210931	3.637388	2113.628092	0.007422	0.009128
RS	74	3.373533	3.804402	2032.640377	0.007138	0.008815
RS	75	3.544120	3.804402	2042.386484	0.007172	0.008881
RS	76	3.723084	3.970535	1964.145693	0.006897	0.008574
RS	77	3.910838	3.970535	1969.137282	0.006915	0.008609
RS	78	4.107812	4.128866	1896.068435	0.006658	0.008319
RS	79	4.314460	4.128866	1896.054622	0.006658	0.008324
RS	80	4.531256	4.270125	1830.638475	0.006428	0.008063
RS	81	4.758699	4.270125	1825.171937	0.006409	0.008038
RS	82	4.997313	4.382868	1769.780981	0.006215	0.007817
RS	83	5.247644	4.382868	1758.137437	0.006174	0.007763
RS	84	5.510270	4.455309	1714.415479	0.006020	0.007591
RS	85	5.785793	4.455309	1695.528670	0.005954	0.007505
RS	86	6.074847	4.478235	1663.691612	0.005842	0.007385
RS	87	6.378097	4.478235	1636.136335	0.005745	0.007265
RS	88	6.696239	4.447734	1614.491901	0.005669	0.007190
RS	89	7.030006	4.447734	1576.553512	0.005536	0.007030
RS	90	7.380164	4.366841	1561.289850	0.005482	0.006983
RS	91	7.747519	4.366841	1511.180176	0.005306	0.006773
RS	92	8.132915	4.245240	1496.629604	0.005255	0.006729
RS	93	8.537237	4.245240	1432.903703	0.005032	0.006461
RS	94	8.961416	4.096969	1412.479715	0.004960	0.006390
RS	95	9.406427	4.096969	1334.646187	0.004687	0.006057
RS	96	9.873292	3.937341	1302.346762	0.004573	0.005929
RS	97	10.363086	3.937341	1211.552658	0.004254	0.005535
RS	98	10.876933	3.779948	1163.799117	0.004087	0.005331
RS	99	11.416016	3.779948	1063.305241	0.003734	0.004887
RS	100	11.981573	3.634647	1000.364722	0.003513	0.004609
RS	101	12.574905	3.634647	895.470673	0.003144	0.004138
RS	102	13.197376	3.522727	818.291836	0.002873	0.003789
RS	103	13.850417	3.522727	716.577639	0.002516	0.003326
RS	104	14.535529	3.477340	629.218659	0.002209	0.002925
RS	105	15.254287	3.477340	539.512883	0.001894	0.002513
RS	106	16.008344	3.425166	464.192748	0.001630	0.002165
RS	107	16.799433	3.425166	388.556762	0.001364	0.001815
RS	108	17.629373	3.388043	324.712983	0.001140	0.001519
RS	109	18.500071	3.388043	264.880295	0.000930	0.001240
RS	110	19.413530	3.369947	214.382663	0.000753	0.001005
RS	111	20.371849	3.369947	170.197607	0.000598	0.000799
RS	112	21.377232	3.367908	133.331682	0.000468	0.000626
RS	113	22.431990	3.367908	102.872259	0.000361	0.000484
RS	114	23.538547	3.378873	77.957076	0.000274	0.000367
RS	115	24.699448	3.378873	58.362743	0.000205	0.000275
RS	116	25.917361	3.400191	42.745487	0.000150	0.000201
RS	117	27.195087	3.400191	30.995851	0.000109	0.000146
RS	118	28.535563	3.429575	21.914360	0.000077	0.000103
RS	119	29.941869	3.429575	15.359493	0.000054	0.000073
RS	120	31.417241	3.465398	10.465153	0.000037	0.000049
RS	121	32.965068	3.465398	7.073179	0.000025	0.000033
RS	122	34.588910	3.507157	4.634027	0.000016	0.000022
RS	123	36.292500	3.507157	3.012726	0.000011	0.000014
RS	124	38.079754	3.561372	1.890509	0.000007	0.000009
RS	125	39.954781	3.561372	1.180313	0.000004	0.000006
RS	126	41.921892	3.817621	0.681891	0.000002	0.000003
RS	127	43.985608	3.817621	0.996969	0.000004	0.000005
PA	64*2 0.231867527 0.033632050 43.985607920 28687.658707876 36.682653018 2.044498669 0.560731106 0.325196554 0.285068157 0.313784482 0.375690091 0.448782187 0.520049329 0.585838200 0.651737716 0.723365263 0.800368494 0.880305058 0.964539649 1.059584718 1.170109586 1.291769511 1.414775228 1.530387801 1.634074196 1.727100627 1.816034701 1.910086551 2.016365093 2.137829004 2.274326883 2.422456122 2.576160716 2.729085572 2.877705428 3.022719599 3.167835606 3.317481178 3.474137805 3.637388191 3.804401937 3.970535461 4.128865945 4.270125424 4.382867980 4.455309485 4.478235492 4.447733895 4.366841012 4.245240408 4.096969005 3.937341237 3.779948198 3.634646790 3.522726627 3.477340410 3.425165801 3.388042665 3.369947026 3.367907646 3.378873210 3.400190953 3.429575438 3.465398207 3.507156580 3.561372313 3.817620605
//
IT	10116
RD	12
LK	-2147375.090669
QD	-543.996000 -> -506.683044
RI	0.0201901458
TR	0.231289	0.033081
MT	44.465241
MM	C_pi: 1.761255, n_recomb: 281389.594208
RS	0	0.000000	80214.455676	0.016771	0.000000	0.000000
RS	1	0.004920	80214.455676	0.017598	0.000000	0.000000
RS	2	0.010082	53.056971	27.915456	0.000099	0.000017
RS	3	0.015498	53.056971	29.288518	0.000104	0.000031
RS	4	0.021181	2.341352	695.500046	0.002472	0.000879
RS	5	0.027143	2.341352	727.890703	0.002587	0.001214
RS	6	0.033398	0.585757	3031.854909	0.010775	0.005641
RS	7	0.039961	0.585757	3145.063027	0.011177	0.006825
RS	8	0.046847	0.327288	5807.457144	0.020638	0.013667
RS	9	0.054072	0.327288	5957.655379	0.021172	0.015326
RS	10	0.061652	0.283152	7043.298143	0.025030	0.019099
RS	11	0.069606	0.283152	7181.174258	0.025520	0.020421
RS	12	0.077950	0.311696	6651.237341	0.023637	0.019498
RS	13	0.086705	0.311696	6781.528564	0.024100	0.020182
RS	14	0.095891	0.375318	5749.181375	0.020431	0.017286
RS	15	0.105529	0.375318	5876.376297	0.020883	0.017657
RS	16	0.115641	0.450536	5008.930645	0.017801	0.015087
RS	17	0.126251	0.450536	5131.017855	0.018235	0.015417
RS	18	0.137382	0.523136	4529.426608	0.016097	0.013625
RS	19	0.149061	0.523136	4645.728462	0.016510	0.014002
RS	20	0.161315	0.588959	4233.537409	0.015045	0.012817
RS	21	0.174172	0.588959	4344.533977	0.015440	0.013253
RS	22	0.187661	0.654234	4014.029695	0.014265	0.012335
RS	23	0.201814	0.654234	4120.191110	0.014642	0.012775
RS	24	0.216663	0.725429	3814.426240	0.013556	0.011916
RS	25	0.232243	0.725429	3916.028713	0.013917	0.012330
RS	26	0.248589	0.802242	3635.612907	0.012920	0.011529
RS	27	0.265740	0.802242	3732.926934	0.013266	0.011932
RS	28	0.283734	0.881870	3486.742793	0.012391	0.011231
RS	29	0.302614	0.881870	3580.064281	0.012723	0.011633
RS	30	0.322423	0.965680	3356.707928	0.011929	0.011001
RS	31	0.343206	0.965680	3446.259678	0.012247	0.011400
RS	32	0.365011	1.060941	3220.484359	0.011445	0.010746
RS	33	0.387890	1.060941	3306.373395	0.011750	0.011113
RS	34	0.411894	1.173163	3070.032100	0.010910	0.010394
RS	35	0.437079	1.173163	3152.342022	0.011203	0.010727
RS	36	0.463503	1.297811	2926.177729	0.010399	0.010025
RS	37	0.491228	1.297811	3005.082239	0.010679	0.010346
RS	38	0.520316	1.424077	2812.440660	0.009995	0.009755
RS	39	0.550836	1.424077	2888.209214	0.010264	0.010081
RS	40	0.582857	1.542087	2738.613653	0.009732	0.009640
RS	41	0.616453	1.542087	2811.513365	0.009992	0.009979
RS	42	0.651703	1.646572	2702.351571	0.009604	0.009682
RS	43	0.688686	1.646572	2772.524791	0.009853	0.010037
RS	44	0.727489	1.738742	2692.523810	0.009569	0.009848
RS	45	0.768202	1.738742	2759.913852	0.009808	0.010213
RS	46	0.810917	1.825851	2692.583032	0.009569	0.010068
RS	47	0.855734	1.825851	2756.965136	0.009798	0.010426
RS	48	0.902756	1.918145	2685.572554	0.009544	0.010251
RS	49	0.952092	1.918145	2746.684145	0.009761	0.010582
RS	50	1.003855	2.023461	2661.583692	0.009459	0.010331
RS	51	1.058164	2.023461	2719.250788	0.009664	0.010631
RS	52	1.115146	2.144904	2619.620980	0.009310	0.010303
RS	53	1.174931	2.144904	2673.786636	0.009502	0.010575
RS	54	1.237657	2.282126	2563.849371	0.009111	0.010192
RS	55	1.303470	2.282126	2614.531703	0.009292	0.010440
RS	56	1.372520	2.431145	2501.705610	0.008891	0.010034
RS	57	1.444968	2.431145	2548.921213	0.009058	0.010266
RS	58	1.520981	2.585030	2441.273832	0.008676	0.009873
RS	59	1.600733	2.585030	2484.962972	0.008831	0.010096
RS	60	1.684409	2.736545	2388.056361	0.008487	0.009744
RS	61	1.772201	2.736545	2428.044701	0.008629	0.009962
RS	62	1.864313	2.881817	2342.702856	0.008325	0.009657
RS	63	1.960957	2.881817	2378.721368	0.008453	0.009868
RS	64	2.062356	3.021912	2301.561695	0.008179	0.009596
RS	65	2.168744	3.021912	2333.313887	0.008292	0.009796
RS	66	2.280366	3.161413	2259.221086	0.008029	0.009534
RS	67	2.397480	3.161413	2286.463148	0.008126	0.009715
RS	68	2.520355	3.305883	2210.936592	0.007857	0.009442
RS	69	2.649277	3.305883	2233.536234	0.007938	0.009596
RS	70	2.784541	3.458778	2154.631505	0.007657	0.009301
RS	71	2.926460	3.458778	2172.561769	0.007721	0.009427
RS	72	3.075361	3.620460	2090.805733	0.007430	0.009112
RS	73	3.231589	3.620460	2104.093614	0.007478	0.009208
RS	74	3.395503	3.788757	2021.364404	0.007184	0.008882
RS	75	3.567481	3.788757	2030.032839	0.007214	0.008948
RS	76	3.747921	3.959558	1948.668225	0.006925	0.008623
RS	77	3.937238	3.959558	1952.685785	0.006939	0.008657
RS	78	4.135870	4.126173	1875.416345	0.006665	0.008344
RS	79	4.344274	4.126173	1874.632373	0.006662	0.008348
RS	80	4.562932	4.278979	1804.385347	0.006412	0.008061
RS	81	4.792348	4.278979	1798.453636	0.006391	0.008035
RS	82	5.033050	4.405439	1738.130194	0.006177	0.007788
RS	83	5.285596	4.405439	1726.419290	0.006135	0.007732
RS	84	5.550567	4.492037	1678.186106	0.005964	0.007536
RS	85	5.828574	4.492037	1659.706906	0.005898	0.007451
RS	86	6.120259	4.527640	1624.195010	0.005772	0.007311
RS	87	6.426295	4.527640	1597.578772	0.005677	0.007192
RS	88	6.747388	4.506693	1573.391946	0.005592	0.007103
RS	89	7.084279	4.506693	1536.950209	0.005462	0.006945
RS	90	7.437745	4.431387	1520.416747	0.005403	0.006890
RS	91	7.808601	4.431387	1472.345490	0.005232	0.006684
RS	92	8.197704	4.311451	1457.800875	0.005181	0.006638
RS	93	8.605950	4.311451	1396.582522	0.004963	0.006376
RS	94	9.034282	4.161687	1377.300891	0.004895	0.006307
RS	95	9.483687	4.161687	1302.307001	0.004628	0.005982
RS	96	9.955204	3.998555	1272.007463	0.004520	0.005859
RS	97	10.449919	3.998555	1184.194393	0.004208	0.005472
RS	98	10.968973	3.836742	1138.937082	0.004048	0.005277
RS	99	11.513566	3.836742	1041.350908	0.003701	0.004839
RS	100	12.084952	3.686953	981.023576	0.003486	0.004569
RS	101	12.684450	3.686953	878.769355	0.003123	0.004104
RS	102	13.313444	3.571215	804.063028	0.002857	0.003763
RS	103	13.973384	3.571215	704.564529	0.002504	0.003305
RS	104	14.665793	3.523244	619.382430	0.002201	0.002910
RS	105	15.392269	3.523244	531.370380	0.001888	0.002501
RS	106	16.154486	3.469780	457.512535	0.001626	0.002155
RS	107	16.954206	3.469780	383.166611	0.001362	0.001808
RS	108	17.793271	3.431313	320.448984	0.001139	0.001514
RS	109	18.673618	3.431313	261.524864	0.000929	0.001237
RS	110	19.597278	3.412511	211.791612	0.000753	0.001003
RS	111	20.566382	3.412511	168.212131	0.000598	0.000797
RS	112	21.583165	3.410282	131.836822	0.000469	0.000625
RS	113	22.649975	3.410282	101.759047	0.000362	0.000483
RS	114	23.769271	3.421444	77.141931	0.000274	0.000366
RS	115	24.943637	3.421444	57.774174	0.000205	0.000275
RS	116	26.175781	3.443260	42.327319	0.000150	0.000201
RS	117	27.468547	3.443260	30.703921	0.000109	0.000146
RS	118	28.824916	3.473396	21.713624	0.000077	0.000103
RS	119	30.248019	3.473396	15.224479	0.000054	0.000073
RS	120	31.741139	3.510133	10.375738	0.000037	0.000049
RS	121	33.307719	3.510133	7.015449	0.000025	0.000033
RS	122	34.951376	3.552905	4.597388	0.000016	0.000022
RS	123	36.675899	3.552905	2.990099	0.000011	0.000014
RS	124	38.485270	3.608080	1.876908	0.000007	0.000009
RS	125	40.383661	3.608080	1.172263	0.000004	0.000006
RS	126	42.375453	3.866666	0.677605	0.000002	0.000003
RS	127	44.465241	3.866666	0.990908	0.000004	0.000005
PA	64*2 0.231288923 0.033081114 44.465240718 80214.455675612 53.056971104 2.341351618 0.585757099 0.327287772 0.283151529 0.311696029 0.375317832 0.450535671 0.523135798 0.588959092 0.654233842 0.725429309 0.802241610 0.881869931 0.965680271 1.060940808 1.173162698 1.297810883 1.424076853 1.542087085 1.646572360 1.738742269 1.825851142 1.918145311 2.023460799 2.144903615 2.282126488 2.431144913 2.585029830 2.736544793 2.881816530 3.021912446 3.161412782 3.305882700 3.458777829 3.620460039 3.788757309 3.959558114 4.126172631 4.278978624 4.405439054 4.492037100 4.527639854 4.506693380 4.431387282 4.311450832 4.161687437 3.998554523 3.836741994 3.686952794 3.571214779 3.523243946 3.469779558 3.431313412 3.412511016 3.410282071 3.421443605 3.443260363 3.473396250 3.510132809 3.552904765 3.608079671 3.866666056
//
IT	9455
RD	13
LK	-2147303.148776
QD	-539.998062 -> -507.604444
RI	0.0200547677
TR	0.230818	0.032582
MT	44.891372
MM	C_pi: 1.767191, n_recomb: 278172.728560
RS	0	0.000000	220572.301895	0.006041	0.000000	0.000000
RS	1	0.004928	220572.301895	0.006339	0.000000	0.000000
RS	2	0.010099	76.026369	19.299146	0.000069	0.000012
RS	3	0.015524	76.026369	20.250532	0.000073	0.000022
RS	4	0.021217	2.664007	605.751136	0.002178	0.000775
RS	5	0.027190	2.664007	634.206251	0.002280	0.001069
RS	6	0.033458	0.609934	2887.812494	0.010381	0.005432
RS	7	0.040035	0.609934	2997.156809	0.010774	0.006559
RS	8	0.046935	0.329071	5733.440492	0.020611	0.013611
RS	9	0.054176	0.329071	5882.580746	0.021147	0.015247
RS	10	0.061774	0.281260	7039.337158	0.025306	0.019240
RS	11	0.069746	0.281260	7175.776277	0.025796	0.020566
RS	12	0.078110	0.309703	6643.070711	0.023881	0.019638
RS	13	0.086887	0.309703	6771.945324	0.024344	0.020332
RS	14	0.096097	0.375007	5708.474909	0.020521	0.017323
RS	15	0.105760	0.375007	5834.654716	0.020975	0.017701
RS	16	0.115900	0.452285	4950.215594	0.017795	0.015058
RS	17	0.126539	0.452285	5071.367928	0.018231	0.015395
RS	18	0.137703	0.526131	4469.086401	0.016066	0.013584
RS	19	0.149416	0.526131	4584.456835	0.016481	0.013965
RS	20	0.161707	0.591878	4181.424265	0.015032	0.012795
RS	21	0.174604	0.591878	4291.538410	0.015428	0.013234
RS	22	0.188136	0.656421	3971.810347	0.014278	0.012339
RS	23	0.202335	0.656421	4077.154004	0.014657	0.012781
RS	24	0.217233	0.727095	3778.750586	0.013584	0.011934
RS	25	0.232866	0.727095	3879.584300	0.013947	0.012350
RS	26	0.249269	0.803637	3603.920576	0.012956	0.011554
RS	27	0.266481	0.803637	3700.501639	0.013303	0.011958
RS	28	0.284540	0.882860	3458.666726	0.012434	0.011263
RS	29	0.303490	0.882860	3551.286416	0.012766	0.011667
RS	30	0.323373	0.966108	3332.004388	0.011978	0.011041
RS	31	0.344236	0.966108	3420.880090	0.012298	0.011442
RS	32	0.366128	1.061414	3196.733506	0.011492	0.010787
RS	33	0.389098	1.061414	3281.960603	0.011798	0.011157
RS	34	0.413200	1.175152	3043.572970	0.010941	0.010423
RS	35	0.438490	1.175152	3125.222047	0.011235	0.010758
RS	36	0.465026	1.302663	2895.202427	0.010408	0.010034
RS	37	0.492869	1.302663	2973.440522	0.010689	0.010358
RS	38	0.522085	1.432114	2777.763450	0.009986	0.009749
RS	39	0.552740	1.432114	2852.867826	0.010256	0.010077
RS	40	0.584906	1.552520	2702.373359	0.009715	0.009627
RS	41	0.618658	1.552520	2774.630570	0.009974	0.009967
RS	42	0.654072	1.657850	2666.987537	0.009588	0.009671
RS	43	0.691232	1.657850	2736.558693	0.009838	0.010026
RS	44	0.730222	1.749259	2659.991750	0.009562	0.009847
RS	45	0.771134	1.749259	2726.824947	0.009803	0.010212
RS	46	0.814063	1.834681	2663.718738	0.009576	0.010081
RS	47	0.859106	1.834681	2727.577156	0.009805	0.010440
RS	48	0.906370	1.925462	2659.770456	0.009562	0.010275
RS	49	0.955962	1.925462	2720.374775	0.009779	0.010606
RS	50	1.007998	2.030153	2637.473855	0.009481	0.010360
RS	51	1.062599	2.030153	2694.642909	0.009687	0.010658
RS	52	1.119890	2.151993	2595.933912	0.009332	0.010330
RS	53	1.180004	2.151993	2649.614547	0.009525	0.010600
RS	54	1.243081	2.290406	2539.862281	0.009131	0.010213
RS	55	1.309266	2.290406	2590.080590	0.009311	0.010460
RS	56	1.378713	2.440811	2477.463897	0.008906	0.010049
RS	57	1.451581	2.440811	2524.239959	0.009074	0.010280
RS	58	1.528041	2.595331	2417.621701	0.008691	0.009887
RS	59	1.608268	2.595331	2460.887103	0.008847	0.010108
RS	60	1.692449	2.745763	2366.339229	0.008507	0.009762
RS	61	1.780779	2.745763	2405.894665	0.008649	0.009979
RS	62	1.873461	2.887852	2324.154851	0.008355	0.009685
RS	63	1.970710	2.887852	2359.692730	0.008483	0.009897
RS	64	2.072751	3.022956	2286.867280	0.008221	0.009640
RS	65	2.179821	3.022956	2318.046364	0.008333	0.009840
RS	66	2.292167	3.156516	2248.237520	0.008082	0.009594
RS	67	2.410050	3.156516	2274.777261	0.008178	0.009775
RS	68	2.533741	3.295220	2202.686852	0.007918	0.009513
RS	69	2.663528	3.295220	2224.441891	0.007997	0.009668
RS	70	2.799711	3.443484	2147.619960	0.007720	0.009379
RS	71	2.942604	3.443484	2164.580080	0.007781	0.009505
RS	72	3.092539	3.602426	2083.358950	0.007489	0.009189
RS	73	3.249863	3.602426	2095.595647	0.007533	0.009284
RS	74	3.414939	3.770577	2011.840030	0.007232	0.008951
RS	75	3.588150	3.770577	2019.444733	0.007260	0.009016
RS	76	3.769897	3.944484	1935.604398	0.006958	0.008675
RS	77	3.960600	3.944484	1938.633697	0.006969	0.008709
RS	78	4.160700	4.117838	1857.712377	0.006678	0.008375
RS	79	4.370661	4.117838	1856.114763	0.006673	0.008378
RS	80	4.590968	4.280831	1781.475496	0.006404	0.008066
RS	81	4.822132	4.280831	1775.004042	0.006381	0.008039
RS	82	5.064688	4.419984	1710.077991	0.006148	0.007766
RS	83	5.319196	4.419984	1698.190674	0.006105	0.007710
RS	84	5.586246	4.520161	1645.660746	0.005916	0.007491
RS	85	5.866456	4.520161	1627.442095	0.005850	0.007405
RS	86	6.160474	4.568293	1588.361682	0.005710	0.007245
RS	87	6.468981	4.568293	1562.496736	0.005617	0.007128
RS	88	6.792690	4.557125	1535.755821	0.005521	0.007024
RS	89	7.132352	4.557125	1500.584248	0.005394	0.006869
RS	90	7.488751	4.487878	1482.655767	0.005330	0.006805
RS	91	7.862714	4.487878	1436.365869	0.005164	0.006603
RS	92	8.255105	4.370191	1421.607849	0.005111	0.006554
RS	93	8.666832	4.370191	1362.624148	0.004898	0.006297
RS	94	9.098848	4.219550	1344.198308	0.004832	0.006230
RS	95	9.552154	4.219550	1271.775924	0.004572	0.005910
RS	96	10.027798	4.053497	1243.163643	0.004469	0.005793
RS	97	10.526880	4.053497	1158.090430	0.004163	0.005413
RS	98	11.050557	3.887770	1115.038284	0.004008	0.005224
RS	99	11.600040	3.887770	1020.162961	0.003667	0.004793
RS	100	12.176601	3.733939	962.203907	0.003459	0.004531
RS	101	12.781574	3.733939	862.447929	0.003100	0.004072
RS	102	13.416359	3.614717	790.039545	0.002840	0.003737
RS	103	14.082425	3.614717	692.669931	0.002490	0.003283
RS	104	14.781314	3.564364	609.557558	0.002191	0.002893
RS	105	15.514643	3.564364	523.198686	0.001881	0.002488
RS	106	16.284109	3.509700	450.767895	0.001620	0.002146
RS	107	17.091494	3.509700	377.695753	0.001358	0.001800
RS	108	17.938665	3.469999	316.087202	0.001136	0.001508
RS	109	18.827584	3.469999	258.073689	0.000928	0.001233
RS	110	19.760307	3.450536	209.108071	0.000752	0.001000
RS	111	20.738993	3.450536	166.144021	0.000597	0.000795
RS	112	21.765908	3.448121	130.269975	0.000468	0.000624
RS	113	22.843428	3.448121	100.585204	0.000362	0.000482
RS	114	23.974046	3.459457	76.277338	0.000274	0.000366
RS	115	25.160379	3.459457	57.145935	0.000205	0.000274
RS	116	26.405173	3.481733	41.878488	0.000151	0.000201
RS	117	27.711309	3.481733	30.388466	0.000109	0.000146
RS	118	29.081809	3.512527	21.495764	0.000077	0.000103
RS	119	30.519845	3.512527	15.076809	0.000054	0.000073
RS	120	32.028746	3.550070	10.277470	0.000037	0.000049
RS	121	33.612002	3.550070	6.951424	0.000025	0.000033
RS	122	35.273280	3.593761	4.556494	0.000016	0.000022
RS	123	37.016423	3.593761	2.964576	0.000011	0.000014
RS	124	38.845465	3.649927	1.861378	0.000007	0.000009
RS	125	40.764640	3.649927	1.162987	0.000004	0.000006
RS	126	42.778389	3.910330	0.672618	0.000002	0.000003
RS	127	44.891372	3.910330	0.983785	0.000004	0.000005
PA	64*2 0.230817776 0.032582236 44.891372161 220572.301895336 76.026368626 2.664007264 0.609933958 0.329070791 0.281259938 0.309703221 0.375007327 0.452285264 0.526131201 0.591877556 0.656420703 0.727095306 0.803637493 0.882859808 0.966107590 1.061414326 1.175151951 1.302662623 1.432114121 1.552519868 1.657850210 1.749258535 1.834681109 1.925462455 2.030153077 2.151993455 2.290405535 2.440810825 2.595330988 2.745762509 2.887851828 3.022955701 3.156516490 3.295220149 3.443484113 3.602426379 3.770577290 3.944483808 4.117838248 4.280831285 4.419984142 4.520161169 4.568292824 4.557125147 4.487877563 4.370190863 4.219549948 4.053496820 3.887770440 3.733939135 3.614716754 3.564363960 3.509699812 3.469999198 3.450535707 3.448120937 3.459456889 3.481732766 3.512526680 3.550070438 3.593761056 3.649926576 3.910330449
//
IT	9001
RD	14
LK	-2147240.535969
QD	-537.836661 -> -509.452072
RI	0.0199676308
TR	0.230426	0.032126
MT	45.274880
MM	C_pi: 1.772073, n_recomb: 275125.958475
RS	0	0.000000	377530.146422	0.003497	0.000000	0.000000
RS	1	0.004935	377530.146422	0.003670	0.000000	0.000000
RS	2	0.010113	107.990058	13.463303	0.000049	0.000008
RS	3	0.015547	107.990058	14.128233	0.000051	0.000015
RS	4	0.021249	3.013868	530.720076	0.001929	0.000687
RS	5	0.027233	3.013868	555.833342	0.002020	0.000946
RS	6	0.033512	0.633387	2758.386879	0.010026	0.005242
RS	7	0.040100	0.633387	2864.132855	0.010410	0.006318
RS	8	0.047014	0.330626	5664.545308	0.020589	0.013560
RS	9	0.054269	0.330626	5812.630046	0.021127	0.015176
RS	10	0.061882	0.279431	7034.064530	0.025567	0.019373
RS	11	0.069870	0.279431	7169.061428	0.026057	0.020703
RS	12	0.078253	0.307829	6632.644136	0.024108	0.019766
RS	13	0.087050	0.307829	6760.115192	0.024571	0.020472
RS	14	0.096281	0.374781	5666.873069	0.020597	0.017351
RS	15	0.105967	0.374781	5792.051013	0.021052	0.017738
RS	16	0.116131	0.454052	4892.195314	0.017782	0.015025
RS	17	0.126797	0.454052	5012.418181	0.018219	0.015368
RS	18	0.137989	0.529065	4410.304349	0.016030	0.013541
RS	19	0.149733	0.529065	4524.748674	0.016446	0.013926
RS	20	0.162057	0.594647	4131.142374	0.015015	0.012772
RS	21	0.174989	0.594647	4240.382879	0.015413	0.013214
RS	22	0.188560	0.658374	3931.469814	0.014290	0.012342
RS	23	0.202800	0.658374	4036.006694	0.014670	0.012787
RS	24	0.217743	0.728465	3744.882844	0.013612	0.011953
RS	25	0.233423	0.728465	3844.959087	0.013975	0.012369
RS	26	0.249877	0.804687	3573.925678	0.012990	0.011579
RS	27	0.267143	0.804687	3669.784677	0.013339	0.011983
RS	28	0.285261	0.883431	3432.262691	0.012475	0.011294
RS	29	0.304273	0.883431	3524.191057	0.012809	0.011700
RS	30	0.324223	0.965997	3309.083631	0.012028	0.011080
RS	31	0.345158	0.965997	3397.293427	0.012348	0.011484
RS	32	0.367126	1.061192	3174.935456	0.011540	0.010827
RS	33	0.390178	1.061192	3259.510904	0.011847	0.011201
RS	34	0.414367	1.176279	3019.191485	0.010974	0.010452
RS	35	0.439751	1.176279	3100.190832	0.011268	0.010789
RS	36	0.466387	1.306499	2866.388266	0.010418	0.010045
RS	37	0.494337	1.306499	2943.971332	0.010700	0.010370
RS	38	0.523667	1.439028	2745.246662	0.009978	0.009744
RS	39	0.554444	1.439028	2819.696765	0.010249	0.010074
RS	40	0.586740	1.561771	2668.190286	0.009698	0.009614
RS	41	0.620630	1.561771	2739.812043	0.009958	0.009955
RS	42	0.656192	1.667944	2633.448962	0.009572	0.009660
RS	43	0.693509	1.667944	2702.421827	0.009822	0.010016
RS	44	0.732667	1.758614	2628.987856	0.009556	0.009846
RS	45	0.773758	1.758614	2695.265392	0.009796	0.010212
RS	46	0.816877	1.842450	2635.989131	0.009581	0.010094
RS	47	0.862124	1.842450	2699.323710	0.009811	0.010453
RS	48	0.909603	1.931889	2634.672844	0.009576	0.010298
RS	49	0.959426	1.931889	2694.770387	0.009795	0.010629
RS	50	1.011707	2.036225	2613.597534	0.009500	0.010386
RS	51	1.066568	2.036225	2670.272414	0.009706	0.010684
RS	52	1.124137	2.158807	2572.026882	0.009349	0.010353
RS	53	1.184546	2.158807	2625.232433	0.009542	0.010622
RS	54	1.247937	2.298837	2515.228110	0.009142	0.010228
RS	55	1.314456	2.298837	2565.000771	0.009323	0.010474
RS	56	1.384257	2.451109	2452.212138	0.008913	0.010058
RS	57	1.457503	2.451109	2498.577245	0.009082	0.010287
RS	58	1.534364	2.606736	2392.687168	0.008697	0.009892
RS	59	1.615018	2.606736	2435.569097	0.008853	0.010113
RS	60	1.699652	2.756499	2343.159000	0.008517	0.009771
RS	61	1.788462	2.756499	2382.334953	0.008659	0.009987
RS	62	1.881655	2.895662	2304.114637	0.008375	0.009705
RS	63	1.979447	2.895662	2339.238169	0.008502	0.009916
RS	64	2.082065	3.025873	2270.797030	0.008254	0.009674
RS	65	2.189747	3.025873	2301.479904	0.008365	0.009874
RS	66	2.302743	3.153392	2236.170296	0.008128	0.009644
RS	67	2.421315	3.153392	2262.089712	0.008222	0.009826
RS	68	2.545738	3.285981	2193.821104	0.007974	0.009578
RS	69	2.676302	3.285981	2214.810664	0.008050	0.009733
RS	70	2.813309	3.429015	2140.578462	0.007780	0.009452
RS	71	2.957076	3.429015	2156.636856	0.007839	0.009578
RS	72	3.107939	3.584335	2076.541493	0.007548	0.009263
RS	73	3.266246	3.584335	2087.777689	0.007588	0.009358
RS	74	3.432366	3.751217	2003.600722	0.007282	0.009019
RS	75	3.606684	3.751217	2010.170296	0.007306	0.009083
RS	76	3.789603	3.926924	1924.429591	0.006995	0.008730
RS	77	3.981550	3.926924	1926.474739	0.007002	0.008762
RS	78	4.182969	4.105656	1842.407075	0.006697	0.008410
RS	79	4.394328	4.105656	1839.974370	0.006688	0.008411
RS	80	4.616117	4.277582	1761.356753	0.006402	0.008076
RS	81	4.848851	4.277582	1754.297340	0.006376	0.008048
RS	82	5.093070	4.428436	1685.086023	0.006125	0.007751
RS	83	5.349341	4.428436	1672.944835	0.006081	0.007694
RS	84	5.618259	4.541568	1616.340590	0.005875	0.007452
RS	85	5.900447	4.541568	1598.272288	0.005809	0.007366
RS	86	6.196561	4.601979	1555.756279	0.005655	0.007187
RS	87	6.507288	4.601979	1530.496329	0.005563	0.007071
RS	88	6.833348	4.600698	1501.227957	0.005457	0.006953
RS	89	7.175500	4.600698	1467.144962	0.005333	0.006799
RS	90	7.534536	4.537833	1447.756442	0.005262	0.006727
RS	91	7.911290	4.537833	1403.035638	0.005100	0.006528
RS	92	8.306636	4.422854	1387.908663	0.005045	0.006476
RS	93	8.721492	4.422854	1330.928229	0.004838	0.006223
RS	94	9.156821	4.271839	1313.135830	0.004773	0.006157
RS	95	9.613632	4.271839	1243.051206	0.004518	0.005843
RS	96	10.092987	4.103334	1215.877023	0.004419	0.005730
RS	97	10.595997	4.103334	1133.325323	0.004119	0.005356
RS	98	11.123830	3.934127	1092.228575	0.003970	0.005174
RS	99	11.677711	3.934127	999.878507	0.003634	0.004749
RS	100	12.258925	3.776614	944.075257	0.003431	0.004494
RS	101	12.868821	3.776614	846.674112	0.003077	0.004040
RS	102	13.508815	3.654195	776.398076	0.002822	0.003711
RS	103	14.180392	3.654195	681.059752	0.002475	0.003262
RS	104	14.885110	3.601633	599.905542	0.002180	0.002877
RS	105	15.624605	3.601633	515.143266	0.001872	0.002475
RS	106	16.400593	3.545849	444.090083	0.001614	0.002135
RS	107	17.214874	3.545849	372.258893	0.001353	0.001792
RS	108	18.069340	3.504998	311.729226	0.001133	0.001502
RS	109	18.965972	3.504998	254.612339	0.000925	0.001229
RS	110	19.906852	3.484917	206.403439	0.000750	0.000997
RS	111	20.894164	3.484917	164.051527	0.000596	0.000793
RS	112	21.930197	3.482323	128.677834	0.000468	0.000622
RS	113	23.017358	3.482323	99.387624	0.000361	0.000481
RS	114	24.158168	3.493811	75.391924	0.000274	0.000365
RS	115	25.355276	3.493811	56.499859	0.000205	0.000274
RS	116	26.611459	3.516498	41.415373	0.000151	0.000201
RS	117	27.929633	3.516498	30.061487	0.000109	0.000146
RS	118	29.312858	3.547901	21.269132	0.000077	0.000103
RS	119	30.764343	3.547901	14.922442	0.000054	0.000072
RS	120	32.287456	3.586207	10.174342	0.000037	0.000049
RS	121	33.885733	3.586207	6.883886	0.000025	0.000033
RS	122	35.562883	3.630714	4.513237	0.000016	0.000022
RS	123	37.322798	3.630714	2.937411	0.000011	0.000014
RS	124	39.169563	3.687765	1.844783	0.000007	0.000009
RS	125	41.107463	3.687765	1.153004	0.000004	0.000006
RS	126	43.140995	3.949755	0.667189	0.000002	0.000003
RS	127	45.274880	3.949755	0.976004	0.000004	0.000005
PA	64*2 0.230426367 0.032126459 45.274879805 377530.146421840 107.990058101 3.013867563 0.633386647 0.330626428 0.279431412 0.307828892 0.374781301 0.454052003 0.529064979 0.594646789 0.658373859 0.728465488 0.804687473 0.883431499 0.965997027 1.061191633 1.176279387 1.306498895 1.439027651 1.561770647 1.667943628 1.758613929 1.842449725 1.931889379 2.036224701 2.158807094 2.298836936 2.451108740 2.606736251 2.756498618 2.895662371 3.025873211 3.153391811 3.285981002 3.429014975 3.584334818 3.751216949 3.926923945 4.105656457 4.277581600 4.428435669 4.541568411 4.601978547 4.600698275 4.537833415 4.422854410 4.271838797 4.103333628 3.934127398 3.776613702 3.654194804 3.601633253 3.545848606 3.504997817 3.484916808 3.482323423 3.493811409 3.516497763 3.547900636 3.586206757 3.630713963 3.687765061 3.949755125
//
IT	9342
RD	15
LK	-2147185.562077
QD	-536.970467 -> -512.461483
RI	0.0199021822
TR	0.230165	0.031720
MT	45.594739
MM	C_pi: 1.775604, n_recomb: 272267.487863
RS	0	0.000000	391630.784482	0.003341	0.000000	0.000000
RS	1	0.004941	391630.784482	0.003506	0.000000	0.000000
RS	2	0.010125	152.154140	9.471198	0.000035	0.000006
RS	3	0.015566	152.154140	9.939653	0.000037	0.000011
RS	4	0.021276	3.392274	467.473050	0.001717	0.000612
RS	5	0.027268	3.392274	489.729911	0.001799	0.000841
RS	6	0.033556	0.656148	2641.494003	0.009702	0.005070
RS	7	0.040154	0.656148	2743.878050	0.010078	0.006100
RS	8	0.047079	0.331989	5600.116722	0.020568	0.013513
RS	9	0.054346	0.331989	5747.145795	0.021108	0.015111
RS	10	0.061971	0.277666	7027.642813	0.025812	0.019499
RS	11	0.069974	0.277666	7161.197931	0.026302	0.020833
RS	12	0.078372	0.306050	6620.599427	0.024317	0.019885
RS	13	0.087184	0.306050	6746.682549	0.024780	0.020601
RS	14	0.096433	0.374604	5625.071447	0.020660	0.017372
RS	15	0.106138	0.374604	5749.260666	0.021116	0.017767
RS	16	0.116322	0.455798	4835.359530	0.017760	0.014989
RS	17	0.127010	0.455798	4954.658928	0.018198	0.015338
RS	18	0.138226	0.531900	4353.402229	0.015989	0.013497
RS	19	0.149996	0.531900	4466.926922	0.016406	0.013885
RS	20	0.162347	0.597229	4082.931263	0.014996	0.012750
RS	21	0.175309	0.597229	4191.308227	0.015394	0.013193
RS	22	0.188911	0.660063	3893.155550	0.014299	0.012346
RS	23	0.203185	0.660063	3996.897806	0.014680	0.012791
RS	24	0.218165	0.729521	3712.889519	0.013637	0.011971
RS	25	0.233884	0.729521	3812.220677	0.014002	0.012387
RS	26	0.250380	0.805378	3545.663890	0.013023	0.011602
RS	27	0.267691	0.805378	3640.813042	0.013372	0.012007
RS	28	0.285858	0.883570	3407.570223	0.012516	0.011324
RS	29	0.304922	0.883570	3498.819483	0.012851	0.011731
RS	30	0.324928	0.965341	3287.955771	0.012076	0.011119
RS	31	0.345922	0.965341	3375.511830	0.012398	0.011525
RS	32	0.367953	1.060256	3155.124643	0.011588	0.010868
RS	33	0.391073	1.060256	3239.061228	0.011897	0.011244
RS	34	0.415336	1.176496	2996.979563	0.011007	0.010481
RS	35	0.440797	1.176496	3077.343454	0.011303	0.010821
RS	36	0.467516	1.309230	2839.869322	0.010430	0.010056
RS	37	0.495555	1.309230	2916.812630	0.010713	0.010384
RS	38	0.524979	1.444676	2715.071725	0.009972	0.009740
RS	39	0.555857	1.444676	2788.882130	0.010243	0.010071
RS	40	0.588261	1.569620	2636.338180	0.009683	0.009603
RS	41	0.622266	1.569620	2707.337009	0.009944	0.009946
RS	42	0.657950	1.676533	2602.137989	0.009557	0.009651
RS	43	0.695398	1.676533	2670.522265	0.009808	0.010008
RS	44	0.734696	1.766401	2600.024225	0.009550	0.009846
RS	45	0.775936	1.766401	2665.752918	0.009791	0.010214
RS	46	0.819213	1.848649	2610.029522	0.009586	0.010107
RS	47	0.864628	1.848649	2672.844748	0.009817	0.010467
RS	48	0.912287	1.936812	2611.022002	0.009590	0.010321
RS	49	0.962301	1.936812	2670.616297	0.009809	0.010652
RS	50	1.014786	2.040922	2590.814758	0.009516	0.010411
RS	51	1.069864	2.040922	2647.000150	0.009722	0.010708
RS	52	1.127663	2.164473	2548.811986	0.009361	0.010374
RS	53	1.188317	2.164473	2601.550918	0.009555	0.010641
RS	54	1.251969	2.306409	2490.906139	0.009149	0.010241
RS	55	1.318765	2.306409	2540.247434	0.009330	0.010485
RS	56	1.388862	2.460903	2426.916481	0.008914	0.010062
RS	57	1.462422	2.460903	2472.892548	0.009083	0.010290
RS	58	1.539616	2.618020	2367.398396	0.008695	0.009891
RS	59	1.620624	2.618020	2409.928235	0.008851	0.010111
RS	60	1.705634	2.767445	2319.395786	0.008519	0.009773
RS	61	1.794844	2.767445	2358.234806	0.008661	0.009988
RS	62	1.888462	2.903941	2283.344449	0.008386	0.009716
RS	63	1.986706	2.903941	2318.108715	0.008514	0.009927
RS	64	2.089803	3.029359	2254.004049	0.008279	0.009701
RS	65	2.197994	3.029359	2284.256761	0.008390	0.009901
RS	66	2.311530	3.150787	2223.535148	0.008167	0.009688
RS	67	2.430676	3.150787	2248.907264	0.008260	0.009869
RS	68	2.555708	3.277025	2184.699806	0.008024	0.009636
RS	69	2.686918	3.277025	2204.997288	0.008099	0.009791
RS	70	2.824610	3.414338	2133.741406	0.007837	0.009520
RS	71	2.969105	3.414338	2148.963764	0.007893	0.009645
RS	72	3.120740	3.565288	2070.471997	0.007605	0.009335
RS	73	3.279866	3.565288	2080.758741	0.007642	0.009429
RS	74	3.446854	3.729881	1996.687210	0.007334	0.009086
RS	75	3.622092	3.729881	2002.252714	0.007354	0.009149
RS	76	3.805988	3.906173	1915.120359	0.007034	0.008786
RS	77	3.998970	3.906173	1916.190111	0.007038	0.008816
RS	78	4.201487	4.088973	1829.428753	0.006719	0.008447
RS	79	4.414009	4.088973	1826.146712	0.006707	0.008447
RS	80	4.637031	4.268558	1743.930882	0.006405	0.008091
RS	81	4.871072	4.268558	1736.245346	0.006377	0.008061
RS	82	5.116677	4.430024	1663.054358	0.006108	0.007742
RS	83	5.374415	4.430024	1650.594727	0.006062	0.007683
RS	84	5.644888	4.555342	1590.141476	0.005840	0.007419
RS	85	5.928724	4.555342	1572.129127	0.005774	0.007333
RS	86	6.226583	4.627649	1526.315851	0.005606	0.007136
RS	87	6.539159	4.627649	1501.533887	0.005515	0.007020
RS	88	6.867178	4.636189	1469.802689	0.005398	0.006888
RS	89	7.211403	4.636189	1436.646660	0.005277	0.006736
RS	90	7.572635	4.579911	1415.774478	0.005200	0.006655
RS	91	7.951715	4.579911	1372.429779	0.005041	0.006459
RS	92	8.349523	4.468003	1356.831252	0.004983	0.006403
RS	93	8.766986	4.468003	1301.637906	0.004781	0.006154
RS	94	9.205075	4.317051	1284.312757	0.004717	0.006088
RS	95	9.664808	4.317051	1216.339760	0.004467	0.005780
RS	96	10.147254	4.146544	1190.398753	0.004372	0.005671
RS	97	10.653537	4.146544	1110.148702	0.004077	0.005302
RS	98	11.184834	3.974280	1070.792805	0.003933	0.005126
RS	99	11.742380	3.974280	980.770131	0.003602	0.004707
RS	100	12.327473	3.813444	926.928178	0.003404	0.004457
RS	101	12.941473	3.813444	831.716790	0.003055	0.004009
RS	102	13.585809	3.688103	763.410741	0.002804	0.003685
RS	103	14.261980	3.688103	669.977563	0.002461	0.003241
RS	104	14.971558	3.633481	590.655776	0.002169	0.002861
RS	105	15.716194	3.633481	507.403636	0.001864	0.002462
RS	106	16.497619	3.576621	437.660552	0.001607	0.002125
RS	107	17.317653	3.576621	367.009168	0.001348	0.001784
RS	108	18.178201	3.534714	307.505686	0.001129	0.001496
RS	109	19.081267	3.534714	251.248385	0.000923	0.001224
RS	110	20.028950	3.514030	203.767917	0.000748	0.000993
RS	111	21.023455	3.514030	162.006719	0.000595	0.000791
RS	112	22.067095	3.511226	127.118653	0.000467	0.000621
RS	113	23.162297	3.511226	98.211385	0.000361	0.000480
RS	114	24.311610	3.522819	74.520355	0.000274	0.000364
RS	115	25.517707	3.522819	55.862011	0.000205	0.000273
RS	116	26.783393	3.545828	40.957445	0.000150	0.000201
RS	117	28.111613	3.545828	29.737162	0.000109	0.000146
RS	118	29.505455	3.577727	21.044047	0.000077	0.000103
RS	119	30.968163	3.577727	14.768603	0.000054	0.000072
RS	120	32.503138	3.616645	10.071473	0.000037	0.000049
RS	121	34.113951	3.616645	6.816241	0.000025	0.000033
RS	122	35.804349	3.661880	4.469777	0.000016	0.000022
RS	123	37.578264	3.661880	2.910012	0.000011	0.000014
RS	124	39.439822	3.719544	1.828059	0.000007	0.000009
RS	125	41.393354	3.719544	1.142881	0.000004	0.000006
RS	126	43.443403	3.982476	0.661672	0.000002	0.000003
RS	127	45.594739	3.982476	0.967970	0.000004	0.000005
PA	64*2 0.230164972 0.031720077 45.594738652 391630.784481900 152.154140498 3.392273820 0.656147651 0.331989198 0.277666471 0.306050454 0.374604021 0.455797931 0.531899573 0.597228792 0.660063469 0.729521461 0.805378093 0.883569722 0.965341100 1.060255504 1.176495892 1.309229993 1.444676300 1.569619893 1.676533273 1.766400913 1.848648763 1.936812254 2.040922146 2.164472908 2.306409285 2.460903114 2.618020102 2.767444949 2.903941405 3.029359134 3.150787481 3.277024728 3.414338481 3.565287689 3.729881102 3.906172864 4.088972685 4.268557924 4.430023624 4.555341554 4.627648846 4.636189311 4.579910817 4.468003483 4.317051416 4.146543667 3.974279978 3.813444272 3.688102996 3.633480581 3.576621027 3.534713766 3.514030454 3.511226107 3.522819437 3.545828293 3.577726557 3.616645410 3.661880093 3.719544012 3.982476436
//
IT	7576
RD	16
LK	-2147136.575855
QD	-536.791011 -> -514.620363
RI	0.0198762147
TR	0.229903	0.031336
MT	45.906381
MM	C_pi: 1.778820, n_recomb: 269532.703881
RS	0	0.000000	393351.748174	0.003297	0.000000	0.000000
RS	1	0.004946	393351.748174	0.003461	0.000000	0.000000
RS	2	0.010137	212.722916	6.716671	0.000025	0.000004
RS	3	0.015585	212.722916	7.049328	0.000026	0.000008
RS	4	0.021302	3.799590	413.888623	0.001536	0.000548
RS	5	0.027302	3.799590	433.700203	0.001609	0.000752
RS	6	0.033599	0.678134	2535.988710	0.009409	0.004914
RS	7	0.040207	0.678134	2635.262595	0.009777	0.005903
RS	8	0.047142	0.333150	5540.604438	0.020556	0.013475
RS	9	0.054420	0.333150	5686.610278	0.021098	0.015056
RS	10	0.062058	0.275952	7021.023765	0.026049	0.019621
RS	11	0.070074	0.275952	7153.152367	0.026539	0.020960
RS	12	0.078486	0.304365	6607.567575	0.024515	0.019997
RS	13	0.087315	0.304365	6732.292058	0.024978	0.020723
RS	14	0.096580	0.374488	5583.401523	0.020715	0.017389
RS	15	0.106303	0.374488	5706.629829	0.021172	0.017791
RS	16	0.116508	0.457558	4779.766294	0.017734	0.014950
RS	17	0.127217	0.457558	4898.163158	0.018173	0.015304
RS	18	0.138455	0.534692	4298.283920	0.015947	0.013452
RS	19	0.150250	0.534692	4410.909274	0.016365	0.013842
RS	20	0.162628	0.599717	4036.516691	0.014976	0.012727
RS	21	0.175619	0.599717	4144.051841	0.015375	0.013172
RS	22	0.189251	0.661635	3856.400706	0.014308	0.012349
RS	23	0.203559	0.661635	3959.369717	0.014690	0.012795
RS	24	0.218574	0.730468	3682.151941	0.013661	0.011987
RS	25	0.234331	0.730468	3780.757641	0.014027	0.012404
RS	26	0.250868	0.805970	3518.440837	0.013054	0.011624
RS	27	0.268223	0.805970	3612.898183	0.013404	0.012029
RS	28	0.286436	0.883598	3383.824752	0.012554	0.011351
RS	29	0.305551	0.883598	3474.411768	0.012891	0.011759
RS	30	0.325610	0.964531	3267.806609	0.012124	0.011155
RS	31	0.346662	0.964531	3354.724819	0.012446	0.011563
RS	32	0.368755	1.059074	3136.448403	0.011637	0.010907
RS	33	0.391941	1.059074	3219.761763	0.011946	0.011286
RS	34	0.416274	1.176352	2976.079508	0.011042	0.010510
RS	35	0.441811	1.176352	3055.824376	0.011337	0.010852
RS	36	0.468610	1.311486	2814.815938	0.010443	0.010067
RS	37	0.496735	1.311486	2891.136552	0.010726	0.010397
RS	38	0.526251	1.449752	2686.469550	0.009967	0.009736
RS	39	0.557228	1.449752	2759.656644	0.010239	0.010069
RS	40	0.589736	1.576829	2606.080376	0.009669	0.009592
RS	41	0.623852	1.576829	2676.470638	0.009930	0.009936
RS	42	0.659656	1.684436	2572.360165	0.009544	0.009642
RS	43	0.697231	1.684436	2640.167440	0.009795	0.010000
RS	44	0.736664	1.773496	2572.433023	0.009544	0.009847
RS	45	0.778048	1.773496	2637.621436	0.009786	0.010215
RS	46	0.821479	1.854171	2585.256501	0.009592	0.010120
RS	47	0.867058	1.854171	2647.558169	0.009823	0.010481
RS	48	0.914891	1.941157	2588.290713	0.009603	0.010344
RS	49	0.965090	1.941157	2647.385762	0.009822	0.010675
RS	50	1.017773	2.045235	2568.618675	0.009530	0.010435
RS	51	1.073061	2.045235	2624.318812	0.009737	0.010732
RS	52	1.131084	2.170021	2525.842719	0.009371	0.010392
RS	53	1.191977	2.170021	2578.121634	0.009565	0.010659
RS	54	1.255882	2.314240	2466.465353	0.009151	0.010250
RS	55	1.322948	2.314240	2515.386375	0.009332	0.010493
RS	56	1.393331	2.471403	2401.165199	0.008909	0.010061
RS	57	1.467195	2.471403	2446.769380	0.009078	0.010288
RS	58	1.544713	2.630505	2341.343762	0.008687	0.009885
RS	59	1.626065	2.630505	2383.546644	0.008843	0.010104
RS	60	1.711441	2.780103	2294.575108	0.008513	0.009768
RS	61	1.801040	2.780103	2333.113105	0.008656	0.009983
RS	62	1.895071	2.914357	2261.311499	0.008390	0.009720
RS	63	1.993753	2.914357	2295.765088	0.008518	0.009930
RS	64	2.097316	3.035322	2235.836589	0.008295	0.009719
RS	65	2.206002	3.035322	2265.721032	0.008406	0.009919
RS	66	2.320063	3.150860	2209.568860	0.008198	0.009724
RS	67	2.439766	3.150860	2234.465976	0.008290	0.009904
RS	68	2.565391	3.270781	2174.456307	0.008068	0.009687
RS	69	2.697228	3.270781	2194.138611	0.008141	0.009842
RS	70	2.835587	3.402226	2126.132416	0.007888	0.009582
RS	71	2.980790	3.402226	2140.593159	0.007942	0.009707
RS	72	3.133174	3.548413	2064.099961	0.007658	0.009402
RS	73	3.293097	3.548413	2073.501615	0.007693	0.009495
RS	74	3.460929	3.710104	1989.986860	0.007383	0.009152
RS	75	3.637062	3.710104	1994.597328	0.007400	0.009213
RS	76	3.821908	3.886146	1906.544098	0.007074	0.008842
RS	77	4.015897	3.886146	1906.668673	0.007074	0.008871
RS	78	4.219481	4.072049	1817.651978	0.006744	0.008487
RS	79	4.433135	4.072049	1813.530819	0.006728	0.008484
RS	80	4.657357	4.258324	1728.092809	0.006411	0.008110
RS	81	4.892669	4.258324	1719.770836	0.006381	0.008077
RS	82	5.139621	4.429567	1642.900916	0.006095	0.007737
RS	83	5.398787	4.429567	1630.090737	0.006048	0.007677
RS	84	5.670773	4.566463	1566.019216	0.005810	0.007393
RS	85	5.956212	4.566463	1548.006024	0.005743	0.007306
RS	86	6.255770	4.650346	1499.050345	0.005562	0.007090
RS	87	6.570144	4.650346	1474.662168	0.005471	0.006975
RS	88	6.900068	4.668660	1440.541445	0.005345	0.006829
RS	89	7.246312	4.668660	1408.200076	0.005225	0.006679
RS	90	7.609681	4.619129	1385.834687	0.005142	0.006588
RS	91	7.991024	4.619129	1343.728625	0.004985	0.006396
RS	92	8.391229	4.510575	1327.573083	0.004925	0.006335
RS	93	8.811230	4.510575	1274.011703	0.004727	0.006090
RS	94	9.252005	4.360009	1257.011305	0.004664	0.006024
RS	95	9.714581	4.360009	1190.988549	0.004419	0.005721
RS	96	10.200039	4.187824	1166.102870	0.004326	0.005615
RS	97	10.709508	4.187824	1088.000945	0.004037	0.005251
RS	98	11.244177	4.012803	1050.202041	0.003896	0.005080
RS	99	11.805292	4.012803	962.374191	0.003571	0.004666
RS	100	12.394162	3.848907	910.329684	0.003377	0.004422
RS	101	13.012159	3.848907	817.205025	0.003032	0.003979
RS	102	13.660724	3.720856	750.740037	0.002785	0.003661
RS	103	14.341369	3.720856	659.141423	0.002445	0.003220
RS	104	15.055680	3.664340	581.561442	0.002158	0.002845
RS	105	15.805323	3.664340	499.778740	0.001854	0.002449
RS	106	16.592046	3.606134	431.340951	0.001600	0.002116
RS	107	17.417682	3.606134	361.831324	0.001342	0.001776
RS	108	18.284157	3.563489	303.299741	0.001125	0.001490
RS	109	19.193490	3.563489	247.890073	0.000920	0.001219
RS	110	20.147801	3.542255	201.126614	0.000746	0.000990
RS	111	21.149315	3.542255	159.952327	0.000593	0.000788
RS	112	22.200366	3.539284	125.546443	0.000466	0.000619
RS	113	23.303406	3.539284	97.022443	0.000360	0.000479
RS	114	24.461005	3.550982	73.637096	0.000273	0.000364
RS	115	25.675863	3.550982	55.213907	0.000205	0.000273
RS	116	26.950811	3.574332	40.490735	0.000150	0.000200
RS	117	28.288821	3.574332	29.405725	0.000109	0.000145
RS	118	29.693013	3.606729	20.813401	0.000077	0.000103
RS	119	31.166660	3.606729	14.610507	0.000054	0.000072
RS	120	32.713199	3.646252	9.965485	0.000037	0.000049
RS	121	34.336233	3.646252	6.746318	0.000025	0.000033
RS	122	36.039548	3.692179	4.424752	0.000016	0.000022
RS	123	37.827113	3.692179	2.881510	0.000011	0.000014
RS	124	39.703096	3.750563	1.810546	0.000007	0.000009
RS	125	41.671871	3.750563	1.132253	0.000004	0.000006
RS	126	43.738027	4.014433	0.655844	0.000002	0.000003
RS	127	45.906381	4.014433	0.959496	0.000004	0.000005
PA	64*2 0.229902982 0.031335818 45.906380670 393351.748173727 212.722915764 3.799590138 0.678134396 0.333150205 0.275951604 0.304364890 0.374487558 0.457557526 0.534691526 0.599716638 0.661634665 0.730467648 0.805969890 0.883598372 0.964530953 1.059074494 1.176352277 1.311485551 1.449751934 1.576828993 1.684436471 1.773496327 1.854170507 1.941156605 2.045235313 2.170021484 2.314239730 2.471403292 2.630504887 2.780102750 2.914356999 3.035322075 3.150859597 3.270780550 3.402225540 3.548412877 3.710103671 3.886146099 4.072048646 4.258323898 4.429567346 4.566462994 4.650346017 4.668660180 4.619128785 4.510575335 4.360009088 4.187823947 4.012803253 3.848906552 3.720855619 3.664339537 3.606134113 3.563489172 3.542254603 3.539283534 3.550982312 3.574331507 3.606729290 3.646252500 3.692178776 3.750562796 4.014432924
//
IT	8335
RD	17
LK	-2147093.548047
QD	-537.584546 -> -517.839200
RI	0.0198727382
TR	0.229673	0.030979
MT	46.194977
MM	C_pi: 1.781593, n_recomb: 266946.475631
RS	0	0.000000	466649.043533	0.002757	0.000000	0.000000
RS	1	0.004951	466649.043533	0.002893	0.000000	0.000000
RS	2	0.010148	295.681680	4.792584	0.000018	0.000003
RS	3	0.015602	295.681680	5.030226	0.000019	0.000006
RS	4	0.021326	4.238387	368.067390	0.001379	0.000492
RS	5	0.027333	4.238387	385.768174	0.001445	0.000675
RS	6	0.033638	0.699578	2439.760140	0.009140	0.004770
RS	7	0.040255	0.699578	2536.131777	0.009501	0.005721
RS	8	0.047200	0.334215	5484.465462	0.020545	0.013436
RS	9	0.054488	0.334215	5629.480036	0.021088	0.015002
RS	10	0.062138	0.274335	7013.502618	0.026273	0.019734
RS	11	0.070166	0.274335	7144.245384	0.026763	0.021078
RS	12	0.078592	0.302801	6593.487670	0.024700	0.020100
RS	13	0.087435	0.302801	6716.903288	0.025162	0.020837
RS	14	0.096715	0.374451	5542.100571	0.020761	0.017400
RS	15	0.106456	0.374451	5664.407834	0.021219	0.017810
RS	16	0.116678	0.459346	4725.689933	0.017703	0.014910
RS	17	0.127407	0.459346	4843.214895	0.018143	0.015269
RS	18	0.138667	0.537457	4245.175565	0.015903	0.013407
RS	19	0.150484	0.537457	4356.931058	0.016321	0.013800
RS	20	0.162887	0.602131	3992.094717	0.014955	0.012705
RS	21	0.175904	0.602131	4098.818779	0.015354	0.013151
RS	22	0.189565	0.663109	3821.421620	0.014315	0.012352
RS	23	0.203903	0.663109	3923.647875	0.014698	0.012799
RS	24	0.218950	0.731315	3652.956064	0.013684	0.012003
RS	25	0.234743	0.731315	3750.865385	0.014051	0.012420
RS	26	0.251318	0.806480	3492.514800	0.013083	0.011644
RS	27	0.268713	0.806480	3586.307796	0.013435	0.012049
RS	28	0.286970	0.883545	3361.249504	0.012591	0.011378
RS	29	0.306130	0.883545	3451.200601	0.012928	0.011786
RS	30	0.326239	0.963585	3248.898808	0.012171	0.011191
RS	31	0.347345	0.963585	3335.204886	0.012494	0.011600
RS	32	0.369495	1.057668	3119.165661	0.011685	0.010946
RS	33	0.392741	1.057668	3201.881295	0.011994	0.011327
RS	34	0.417139	1.175859	2956.761324	0.011076	0.010539
RS	35	0.442745	1.175859	3035.913464	0.011373	0.010883
RS	36	0.469619	1.313257	2791.513776	0.010457	0.010079
RS	37	0.497823	1.313257	2867.238727	0.010741	0.010410
RS	38	0.527424	1.454220	2659.742876	0.009964	0.009733
RS	39	0.558491	1.454220	2732.333267	0.010236	0.010068
RS	40	0.591096	1.583314	2577.778961	0.009657	0.009582
RS	41	0.625315	1.583314	2647.585729	0.009918	0.009928
RS	42	0.661229	1.691517	2544.542169	0.009532	0.009634
RS	43	0.698921	1.691517	2611.795082	0.009784	0.009994
RS	44	0.738479	1.779687	2546.748998	0.009540	0.009849
RS	45	0.779996	1.779687	2611.416778	0.009783	0.010219
RS	46	0.823568	1.858740	2562.284592	0.009598	0.010135
RS	47	0.869298	1.858740	2624.089030	0.009830	0.010497
RS	48	0.917293	1.944563	2567.190379	0.009617	0.010367
RS	49	0.967663	1.944563	2625.799610	0.009836	0.010699
RS	50	1.020528	2.048692	2547.826991	0.009544	0.010460
RS	51	1.076011	2.048692	2603.053830	0.009751	0.010757
RS	52	1.134240	2.174872	2504.003006	0.009380	0.010411
RS	53	1.195353	2.174872	2555.834275	0.009574	0.010678
RS	54	1.259492	2.321602	2442.869030	0.009151	0.010258
RS	55	1.326806	2.321602	2491.384074	0.009333	0.010501
RS	56	1.397454	2.481765	2375.947496	0.008900	0.010059
RS	57	1.471600	2.481765	2421.197605	0.009070	0.010285
RS	58	1.549417	2.643249	2315.509544	0.008674	0.009876
RS	59	1.631087	2.643249	2357.408674	0.008831	0.010094
RS	60	1.716801	2.793412	2269.692811	0.008502	0.009760
RS	61	1.806759	2.793412	2307.960643	0.008646	0.009973
RS	62	1.901171	2.925808	2238.953493	0.008387	0.009720
RS	63	2.000258	2.925808	2273.137846	0.008515	0.009928
RS	64	2.104252	3.042617	2217.173965	0.008306	0.009733
RS	65	2.213394	3.042617	2246.743115	0.008416	0.009931
RS	66	2.327941	3.152458	2195.061010	0.008223	0.009754
RS	67	2.448159	3.152458	2219.545978	0.008315	0.009933
RS	68	2.574330	3.266139	2163.762580	0.008106	0.009733
RS	69	2.706748	3.266139	2182.898100	0.008177	0.009886
RS	70	2.845723	3.391614	2118.313375	0.007935	0.009640
RS	71	2.991579	3.391614	2132.079720	0.007987	0.009763
RS	72	3.144657	3.532745	2057.863885	0.007709	0.009466
RS	73	3.305315	3.532745	2066.439882	0.007741	0.009558
RS	74	3.473927	3.690997	1983.845492	0.007432	0.009216
RS	75	3.650889	3.690997	1987.546500	0.007445	0.009275
RS	76	3.836612	3.866055	1898.957308	0.007114	0.008898
RS	77	4.031532	3.866055	1898.165296	0.007111	0.008925
RS	78	4.236103	4.054185	1807.258360	0.006770	0.008528
RS	79	4.450803	4.054185	1802.308674	0.006752	0.008523
RS	80	4.676133	4.246238	1713.966736	0.006421	0.008131
RS	81	4.912621	4.246238	1705.000618	0.006387	0.008096
RS	82	5.160819	4.426424	1624.717045	0.006086	0.007735
RS	83	5.421306	4.426424	1611.528853	0.006037	0.007674
RS	84	5.694691	4.574276	1544.040206	0.005784	0.007369
RS	85	5.981612	4.574276	1525.976803	0.005716	0.007282
RS	86	6.282740	4.669372	1474.020082	0.005522	0.007049
RS	87	6.598779	4.669372	1449.951506	0.005432	0.006934
RS	88	6.930466	4.697351	1413.519427	0.005295	0.006774
RS	89	7.278576	4.697351	1381.891991	0.005177	0.006626
RS	90	7.643923	4.654652	1358.047225	0.005087	0.006526
RS	91	8.027359	4.654652	1317.053442	0.004934	0.006336
RS	92	8.429782	4.549661	1300.291151	0.004871	0.006271
RS	93	8.852130	4.549661	1248.214652	0.004676	0.006030
RS	94	9.295390	4.399751	1231.433873	0.004613	0.005963
RS	95	9.760599	4.399751	1167.202685	0.004372	0.005664
RS	96	10.248842	4.226165	1143.232014	0.004283	0.005561
RS	97	10.761260	4.226165	1067.119437	0.003998	0.005203
RS	98	11.299050	4.048638	1030.725127	0.003861	0.005036
RS	99	11.863469	4.048638	944.944609	0.003540	0.004627
RS	100	12.455834	3.881905	894.550063	0.003351	0.004389
RS	101	13.077530	3.881905	803.385649	0.003010	0.003950
RS	102	13.730009	3.751319	738.634116	0.002767	0.003637
RS	103	14.414796	3.751319	648.770410	0.002430	0.003200
RS	104	15.133489	3.693030	572.828448	0.002146	0.002829
RS	105	15.887768	3.693030	492.444717	0.001845	0.002436
RS	106	16.679395	3.633554	425.246934	0.001593	0.002106
RS	107	17.510219	3.633554	356.830091	0.001337	0.001768
RS	108	18.382181	3.590216	299.228535	0.001121	0.001484
RS	109	19.297317	3.590216	244.633892	0.000916	0.001215
RS	110	20.257766	3.568462	198.560011	0.000744	0.000987
RS	111	21.265771	3.568462	157.952751	0.000592	0.000785
RS	112	22.323688	3.565328	124.013519	0.000465	0.000617
RS	113	23.433986	3.565328	95.861263	0.000359	0.000477
RS	114	24.599260	3.577131	72.772902	0.000273	0.000363
RS	115	25.822233	3.577131	54.578750	0.000204	0.000272
RS	116	27.105760	3.600800	40.032699	0.000150	0.000200
RS	117	28.452840	3.600800	29.079897	0.000109	0.000145
RS	118	29.866621	3.633655	20.586415	0.000077	0.000103
RS	119	31.350404	3.633655	14.454624	0.000054	0.000072
RS	120	32.907656	3.673765	9.860788	0.000037	0.000049
RS	121	34.542014	3.673765	6.677121	0.000025	0.000033
RS	122	36.257297	3.720344	4.380135	0.000016	0.000022
RS	123	38.057512	3.720344	2.853213	0.000011	0.000014
RS	124	39.946863	3.779330	1.793161	0.000007	0.000009
RS	125	41.929765	3.779330	1.121670	0.000004	0.000006
RS	126	44.010849	4.043880	0.650030	0.000002	0.000003
RS	127	46.194977	4.043880	0.950978	0.000004	0.000005
PA	64*2 0.229673055 0.030978553 46.194976691 466649.043533492 295.681680051 4.238386532 0.699578316 0.334214874 0.274335227 0.302800653 0.374451130 0.459345733 0.537457404 0.602131345 0.663108643 0.731314748 0.806480262 0.883545284 0.963585349 1.057668052 1.175858660 1.313256585 1.454220468 1.583314050 1.691517499 1.779686624 1.858739729 1.944562871 2.048691578 2.174872377 2.321602385 2.481765464 2.643248804 2.793412339 2.925807910 3.042617103 3.152458201 3.266139092 3.391613823 3.532744817 3.690997226 3.866055235 4.054184968 4.246238200 4.426424419 4.574275717 4.669371805 4.697351326 4.654652145 4.549660660 4.399750747 4.226165369 4.048638414 3.881905275 3.751319358 3.693030093 3.633553878 3.590215953 3.568462346 3.565327532 3.577131233 3.600800011 3.633654832 3.673765193 3.720344344 3.779330228 4.043880493
//
IT	8364
RD	18
LK	-2147055.183194
QD	-538.868378 -> -521.231891
RI	0.0198839821
TR	0.229469	0.030645
MT	46.463602
MM	C_pi: 1.784003, n_recomb: 264499.428157
RS	0	0.000000	466604.317897	0.002735	0.000000	0.000000
RS	1	0.004956	466604.317897	0.002871	0.000000	0.000000
RS	2	0.010158	408.791799	3.439231	0.000013	0.000002
RS	3	0.015618	408.791799	3.609947	0.000014	0.000004
RS	4	0.021348	4.709933	328.666402	0.001243	0.000444
RS	5	0.027362	4.709933	344.537296	0.001303	0.000607
RS	6	0.033675	0.720485	2351.748626	0.008891	0.004636
RS	7	0.040300	0.720485	2445.411305	0.009245	0.005553
RS	8	0.047254	0.335199	5431.419701	0.020535	0.013399
RS	9	0.054552	0.335199	5575.477106	0.021079	0.014951
RS	10	0.062212	0.272812	7005.296094	0.026485	0.019839
RS	11	0.070251	0.272812	7134.697011	0.026974	0.021189
RS	12	0.078689	0.301338	6578.863780	0.024873	0.020196
RS	13	0.087546	0.301338	6701.019376	0.025335	0.020943
RS	14	0.096841	0.374471	5501.577233	0.020800	0.017407
RS	15	0.106597	0.374471	5623.002562	0.021259	0.017825
RS	16	0.116836	0.461136	4673.402148	0.017669	0.014870
RS	17	0.127583	0.461136	4790.086458	0.018110	0.015233
RS	18	0.138863	0.540180	4194.175230	0.015857	0.013363
RS	19	0.150701	0.540180	4305.091194	0.016276	0.013759
RS	20	0.163127	0.604465	3949.677279	0.014933	0.012683
RS	21	0.176168	0.604465	4055.621381	0.015333	0.013130
RS	22	0.189855	0.664490	3788.167609	0.014322	0.012356
RS	23	0.204221	0.664490	3889.681496	0.014706	0.012803
RS	24	0.219299	0.732084	3625.182661	0.013706	0.012019
RS	25	0.235124	0.732084	3722.424196	0.014073	0.012435
RS	26	0.251734	0.806948	3467.718698	0.013110	0.011663
RS	27	0.269167	0.806948	3560.874124	0.013463	0.012067
RS	28	0.287463	0.883462	3339.658225	0.012626	0.011403
RS	29	0.306667	0.883462	3428.999074	0.012964	0.011811
RS	30	0.326822	0.962584	3230.985671	0.012215	0.011225
RS	31	0.347977	0.962584	3316.704602	0.012540	0.011636
RS	32	0.370180	1.056133	3103.022095	0.011732	0.010984
RS	33	0.393483	1.056133	3185.164843	0.012042	0.011366
RS	34	0.417941	1.175136	2938.751912	0.011111	0.010567
RS	35	0.443611	1.175136	3017.336892	0.011408	0.010913
RS	36	0.470554	1.314669	2769.718089	0.010472	0.010090
RS	37	0.498832	1.314669	2844.873865	0.010756	0.010424
RS	38	0.528511	1.458208	2634.674878	0.009961	0.009730
RS	39	0.559662	1.458208	2706.694967	0.010233	0.010067
RS	40	0.592356	1.589221	2551.207541	0.009645	0.009573
RS	41	0.626671	1.589221	2620.455968	0.009907	0.009920
RS	42	0.662687	1.697919	2518.488524	0.009522	0.009627
RS	43	0.700487	1.697919	2585.210318	0.009774	0.009988
RS	44	0.740161	1.785097	2522.825783	0.009538	0.009852
RS	45	0.781801	1.785097	2586.993645	0.009781	0.010223
RS	46	0.825506	1.862462	2541.019579	0.009607	0.010151
RS	47	0.871376	1.862462	2602.344398	0.009839	0.010514
RS	48	0.919520	1.947093	2547.704905	0.009632	0.010392
RS	49	0.970049	1.947093	2605.842859	0.009852	0.010725
RS	50	1.023083	2.051312	2528.486508	0.009560	0.010486
RS	51	1.078746	2.051312	2583.252638	0.009767	0.010783
RS	52	1.137168	2.178983	2483.414074	0.009389	0.010430
RS	53	1.198484	2.178983	2534.809795	0.009583	0.010696
RS	54	1.262840	2.328400	2420.289033	0.009150	0.010266
RS	55	1.330386	2.328400	2468.411049	0.009332	0.010508
RS	56	1.401279	2.491830	2351.482549	0.008890	0.010055
RS	57	1.475686	2.491830	2396.393630	0.009060	0.010280
RS	58	1.553781	2.656044	2290.142544	0.008658	0.009865
RS	59	1.635746	2.656044	2331.756764	0.008816	0.010081
RS	60	1.721774	2.807164	2244.980438	0.008488	0.009748
RS	61	1.812065	2.807164	2283.003384	0.008631	0.009960
RS	62	1.906832	2.938052	2216.507796	0.008380	0.009715
RS	63	2.006295	2.938052	2250.457166	0.008508	0.009923
RS	64	2.110688	3.051019	2198.213389	0.008311	0.009741
RS	65	2.220255	3.051019	2227.512512	0.008422	0.009938
RS	66	2.335252	3.155414	2180.138149	0.008243	0.009778
RS	67	2.455949	3.155414	2204.266931	0.008334	0.009957
RS	68	2.582627	3.262983	2152.681864	0.008139	0.009774
RS	69	2.715585	3.262983	2171.333390	0.008209	0.009926
RS	70	2.855132	3.382473	2110.271269	0.007978	0.009693
RS	71	3.001595	3.382473	2123.407038	0.008028	0.009815
RS	72	3.155317	3.518345	2051.688427	0.007757	0.009527
RS	73	3.316658	3.518345	2059.496827	0.007786	0.009617
RS	74	3.485996	3.672753	1978.122428	0.007479	0.009277
RS	75	3.663726	3.672753	1980.960534	0.007489	0.009335
RS	76	3.850266	3.846209	1892.176449	0.007154	0.008953
RS	77	4.046050	3.846209	1890.499037	0.007147	0.008978
RS	78	4.251538	4.035816	1798.026140	0.006798	0.008570
RS	79	4.467210	4.035816	1792.262988	0.006776	0.008562
RS	80	4.693572	4.232834	1701.305946	0.006432	0.008153
RS	81	4.931153	4.232834	1691.694384	0.006396	0.008117
RS	82	5.180508	4.421195	1608.240765	0.006080	0.007737
RS	83	5.442223	4.421195	1594.655837	0.006029	0.007673
RS	84	5.716908	4.579399	1523.940891	0.005762	0.007350
RS	85	6.005208	4.579399	1505.789121	0.005693	0.007261
RS	86	6.307796	4.685314	1450.975296	0.005486	0.007012
RS	87	6.625382	4.685314	1427.165541	0.005396	0.006897
RS	88	6.958707	4.722823	1388.501874	0.005250	0.006724
RS	89	7.308553	4.722823	1357.503822	0.005132	0.006577
RS	90	7.675739	4.686995	1332.205033	0.005037	0.006469
RS	91	8.061123	4.686995	1292.215316	0.004886	0.006281
RS	92	8.465607	4.585719	1274.815809	0.004820	0.006211
RS	93	8.890139	4.585719	1224.095913	0.004628	0.005973
RS	94	9.335711	4.436693	1207.450812	0.004565	0.005906
RS	95	9.803367	4.436693	1144.870775	0.004328	0.005611
RS	96	10.294201	4.261943	1121.697938	0.004241	0.005510
RS	97	10.809362	4.261943	1047.431944	0.003960	0.005157
RS	98	11.350055	4.082133	1012.309084	0.003827	0.004994
RS	99	11.917547	4.082133	928.441361	0.003510	0.004590
RS	100	12.513165	3.912759	879.566500	0.003325	0.004356
RS	101	13.138303	3.912759	790.244689	0.002988	0.003922
RS	102	13.794424	3.779800	727.089263	0.002749	0.003614
RS	103	14.483064	3.779800	638.866128	0.002415	0.003181
RS	104	15.205835	3.719840	564.466102	0.002134	0.002814
RS	105	15.964428	3.719840	485.412595	0.001835	0.002423
RS	106	16.760619	3.659152	419.392430	0.001586	0.002096
RS	107	17.596271	3.659152	352.018962	0.001331	0.001760
RS	108	18.473339	3.615159	295.305364	0.001116	0.001478
RS	109	19.393878	3.615159	241.491812	0.000913	0.001210
RS	110	20.360040	3.592910	196.079163	0.000741	0.000983
RS	111	21.374087	3.592910	156.017340	0.000590	0.000783
RS	112	22.438393	3.589622	122.527428	0.000463	0.000615
RS	113	23.555449	3.589622	94.734046	0.000358	0.000476
RS	114	24.727869	3.601533	71.932713	0.000272	0.000362
RS	115	25.958396	3.601533	53.960447	0.000204	0.000271
RS	116	27.249911	3.625509	39.586277	0.000150	0.000199
RS	117	28.605437	3.625509	28.761934	0.000109	0.000145
RS	118	30.028146	3.658781	20.364761	0.000077	0.000103
RS	119	31.521367	3.658781	14.302184	0.000054	0.000072
RS	120	33.088596	3.699474	9.758239	0.000037	0.000049
RS	121	34.733501	3.699474	6.609262	0.000025	0.000033
RS	122	36.459931	3.746666	4.336351	0.000016	0.000022
RS	123	38.271927	3.746666	2.825407	0.000011	0.000014
RS	124	40.173729	3.806166	1.776079	0.000007	0.000009
RS	125	42.169790	3.806166	1.111251	0.000004	0.000006
RS	126	44.264779	4.071318	0.644287	0.000002	0.000003
RS	127	46.463602	4.071318	0.942558	0.000004	0.000005
PA	64*2 0.229468697 0.030645362 46.463601827 466604.317897129 408.791799132 4.709932984 0.720485085 0.335198721 0.272811776 0.301337727 0.374471127 0.461136438 0.540180119 0.604465045 0.664489624 0.732084020 0.806947695 0.883462287 0.962583697 1.056132603 1.175135927 1.314669313 1.458208363 1.589221037 1.697918505 1.785097429 1.862462257 1.947093308 2.051311604 2.178983283 2.328399527 2.491830264 2.656044377 2.807163936 2.938051606 3.051018876 3.155414262 3.262982988 3.382473140 3.518345335 3.672753018 3.846209264 4.035815835 4.232834262 4.421195200 4.579399320 4.685313760 4.722823146 4.686994861 4.585719043 4.436692757 4.261943100 4.082133304 3.912759280 3.779800130 3.719840041 3.659152376 3.615159040 3.592909732 3.589621685 3.601533108 3.625509289 3.658781025 3.699473554 3.746666045 3.806165673 4.071318123
//
IT	9158
RD	19
LK	-2147020.880655
QD	-540.526125 -> -524.737407
RI	0.0199038758
TR	0.229297	0.030336
MT	46.710332
MM	C_pi: 1.786030, n_recomb: 262187.233365
RS	0	0.000000	467027.947000	0.002712	0.000000	0.000000
RS	1	0.004961	467027.947000	0.002846	0.000000	0.000000
RS	2	0.010167	561.580939	2.484623	0.000009	0.000002
RS	3	0.015632	561.580939	2.608070	0.000010	0.000003
RS	4	0.021368	5.216000	294.582044	0.001124	0.000401
RS	5	0.027389	5.216000	308.858453	0.001178	0.000549
RS	6	0.033708	0.740925	2270.837537	0.008661	0.004512
RS	7	0.040341	0.740925	2361.962815	0.009009	0.005398
RS	8	0.047303	0.336113	5381.225015	0.020524	0.013363
RS	9	0.054610	0.336113	5524.358723	0.021070	0.014903
RS	10	0.062279	0.271371	6996.678171	0.026686	0.019938
RS	11	0.070329	0.271371	7124.780999	0.027174	0.021294
RS	12	0.078779	0.299965	6563.950576	0.025035	0.020286
RS	13	0.087647	0.299965	6684.894325	0.025497	0.021044
RS	14	0.096956	0.374531	5462.079327	0.020833	0.017412
RS	15	0.106726	0.374531	5582.660217	0.021293	0.017838
RS	16	0.116981	0.462907	4623.089600	0.017633	0.014829
RS	17	0.127744	0.462907	4738.963913	0.018075	0.015197
RS	18	0.139042	0.542832	4145.418339	0.015811	0.013320
RS	19	0.150900	0.542832	4255.525023	0.016231	0.013718
RS	20	0.163346	0.606695	3909.336225	0.014910	0.012662
RS	21	0.176409	0.606695	4014.531092	0.015312	0.013110
RS	22	0.190121	0.665762	3756.661963	0.014328	0.012360
RS	23	0.204513	0.665762	3857.493081	0.014713	0.012807
RS	24	0.219618	0.732782	3598.745756	0.013726	0.012034
RS	25	0.235473	0.732782	3695.346841	0.014094	0.012449
RS	26	0.252115	0.807382	3443.969913	0.013136	0.011681
RS	27	0.269582	0.807382	3536.513419	0.013489	0.012084
RS	28	0.287915	0.883368	3318.946994	0.012659	0.011425
RS	29	0.307158	0.883368	3407.702215	0.012997	0.011834
RS	30	0.327356	0.961550	3213.958935	0.012258	0.011257
RS	31	0.348555	0.961550	3299.114833	0.012583	0.011669
RS	32	0.370806	1.054505	3087.886314	0.011777	0.011020
RS	33	0.394161	1.054505	3169.480164	0.012089	0.011405
RS	34	0.418674	1.174232	2921.908839	0.011144	0.010594
RS	35	0.444404	1.174232	2999.951362	0.011442	0.010942
RS	36	0.471409	1.315793	2749.252821	0.010486	0.010101
RS	37	0.499755	1.315793	2823.864962	0.010770	0.010436
RS	38	0.529506	1.461791	2611.091345	0.009959	0.009728
RS	39	0.560733	1.461791	2682.566799	0.010231	0.010066
RS	40	0.593510	1.594610	2526.228343	0.009635	0.009564
RS	41	0.627912	1.594610	2594.943336	0.009897	0.009912
RS	42	0.664021	1.703696	2494.076285	0.009513	0.009621
RS	43	0.701921	1.703696	2560.290374	0.009765	0.009983
RS	44	0.741701	1.789772	2500.571946	0.009537	0.009855
RS	45	0.783454	1.789772	2564.261183	0.009780	0.010228
RS	46	0.827279	1.865361	2521.412667	0.009617	0.010168
RS	47	0.873278	1.865361	2582.276300	0.009849	0.010533
RS	48	0.921558	1.948746	2529.828812	0.009649	0.010418
RS	49	0.972233	1.948746	2587.510866	0.009869	0.010752
RS	50	1.025423	2.053033	2510.669290	0.009576	0.010512
RS	51	1.081250	2.053033	2564.987721	0.009783	0.010809
RS	52	1.139847	2.182242	2464.196689	0.009399	0.010449
RS	53	1.201351	2.182242	2515.168834	0.009593	0.010716
RS	54	1.265906	2.334457	2398.893729	0.009150	0.010274
RS	55	1.333663	2.334457	2446.634734	0.009332	0.010516
RS	56	1.404782	2.501364	2327.975240	0.008879	0.010050
RS	57	1.479428	2.501364	2372.560394	0.009049	0.010275
RS	58	1.557777	2.668588	2265.488575	0.008641	0.009852
RS	59	1.640013	2.668588	2306.833326	0.008798	0.010068
RS	60	1.726328	2.820978	2220.723082	0.008470	0.009733
RS	61	1.816925	2.820978	2258.521125	0.008614	0.009945
RS	62	1.912016	2.950705	2194.237134	0.008369	0.009707
RS	63	2.011824	2.950705	2227.979379	0.008498	0.009913
RS	64	2.116583	3.060132	2179.198707	0.008312	0.009745
RS	65	2.226539	3.060132	2208.265674	0.008422	0.009942
RS	66	2.341949	3.159326	2165.015283	0.008258	0.009798
RS	67	2.463085	3.159326	2188.835979	0.008348	0.009976
RS	68	2.590229	3.260954	2141.363954	0.008167	0.009809
RS	69	2.723681	3.260954	2159.587463	0.008237	0.009960
RS	70	2.863752	3.374499	2102.090768	0.008018	0.009742
RS	71	3.010772	3.374499	2114.654575	0.008065	0.009862
RS	72	3.165085	3.504984	2045.592128	0.007802	0.009584
RS	73	3.327053	3.504984	2052.687799	0.007829	0.009672
RS	74	3.497056	3.655219	1972.782936	0.007524	0.009336
RS	75	3.675491	3.655219	1974.803199	0.007532	0.009392
RS	76	3.862778	3.826570	1886.108497	0.007194	0.009007
RS	77	4.059356	3.826570	1883.577575	0.007184	0.009030
RS	78	4.265685	4.016972	1789.835424	0.006827	0.008612
RS	79	4.482249	4.016972	1783.275569	0.006802	0.008602
RS	80	4.709556	4.218189	1689.972523	0.006446	0.008178
RS	81	4.948139	4.218189	1679.716898	0.006407	0.008139
RS	82	5.198557	4.414002	1593.313283	0.006077	0.007741
RS	83	5.461398	4.414002	1579.317491	0.006024	0.007675
RS	84	5.737277	4.581941	1505.560399	0.005742	0.007334
RS	85	6.026841	4.581941	1487.288182	0.005673	0.007244
RS	86	6.330769	4.698290	1429.744706	0.005453	0.006978
RS	87	6.649774	4.698290	1406.142047	0.005363	0.006863
RS	88	6.984603	4.745127	1365.336198	0.005207	0.006678
RS	89	7.336042	4.745127	1334.893289	0.005091	0.006531
RS	90	7.704914	4.716184	1308.168558	0.004989	0.006414
RS	91	8.092085	4.716184	1269.087070	0.004840	0.006229
RS	92	8.498462	4.618750	1251.030070	0.004772	0.006154
RS	93	8.924997	4.618750	1201.552011	0.004583	0.005920
RS	94	9.372692	4.470792	1184.979124	0.004520	0.005851
RS	95	9.842594	4.470792	1123.922369	0.004287	0.005561
RS	96	10.335807	4.295089	1101.448565	0.004201	0.005461
RS	97	10.853485	4.295089	1028.897154	0.003924	0.005113
RS	98	11.396844	4.113207	994.928159	0.003795	0.004954
RS	99	11.967157	4.113207	912.846981	0.003482	0.004554
RS	100	12.565761	3.941372	865.375461	0.003301	0.004325
RS	101	13.194059	3.941372	777.783564	0.002967	0.003895
RS	102	13.853524	3.806179	716.117936	0.002731	0.003591
RS	103	14.545703	3.806179	629.442323	0.002401	0.003162
RS	104	15.272218	3.744630	556.493560	0.002123	0.002798
RS	105	16.034772	3.744630	478.700204	0.001826	0.002410
RS	106	16.835154	3.682799	413.793983	0.001578	0.002086
RS	107	17.675240	3.682799	347.412888	0.001325	0.001753
RS	108	18.556999	3.638169	291.545287	0.001112	0.001472
RS	109	19.482498	3.638169	238.476557	0.000910	0.001205
RS	110	20.453908	3.615456	193.694465	0.000739	0.000980
RS	111	21.473505	3.615456	154.154725	0.000588	0.000780
RS	112	22.543681	3.612007	121.095810	0.000462	0.000613
RS	113	23.666944	3.612007	93.646776	0.000357	0.000475
RS	114	24.845927	3.624010	71.121444	0.000271	0.000361
RS	115	26.083396	3.624010	53.362635	0.000204	0.000271
RS	116	27.382250	3.648274	39.154148	0.000149	0.000199
RS	117	28.745535	3.648274	28.453739	0.000109	0.000144
RS	118	30.176447	3.681936	20.149679	0.000077	0.000102
RS	119	31.678341	3.681936	14.154063	0.000054	0.000072
RS	120	33.254738	3.723142	9.658566	0.000037	0.000049
RS	121	34.909334	3.723142	6.543187	0.000025	0.000033
RS	122	36.646007	3.770849	4.293709	0.000016	0.000022
RS	123	38.468830	3.770849	2.798254	0.000011	0.000014
RS	124	40.382077	3.830808	1.759361	0.000007	0.000009
RS	125	42.390231	3.830808	1.101023	0.000004	0.000006
RS	126	44.498002	4.096134	0.638661	0.000002	0.000003
RS	127	46.710332	4.096134	0.934183	0.000004	0.000005
PA	64*2 0.229297442 0.030335745 46.710331814 467027.947000444 561.580938660 5.215999601 0.740925177 0.336113018 0.271370935 0.299964635 0.374530767 0.462906529 0.542832142 0.606694731 0.665762107 0.732782190 0.807381730 0.883367923 0.961550039 1.054504957 1.174231524 1.315792688 1.461790693 1.594609750 1.703696029 1.789772224 1.865360986 1.948745943 2.053033133 2.182241650 2.334457423 2.501364359 2.668587799 2.820978211 2.950704836 3.060131989 3.159326270 3.260954468 3.374499018 3.504984309 3.655218951 3.826570168 4.016971846 4.218189454 4.414002055 4.581941063 4.698289597 4.745127128 4.716183649 4.618750445 4.470791675 4.295089144 4.113207435 3.941372407 3.806179312 3.744630082 3.682798611 3.638168886 3.615456304 3.612006840 3.624009717 3.648273832 3.681935923 3.723141766 3.770848781 3.830808219 4.096133746
//
IT	9259
RD	20
LK	-2146990.163466
QD	-542.435040 -> -528.274104
RI	0.0199300389
TR	0.229154	0.030047
MT	46.937747
MM	C_pi: 1.787724, n_recomb: 260000.062997
RS	0	0.000000	466611.059566	0.002694	0.000000	0.000000
RS	1	0.004965	466611.059566	0.002828	0.000000	0.000000
RS	2	0.010176	769.572516	1.799976	0.000007	0.000001
RS	3	0.015645	769.572516	1.889483	0.000007	0.000002
RS	4	0.021387	5.759128	264.903894	0.001019	0.000364
RS	5	0.027413	5.759128	277.783075	0.001068	0.000497
RS	6	0.033739	0.760874	2196.356607	0.008448	0.004397
RS	7	0.040378	0.760874	2285.106236	0.008789	0.005254
RS	8	0.047348	0.336955	5333.839433	0.020515	0.013329
RS	9	0.054663	0.336955	5476.083649	0.021062	0.014857
RS	10	0.062341	0.270002	6987.886414	0.026876	0.020032
RS	11	0.070401	0.270002	7114.733453	0.027364	0.021394
RS	12	0.078861	0.298661	6549.164018	0.025189	0.020371
RS	13	0.087740	0.298661	6668.939388	0.025650	0.021139
RS	14	0.097061	0.374611	5423.826770	0.020861	0.017415
RS	15	0.106844	0.374611	5543.598084	0.021322	0.017848
RS	16	0.117113	0.464640	4574.814329	0.017595	0.014788
RS	17	0.127892	0.464640	4689.908141	0.018038	0.015161
RS	18	0.139206	0.545397	4098.914121	0.015765	0.013278
RS	19	0.151082	0.545397	4208.240995	0.016186	0.013678
RS	20	0.163547	0.608810	3871.033842	0.014889	0.012643
RS	21	0.176631	0.608810	3975.509056	0.015290	0.013091
RS	22	0.190364	0.666923	3726.840309	0.014334	0.012364
RS	23	0.204780	0.666923	3827.016748	0.014719	0.012811
RS	24	0.219911	0.733406	3573.592276	0.013745	0.012049
RS	25	0.235793	0.733406	3669.578685	0.014114	0.012463
RS	26	0.252464	0.807794	3421.159138	0.013158	0.011697
RS	27	0.269963	0.807794	3513.114563	0.013512	0.012100
RS	28	0.288330	0.883284	3298.985199	0.012688	0.011446
RS	29	0.307609	0.883284	3387.177588	0.013028	0.011855
RS	30	0.327845	0.960524	3197.643707	0.012299	0.011287
RS	31	0.349086	0.960524	3282.258821	0.012624	0.011700
RS	32	0.371381	1.052840	3073.563143	0.011821	0.011055
RS	33	0.394784	1.052840	3154.630233	0.012133	0.011441
RS	34	0.419348	1.173210	2906.037949	0.011177	0.010620
RS	35	0.445131	1.173210	2983.560851	0.011475	0.010970
RS	36	0.472195	1.316706	2729.915442	0.010500	0.010111
RS	37	0.500602	1.316706	2804.007586	0.010785	0.010448
RS	38	0.530420	1.465070	2588.768868	0.009957	0.009725
RS	39	0.561717	1.465070	2659.723467	0.010230	0.010064
RS	40	0.594569	1.599592	2502.621805	0.009625	0.009555
RS	41	0.629052	1.599592	2570.826658	0.009888	0.009905
RS	42	0.665246	1.708955	2471.112953	0.009504	0.009615
RS	43	0.703238	1.708955	2536.841572	0.009757	0.009978
RS	44	0.743115	1.793828	2479.795991	0.009538	0.009859
RS	45	0.784973	1.793828	2543.027075	0.009781	0.010234
RS	46	0.828908	1.867538	2503.310295	0.009628	0.010185
RS	47	0.875025	1.867538	2563.730662	0.009861	0.010552
RS	48	0.923431	1.949608	2513.444299	0.009667	0.010445
RS	49	0.974240	1.949608	2570.685442	0.009887	0.010779
RS	50	1.027572	2.053938	2494.276453	0.009593	0.010539
RS	51	1.083552	2.053938	2548.159886	0.009801	0.010837
RS	52	1.142310	2.184685	2446.309742	0.009409	0.010469
RS	53	1.203986	2.184685	2496.869648	0.009603	0.010736
RS	54	1.268724	2.339769	2378.688779	0.009149	0.010281
RS	55	1.336676	2.339769	2426.059649	0.009331	0.010523
RS	56	1.408001	2.510298	2305.487804	0.008867	0.010045
RS	57	1.482867	2.510298	2349.758062	0.009038	0.010270
RS	58	1.561450	2.680768	2241.639564	0.008622	0.009838
RS	59	1.643935	2.680768	2282.727229	0.008780	0.010053
RS	60	1.730514	2.834742	2197.009860	0.008450	0.009717
RS	61	1.821392	2.834742	2234.599118	0.008595	0.009928
RS	62	1.916782	2.963621	2172.251255	0.008355	0.009696
RS	63	2.016907	2.963621	2205.809006	0.008484	0.009901
RS	64	2.122003	3.069821	2160.221474	0.008309	0.009745
RS	65	2.232317	3.069821	2189.088330	0.008420	0.009941
RS	66	2.348107	3.164075	2149.757585	0.008268	0.009813
RS	67	2.469646	3.164075	2173.312402	0.008359	0.009990
RS	68	2.597219	3.259966	2129.834940	0.008192	0.009840
RS	69	2.731126	3.259966	2147.681267	0.008260	0.009990
RS	70	2.871680	3.367657	2093.748007	0.008053	0.009786
RS	71	3.019212	3.367657	2105.794890	0.008099	0.009905
RS	72	3.174069	3.492697	2039.501730	0.007844	0.009637
RS	73	3.336613	3.492697	2045.937857	0.007869	0.009724
RS	74	3.507228	3.638516	1967.708729	0.007568	0.009393
RS	75	3.686312	3.638516	1968.956406	0.007573	0.009447
RS	76	3.874288	3.807337	1880.607700	0.007233	0.009060
RS	77	4.071596	3.807337	1877.256501	0.007220	0.009080
RS	78	4.278699	3.997948	1782.511646	0.006856	0.008654
RS	79	4.496084	3.997948	1775.174593	0.006828	0.008642
RS	80	4.724262	4.202694	1679.767303	0.006461	0.008203
RS	81	4.963768	4.202694	1668.873429	0.006419	0.008162
RS	82	5.215164	4.405288	1579.726435	0.006076	0.007746
RS	83	5.479041	4.405288	1565.311498	0.006020	0.007680
RS	84	5.756018	4.582387	1488.681926	0.005726	0.007320
RS	85	6.046747	4.582387	1470.265191	0.005655	0.007229
RS	86	6.351908	4.708755	1410.124537	0.005424	0.006948
RS	87	6.672220	4.708755	1386.686510	0.005333	0.006833
RS	88	7.008434	4.764722	1343.821483	0.005169	0.006635
RS	89	7.361340	4.764722	1313.871446	0.005053	0.006489
RS	90	7.731767	4.742621	1285.761548	0.004945	0.006364
RS	91	8.120583	4.742621	1247.505496	0.004798	0.006180
RS	92	8.528703	4.649126	1228.780234	0.004726	0.006101
RS	93	8.957084	4.649126	1180.443522	0.004540	0.005869
RS	94	9.406733	4.502393	1163.891068	0.004477	0.005800
RS	95	9.878705	4.502393	1104.244529	0.004247	0.005513
RS	96	10.374108	4.325919	1082.386892	0.004163	0.005415
RS	97	10.894106	4.325919	1011.431907	0.003890	0.005071
RS	98	11.439921	4.142135	978.518057	0.003764	0.004915
RS	99	12.012832	4.142135	898.108291	0.003454	0.004520
RS	100	12.614187	3.967999	851.936298	0.003277	0.004295
RS	101	13.245396	3.967999	765.970246	0.002946	0.003869
RS	102	13.907943	3.830695	705.697920	0.002714	0.003569
RS	103	14.603382	3.830695	620.482653	0.002386	0.003143
RS	104	15.333348	3.767635	548.900304	0.002111	0.002784
RS	105	16.099553	3.767635	472.300697	0.001817	0.002398
RS	106	16.903797	3.704722	408.448274	0.001571	0.002076
RS	107	17.747969	3.704722	343.010517	0.001319	0.001745
RS	108	18.634050	3.659486	287.947446	0.001107	0.001466
RS	109	19.564122	3.659486	235.588616	0.000906	0.001201
RS	110	20.540369	3.636323	191.408214	0.000736	0.000976
RS	111	21.565082	3.636323	152.367254	0.000586	0.000778
RS	112	22.640668	3.632727	119.720243	0.000460	0.000611
RS	113	23.769653	3.632727	92.601157	0.000356	0.000473
RS	114	24.954688	3.644809	70.340709	0.000271	0.000360
RS	115	26.198555	3.644809	52.786816	0.000203	0.000270
RS	116	27.504175	3.669316	38.737851	0.000149	0.000198
RS	117	28.874614	3.669316	28.156505	0.000108	0.000144
RS	118	30.313089	3.703356	19.942003	0.000077	0.000102
RS	119	31.822980	3.703356	14.010901	0.000054	0.000072
RS	120	33.407831	3.745053	9.562144	0.000037	0.000049
RS	121	35.071363	3.745053	6.479210	0.000025	0.000033
RS	122	36.817483	3.793243	4.252395	0.000016	0.000022
RS	123	38.650291	3.793243	2.771924	0.000011	0.000014
RS	124	40.574091	3.853645	1.743133	0.000007	0.000009
RS	125	42.593400	3.853645	1.091091	0.000004	0.000006
RS	126	44.712959	4.119107	0.633187	0.000002	0.000003
RS	127	46.937747	4.119107	0.926063	0.000004	0.000005
PA	64*2 0.229153759 0.030047379 46.937746978 466611.059566064 769.572516436 5.759127804 0.760873990 0.336955403 0.270002257 0.298660592 0.374611445 0.464640371 0.545397272 0.608810053 0.666922583 0.733406250 0.807794438 0.883283836 0.960524025 1.052839594 1.173210235 1.316706367 1.465069551 1.599591879 1.708955414 1.793827723 1.867538417 1.949608272 2.053937694 2.184685048 2.339769404 2.510297858 2.680767995 2.834741757 2.963621149 3.069820975 3.164074708 3.259965523 3.367657182 3.492696862 3.638516317 3.807336523 3.997947682 4.202693710 4.405288348 4.582386770 4.708754967 4.764721702 4.742621148 4.649125833 4.502393266 4.325918562 4.142135094 3.967999175 3.830695355 3.767635033 3.704721703 3.659486281 3.636323190 3.632727440 3.644808677 3.669315992 3.703356144 3.745052917 3.793242978 3.853645269 4.119106908
//
IT	8186
RD	21
LK	-2146962.608858
QD	-544.542537 -> -531.822749
RI	0.0199623177
TR	0.229030	0.029778
MT	47.149223
MM	C_pi: 1.789163, n_recomb: 257929.550195
RS	0	0.000000	468807.526991	0.002663	0.000000	0.000000
RS	1	0.004968	468807.526991	0.002795	0.000000	0.000000
RS	2	0.010183	1044.614936	1.316847	0.000005	0.000001
RS	3	0.015658	1044.614936	1.382380	0.000005	0.000002
RS	4	0.021404	6.338825	239.036008	0.000927	0.000331
RS	5	0.027436	6.338825	250.690565	0.000972	0.000452
RS	6	0.033767	0.780331	2127.663524	0.008249	0.004290
RS	7	0.040413	0.780331	2214.188594	0.008584	0.005121
RS	8	0.047389	0.337742	5288.956559	0.020505	0.013297
RS	9	0.054712	0.337742	5430.346004	0.021054	0.014814
RS	10	0.062399	0.268703	6979.026145	0.027058	0.020122
RS	11	0.070467	0.268703	7104.661185	0.027545	0.021489
RS	12	0.078936	0.297422	6534.617063	0.025335	0.020451
RS	13	0.087827	0.297422	6653.268020	0.025795	0.021229
RS	14	0.097158	0.374703	5386.979643	0.020885	0.017416
RS	15	0.106954	0.374703	5505.975773	0.021347	0.017856
RS	16	0.117236	0.466328	4528.641674	0.017558	0.014748
RS	17	0.128029	0.466328	4642.984999	0.018001	0.015126
RS	18	0.139358	0.547874	4054.621443	0.015720	0.013237
RS	19	0.151250	0.547874	4163.198475	0.016141	0.013639
RS	20	0.163733	0.610812	3834.721871	0.014867	0.012624
RS	21	0.176836	0.610812	3938.507238	0.015270	0.013073
RS	22	0.190590	0.667980	3698.630524	0.014340	0.012369
RS	23	0.205028	0.667980	3798.180236	0.014726	0.012815
RS	24	0.220182	0.733966	3549.670542	0.013762	0.012062
RS	25	0.236090	0.733966	3645.067892	0.014132	0.012476
RS	26	0.252788	0.808197	3399.242200	0.013179	0.011711
RS	27	0.270316	0.808197	3490.633207	0.013533	0.012113
RS	28	0.288714	0.883230	3279.709239	0.012716	0.011465
RS	29	0.308027	0.883230	3367.361320	0.013055	0.011874
RS	30	0.328299	0.959538	3181.945906	0.012336	0.011315
RS	31	0.349578	0.959538	3266.042153	0.012663	0.011730
RS	32	0.371914	1.051177	3059.953240	0.011864	0.011088
RS	33	0.395361	1.051177	3140.515344	0.012176	0.011476
RS	34	0.419972	1.172136	2890.998592	0.011208	0.010646
RS	35	0.445805	1.172136	2968.024111	0.011507	0.010997
RS	36	0.472923	1.317489	2711.557504	0.010513	0.010121
RS	37	0.501387	1.317489	2785.152579	0.010798	0.010460
RS	38	0.531266	1.468135	2567.556855	0.009954	0.009721
RS	39	0.562630	1.468135	2638.013682	0.010228	0.010062
RS	40	0.595551	1.604272	2480.229970	0.009616	0.009546
RS	41	0.630108	1.604272	2547.947396	0.009878	0.009897
RS	42	0.666382	1.713828	2449.417170	0.009496	0.009609
RS	43	0.704459	1.713828	2514.682147	0.009749	0.009973
RS	44	0.744427	1.797393	2460.339302	0.009539	0.009864
RS	45	0.786380	1.797393	2523.132698	0.009782	0.010239
RS	46	0.830419	1.869127	2486.567363	0.009640	0.010203
RS	47	0.876645	1.869127	2546.562713	0.009873	0.010571
RS	48	0.925168	1.949809	2498.429376	0.009686	0.010472
RS	49	0.976101	1.949809	2555.245147	0.009907	0.010808
RS	50	1.029565	2.054122	2479.240387	0.009612	0.010567
RS	51	1.085686	2.054122	2532.701969	0.009819	0.010866
RS	52	1.144594	2.186385	2429.721344	0.009420	0.010489
RS	53	1.206429	2.186385	2479.880588	0.009615	0.010757
RS	54	1.271337	2.344375	2359.678347	0.009149	0.010289
RS	55	1.339469	2.344375	2406.689835	0.009331	0.010532
RS	56	1.410987	2.518629	2284.062619	0.008855	0.010040
RS	57	1.486057	2.518629	2328.028269	0.009026	0.010265
RS	58	1.564858	2.692559	2218.658370	0.008602	0.009823
RS	59	1.647573	2.692559	2259.499896	0.008760	0.010038
RS	60	1.734398	2.848378	2173.944875	0.008428	0.009699
RS	61	1.825537	2.848378	2211.338704	0.008573	0.009910
RS	62	1.921203	2.976711	2150.661967	0.008338	0.009682
RS	63	2.021623	2.976711	2184.053977	0.008468	0.009887
RS	64	2.127032	3.079986	2141.395521	0.008302	0.009742
RS	65	2.237678	3.079986	2170.089347	0.008413	0.009937
RS	66	2.353821	3.169585	2134.449938	0.008275	0.009825
RS	67	2.475735	3.169585	2157.775976	0.008366	0.010001
RS	68	2.603705	3.259959	2118.152650	0.008212	0.009867
RS	69	2.738034	3.259959	2135.667740	0.008280	0.010015
RS	70	2.879036	3.361940	2085.254217	0.008085	0.009826
RS	71	3.027044	3.361940	2096.835620	0.008129	0.009943
RS	72	3.182406	3.481532	2033.385735	0.007883	0.009687
RS	73	3.345486	3.481532	2039.213402	0.007906	0.009772
RS	74	3.516669	3.622770	1962.825682	0.007610	0.009447
RS	75	3.696356	3.622770	1963.345606	0.007612	0.009499
RS	76	3.884971	3.788717	1875.565460	0.007272	0.009112
RS	77	4.082957	3.788717	1871.428205	0.007256	0.009130
RS	78	4.290779	3.979059	1775.911318	0.006885	0.008696
RS	79	4.508927	3.979059	1767.819254	0.006854	0.008681
RS	80	4.737913	4.186734	1670.533098	0.006477	0.008229
RS	81	4.978276	4.186734	1659.010337	0.006432	0.008186
RS	82	5.230581	4.395491	1567.315486	0.006077	0.007754
RS	83	5.495421	4.395491	1552.477629	0.006019	0.007685
RS	84	5.773419	4.581216	1473.132220	0.005711	0.007309
RS	85	6.065229	4.581216	1454.553061	0.005639	0.007217
RS	86	6.371537	4.717207	1391.939441	0.005397	0.006920
RS	87	6.693063	4.717207	1368.631651	0.005306	0.006805
RS	88	7.030564	4.782089	1323.790632	0.005132	0.006595
RS	89	7.384833	4.782089	1294.280926	0.005018	0.006450
RS	90	7.756703	4.766774	1264.828001	0.004904	0.006316
RS	91	8.147048	4.766774	1227.326157	0.004758	0.006135
RS	92	8.556788	4.677280	1207.930366	0.004683	0.006050
RS	93	8.986884	4.677280	1160.647104	0.004500	0.005822
RS	94	9.438349	4.531883	1144.079044	0.004436	0.005751
RS	95	9.912244	4.531883	1085.741818	0.004209	0.005468
RS	96	10.409684	4.354790	1064.429721	0.004127	0.005371
RS	97	10.931839	4.354790	994.964508	0.003858	0.005031
RS	98	11.479935	4.169256	963.018141	0.003734	0.004878
RS	99	12.055263	4.169256	884.174903	0.003428	0.004488
RS	100	12.659174	3.992960	839.209333	0.003254	0.004266
RS	101	13.293090	3.992960	754.773245	0.002926	0.003844
RS	102	13.958501	3.853660	695.805243	0.002698	0.003548
RS	103	14.656972	3.853660	611.969296	0.002373	0.003126
RS	104	15.390145	3.789150	541.675825	0.002100	0.002770
RS	105	16.159744	3.789150	466.207038	0.001807	0.002387
RS	106	16.967579	3.725200	403.352630	0.001564	0.002067
RS	107	17.815550	3.725200	338.810665	0.001314	0.001738
RS	108	18.705651	3.679384	284.511927	0.001103	0.001460
RS	109	19.639975	3.679384	232.828680	0.000903	0.001196
RS	110	20.620720	3.655799	189.220745	0.000734	0.000973
RS	111	21.650190	3.655799	150.655732	0.000584	0.000775
RS	112	22.730808	3.652059	118.402150	0.000459	0.000609
RS	113	23.865115	3.652059	91.598488	0.000355	0.000472
RS	114	25.055777	3.664205	69.591648	0.000270	0.000359
RS	115	26.305595	3.664205	52.233926	0.000203	0.000269
RS	116	27.617508	3.688947	38.337811	0.000149	0.000198
RS	117	28.994601	3.688947	27.870676	0.000108	0.000144
RS	118	30.440113	3.723328	19.742262	0.000077	0.000102
RS	119	31.957442	3.723328	13.873088	0.000054	0.000072
RS	120	33.550157	3.765475	9.469293	0.000037	0.000049
RS	121	35.222002	3.765475	6.417536	0.000025	0.000033
RS	122	36.976911	3.814095	4.212555	0.000016	0.000022
RS	123	38.819008	3.814095	2.746497	0.000011	0.000014
RS	124	40.752627	3.874964	1.727423	0.000007	0.000009
RS	125	42.782315	3.874964	1.081470	0.000004	0.000006
RS	126	44.912843	4.140810	0.627841	0.000002	0.000003
RS	127	47.149223	4.140810	0.918234	0.000004	0.000005
PA	64*2 0.229029697 0.029777758 47.149222908 468807.526991244 1044.614935808 6.338825282 0.780331152 0.337742419 0.268702636 0.297421674 0.374702903 0.466327755 0.547873617 0.610811984 0.667980296 0.733965794 0.808197343 0.883229925 0.959538494 1.051176860 1.172136129 1.317488673 1.468135006 1.604272081 1.713828476 1.797392879 1.869127090 1.949809076 2.054121820 2.186385166 2.344374968 2.518629001 2.692558940 2.848377810 2.976710940 3.079985635 3.169584658 3.259959306 3.361940448 3.481531701 3.622769640 3.788717419 3.979059367 4.186733850 4.395490600 4.581215582 4.717206592 4.782088843 4.766773519 4.677280158 4.531883200 4.354789707 4.169255520 3.992959619 3.853659596 3.789150496 3.725199539 3.679384277 3.655798737 3.652059009 3.664204753 3.688947247 3.723328007 3.765475102 3.814095485 3.874964425 4.140810445
//
IT	9193
RD	22
LK	-2146937.851119
QD	-546.807448 -> -535.368996
RI	0.0199998184
TR	0.228914	0.029524
MT	47.349227
MM	C_pi: 1.790441, n_recomb: 255967.511296
RS	0	0.000000	379110.603454	0.003271	0.000000	0.000000
RS	1	0.004972	379110.603454	0.003433	0.000000	0.000000
RS	2	0.010191	1423.179461	0.960146	0.000004	0.000001
RS	3	0.015669	1423.179461	1.007962	0.000004	0.000001
RS	4	0.021420	6.958694	216.320259	0.000845	0.000302
RS	5	0.027457	6.958694	226.894198	0.000886	0.000412
RS	6	0.033794	0.799348	2064.077464	0.008064	0.004190
RS	7	0.040446	0.799348	2148.515730	0.008394	0.004997
RS	8	0.047428	0.338479	5246.485891	0.020497	0.013266
RS	9	0.054758	0.338479	5387.057429	0.021046	0.014774
RS	10	0.062453	0.267470	6970.198434	0.027231	0.020206
RS	11	0.070529	0.267470	7094.667478	0.027717	0.021578
RS	12	0.079008	0.296246	6520.398999	0.025474	0.020527
RS	13	0.087908	0.296246	6637.970948	0.025933	0.021315
RS	14	0.097250	0.374809	5351.524909	0.020907	0.017416
RS	15	0.107057	0.374809	5469.781470	0.021369	0.017862
RS	16	0.117352	0.467971	4484.545035	0.017520	0.014709
RS	17	0.128158	0.467971	4598.169221	0.017964	0.015090
RS	18	0.139501	0.550265	4012.496359	0.015676	0.013198
RS	19	0.151409	0.550265	4120.354837	0.016097	0.013601
RS	20	0.163909	0.612705	3800.369074	0.014847	0.012607
RS	21	0.177030	0.612705	3903.495488	0.015250	0.013057
RS	22	0.190803	0.668938	3672.029676	0.014346	0.012374
RS	23	0.205261	0.668938	3770.981506	0.014732	0.012820
RS	24	0.220438	0.734475	3526.937199	0.013779	0.012076
RS	25	0.236370	0.734475	3621.771657	0.014149	0.012488
RS	26	0.253093	0.808612	3378.164248	0.013198	0.011725
RS	27	0.270648	0.808612	3469.014924	0.013553	0.012126
RS	28	0.289076	0.883231	3261.068527	0.012740	0.011482
RS	29	0.308420	0.883231	3348.203238	0.013081	0.011890
RS	30	0.328726	0.958617	3166.833216	0.012372	0.011342
RS	31	0.350042	0.958617	3250.432975	0.012699	0.011757
RS	32	0.372417	1.049565	3046.963518	0.011904	0.011120
RS	33	0.395905	1.049565	3127.042621	0.012217	0.011509
RS	34	0.420560	1.171067	2876.693516	0.011239	0.010670
RS	35	0.446441	1.171067	2953.243963	0.011538	0.011022
RS	36	0.473609	1.318212	2694.070796	0.010525	0.010130
RS	37	0.502128	1.318212	2767.191631	0.010811	0.010470
RS	38	0.532065	1.471081	2547.327322	0.009952	0.009717
RS	39	0.563490	1.471081	2617.309232	0.010225	0.010060
RS	40	0.596477	1.608764	2458.910976	0.009606	0.009537
RS	41	0.631105	1.608764	2526.163474	0.009869	0.009888
RS	42	0.667454	1.718431	2428.860870	0.009489	0.009603
RS	43	0.705610	1.718431	2493.684063	0.009742	0.009968
RS	44	0.745663	1.800602	2442.064321	0.009541	0.009868
RS	45	0.787708	1.800602	2504.440745	0.009784	0.010245
RS	46	0.831843	1.870275	2471.045034	0.009654	0.010221
RS	47	0.878173	1.870275	2530.634156	0.009887	0.010591
RS	48	0.926805	1.949489	2484.672553	0.009707	0.010500
RS	49	0.977856	1.949489	2541.079207	0.009927	0.010837
RS	50	1.031445	2.053722	2465.470204	0.009632	0.010596
RS	51	1.087698	2.053722	2518.523867	0.009839	0.010895
RS	52	1.146749	2.187461	2414.372699	0.009432	0.010511
RS	53	1.208734	2.187461	2464.143537	0.009627	0.010779
RS	54	1.273802	2.348355	2341.850677	0.009149	0.010298
RS	55	1.342105	2.348355	2388.513790	0.009331	0.010541
RS	56	1.413804	2.526429	2263.699865	0.008844	0.010036
RS	57	1.489067	2.526429	2307.371217	0.009014	0.010260
RS	58	1.568072	2.703975	2196.597882	0.008582	0.009808
RS	59	1.651006	2.703975	2237.203272	0.008740	0.010023
RS	60	1.738062	2.861884	2151.597678	0.008406	0.009680
RS	61	1.829447	2.861884	2188.807634	0.008551	0.009890
RS	62	1.925376	2.989947	2129.560028	0.008320	0.009667
RS	63	2.026073	2.989947	2162.802039	0.008450	0.009871
RS	64	2.131778	3.090595	2122.813055	0.008293	0.009737
RS	65	2.242737	3.090595	2151.356913	0.008405	0.009931
RS	66	2.359214	3.175833	2119.173013	0.008279	0.009833
RS	67	2.481481	3.175833	2142.302756	0.008369	0.010008
RS	68	2.609827	3.260945	2106.364958	0.008229	0.009890
RS	69	2.744555	3.260945	2123.590499	0.008296	0.010037
RS	70	2.885980	3.357388	2076.626396	0.008113	0.009863
RS	71	3.034437	3.357388	2087.790212	0.008156	0.009978
RS	72	3.190276	3.471584	2027.218721	0.007920	0.009733
RS	73	3.353862	3.471584	2032.486946	0.007940	0.009816
RS	74	3.525581	3.608143	1958.069536	0.007650	0.009499
RS	75	3.705838	3.608143	1957.906033	0.007649	0.009548
RS	76	3.895057	3.770955	1870.885979	0.007309	0.009162
RS	77	4.093683	3.770955	1865.997691	0.007290	0.009177
RS	78	4.302185	3.960615	1769.921648	0.006915	0.008737
RS	79	4.521053	3.960615	1761.098197	0.006880	0.008720
RS	80	4.750803	4.170709	1662.133491	0.006494	0.008256
RS	81	4.991975	4.170709	1649.993938	0.006446	0.008210
RS	82	5.245139	4.385071	1555.932641	0.006079	0.007763
RS	83	5.510889	4.385071	1540.671832	0.006019	0.007692
RS	84	5.789851	4.578917	1458.761352	0.005699	0.007300
RS	85	6.082683	4.578917	1440.006502	0.005626	0.007207
RS	86	6.390074	4.724162	1375.034734	0.005372	0.006895
RS	87	6.712748	4.724162	1351.829093	0.005281	0.006779
RS	88	7.051465	4.797748	1305.091711	0.005099	0.006558
RS	89	7.407022	4.797748	1275.977753	0.004985	0.006414
RS	90	7.780256	4.789154	1245.222712	0.004865	0.006272
RS	91	8.172047	4.789154	1208.413571	0.004721	0.006092
RS	92	8.583317	4.703687	1188.354328	0.004643	0.006003
RS	93	9.015035	4.703687	1142.046915	0.004462	0.005777
RS	94	9.468217	4.559734	1125.428892	0.004397	0.005705
RS	95	9.943930	4.559734	1068.311804	0.004174	0.005425
RS	96	10.443295	4.382140	1047.486859	0.004092	0.005329
RS	97	10.967487	4.382140	979.415844	0.003826	0.004993
RS	98	11.517741	4.194982	948.359612	0.003705	0.004843
RS	99	12.095353	4.194982	870.988052	0.003403	0.004456
RS	100	12.701682	4.016645	827.145540	0.003231	0.004239
RS	101	13.338157	4.016645	744.151878	0.002907	0.003820
RS	102	14.006276	3.875446	686.407565	0.002682	0.003528
RS	103	14.707613	3.875446	603.876187	0.002359	0.003109
RS	104	15.443819	3.809546	534.799697	0.002089	0.002756
RS	105	16.216627	3.809546	460.403256	0.001799	0.002376
RS	106	17.027858	3.744604	398.494081	0.001557	0.002058
RS	107	17.879422	3.744604	334.803634	0.001308	0.001730
RS	108	18.773324	3.698232	281.231572	0.001099	0.001455
RS	109	19.711670	3.698232	230.191659	0.000899	0.001192
RS	110	20.696667	3.674243	187.128884	0.000731	0.000969
RS	111	21.730637	3.674243	149.017982	0.000582	0.000772
RS	112	22.816014	3.670351	117.140351	0.000458	0.000608
RS	113	23.955354	3.670351	90.637943	0.000354	0.000470
RS	114	25.151340	3.682558	68.873530	0.000269	0.000358
RS	115	26.406788	3.682558	51.703481	0.000202	0.000269
RS	116	27.724654	3.707541	37.953604	0.000148	0.000197
RS	117	29.108042	3.707541	27.595992	0.000108	0.000143
RS	118	30.560209	3.742243	19.550228	0.000076	0.000102
RS	119	32.084575	3.742243	13.740504	0.000054	0.000072
RS	120	33.684730	3.784793	9.379974	0.000037	0.000049
RS	121	35.364441	3.784793	6.358146	0.000025	0.000033
RS	122	37.127665	3.833875	4.174110	0.000016	0.000022
RS	123	38.978552	3.833875	2.721951	0.000011	0.000014
RS	124	40.921462	3.895183	1.712255	0.000007	0.000009
RS	125	42.960969	3.895183	1.072176	0.000004	0.000006
RS	126	45.101877	4.161152	0.622697	0.000002	0.000003
RS	127	47.349227	4.161152	0.910641	0.000004	0.000005
PA	64*2 0.228914126 0.029524162 47.349227241 379110.603453903 1423.179461037 6.958694490 0.799347973 0.338479375 0.267470306 0.296246398 0.374808677 0.467971013 0.550264545 0.612704578 0.668938397 0.734475368 0.808612011 0.883231188 0.958617001 1.049564872 1.171067478 1.318212391 1.471080864 1.608764024 1.718431043 1.800601725 1.870275045 1.949489245 2.053722192 2.187461077 2.348354639 2.526429339 2.703975487 2.861883874 2.989946904 3.090595174 3.175832685 3.260944839 3.357387649 3.471584240 3.608143142 3.770954915 3.960615098 4.170708825 4.385070668 4.578917494 4.724161550 4.797747509 4.789154365 4.703686922 4.559733785 4.382139625 4.194981958 4.016645273 3.875445803 3.809545742 3.744603988 3.698231641 3.674242883 3.670351068 3.682557646 3.707541043 3.742243344 3.784793085 3.833874783 3.895182716 4.161152405
//
IT	8415
RD	23
LK	-2146915.574251
QD	-549.200062 -> -539.579192
RI	0.0199550555
TR	0.229305	0.029358
MT	47.356630
MM	C_pi: 1.788300, n_recomb: 254266.076756
RS	0	0.000000	675426.207339	0.001824	0.000000	0.000000
RS	1	0.004972	675426.207339	0.001915	0.000000	0.000000
RS	2	0.010191	1929.370996	0.703676	0.000003	0.000000
RS	3	0.015670	1929.370996	0.738722	0.000003	0.000001
RS	4	0.021421	7.617623	196.342851	0.000772	0.000276
RS	5	0.027458	7.617623	205.956257	0.000810	0.000376
RS	6	0.033795	0.817764	2005.096012	0.007886	0.004097
RS	7	0.040447	0.817764	2087.523106	0.008210	0.004881
RS	8	0.047430	0.339077	5206.413924	0.020476	0.013236
RS	9	0.054760	0.339077	5346.119714	0.021026	0.014734
RS	10	0.062455	0.266208	6961.948011	0.027381	0.020285
RS	11	0.070532	0.266208	7085.225094	0.027865	0.021663
RS	12	0.079010	0.295002	6507.418237	0.025593	0.020600
RS	13	0.087911	0.295002	6623.890425	0.026051	0.021397
RS	14	0.097254	0.374740	5318.330352	0.020916	0.017415
RS	15	0.107061	0.374740	5435.822653	0.021378	0.017868
RS	16	0.117356	0.469314	4443.268856	0.017475	0.014671
RS	17	0.128163	0.469314	4556.152282	0.017919	0.015056
RS	18	0.139507	0.552222	3973.397852	0.015627	0.013160
RS	19	0.151415	0.552222	4080.522579	0.016048	0.013565
RS	20	0.163915	0.614071	3768.853623	0.014822	0.012591
RS	21	0.177037	0.614071	3871.309979	0.015225	0.013041
RS	22	0.190811	0.669297	3648.026159	0.014347	0.012380
RS	23	0.205270	0.669297	3746.371215	0.014734	0.012825
RS	24	0.220448	0.734332	3506.492664	0.013791	0.012089
RS	25	0.236380	0.734332	3600.756880	0.014161	0.012500
RS	26	0.253105	0.808307	3359.148876	0.013211	0.011737
RS	27	0.270661	0.808307	3449.453852	0.013566	0.012137
RS	28	0.289090	0.882434	3244.331274	0.012760	0.011497
RS	29	0.308435	0.882434	3330.945414	0.013100	0.011905
RS	30	0.328742	0.956783	3153.595257	0.012403	0.011366
RS	31	0.350059	0.956783	3236.697738	0.012730	0.011782
RS	32	0.372436	1.046858	3035.950874	0.011940	0.011150
RS	33	0.395925	1.046858	3115.548855	0.012253	0.011540
RS	34	0.420582	1.168650	2864.484288	0.011266	0.010692
RS	35	0.446465	1.168650	2940.564791	0.011565	0.011046
RS	36	0.473635	1.317262	2678.804878	0.010535	0.010138
RS	37	0.502155	1.317262	2751.459920	0.010821	0.010479
RS	38	0.532094	1.472003	2529.423460	0.009948	0.009713
RS	39	0.563521	1.472003	2598.941398	0.010221	0.010056
RS	40	0.596511	1.610878	2440.021972	0.009596	0.009528
RS	41	0.631141	1.610878	2506.822146	0.009859	0.009880
RS	42	0.667493	1.720304	2410.860619	0.009482	0.009596
RS	43	0.705653	1.720304	2475.255601	0.009735	0.009962
RS	44	0.745709	1.800740	2426.496925	0.009543	0.009873
RS	45	0.787757	1.800740	2488.469961	0.009787	0.010251
RS	46	0.831896	1.868028	2458.384836	0.009669	0.010240
RS	47	0.878229	1.868028	2517.580013	0.009901	0.010610
RS	48	0.926866	1.945418	2473.933812	0.009730	0.010528
RS	49	0.977921	1.945418	2529.941356	0.009950	0.010866
RS	50	1.031515	2.049168	2454.821623	0.009655	0.010625
RS	51	1.087773	2.049168	2507.475167	0.009862	0.010925
RS	52	1.146828	2.183915	2402.198871	0.009448	0.010532
RS	53	1.208820	2.183915	2451.587430	0.009642	0.010801
RS	54	1.273893	2.347212	2327.183891	0.009153	0.010308
RS	55	1.342202	2.347212	2373.503616	0.009335	0.010551
RS	56	1.413908	2.528607	2246.438617	0.008835	0.010031
RS	57	1.489178	2.528607	2289.819502	0.009006	0.010256
RS	58	1.568191	2.709329	2177.534676	0.008564	0.009793
RS	59	1.651133	2.709329	2217.906634	0.008723	0.010008
RS	60	1.738198	2.868977	2132.111141	0.008385	0.009661
RS	61	1.829592	2.868977	2169.139395	0.008531	0.009871
RS	62	1.925530	2.996537	2111.147641	0.008303	0.009651
RS	63	2.026238	2.996537	2144.242970	0.008433	0.009854
RS	64	2.131953	3.094368	2106.769424	0.008286	0.009730
RS	65	2.242924	3.094368	2135.169126	0.008397	0.009923
RS	66	2.359413	3.175103	2106.293228	0.008284	0.009839
RS	67	2.481693	3.175103	2129.236414	0.008374	0.010013
RS	68	2.610054	3.254762	2096.893221	0.008247	0.009910
RS	69	2.744796	3.254762	2113.842088	0.008314	0.010056
RS	70	2.886237	3.345377	2070.302389	0.008142	0.009895
RS	71	3.034711	3.345377	2081.061998	0.008185	0.010009
RS	72	3.190567	3.453729	2023.419492	0.007958	0.009776
RS	73	3.354171	3.453729	2028.137647	0.007976	0.009858
RS	74	3.525911	3.584937	1955.813035	0.007692	0.009548
RS	75	3.706188	3.584937	1954.966071	0.007689	0.009595
RS	76	3.895430	3.743710	1868.858702	0.007350	0.009211
RS	77	4.094080	3.743710	1863.206580	0.007328	0.009223
RS	78	4.302607	3.931524	1766.734482	0.006948	0.008778
RS	79	4.521502	3.931524	1757.152427	0.006911	0.008758
RS	80	4.751280	4.142675	1656.650355	0.006515	0.008284
RS	81	4.992482	4.142675	1643.852901	0.006465	0.008235
RS	82	5.245677	4.361184	1547.542219	0.006086	0.007773
RS	83	5.511461	4.361184	1531.803477	0.006024	0.007700
RS	84	5.790459	4.561756	1447.424671	0.005693	0.007292
RS	85	6.083329	4.561756	1428.423745	0.005618	0.007198
RS	86	6.390760	4.715079	1361.178254	0.005353	0.006872
RS	87	6.713476	4.715079	1337.985637	0.005262	0.006756
RS	88	7.052238	4.796549	1289.422983	0.005071	0.006523
RS	89	7.407842	4.796549	1260.593027	0.004958	0.006380
RS	90	7.781127	4.794251	1228.592023	0.004832	0.006230
RS	91	8.172972	4.794251	1192.337573	0.004689	0.006051
RS	92	8.584299	4.712763	1171.644434	0.004608	0.005958
RS	93	9.016077	4.712763	1126.147199	0.004429	0.005734
RS	94	9.469322	4.570496	1109.475681	0.004363	0.005661
RS	95	9.945102	4.570496	1053.386943	0.004143	0.005384
RS	96	10.444538	4.392809	1033.011249	0.004063	0.005290
RS	97	10.968806	4.392809	966.121313	0.003800	0.004956
RS	98	11.519140	4.204528	935.875978	0.003681	0.004810
RS	99	12.096836	4.204528	859.751647	0.003381	0.004427
RS	100	12.703255	4.024621	816.926728	0.003213	0.004212
RS	101	13.339824	4.024621	735.150715	0.002891	0.003797
RS	102	14.008044	3.881872	678.497326	0.002668	0.003509
RS	103	14.709487	3.881872	597.060648	0.002348	0.003092
RS	104	15.445805	3.814647	529.050902	0.002081	0.002743
RS	105	16.218732	3.814647	455.547632	0.001792	0.002365
RS	106	17.030089	3.748740	394.459622	0.001551	0.002049
RS	107	17.881786	3.748740	331.472780	0.001304	0.001723
RS	108	18.775828	3.701815	278.519186	0.001095	0.001449
RS	109	19.714322	3.701815	228.009067	0.000897	0.001187
RS	110	20.699478	3.677300	185.408826	0.000729	0.000966
RS	111	21.733614	3.677300	147.669648	0.000581	0.000770
RS	112	22.819167	3.673053	116.107711	0.000457	0.000606
RS	113	23.958694	3.673053	89.850730	0.000353	0.000469
RS	114	25.154876	3.685065	68.287962	0.000269	0.000357
RS	115	26.410532	3.685065	51.270389	0.000202	0.000268
RS	116	27.728619	3.709914	37.641983	0.000148	0.000197
RS	117	29.112240	3.709914	27.372830	0.000108	0.000143
RS	118	30.564653	3.744572	19.394956	0.000076	0.000101
RS	119	32.089280	3.744572	13.633158	0.000054	0.000071
RS	120	33.689710	3.787017	9.308230	0.000037	0.000049
RS	121	35.369713	3.787017	6.310329	0.000025	0.000033
RS	122	37.133244	3.836138	4.143272	0.000016	0.000022
RS	123	38.984457	3.836138	2.702230	0.000011	0.000014
RS	124	40.927711	3.897410	1.700130	0.000007	0.000009
RS	125	42.967582	3.897410	1.064741	0.000004	0.000006
RS	126	45.108874	4.161252	0.618728	0.000002	0.000003
RS	127	47.356630	4.161252	0.904516	0.000004	0.000005
PA	64*2 0.229304545 0.029357870 47.356629961 675426.207338844 1929.370995856 7.617622569 0.817763947 0.339076695 0.266207535 0.295001603 0.374740427 0.469314352 0.552221949 0.614070719 0.669296925 0.734331776 0.808306634 0.882434306 0.956783099 1.046858322 1.168649569 1.317261990 1.472002590 1.610878202 1.720304218 1.800739959 1.868027667 1.945417645 2.049168488 2.183914794 2.347212461 2.528607429 2.709328893 2.868977338 2.996536572 3.094367873 3.175102766 3.254762399 3.345377494 3.453729307 3.584937082 3.743709628 3.931523590 4.142675420 4.361183749 4.561755986 4.715078842 4.796548731 4.794251465 4.712762787 4.570496325 4.392808954 4.204527501 4.024620523 3.881872072 3.814646566 3.748739583 3.701814980 3.677300151 3.673053096 3.685065186 3.709913556 3.744572039 3.787017414 3.836138470 3.897410397 4.161251863
//
IT	8398
RD	24
LK	-2146895.788842
QD	-550.583693 -> -541.296141
RI	0.0199924011
TR	0.229299	0.029145
MT	47.502596
MM	C_pi: 1.788108, n_recomb: 252441.614662
RS	0	0.000000	677714.180636	0.001806	0.000000	0.000000
RS	1	0.004974	677714.180636	0.001896	0.000000	0.000000
RS	2	0.010196	2577.901783	0.523262	0.000002	0.000000
RS	3	0.015678	2577.901783	0.549335	0.000002	0.000001
RS	4	0.021432	8.295956	179.142930	0.000710	0.000254
RS	5	0.027473	8.295956	187.931012	0.000744	0.000346
RS	6	0.033814	0.834043	1953.904093	0.007740	0.004026
RS	7	0.040471	0.834043	2034.594517	0.008060	0.004790
RS	8	0.047458	0.339156	5174.721475	0.020499	0.013247
RS	9	0.054794	0.339156	5313.644808	0.021049	0.014733
RS	10	0.062494	0.264763	6958.501988	0.027565	0.020401
RS	11	0.070577	0.264763	7080.513768	0.028048	0.021776
RS	12	0.079062	0.293653	6496.485843	0.025735	0.020690
RS	13	0.087970	0.293653	6611.811156	0.026191	0.021487
RS	14	0.097320	0.374567	5286.388312	0.020941	0.017418
RS	15	0.107136	0.374567	5403.108711	0.021403	0.017873
RS	16	0.117440	0.470548	4403.025589	0.017442	0.014633
RS	17	0.128256	0.470548	4515.173717	0.017886	0.015020
RS	18	0.139611	0.554088	3934.986198	0.015588	0.013122
RS	19	0.151530	0.554088	4041.383995	0.016009	0.013527
RS	20	0.164043	0.615385	3737.555696	0.014806	0.012574
RS	21	0.177177	0.615385	3839.344393	0.015209	0.013024
RS	22	0.190966	0.669705	3623.546894	0.014354	0.012384
RS	23	0.205440	0.669705	3721.280389	0.014741	0.012828
RS	24	0.220634	0.734374	3484.957164	0.013805	0.012098
RS	25	0.236583	0.734374	3578.640482	0.014176	0.012508
RS	26	0.253327	0.808353	3338.512596	0.013225	0.011744
RS	27	0.270903	0.808353	3428.256677	0.013580	0.012143
RS	28	0.289353	0.882138	3225.639979	0.012778	0.011507
RS	29	0.308721	0.882138	3311.715083	0.013119	0.011915
RS	30	0.329053	0.955586	3138.190200	0.012431	0.011386
RS	31	0.350396	0.955586	3220.774400	0.012758	0.011801
RS	32	0.372801	1.044933	3022.665223	0.011974	0.011175
RS	33	0.396321	1.044933	3101.759356	0.012287	0.011566
RS	34	0.421010	1.167169	2850.046707	0.011290	0.010710
RS	35	0.446927	1.167169	2925.634176	0.011589	0.011064
RS	36	0.474134	1.317443	2661.403125	0.010543	0.010141
RS	37	0.502694	1.317443	2733.569295	0.010829	0.010483
RS	38	0.532675	1.474237	2509.531817	0.009941	0.009704
RS	39	0.564147	1.474237	2578.562688	0.010214	0.010048
RS	40	0.597185	1.614504	2419.193590	0.009583	0.009514
RS	41	0.631867	1.614504	2485.517806	0.009846	0.009866
RS	42	0.668273	1.723874	2390.875488	0.009471	0.009586
RS	43	0.706491	1.723874	2454.817943	0.009724	0.009952
RS	44	0.746609	1.802746	2408.824570	0.009542	0.009873
RS	45	0.788724	1.802746	2470.369331	0.009786	0.010252
RS	46	0.832933	1.867800	2443.502613	0.009679	0.010255
RS	47	0.879342	1.867800	2502.278541	0.009912	0.010626
RS	48	0.928059	1.943570	2460.843326	0.009748	0.010552
RS	49	0.979199	1.943570	2516.426429	0.009968	0.010891
RS	50	1.032884	2.047081	2441.743244	0.009673	0.010650
RS	51	1.089239	2.047081	2493.972011	0.009879	0.010950
RS	52	1.148397	2.183140	2387.555333	0.009458	0.010550
RS	53	1.210498	2.183140	2436.538261	0.009652	0.010818
RS	54	1.275689	2.349245	2310.015288	0.009151	0.010312
RS	55	1.344122	2.349245	2355.969937	0.009333	0.010555
RS	56	1.415959	2.534462	2226.641546	0.008820	0.010022
RS	57	1.491370	2.534462	2269.711942	0.008991	0.010246
RS	58	1.570533	2.718992	2155.829484	0.008540	0.009773
RS	59	1.653633	2.718992	2195.950728	0.008699	0.009987
RS	60	1.740867	2.881071	2109.808629	0.008358	0.009636
RS	61	1.832440	2.881071	2146.642936	0.008504	0.009845
RS	62	1.928569	3.008836	2089.669052	0.008278	0.009628
RS	63	2.029480	3.008836	2122.614571	0.008408	0.009831
RS	64	2.135410	3.104590	2087.340807	0.008269	0.009715
RS	65	2.246610	3.104590	2115.607981	0.008381	0.009907
RS	66	2.363341	3.181528	2089.739812	0.008278	0.009836
RS	67	2.485880	3.181528	2112.527108	0.008368	0.010009
RS	68	2.614513	3.256463	2083.515719	0.008253	0.009921
RS	69	2.749546	3.256463	2100.240625	0.008320	0.010066
RS	70	2.891296	3.341932	2059.985670	0.008160	0.009920
RS	71	3.040097	3.341932	2070.414307	0.008202	0.010032
RS	72	3.196301	3.445060	2015.700224	0.007985	0.009812
RS	73	3.360274	3.445060	2019.957272	0.008002	0.009891
RS	74	3.532405	3.571484	1949.848401	0.007724	0.009590
RS	75	3.713098	3.571484	1948.416269	0.007718	0.009635
RS	76	3.902779	3.726687	1863.463105	0.007382	0.009254
RS	77	4.101896	3.726687	1857.147171	0.007357	0.009264
RS	78	4.310919	3.913047	1760.587009	0.006974	0.008816
RS	79	4.530339	3.913047	1750.342692	0.006934	0.008794
RS	80	4.760674	4.125584	1648.632686	0.006531	0.008309
RS	81	5.002467	4.125584	1635.266971	0.006478	0.008259
RS	82	5.256287	4.348523	1537.019385	0.006089	0.007783
RS	83	5.522735	4.348523	1520.884437	0.006025	0.007709
RS	84	5.802436	4.556070	1434.309009	0.005682	0.007286
RS	85	6.096051	4.556070	1415.135442	0.005606	0.007191
RS	86	6.404272	4.717678	1345.832910	0.005331	0.006852
RS	87	6.727825	4.717678	1322.718723	0.005240	0.006736
RS	88	7.067474	4.807180	1272.483367	0.005041	0.006492
RS	89	7.424018	4.807180	1243.996239	0.004928	0.006350
RS	90	7.798298	4.811232	1210.839492	0.004797	0.006192
RS	91	8.191197	4.811232	1175.194654	0.004655	0.006015
RS	92	8.603640	4.733662	1153.904704	0.004571	0.005918
RS	93	9.036601	4.733662	1109.272523	0.004394	0.005697
RS	94	9.491098	4.592916	1092.546573	0.004328	0.005622
RS	95	9.968205	4.592916	1037.545571	0.004110	0.005348
RS	96	10.469045	4.414903	1017.597601	0.004031	0.005255
RS	97	10.994800	4.414903	951.957006	0.003771	0.004925
RS	98	11.546708	4.225226	922.504217	0.003654	0.004781
RS	99	12.126070	4.225226	847.705639	0.003358	0.004401
RS	100	12.734253	4.043503	805.891082	0.003192	0.004190
RS	101	13.372689	4.043503	725.420893	0.002874	0.003778
RS	102	14.042884	3.899038	669.876625	0.002654	0.003493
RS	103	14.746419	3.899038	589.626402	0.002336	0.003079
RS	104	15.484950	3.830528	522.724727	0.002071	0.002732
RS	105	16.260219	3.830528	450.201418	0.001783	0.002356
RS	106	17.074054	3.763540	389.995154	0.001545	0.002043
RS	107	17.928372	3.763540	327.783517	0.001298	0.001719
RS	108	18.825189	3.716180	275.489231	0.001091	0.001445
RS	109	19.766618	3.716180	225.569610	0.000894	0.001184
RS	110	20.754877	3.691256	183.472538	0.000727	0.000964
RS	111	21.792298	3.691256	146.151325	0.000579	0.000768
RS	112	22.881324	3.686826	114.937199	0.000455	0.000605
RS	113	24.024524	3.686826	88.958286	0.000352	0.000468
RS	114	25.224592	3.698848	67.620325	0.000268	0.000356
RS	115	26.484358	3.698848	50.776498	0.000201	0.000267
RS	116	27.806789	3.723838	37.284321	0.000148	0.000196
RS	117	29.195005	3.723838	27.116692	0.000107	0.000143
RS	118	30.652278	3.758717	19.215839	0.000076	0.000101
RS	119	32.182042	3.758717	13.509273	0.000054	0.000071
RS	120	33.787903	3.801467	9.224716	0.000037	0.000049
RS	121	35.473648	3.801467	6.254707	0.000025	0.000033
RS	122	37.243250	3.850911	4.107276	0.000016	0.000022
RS	123	39.100880	3.850911	2.679202	0.000011	0.000014
RS	124	41.050917	3.912445	1.685908	0.000007	0.000009
RS	125	43.097959	3.912445	1.056004	0.000004	0.000006
RS	126	45.246830	4.176030	0.613885	0.000002	0.000003
RS	127	47.502596	4.176030	0.897339	0.000004	0.000005
PA	64*2 0.229299283 0.029144862 47.502596136 677714.180636411 2577.901783022 8.295955929 0.834043172 0.339156244 0.264763492 0.293653444 0.374567455 0.470547863 0.554088361 0.615384858 0.669705431 0.734373795 0.808352886 0.882138078 0.955585952 1.044933480 1.167169498 1.317442888 1.474237457 1.614503760 1.723874186 1.802745788 1.867799636 1.943569772 2.047081361 2.183140014 2.349244997 2.534462473 2.718992370 2.881070767 3.008836199 3.104590203 3.181528211 3.256463382 3.341931861 3.445060202 3.571483858 3.726686534 3.913046581 4.125584418 4.348523300 4.556069975 4.717677905 4.807179510 4.811232446 4.733661937 4.592915633 4.414903370 4.225225830 4.043503396 3.899038439 3.830527952 3.763540401 3.716179876 3.691256045 3.686825608 3.698848475 3.723837549 3.758717175 3.801467351 3.850911197 3.912445096 4.176030231
//
IT	8954
RD	25
LK	-2146877.779088
QD	-553.454319 -> -545.255702
RI	0.0199998225
TR	0.229635	0.028992
MT	47.519103
MM	C_pi: 1.786005, n_recomb: 250861.215968
RS	0	0.000000	677676.047839	0.001795	0.000000	0.000000
RS	1	0.004975	677676.047839	0.001884	0.000000	0.000000
RS	2	0.010197	3447.410698	0.388922	0.000002	0.000000
RS	3	0.015679	3447.410698	0.408303	0.000002	0.000000
RS	4	0.021434	9.018657	163.798443	0.000653	0.000234
RS	5	0.027475	9.018657	171.844438	0.000685	0.000318
RS	6	0.033816	0.850227	1905.532281	0.007596	0.003950
RS	7	0.040473	0.850227	1984.537232	0.007911	0.004695
RS	8	0.047462	0.339342	5142.971417	0.020501	0.013232
RS	9	0.054798	0.339342	5281.108573	0.021052	0.014710
RS	10	0.062498	0.263467	6953.266192	0.027718	0.020481
RS	11	0.070582	0.263467	7074.092849	0.028199	0.021860
RS	12	0.079068	0.292426	6484.982263	0.025851	0.020756
RS	13	0.087977	0.292426	6599.237309	0.026306	0.021562
RS	14	0.097328	0.374447	5255.593778	0.020950	0.017413
RS	15	0.107144	0.374447	5371.584609	0.021413	0.017874
RS	16	0.117449	0.471736	4365.013926	0.017400	0.014595
RS	17	0.128267	0.471736	4476.457199	0.017844	0.014985
RS	18	0.139623	0.555817	3899.178076	0.015543	0.013085
RS	19	0.151543	0.555817	4004.880026	0.015965	0.013493
RS	20	0.164057	0.616484	3708.930094	0.014785	0.012559
RS	21	0.177193	0.616484	3810.084851	0.015188	0.013010
RS	22	0.190983	0.669842	3601.694423	0.014357	0.012390
RS	23	0.205459	0.669842	3698.851500	0.014745	0.012834
RS	24	0.220655	0.734116	3465.867320	0.013816	0.012110
RS	25	0.236606	0.734116	3559.005176	0.014187	0.012518
RS	26	0.253352	0.808069	3320.164280	0.013235	0.011753
RS	27	0.270930	0.808069	3409.383337	0.013591	0.012151
RS	28	0.289383	0.881470	3209.141545	0.012792	0.011519
RS	29	0.308754	0.881470	3294.714328	0.013134	0.011926
RS	30	0.329088	0.953937	3125.013624	0.012457	0.011407
RS	31	0.350434	0.953937	3207.117443	0.012784	0.011823
RS	32	0.372843	1.042441	3011.690917	0.012005	0.011202
RS	33	0.396365	1.042441	3090.319967	0.012319	0.011593
RS	34	0.421058	1.164944	2838.025605	0.011313	0.010730
RS	35	0.446980	1.164944	2913.159839	0.011613	0.011085
RS	36	0.474191	1.316655	2646.502265	0.010550	0.010147
RS	37	0.502755	1.316655	2718.220353	0.010836	0.010489
RS	38	0.532741	1.475266	2492.203657	0.009935	0.009698
RS	39	0.564218	1.475266	2560.788786	0.010208	0.010042
RS	40	0.597261	1.616676	2401.008988	0.009571	0.009503
RS	41	0.631949	1.616676	2466.898862	0.009834	0.009856
RS	42	0.668361	1.725733	2373.654363	0.009462	0.009579
RS	43	0.706585	1.725733	2437.186016	0.009715	0.009946
RS	44	0.746711	1.802793	2394.059288	0.009543	0.009877
RS	45	0.788833	1.802793	2455.216866	0.009787	0.010257
RS	46	0.833050	1.865374	2431.686940	0.009693	0.010273
RS	47	0.879467	1.865374	2490.082754	0.009926	0.010645
RS	48	0.928193	1.939248	2450.991835	0.009770	0.010581
RS	49	0.979343	1.939248	2506.186375	0.009990	0.010920
RS	50	1.033038	2.042210	2432.016023	0.009695	0.010679
RS	51	1.089404	2.042210	2483.852415	0.009901	0.010981
RS	52	1.148574	2.179206	2376.331627	0.009473	0.010572
RS	53	1.210688	2.179206	2424.938116	0.009666	0.010842
RS	54	1.275891	2.347694	2296.288179	0.009154	0.010322
RS	55	1.344339	2.347694	2341.903904	0.009335	0.010566
RS	56	1.416191	2.536343	2210.228967	0.008811	0.010018
RS	57	1.491618	2.536343	2253.012173	0.008981	0.010242
RS	58	1.570797	2.724316	2137.438546	0.008520	0.009758
RS	59	1.653915	2.724316	2177.328937	0.008679	0.009972
RS	60	1.741168	2.888567	2090.703363	0.008334	0.009616
RS	61	1.832762	2.888567	2127.360435	0.008480	0.009825
RS	62	1.928912	3.016396	2071.235425	0.008256	0.009609
RS	63	2.029846	3.016396	2104.045777	0.008387	0.009811
RS	64	2.135801	3.110004	2070.797540	0.008255	0.009704
RS	65	2.247026	3.110004	2098.946133	0.008367	0.009895
RS	66	2.363785	3.183133	2075.908491	0.008275	0.009836
RS	67	2.486353	3.183133	2098.554727	0.008365	0.010008
RS	68	2.615017	3.253321	2072.726503	0.008262	0.009934
RS	69	2.750083	3.253321	2089.243521	0.008328	0.010077
RS	70	2.891868	3.333562	2052.167307	0.008180	0.009945
RS	71	3.040706	3.333562	2062.281184	0.008221	0.010056
RS	72	3.196949	3.431273	2010.451631	0.008014	0.009848
RS	73	3.360964	3.431273	2014.260785	0.008029	0.009925
RS	74	3.533139	3.552540	1946.395016	0.007759	0.009633
RS	75	3.713879	3.552540	1944.383216	0.007751	0.009676
RS	76	3.903610	3.703614	1860.647891	0.007417	0.009298
RS	77	4.102780	3.703614	1853.662679	0.007389	0.009306
RS	78	4.311858	3.887760	1757.089231	0.007004	0.008854
RS	79	4.531337	3.887760	1746.164973	0.006961	0.008829
RS	80	4.761735	4.100742	1643.315233	0.006551	0.008336
RS	81	5.003595	4.100742	1629.351622	0.006495	0.008283
RS	82	5.257487	4.327058	1529.223973	0.006096	0.007794
RS	83	5.524009	4.327058	1512.651309	0.006030	0.007718
RS	84	5.803790	4.540532	1423.927896	0.005676	0.007281
RS	85	6.097489	4.540532	1404.527007	0.005599	0.007185
RS	86	6.405799	4.709543	1333.205496	0.005315	0.006833
RS	87	6.729447	4.709543	1310.099673	0.005222	0.006716
RS	88	7.069196	4.806437	1258.228773	0.005016	0.006462
RS	89	7.425846	4.806437	1229.995322	0.004903	0.006320
RS	90	7.800239	4.816500	1195.710965	0.004766	0.006155
RS	91	8.193257	4.816500	1160.564399	0.004626	0.005979
RS	92	8.605827	4.742785	1138.690228	0.004539	0.005878
RS	93	9.038921	4.742785	1094.787754	0.004364	0.005659
RS	94	9.493560	4.603702	1077.998715	0.004297	0.005583
RS	95	9.970817	4.603702	1023.926345	0.004082	0.005311
RS	96	10.471816	4.425664	1004.362972	0.004004	0.005219
RS	97	10.997738	4.425664	939.793553	0.003746	0.004893
RS	98	11.549824	4.234926	911.063828	0.003632	0.004751
RS	99	12.129375	4.234926	837.400345	0.003338	0.004374
RS	100	12.737757	4.051731	796.497765	0.003175	0.004167
RS	101	13.376404	4.051731	717.140884	0.002859	0.003758
RS	102	14.046823	3.905799	662.585584	0.002641	0.003476
RS	103	14.750594	3.905799	583.340185	0.002325	0.003065
RS	104	15.489375	3.836059	517.410349	0.002063	0.002721
RS	105	16.264909	3.836059	445.710531	0.001777	0.002347
RS	106	17.079024	3.768044	386.268947	0.001540	0.002035
RS	107	17.933639	3.768044	324.703745	0.001294	0.001713
RS	108	18.830770	3.720231	272.972601	0.001088	0.001440
RS	109	19.772530	3.720231	223.542959	0.000891	0.001181
RS	110	20.761141	3.694837	181.872087	0.000725	0.000961
RS	111	21.798933	3.694837	144.895939	0.000578	0.000766
RS	112	22.888352	3.690082	113.974503	0.000454	0.000603
RS	113	24.031967	3.690082	88.223894	0.000352	0.000467
RS	114	25.232475	3.701936	67.073358	0.000267	0.000355
RS	115	26.492705	3.701936	50.371658	0.000201	0.000267
RS	116	27.815628	3.726828	36.992543	0.000147	0.000196
RS	117	29.204364	3.726828	26.907602	0.000107	0.000143
RS	118	30.662186	3.761671	19.070248	0.000076	0.000101
RS	119	32.192531	3.761671	13.408523	0.000053	0.000071
RS	120	33.799007	3.804444	9.157086	0.000037	0.000049
RS	121	35.485401	3.804444	6.209654	0.000025	0.000033
RS	122	37.255689	3.853899	4.078263	0.000016	0.000022
RS	123	39.114045	3.853899	2.660642	0.000011	0.000014
RS	124	41.064850	3.915350	1.674512	0.000007	0.000009
RS	125	43.112703	3.915350	1.049004	0.000004	0.000006
RS	126	45.262431	4.177094	0.610120	0.000002	0.000003
RS	127	47.519103	4.177094	0.891547	0.000004	0.000005
PA	64*2 0.229634774 0.028991779 47.519103054 677676.047838543 3447.410698067 9.018656562 0.850227189 0.339342467 0.263466978 0.292426441 0.374447431 0.471736264 0.555817350 0.616483638 0.669842109 0.734115977 0.808069096 0.881470003 0.953937378 1.042441043 1.164944412 1.316655118 1.475266080 1.616676291 1.725733155 1.802793282 1.865373543 1.939247797 2.042210500 2.179206066 2.347694070 2.536342939 2.724315867 2.888566916 3.016396123 3.110004338 3.183133272 3.253320509 3.333562498 3.431272747 3.552539506 3.703613673 3.887760094 4.100742213 4.327058040 4.540532230 4.709543481 4.806436823 4.816499871 4.742785482 4.603702289 4.425664048 4.234925818 4.051730567 3.905798514 3.836058709 3.768043939 3.720230697 3.694837466 3.690082332 3.701936357 3.726828211 3.761671326 3.804443773 3.853899247 3.915349601 4.177093827
//
IT	11488
RD	26
LK	-2146861.865133
QD	-555.423751 -> -547.836352
RI	0.0200653971
TR	0.229591	0.028795
MT	47.665649
MM	C_pi: 1.785985, n_recomb: 249201.715180
RS	0	0.000000	678359.127775	0.001783	0.000000	0.000000
RS	1	0.004977	678359.127775	0.001871	0.000000	0.000000
RS	2	0.010202	4563.595869	0.292067	0.000001	0.000000
RS	3	0.015687	4563.595869	0.306629	0.000001	0.000000
RS	4	0.021446	9.764847	150.401506	0.000604	0.000217
RS	5	0.027490	9.764847	157.801372	0.000633	0.000294
RS	6	0.033836	0.864934	1862.587897	0.007474	0.003890
RS	7	0.040497	0.864934	1940.112560	0.007785	0.004617
RS	8	0.047490	0.339263	5116.426644	0.020531	0.013244
RS	9	0.054831	0.339263	5253.863748	0.021083	0.014711
RS	10	0.062538	0.262136	6950.355458	0.027890	0.020583
RS	11	0.070628	0.262136	7069.997939	0.028371	0.021962
RS	12	0.079120	0.291219	6474.281053	0.025980	0.020834
RS	13	0.088036	0.291219	6587.481017	0.026434	0.021642
RS	14	0.097395	0.374355	5225.478773	0.020969	0.017411
RS	15	0.107220	0.374355	5340.770604	0.021432	0.017875
RS	16	0.117534	0.472949	4327.895133	0.017367	0.014557
RS	17	0.128361	0.472949	4438.666717	0.017812	0.014950
RS	18	0.139727	0.557581	3864.196510	0.015506	0.013049
RS	19	0.151659	0.557581	3969.234717	0.015928	0.013457
RS	20	0.164185	0.617657	3680.791389	0.014770	0.012545
RS	21	0.177334	0.617657	3781.339824	0.015174	0.012995
RS	22	0.191138	0.670139	3579.836510	0.014365	0.012395
RS	23	0.205629	0.670139	3676.438520	0.014753	0.012838
RS	24	0.220841	0.734136	3446.312765	0.013829	0.012119
RS	25	0.236810	0.734136	3538.921149	0.014201	0.012526
RS	26	0.253574	0.808205	3300.958777	0.013246	0.011759
RS	27	0.271172	0.808205	3389.664501	0.013602	0.012155
RS	28	0.289647	0.881362	3191.502163	0.012807	0.011527
RS	29	0.309041	0.881362	3276.580950	0.013148	0.011933
RS	30	0.329400	0.952973	3110.520503	0.012482	0.011424
RS	31	0.350772	0.952973	3192.149621	0.012810	0.011840
RS	32	0.373209	1.040760	2999.330604	0.012036	0.011226
RS	33	0.396762	1.040760	3077.498137	0.012349	0.011617
RS	34	0.421487	1.163691	2824.620366	0.011335	0.010746
RS	35	0.447443	1.163691	2899.303582	0.011634	0.011101
RS	36	0.474691	1.317016	2630.311216	0.010555	0.010149
RS	37	0.503295	1.317016	2701.582535	0.010841	0.010492
RS	38	0.533323	1.477640	2473.675207	0.009926	0.009689
RS	39	0.564845	1.477640	2541.814881	0.010200	0.010034
RS	40	0.597937	1.620389	2381.660394	0.009557	0.009489
RS	41	0.632675	1.620389	2447.115147	0.009820	0.009842
RS	42	0.669142	1.729310	2355.229526	0.009451	0.009569
RS	43	0.707425	1.729310	2418.348667	0.009704	0.009936
RS	44	0.747613	1.804705	2378.008021	0.009543	0.009878
RS	45	0.789801	1.804705	2438.776018	0.009786	0.010258
RS	46	0.834089	1.864954	2418.488616	0.009705	0.010288
RS	47	0.880582	1.864954	2476.501219	0.009938	0.010661
RS	48	0.929388	1.937099	2439.679463	0.009790	0.010606
RS	49	0.980624	1.937099	2494.481666	0.010010	0.010946
RS	50	1.034410	2.039704	2420.802941	0.009714	0.010706
RS	51	1.090873	2.039704	2472.242719	0.009921	0.011007
RS	52	1.150146	2.177876	2363.629003	0.009485	0.010591
RS	53	1.212370	2.177876	2411.854628	0.009678	0.010861
RS	54	1.277690	2.349064	2281.094660	0.009154	0.010329
RS	55	1.346262	2.349064	2326.366959	0.009335	0.010573
RS	56	1.418247	2.541543	2192.357324	0.008798	0.010011
RS	57	1.493814	2.541543	2234.848527	0.008968	0.010235
RS	58	1.573143	2.733463	2117.535878	0.008497	0.009740
RS	59	1.656421	2.733463	2157.190779	0.008656	0.009954
RS	60	1.743843	2.900467	2069.948483	0.008306	0.009592
RS	61	1.835617	2.900467	2106.425646	0.008453	0.009801
RS	62	1.931958	3.028951	2050.948564	0.008230	0.009586
RS	63	2.033095	3.028951	2083.626012	0.008361	0.009788
RS	64	2.139265	3.121038	2052.122493	0.008235	0.009687
RS	65	2.250720	3.121038	2080.164384	0.008347	0.009878
RS	66	2.367723	3.190979	2059.660148	0.008265	0.009831
RS	67	2.490549	3.190979	2082.191179	0.008355	0.010001
RS	68	2.619488	3.257046	2059.278977	0.008264	0.009941
RS	69	2.754845	3.257046	2075.630924	0.008329	0.010082
RS	70	2.896939	3.332685	2041.541425	0.008192	0.009964
RS	71	3.046106	3.332685	2051.400655	0.008232	0.010073
RS	72	3.202697	3.425563	2002.375272	0.008035	0.009877
RS	73	3.367082	3.425563	2005.810834	0.008049	0.009953
RS	74	3.539649	3.542215	1940.222039	0.007786	0.009670
RS	75	3.720806	3.542215	1937.713646	0.007776	0.009711
RS	76	3.910978	3.689644	1855.334179	0.007445	0.009338
RS	77	4.110617	3.689644	1847.765105	0.007415	0.009343
RS	78	4.320192	3.872010	1751.386318	0.007028	0.008890
RS	79	4.540198	3.872010	1739.864723	0.006982	0.008862
RS	80	4.771155	4.085834	1636.110972	0.006565	0.008361
RS	81	5.013607	4.085834	1621.626436	0.006507	0.008305
RS	82	5.268126	4.315896	1519.850901	0.006099	0.007805
RS	83	5.535314	4.315896	1502.910584	0.006031	0.007727
RS	84	5.815801	4.535639	1412.244335	0.005667	0.007277
RS	85	6.110248	4.535639	1392.678907	0.005589	0.007180
RS	86	6.419350	4.712338	1319.507185	0.005295	0.006816
RS	87	6.743838	4.712338	1296.465054	0.005202	0.006698
RS	88	7.084476	4.816835	1243.078452	0.004988	0.006435
RS	89	7.442069	4.816835	1215.147583	0.004876	0.006293
RS	90	7.817461	4.833008	1179.807451	0.004734	0.006121
RS	91	8.211537	4.833008	1145.203540	0.004595	0.005947
RS	92	8.625227	4.763112	1122.776305	0.004505	0.005842
RS	93	9.059507	4.763112	1079.646078	0.004332	0.005624
RS	94	9.515404	4.625553	1062.789590	0.004265	0.005547
RS	95	9.993991	4.625553	1009.690639	0.004052	0.005278
RS	96	10.496399	4.447248	990.495516	0.003975	0.005188
RS	97	11.023814	4.447248	927.046805	0.003720	0.004864
RS	98	11.577479	4.255188	899.018887	0.003608	0.004725
RS	99	12.158703	4.255188	826.547094	0.003317	0.004351
RS	100	12.768855	4.070247	786.548555	0.003156	0.004147
RS	101	13.409377	4.070247	708.367094	0.002843	0.003740
RS	102	14.081779	3.922673	654.806646	0.002628	0.003462
RS	103	14.787649	3.922673	576.630758	0.002314	0.003053
RS	104	15.528651	3.851709	511.697810	0.002053	0.002712
RS	105	16.306536	3.851709	440.882318	0.001769	0.002339
RS	106	17.123139	3.782669	382.234812	0.001534	0.002029
RS	107	17.980386	3.782669	321.369825	0.001290	0.001708
RS	108	18.880301	3.734440	270.233602	0.001084	0.001437
RS	109	19.825008	3.734440	221.337496	0.000888	0.001178
RS	110	20.816735	3.708675	180.120280	0.000723	0.000959
RS	111	21.857824	3.708675	143.522197	0.000576	0.000765
RS	112	22.950731	3.703754	112.915029	0.000453	0.000602
RS	113	24.098035	3.703754	87.416046	0.000351	0.000466
RS	114	25.302444	3.715630	66.468736	0.000267	0.000355
RS	115	26.566800	3.715630	49.924333	0.000200	0.000267
RS	116	27.894086	3.740661	36.668515	0.000147	0.000196
RS	117	29.287436	3.740661	26.675493	0.000107	0.000143
RS	118	30.750137	3.775732	18.907820	0.000076	0.000101
RS	119	32.285641	3.775732	13.296147	0.000053	0.000071
RS	120	33.897571	3.818826	9.081248	0.000036	0.000049
RS	121	35.589732	3.818826	6.159136	0.000025	0.000033
RS	122	37.366117	3.868615	4.045544	0.000016	0.000022
RS	123	39.230919	3.868615	2.639709	0.000011	0.000014
RS	124	41.188536	3.930401	1.661555	0.000007	0.000009
RS	125	43.243591	3.930401	1.041052	0.000004	0.000006
RS	126	45.400931	4.191971	0.605714	0.000002	0.000003
RS	127	47.665649	4.191971	0.885035	0.000004	0.000005
PA	64*2 0.229590592 0.028795377 47.665649322 678359.127775342 4563.595868667 9.764846846 0.864934101 0.339262856 0.262135966 0.291218683 0.374355299 0.472949176 0.557581419 0.617657136 0.670138517 0.734135668 0.808205499 0.881361561 0.952972991 1.040759937 1.163691230 1.317016042 1.477639560 1.620388904 1.729310274 1.804705119 1.864953598 1.937098782 2.039703934 2.177875984 2.349064299 2.541543456 2.733462514 2.900467445 3.028951303 3.121037602 3.190978968 3.257045966 3.332685057 3.425563372 3.542214681 3.689644450 3.872009967 4.085834348 4.315895576 4.535639116 4.712337675 4.816835118 4.833008451 4.763112171 4.625553472 4.447248412 4.255188177 4.070247488 3.922672594 3.851709133 3.782669430 3.734440433 3.708674924 3.703754178 3.715630499 3.740661081 3.775732177 3.818825959 3.868615408 3.930401227 4.191970782
//
IT	49886
RD	27
LK	-2146847.129323
QD	-558.486527 -> -551.743325
RI	0.0200949197
TR	0.229823	0.028649
MT	47.705675
MM	C_pi: 1.784553, n_recomb: 247768.629377
RS	0	0.000000	678676.489181	0.001772	0.000000	0.000000
RS	1	0.004978	678676.489181	0.001860	0.000000	0.000000
RS	2	0.010204	6066.139307	0.218526	0.000001	0.000000
RS	3	0.015690	6066.139307	0.229422	0.000001	0.000000
RS	4	0.021449	10.538210	138.609018	0.000559	0.000200
RS	5	0.027494	10.538210	145.436337	0.000587	0.000272
RS	6	0.033841	0.880013	1821.023205	0.007350	0.003822
RS	7	0.040504	0.880013	1897.083330	0.007657	0.004534
RS	8	0.047498	0.339427	5088.100007	0.020536	0.013228
RS	9	0.054840	0.339427	5224.841449	0.021088	0.014689
RS	10	0.062548	0.261021	6944.451549	0.028028	0.020650
RS	11	0.070640	0.261021	7063.033671	0.028507	0.022035
RS	12	0.079134	0.290183	6462.557557	0.026083	0.020890
RS	13	0.088052	0.290183	6574.809882	0.026536	0.021707
RS	14	0.097413	0.374349	5196.672719	0.020974	0.017402
RS	15	0.107240	0.374349	5311.324174	0.021437	0.017873
RS	16	0.117557	0.474167	4293.023047	0.017327	0.014519
RS	17	0.128387	0.474167	4403.167514	0.017771	0.014916
RS	18	0.139756	0.559277	3831.753608	0.015465	0.013015
RS	19	0.151691	0.559277	3936.171799	0.015886	0.013426
RS	20	0.164220	0.618686	3655.334419	0.014753	0.012533
RS	21	0.177373	0.618686	3755.322481	0.015157	0.012984
RS	22	0.191180	0.670265	3560.528583	0.014370	0.012403
RS	23	0.205675	0.670265	3656.621885	0.014758	0.012846
RS	24	0.220892	0.733950	3429.244094	0.013841	0.012131
RS	25	0.236866	0.733950	3521.369588	0.014212	0.012537
RS	26	0.253635	0.808158	3283.932791	0.013254	0.011766
RS	27	0.271239	0.808158	3372.171005	0.013610	0.012162
RS	28	0.289719	0.881016	3176.068604	0.012819	0.011536
RS	29	0.309119	0.881016	3260.700135	0.013160	0.011942
RS	30	0.329485	0.951683	3098.355705	0.012505	0.011443
RS	31	0.350865	0.951683	3179.557879	0.012833	0.011859
RS	32	0.373309	1.038695	2989.264073	0.012065	0.011251
RS	33	0.396870	1.038695	3067.017859	0.012379	0.011643
RS	34	0.421604	1.161866	2813.702796	0.011356	0.010764
RS	35	0.447569	1.161866	2887.983288	0.011656	0.011121
RS	36	0.474827	1.316618	2616.655704	0.010561	0.010153
RS	37	0.503442	1.316618	2687.528651	0.010847	0.010498
RS	38	0.533482	1.479055	2457.715291	0.009919	0.009682
RS	39	0.565016	1.479055	2525.457714	0.010193	0.010028
RS	40	0.598121	1.622960	2364.904629	0.009545	0.009478
RS	41	0.632873	1.622960	2429.972065	0.009807	0.009832
RS	42	0.669355	1.731612	2339.391617	0.009442	0.009561
RS	43	0.707654	1.731612	2402.145513	0.009695	0.009929
RS	44	0.747859	1.805119	2364.704768	0.009544	0.009882
RS	45	0.790065	1.805119	2425.130105	0.009788	0.010263
RS	46	0.834373	1.862902	2408.112798	0.009719	0.010306
RS	47	0.880886	1.862902	2465.787627	0.009952	0.010680
RS	48	0.929714	1.933024	2431.445251	0.009813	0.010635
RS	49	0.980973	1.933024	2485.897369	0.010033	0.010975
RS	50	1.034784	2.034971	2412.823494	0.009738	0.010736
RS	51	1.091273	2.034971	2463.905137	0.009944	0.011039
RS	52	1.150575	2.173981	2354.236890	0.009502	0.010615
RS	53	1.212828	2.173981	2402.116693	0.009695	0.010886
RS	54	1.278181	2.347495	2269.226566	0.009159	0.010341
RS	55	1.346787	2.347495	2314.187391	0.009340	0.010585
RS	56	1.418808	2.543405	2177.798917	0.008790	0.010009
RS	57	1.494414	2.543405	2220.026625	0.008960	0.010234
RS	58	1.573783	2.738895	2100.914862	0.008479	0.009726
RS	59	1.657104	2.738895	2140.358636	0.008639	0.009941
RS	60	1.744573	2.908368	2052.408704	0.008284	0.009573
RS	61	1.836396	2.908368	2088.725904	0.008430	0.009782
RS	62	1.932789	3.037342	2033.770622	0.008208	0.009568
RS	63	2.033981	3.037342	2066.331183	0.008340	0.009769
RS	64	2.140211	3.127888	2036.395406	0.008219	0.009675
RS	65	2.251728	3.127888	2064.344432	0.008332	0.009865
RS	66	2.368797	3.194603	2046.242226	0.008259	0.009828
RS	67	2.491694	3.194603	2068.669772	0.008349	0.009998
RS	68	2.620708	3.256535	2048.539792	0.008268	0.009949
RS	69	2.756144	3.256535	2064.737120	0.008333	0.010090
RS	70	2.898323	3.327603	2033.475012	0.008207	0.009984
RS	71	3.047579	3.327603	2043.090422	0.008246	0.010092
RS	72	3.204266	3.415541	1996.789728	0.008059	0.009908
RS	73	3.368752	3.415541	1999.859719	0.008071	0.009982
RS	74	3.541426	3.527226	1936.580523	0.007816	0.009709
RS	75	3.722696	3.527226	1933.574073	0.007804	0.009747
RS	76	3.912989	3.670667	1852.525120	0.007477	0.009378
RS	77	4.112756	3.670667	1844.363298	0.007444	0.009381
RS	78	4.322466	3.850597	1748.234418	0.007056	0.008926
RS	79	4.542616	3.850597	1736.094129	0.007007	0.008896
RS	80	4.773726	4.064525	1631.448531	0.006585	0.008387
RS	81	5.016339	4.064525	1616.412211	0.006524	0.008329
RS	82	5.271030	4.297485	1512.995066	0.006106	0.007817
RS	83	5.538400	4.297485	1495.647197	0.006036	0.007737
RS	84	5.819079	4.522603	1403.054866	0.005663	0.007274
RS	85	6.113730	4.522603	1383.274087	0.005583	0.007175
RS	86	6.423049	4.706235	1308.259867	0.005280	0.006799
RS	87	6.747766	4.706235	1285.218231	0.005187	0.006681
RS	88	7.088647	4.817736	1230.340194	0.004966	0.006408
RS	89	7.446498	4.817736	1202.631859	0.004854	0.006266
RS	90	7.822162	4.839754	1166.237596	0.004707	0.006088
RS	91	8.216526	4.839754	1132.078509	0.004569	0.005914
RS	92	8.630522	4.773627	1109.097492	0.004476	0.005805
RS	93	9.065127	4.773627	1066.621456	0.004305	0.005590
RS	94	9.521367	4.637717	1049.683268	0.004237	0.005511
RS	95	10.000317	4.637717	997.419215	0.004026	0.005245
RS	96	10.503110	4.459414	978.548792	0.003949	0.005155
RS	97	11.030933	4.459414	916.065910	0.003697	0.004834
RS	98	11.585029	4.266317	888.677787	0.003587	0.004697
RS	99	12.166709	4.266317	817.231368	0.003298	0.004327
RS	100	12.777345	4.079927	778.049086	0.003140	0.004125
RS	101	13.418379	4.079927	700.874673	0.002829	0.003722
RS	102	14.091322	3.930957	648.197897	0.002616	0.003446
RS	103	14.797765	3.930957	570.933584	0.002304	0.003039
RS	104	15.539375	3.858839	506.876044	0.002046	0.002701
RS	105	16.317902	3.858839	436.808901	0.001763	0.002330
RS	106	17.135184	3.788788	378.856023	0.001529	0.002023
RS	107	17.993150	3.788788	318.577615	0.001286	0.001702
RS	108	18.893826	3.740171	267.948057	0.001081	0.001433
RS	109	19.839337	3.740171	219.497688	0.000886	0.001174
RS	110	20.831916	3.713932	178.668533	0.000721	0.000956
RS	111	21.873905	3.713932	142.383487	0.000575	0.000763
RS	112	22.967764	3.708805	112.039090	0.000452	0.000600
RS	113	24.116076	3.708805	86.748341	0.000350	0.000465
RS	114	25.321550	3.720532	65.971710	0.000266	0.000354
RS	115	26.587033	3.720532	49.556643	0.000200	0.000266
RS	116	27.915511	3.745586	36.402794	0.000147	0.000195
RS	117	29.310121	3.745586	26.485362	0.000107	0.000142
RS	118	30.774155	3.780285	18.777058	0.000076	0.000101
RS	119	32.311068	3.780285	13.205268	0.000053	0.000071
RS	120	33.924489	3.823639	9.019537	0.000036	0.000049
RS	121	35.618225	3.823639	6.117950	0.000025	0.000033
RS	122	37.396276	3.873097	4.019260	0.000016	0.000022
RS	123	39.262838	3.873097	2.622728	0.000011	0.000014
RS	124	41.222317	3.936371	1.650522	0.000007	0.000009
RS	125	43.279338	3.936371	1.034405	0.000004	0.000006
RS	126	45.438759	4.191378	0.602756	0.000002	0.000003
RS	127	47.705675	4.191378	0.879318	0.000004	0.000005
PA	64*2 0.229823313 0.028648527 47.705674656 678676.489180876 6066.139307462 10.538210199 0.880013260 0.339427420 0.261020594 0.290183245 0.374348560 0.474167264 0.559277306 0.618685827 0.670264578 0.733949784 0.808157904 0.881015787 0.951683026 1.038694573 1.161866054 1.316618202 1.479055440 1.622959549 1.731611525 1.805119043 1.862902475 1.933023733 2.034971473 2.173980860 2.347494729 2.543405241 2.738894502 2.908368121 3.037342421 3.127888282 3.194602604 3.256535003 3.327602962 3.415541426 3.527225966 3.670667118 3.850596830 4.064524575 4.297484892 4.522602532 4.706235337 4.817736056 4.839753892 4.773626825 4.637716726 4.459413841 4.266316909 4.079927454 3.930956932 3.858838962 3.788788090 3.740171235 3.713932478 3.708804747 3.720531605 3.745585839 3.780284513 3.823638524 3.873096644 3.936370900 4.191377862
//
IT	10246
RD	28
LK	-2146834.079780
QD	-560.652896 -> -554.600722
RI	0.0201023051
TR	0.230112	0.028518
MT	47.719866
MM	C_pi: 1.782480, n_recomb: 246392.329293
RS	0	0.000000	669742.483762	0.001786	0.000000	0.000000
RS	1	0.004978	669742.483762	0.001875	0.000000	0.000000
RS	2	0.010204	8021.752906	0.164366	0.000001	0.000000
RS	3	0.015691	8021.752906	0.172562	0.000001	0.000000
RS	4	0.021450	11.369232	127.792045	0.000519	0.000187
RS	5	0.027496	11.369232	134.092583	0.000544	0.000253
RS	6	0.033843	0.893812	1783.570278	0.007239	0.003767
RS	7	0.040506	0.893812	1858.291272	0.007542	0.004464
RS	8	0.047501	0.339321	5064.090371	0.020553	0.013232
RS	9	0.054844	0.339321	5200.152174	0.021105	0.014686
RS	10	0.062552	0.259819	6940.915134	0.028170	0.020735
RS	11	0.070644	0.259819	7058.395854	0.028647	0.022121
RS	12	0.079139	0.289080	6452.251618	0.026187	0.020955
RS	13	0.088057	0.289080	6563.531112	0.026639	0.021776
RS	14	0.097419	0.374246	5169.105331	0.020979	0.017398
RS	15	0.107247	0.374246	5283.106682	0.021442	0.017872
RS	16	0.117565	0.475216	4259.707097	0.017288	0.014484
RS	17	0.128396	0.475216	4369.220694	0.017733	0.014883
RS	18	0.139766	0.560745	3800.858270	0.015426	0.012983
RS	19	0.151702	0.560745	3904.656178	0.015847	0.013394
RS	20	0.164232	0.619457	3631.207581	0.014738	0.012521
RS	21	0.177386	0.619457	3730.634494	0.015141	0.012973
RS	22	0.191195	0.670131	3542.273555	0.014377	0.012410
RS	23	0.205692	0.670131	3637.855019	0.014764	0.012852
RS	24	0.220910	0.733556	3412.767311	0.013851	0.012141
RS	25	0.236885	0.733556	3504.404414	0.014223	0.012546
RS	26	0.253656	0.807897	3267.374642	0.013261	0.011771
RS	27	0.271262	0.807897	3355.139493	0.013617	0.012166
RS	28	0.289744	0.880502	3160.817364	0.012828	0.011542
RS	29	0.309147	0.880502	3244.994779	0.013170	0.011948
RS	30	0.329515	0.950271	3086.135124	0.012525	0.011458
RS	31	0.350897	0.950271	3166.902918	0.012853	0.011875
RS	32	0.373344	1.036461	2979.224587	0.012091	0.011272
RS	33	0.396908	1.036461	3056.557725	0.012405	0.011665
RS	34	0.421646	1.159887	2802.718661	0.011375	0.010780
RS	35	0.447614	1.159887	2876.590157	0.011675	0.011137
RS	36	0.474876	1.316031	2602.984373	0.010564	0.010155
RS	37	0.503494	1.316031	2673.453795	0.010850	0.010501
RS	38	0.533538	1.480236	2441.805562	0.009910	0.009673
RS	39	0.565077	1.480236	2509.146390	0.010184	0.010019
RS	40	0.598186	1.625238	2348.258814	0.009531	0.009464
RS	41	0.632943	1.625238	2412.935194	0.009793	0.009818
RS	42	0.669431	1.733524	2323.742166	0.009431	0.009551
RS	43	0.707735	1.733524	2386.127696	0.009684	0.009919
RS	44	0.747946	1.805133	2351.534432	0.009544	0.009883
RS	45	0.790159	1.805133	2411.614037	0.009788	0.010264
RS	46	0.834473	1.860337	2397.960951	0.009732	0.010322
RS	47	0.880993	1.860337	2455.294649	0.009965	0.010696
RS	48	0.929830	1.928449	2423.367738	0.009835	0.010661
RS	49	0.981097	1.928449	2477.466146	0.010055	0.011002
RS	50	1.034917	2.029669	2405.035979	0.009761	0.010764
RS	51	1.091415	2.029669	2455.755664	0.009967	0.011067
RS	52	1.150727	2.169382	2345.122299	0.009518	0.010637
RS	53	1.212991	2.169382	2392.652174	0.009711	0.010908
RS	54	1.278355	2.345057	2257.727515	0.009163	0.010350
RS	55	1.346973	2.345057	2302.372275	0.009344	0.010595
RS	56	1.419006	2.544273	2163.651352	0.008781	0.010004
RS	57	1.494626	2.544273	2205.610411	0.008952	0.010230
RS	58	1.574010	2.743288	2084.685473	0.008461	0.009711
RS	59	1.657347	2.743288	2123.912444	0.008620	0.009925
RS	60	1.744831	2.915250	2035.199502	0.008260	0.009552
RS	61	1.836672	2.915250	2071.350917	0.008407	0.009760
RS	62	1.933084	3.044825	2016.798437	0.008185	0.009546
RS	63	2.034295	3.044825	2049.237836	0.008317	0.009748
RS	64	2.140546	3.133938	2020.750903	0.008201	0.009659
RS	65	2.252085	3.133938	2048.605851	0.008314	0.009848
RS	66	2.369178	3.197689	2032.691739	0.008250	0.009821
RS	67	2.492099	3.197689	2055.022197	0.008340	0.009990
RS	68	2.621140	3.255743	2037.488166	0.008269	0.009953
RS	69	2.756605	3.255743	2053.546938	0.008334	0.010093
RS	70	2.898814	3.322392	2025.020981	0.008219	0.009999
RS	71	3.048102	3.322392	2034.416790	0.008257	0.010105
RS	72	3.204822	3.405528	1990.788063	0.008080	0.009934
RS	73	3.369344	3.405528	1993.523768	0.008091	0.010005
RS	74	3.542056	3.512391	1932.525706	0.007843	0.009743
RS	75	3.723366	3.512391	1929.058300	0.007829	0.009779
RS	76	3.913702	3.651694	1849.477892	0.007506	0.009415
RS	77	4.113514	3.651694	1840.756199	0.007471	0.009416
RS	78	4.323273	3.829048	1744.985815	0.007082	0.008960
RS	79	4.543474	3.829048	1732.256062	0.007030	0.008928
RS	80	4.774637	4.042725	1626.884120	0.006603	0.008412
RS	81	5.017308	4.042725	1611.317231	0.006540	0.008351
RS	82	5.272060	4.278149	1506.410105	0.006114	0.007829
RS	83	5.539494	4.278149	1488.667705	0.006042	0.007747
RS	84	5.820241	4.508206	1394.272002	0.005659	0.007271
RS	85	6.114965	4.508206	1374.281054	0.005578	0.007171
RS	86	6.424360	4.698354	1297.532415	0.005266	0.006784
RS	87	6.749159	4.698354	1274.487245	0.005173	0.006666
RS	88	7.090126	4.816569	1218.192292	0.004944	0.006383
RS	89	7.448068	4.816569	1190.693302	0.004833	0.006242
RS	90	7.823828	4.844194	1153.310973	0.004681	0.006057
RS	91	8.218295	4.844194	1119.572242	0.004544	0.005885
RS	92	8.632400	4.781739	1096.070469	0.004448	0.005772
RS	93	9.067120	4.781739	1054.214012	0.004279	0.005558
RS	94	9.523481	4.647465	1037.203936	0.004210	0.005479
RS	95	10.002560	4.647465	985.731468	0.004001	0.005215
RS	96	10.505490	4.469187	967.179829	0.003925	0.005126
RS	97	11.033456	4.469187	905.612608	0.003675	0.004807
RS	98	11.587706	4.275130	878.838007	0.003567	0.004673
RS	99	12.169548	4.275130	808.364379	0.003281	0.004305
RS	100	12.780355	4.087382	769.962503	0.003125	0.004106
RS	101	13.421570	4.087382	693.744147	0.002816	0.003705
RS	102	14.094706	3.937053	641.917524	0.002605	0.003433
RS	103	14.801352	3.937053	565.517254	0.002295	0.003028
RS	104	15.543177	3.863792	502.297020	0.002039	0.002692
RS	105	16.321931	3.863792	432.938470	0.001757	0.002323
RS	106	17.139454	3.792799	375.643902	0.001525	0.002017
RS	107	17.997675	3.792799	315.922253	0.001282	0.001698
RS	108	18.898621	3.743760	265.778497	0.001079	0.001429
RS	109	19.844417	3.743760	217.750126	0.000884	0.001172
RS	110	20.837298	3.717083	177.288579	0.000720	0.000955
RS	111	21.879606	3.717083	141.300732	0.000573	0.000761
RS	112	22.973803	3.711663	111.208482	0.000451	0.000599
RS	113	24.122472	3.711663	86.114537	0.000350	0.000464
RS	114	25.328324	3.723235	65.499544	0.000266	0.000353
RS	115	26.594207	3.723235	49.207066	0.000200	0.000266
RS	116	27.923108	3.748208	36.150729	0.000147	0.000195
RS	117	29.318165	3.748208	26.304695	0.000107	0.000142
RS	118	30.782671	3.782873	18.651223	0.000076	0.000101
RS	119	32.320084	3.782873	13.118176	0.000053	0.000071
RS	120	33.934033	3.826235	8.961094	0.000036	0.000048
RS	121	35.628328	3.826235	6.079002	0.000025	0.000033
RS	122	37.406969	3.875733	3.994144	0.000016	0.000022
RS	123	39.274155	3.875733	2.606665	0.000011	0.000014
RS	124	41.234294	3.939202	1.640580	0.000007	0.000009
RS	125	43.292013	3.939202	1.028335	0.000004	0.000006
RS	126	45.452171	4.192849	0.599480	0.000002	0.000003
RS	127	47.719866	4.192849	0.874450	0.000004	0.000005
PA	64*2 0.230112106 0.028518464 47.719866463 669742.483761547 8021.752905941 11.369231939 0.893812038 0.339321265 0.259818766 0.289079604 0.374245765 0.475216371 0.560744636 0.619456989 0.670131302 0.733555713 0.807897401 0.880501584 0.950270751 1.036460823 1.159887091 1.316030570 1.480236060 1.625237874 1.733523838 1.805132815 1.860337062 1.928449150 2.029669480 2.169382347 2.345056735 2.544273447 2.743287745 2.915249512 3.044824612 3.133937779 3.197688821 3.255743056 3.322392158 3.405528442 3.512391498 3.651693752 3.829048270 4.042724642 4.278148636 4.508205708 4.698354030 4.816569040 4.844194050 4.781739069 4.647464735 4.469186840 4.275129663 4.087382461 3.937053035 3.863792344 3.792798820 3.743759542 3.717082982 3.711662637 3.723235314 3.748207737 3.782873243 3.826234836 3.875733234 3.939201662 4.192849084
//
IT	16502
RD	29
LK	-2146822.329855
QD	-562.889781 -> -557.323667
RI	0.0201516062
TR	0.230233	0.028374
MT	47.789223
MM	C_pi: 1.781346, n_recomb: 245020.565335
RS	0	0.000000	671097.759710	0.001773	0.000000	0.000000
RS	1	0.004979	671097.759710	0.001862	0.000000	0.000000
RS	2	0.010207	10551.812851	0.124310	0.000001	0.000000
RS	3	0.015694	10551.812851	0.130510	0.000001	0.000000
RS	4	0.021455	12.232742	118.162538	0.000482	0.000174
RS	5	0.027503	12.232742	123.994425	0.000506	0.000235
RS	6	0.033852	0.906556	1749.716287	0.007141	0.003718
RS	7	0.040517	0.906556	1823.230424	0.007441	0.004401
RS	8	0.047514	0.339072	5043.353091	0.020583	0.013245
RS	9	0.054860	0.339072	5178.791039	0.021136	0.014690
RS	10	0.062571	0.258636	6938.379422	0.028318	0.020823
RS	11	0.070666	0.258636	7054.782577	0.028793	0.022208
RS	12	0.079164	0.288015	6442.459463	0.026294	0.021019
RS	13	0.088085	0.288015	6552.795596	0.026744	0.021842
RS	14	0.097451	0.374167	5142.409291	0.020988	0.017391
RS	15	0.107283	0.374167	5255.790922	0.021450	0.017868
RS	16	0.117604	0.476274	4227.469022	0.017254	0.014448
RS	17	0.128440	0.476274	4336.381714	0.017698	0.014849
RS	18	0.139815	0.562187	3771.192697	0.015391	0.012950
RS	19	0.151756	0.562187	3874.400351	0.015813	0.013363
RS	20	0.164292	0.620229	3607.997295	0.014725	0.012511
RS	21	0.177453	0.620229	3706.889889	0.015129	0.012962
RS	22	0.191268	0.670032	3524.682388	0.014385	0.012418
RS	23	0.205772	0.670032	3619.775131	0.014773	0.012859
RS	24	0.220997	0.733264	3396.627930	0.013863	0.012150
RS	25	0.236981	0.733264	3487.796299	0.014235	0.012554
RS	26	0.253761	0.807827	3250.857495	0.013268	0.011775
RS	27	0.271376	0.807827	3338.165903	0.013624	0.012169
RS	28	0.289869	0.880265	3145.377319	0.012837	0.011547
RS	29	0.309282	0.880265	3229.115429	0.013179	0.011953
RS	30	0.329662	0.949191	3073.644510	0.012544	0.011473
RS	31	0.351057	0.949191	3153.991380	0.012872	0.011889
RS	32	0.373517	1.034613	2968.885398	0.012117	0.011293
RS	33	0.397095	1.034613	3045.810089	0.012431	0.011686
RS	34	0.421848	1.158373	2791.416815	0.011393	0.010794
RS	35	0.447833	1.158373	2864.890659	0.011692	0.011152
RS	36	0.475112	1.315980	2589.058028	0.010567	0.010156
RS	37	0.503749	1.315980	2659.134707	0.010853	0.010502
RS	38	0.533813	1.482050	2425.680272	0.009900	0.009662
RS	39	0.565373	1.482050	2492.629485	0.010173	0.010009
RS	40	0.598505	1.628227	2331.435590	0.009515	0.009450
RS	41	0.633286	1.628227	2395.730263	0.009778	0.009803
RS	42	0.669800	1.736257	2307.850559	0.009419	0.009540
RS	43	0.708132	1.736257	2369.876395	0.009672	0.009908
RS	44	0.748372	1.806000	2338.114467	0.009543	0.009883
RS	45	0.790616	1.806000	2397.856879	0.009786	0.010265
RS	46	0.834964	1.858697	2387.495066	0.009744	0.010336
RS	47	0.881520	1.858697	2444.495802	0.009977	0.010711
RS	48	0.930394	1.924852	2414.969815	0.009856	0.010686
RS	49	0.981702	1.924852	2468.722004	0.010076	0.011027
RS	50	1.035564	2.025395	2396.958490	0.009783	0.010791
RS	51	1.092109	2.025395	2447.322899	0.009988	0.011095
RS	52	1.151469	2.165876	2335.758863	0.009533	0.010658
RS	53	1.213785	2.165876	2382.944836	0.009725	0.010930
RS	54	1.279204	2.343784	2246.038902	0.009167	0.010359
RS	55	1.347881	2.343784	2290.372771	0.009348	0.010605
RS	56	1.419977	2.546423	2149.358290	0.008772	0.010000
RS	57	1.495664	2.546423	2191.052715	0.008942	0.010226
RS	58	1.575119	2.749145	2068.310276	0.008441	0.009695
RS	59	1.658530	2.749145	2107.323245	0.008601	0.009910
RS	60	1.746095	2.923829	2017.792707	0.008235	0.009530
RS	61	1.838020	2.923829	2053.780471	0.008382	0.009739
RS	62	1.934523	3.054305	1999.500166	0.008161	0.009525
RS	63	2.035830	3.054305	2031.821781	0.008292	0.009726
RS	64	2.142183	3.142348	2004.583188	0.008181	0.009642
RS	65	2.253831	3.142348	2032.351851	0.008295	0.009831
RS	66	2.371038	3.203501	2018.412914	0.008238	0.009813
RS	67	2.494082	3.203501	2040.661468	0.008329	0.009981
RS	68	2.623253	3.258080	2025.503586	0.008267	0.009955
RS	69	2.758855	3.258080	2041.449499	0.008332	0.010093
RS	70	2.901210	3.320707	2015.482900	0.008226	0.010012
RS	71	3.050654	3.320707	2024.696386	0.008263	0.010116
RS	72	3.207538	3.399397	1983.638941	0.008096	0.009956
RS	73	3.372235	3.399397	1986.087528	0.008106	0.010027
RS	74	3.545133	3.501733	1927.358767	0.007866	0.009774
RS	75	3.726640	3.501733	1923.483278	0.007850	0.009808
RS	76	3.917185	3.637145	1845.428484	0.007532	0.009450
RS	77	4.117218	3.637145	1836.200995	0.007494	0.009449
RS	78	4.327212	3.812079	1740.915855	0.007105	0.008993
RS	79	4.547662	3.812079	1727.646822	0.007051	0.008958
RS	80	4.779089	4.025626	1621.688045	0.006619	0.008436
RS	81	5.022040	4.025626	1605.635356	0.006553	0.008373
RS	82	5.277089	4.263559	1499.390363	0.006119	0.007840
RS	83	5.544838	4.263559	1481.291000	0.006046	0.007756
RS	84	5.825919	4.498579	1385.225606	0.005654	0.007270
RS	85	6.120996	4.498579	1365.054659	0.005571	0.007169
RS	86	6.430767	4.695244	1286.684295	0.005251	0.006770
RS	87	6.755962	4.695244	1263.657812	0.005157	0.006652
RS	88	7.097350	4.820189	1206.024374	0.004922	0.006360
RS	89	7.455738	4.820189	1178.749509	0.004811	0.006219
RS	90	7.831971	4.853401	1140.432554	0.004654	0.006028
RS	91	8.226938	4.853401	1107.121600	0.004518	0.005857
RS	92	8.641573	4.794572	1083.124057	0.004421	0.005740
RS	93	9.076854	4.794572	1041.888536	0.004252	0.005529
RS	94	9.533809	4.661854	1024.808366	0.004183	0.005448
RS	95	10.013519	4.661854	974.124749	0.003976	0.005186
RS	96	10.517115	4.483491	955.878980	0.003901	0.005098
RS	97	11.045787	4.483491	895.222764	0.003654	0.004782
RS	98	11.600785	4.288368	869.037762	0.003547	0.004650
RS	99	12.183418	4.288368	799.533211	0.003263	0.004285
RS	100	12.795063	4.099155	761.888854	0.003109	0.004089
RS	101	13.437164	4.099155	686.624981	0.002802	0.003690
RS	102	14.111238	3.947393	635.629486	0.002594	0.003420
RS	103	14.818878	3.947393	560.094402	0.002286	0.003018
RS	104	15.561754	3.873003	497.698004	0.002031	0.002684
RS	105	16.341621	3.873003	429.051669	0.001751	0.002316
RS	106	17.160321	3.801065	372.409132	0.001520	0.002012
RS	107	18.019787	3.801065	313.248751	0.001278	0.001694
RS	108	18.922050	3.751635	263.587967	0.001076	0.001426
RS	109	19.869241	3.751635	215.986241	0.000882	0.001169
RS	110	20.863597	3.724547	175.892926	0.000718	0.000953
RS	111	21.907466	3.724547	140.205908	0.000572	0.000760
RS	112	23.003313	3.718903	110.366354	0.000450	0.000599
RS	113	24.153728	3.718903	85.472123	0.000349	0.000464
RS	114	25.361427	3.730419	65.019576	0.000265	0.000353
RS	115	26.629262	3.730419	48.851866	0.000199	0.000265
RS	116	27.960229	3.755444	35.893744	0.000146	0.000195
RS	117	29.357470	3.755444	26.120662	0.000107	0.000142
RS	118	30.824286	3.790180	18.522841	0.000076	0.000101
RS	119	32.364141	3.790180	13.029388	0.000053	0.000071
RS	120	33.980672	3.833891	8.900991	0.000036	0.000048
RS	121	35.677697	3.833891	6.039125	0.000025	0.000033
RS	122	37.459224	3.883443	3.968576	0.000016	0.000022
RS	123	39.329462	3.883443	2.590357	0.000011	0.000014
RS	124	41.292826	3.946747	1.630646	0.000007	0.000009
RS	125	43.353956	3.946747	1.022219	0.000004	0.000006
RS	126	45.517718	4.199715	0.596102	0.000002	0.000003
RS	127	47.789223	4.199715	0.869398	0.000004	0.000005
PA	64*2 0.230232640 0.028373733 47.789222501 671097.759709816 10551.812851398 12.232741670 0.906555502 0.339072253 0.258635977 0.288015174 0.374166531 0.476274370 0.562187439 0.620229150 0.670031605 0.733264035 0.807826903 0.880265205 0.949190502 1.034613417 1.158372765 1.315980367 1.482049694 1.628226948 1.736256606 1.805999595 1.858696966 1.924851846 2.025394611 2.165875589 2.343784212 2.546423093 2.749145424 2.923829205 3.054305243 3.142348138 3.203501270 3.258079507 3.320706526 3.399396662 3.501732824 3.637145497 3.812078983 4.025625754 4.263558698 4.498579441 4.695244424 4.820188669 4.853401279 4.794571533 4.661853767 4.483490611 4.288367946 4.099154516 3.947393386 3.873002500 3.801065464 3.751635238 3.724546741 3.718902686 3.730419155 3.755444453 3.790180496 3.833891084 3.883442556 3.946747495 4.199715452
//
IT	21453
RD	30
LK	-2146811.567989
QD	-565.574856 -> -560.624251
RI	0.0201827038
TR	0.230498	0.028257
MT	47.800787
MM	C_pi: 1.779450, n_recomb: 243788.003800
RS	0	0.000000	671067.999305	0.001765	0.000000	0.000000
RS	1	0.004980	671067.999305	0.001853	0.000000	0.000000
RS	2	0.010207	13667.964519	0.095502	0.000000	0.000000
RS	3	0.015695	13667.964519	0.100265	0.000000	0.000000
RS	4	0.021456	13.131443	109.542772	0.000449	0.000162
RS	5	0.027504	13.131443	114.953394	0.000472	0.000219
RS	6	0.033854	0.918899	1718.036159	0.007047	0.003668
RS	7	0.040519	0.918899	1790.402464	0.007344	0.004339
RS	8	0.047516	0.338881	5023.048599	0.020604	0.013246
RS	9	0.054862	0.338881	5157.877700	0.021157	0.014686
RS	10	0.062574	0.257563	6934.721595	0.028446	0.020892
RS	11	0.070669	0.257563	7050.118225	0.028919	0.022280
RS	12	0.079168	0.287055	6432.171908	0.026384	0.021071
RS	13	0.088090	0.287055	6541.632976	0.026833	0.021900
RS	14	0.097456	0.374143	5116.572102	0.020988	0.017381
RS	15	0.107289	0.374143	5229.372495	0.021450	0.017863
RS	16	0.117611	0.477313	4196.896940	0.017215	0.014413
RS	17	0.128447	0.477313	4305.238700	0.017660	0.014817
RS	18	0.139823	0.563556	3743.354906	0.015355	0.012920
RS	19	0.151765	0.563556	3846.002325	0.015776	0.013334
RS	20	0.164302	0.620874	3586.675629	0.014712	0.012502
RS	21	0.177464	0.620874	3685.064890	0.015116	0.012954
RS	22	0.191280	0.669800	3508.813298	0.014393	0.012427
RS	23	0.205785	0.669800	3603.447420	0.014781	0.012868
RS	24	0.221012	0.732861	3381.960709	0.013873	0.012161
RS	25	0.236997	0.732861	3472.689349	0.014245	0.012564
RS	26	0.253779	0.807637	3235.722540	0.013273	0.011779
RS	27	0.271395	0.807637	3322.603264	0.013629	0.012172
RS	28	0.289890	0.879879	3131.324145	0.012844	0.011552
RS	29	0.309305	0.879879	3214.651927	0.013186	0.011957
RS	30	0.329687	0.947938	3062.512828	0.012562	0.011487
RS	31	0.351083	0.947938	3142.467762	0.012890	0.011904
RS	32	0.373546	1.032561	2959.888489	0.012141	0.011314
RS	33	0.397127	1.032561	3036.433518	0.012455	0.011707
RS	34	0.421882	1.156599	2781.441260	0.011409	0.010809
RS	35	0.447869	1.156599	2854.546149	0.011709	0.011167
RS	36	0.475151	1.315558	2576.526634	0.010569	0.010158
RS	37	0.503792	1.315558	2646.239405	0.010855	0.010504
RS	38	0.533858	1.483372	2410.999447	0.009890	0.009653
RS	39	0.565422	1.483372	2477.585781	0.010163	0.010000
RS	40	0.598558	1.630624	2316.075390	0.009500	0.009436
RS	41	0.633344	1.630624	2380.016791	0.009763	0.009790
RS	42	0.669861	1.738317	2293.429629	0.009407	0.009530
RS	43	0.708198	1.738317	2355.123952	0.009661	0.009898
RS	44	0.748443	1.806121	2326.186865	0.009542	0.009884
RS	45	0.790692	1.806121	2385.620055	0.009786	0.010266
RS	46	0.835046	1.856249	2378.557440	0.009757	0.010352
RS	47	0.881607	1.856249	2435.252558	0.009989	0.010727
RS	48	0.930488	1.920312	2408.221610	0.009878	0.010713
RS	49	0.981802	1.920312	2461.653320	0.010098	0.011054
RS	50	1.035672	2.020043	2390.596098	0.009806	0.010820
RS	51	1.092225	2.020043	2440.629251	0.010011	0.011124
RS	52	1.151593	2.161052	2328.223574	0.009550	0.010681
RS	53	1.213918	2.161052	2375.087483	0.009742	0.010954
RS	54	1.279346	2.340935	2236.236829	0.009173	0.010371
RS	55	1.348033	2.340935	2280.279707	0.009354	0.010618
RS	56	1.420139	2.546676	2137.021798	0.008766	0.009999
RS	57	1.495837	2.546676	2178.468790	0.008936	0.010225
RS	58	1.575303	2.752851	2053.897795	0.008425	0.009683
RS	59	1.658728	2.752851	2092.711080	0.008584	0.009898
RS	60	1.746306	2.930101	2002.302152	0.008213	0.009512
RS	61	1.838245	2.930101	2038.137689	0.008360	0.009720
RS	62	1.934763	3.061394	1984.052408	0.008138	0.009505
RS	63	2.036086	3.061394	2016.264889	0.008271	0.009706
RS	64	2.142456	3.148374	1990.164520	0.008164	0.009627
RS	65	2.254122	3.148374	2017.853840	0.008277	0.009815
RS	66	2.371348	3.207047	2005.730143	0.008227	0.009805
RS	67	2.494413	3.207047	2027.904418	0.008318	0.009973
RS	68	2.623605	3.258246	2014.989636	0.008265	0.009957
RS	69	2.759230	3.258246	2030.831764	0.008330	0.010095
RS	70	2.901610	3.316953	2007.297082	0.008234	0.010024
RS	71	3.051079	3.316953	2016.339767	0.008271	0.010127
RS	72	3.207991	3.391249	1977.763051	0.008113	0.009978
RS	73	3.372717	3.391249	1979.937557	0.008122	0.010047
RS	74	3.545646	3.489010	1923.444886	0.007890	0.009804
RS	75	3.727186	3.489010	1919.172766	0.007872	0.009836
RS	76	3.917765	3.620339	1842.668702	0.007558	0.009485
RS	77	4.117836	3.620339	1832.941165	0.007519	0.009481
RS	78	4.327868	3.792579	1738.163718	0.007130	0.009025
RS	79	4.548360	3.792579	1724.355130	0.007073	0.008987
RS	80	4.779831	4.005580	1617.846173	0.006636	0.008460
RS	81	5.022829	4.005580	1601.300583	0.006568	0.008395
RS	82	5.277927	4.245473	1493.763420	0.006127	0.007853
RS	83	5.545729	4.245473	1475.292398	0.006052	0.007767
RS	84	5.826865	4.484879	1377.594069	0.005651	0.007269
RS	85	6.122002	4.484879	1357.220651	0.005567	0.007166
RS	86	6.431835	4.687510	1277.265926	0.005239	0.006757
RS	87	6.757096	4.687510	1254.226109	0.005145	0.006638
RS	88	7.098555	4.818816	1195.271405	0.004903	0.006337
RS	89	7.457016	4.818816	1168.178727	0.004792	0.006197
RS	90	7.833328	4.857338	1128.955882	0.004631	0.005999
RS	91	8.228379	4.857338	1096.017314	0.004496	0.005829
RS	92	8.643102	4.802087	1071.525183	0.004395	0.005709
RS	93	9.078477	4.802087	1030.842691	0.004228	0.005499
RS	94	9.535531	4.670948	1013.692305	0.004158	0.005417
RS	95	10.015346	4.670948	963.715763	0.003953	0.005158
RS	96	10.519053	4.492610	945.756606	0.003879	0.005071
RS	97	11.047843	4.492610	885.917948	0.003634	0.004758
RS	98	11.602965	4.296601	860.279551	0.003529	0.004627
RS	99	12.185730	4.296601	791.644133	0.003247	0.004265
RS	100	12.797514	4.106074	754.705498	0.003096	0.004071
RS	101	13.439764	4.106074	680.293872	0.002791	0.003675
RS	102	14.113995	3.953019	630.061067	0.002584	0.003407
RS	103	14.821800	3.953019	555.294798	0.002278	0.003007
RS	104	15.564851	3.877532	493.647795	0.002025	0.002676
RS	105	16.344903	3.877532	425.630189	0.001746	0.002309
RS	106	17.163800	3.804701	369.574016	0.001516	0.002007
RS	107	18.023474	3.804701	310.906427	0.001275	0.001690
RS	108	18.925957	3.754847	261.677780	0.001073	0.001423
RS	109	19.873380	3.754847	214.448269	0.000880	0.001167
RS	110	20.867982	3.727364	174.678971	0.000717	0.000951
RS	111	21.912111	3.727364	139.253988	0.000571	0.000759
RS	112	23.008234	3.721428	109.637282	0.000450	0.000598
RS	113	24.158939	3.721428	84.916055	0.000348	0.000463
RS	114	25.366946	3.732921	64.603855	0.000265	0.000352
RS	115	26.635107	3.732921	48.544768	0.000199	0.000265
RS	116	27.966418	3.757827	35.673211	0.000146	0.000195
RS	117	29.364023	3.757827	25.962901	0.000106	0.000142
RS	118	30.831224	3.792552	18.413126	0.000076	0.000101
RS	119	32.371486	3.792552	12.953652	0.000053	0.000071
RS	120	33.988448	3.836142	8.850554	0.000036	0.000048
RS	121	35.685928	3.836142	6.005530	0.000025	0.000033
RS	122	37.467937	3.885287	3.947273	0.000016	0.000022
RS	123	39.338684	3.885287	2.576603	0.000011	0.000014
RS	124	41.302586	3.948301	1.622188	0.000007	0.000009
RS	125	43.364284	3.948301	1.016938	0.000004	0.000006
RS	126	45.528647	4.199434	0.593240	0.000002	0.000003
RS	127	47.800787	4.199434	0.864738	0.000004	0.000005
PA	64*2 0.230498028 0.028257483 47.800787247 671067.999305389 13667.964518726 13.131442514 0.918898860 0.338880721 0.257563430 0.287054884 0.374142668 0.477313008 0.563555846 0.620874029 0.669799651 0.732860541 0.807637432 0.879879408 0.947937736 1.032560683 1.156599291 1.315557584 1.483371658 1.630624274 1.738316554 1.806120697 1.856248684 1.920311976 2.020042964 2.161051649 2.340935022 2.546676412 2.752851159 2.930101145 3.061393572 3.148373719 3.207047283 3.258246322 3.316952595 3.391248508 3.489009699 3.620339227 3.792579395 4.005579946 4.245472669 4.484878752 4.687510258 4.818816497 4.857337583 4.802087228 4.670947836 4.492609535 4.296600781 4.106073659 3.953018767 3.877531987 3.804700864 3.754847466 3.727363703 3.721428103 3.732921263 3.757827474 3.792551672 3.836141755 3.885286688 3.948300579 4.199434089
//
CC
CC	Brief Description of the file format:
CC	  CC  comments
CC	  MM  useful-messages
CC	  RD  round-of-iterations
CC	  LL  \log[P(sequence)]
CC	  QD  Q-before-opt Q-after-opt
CC	  TR  \theta_0 \rho_0
CC	  RS  k t_k \lambda_k \pi_k \sum_{l\not=k}A_{kl} A_{kk}
CC	  DC  begin end best-k t_k+\Delta_k max-prob
CC
MM	Version: 0.6.5-r67
MM	pattern:64*2, n:127, n_free_lambdas:64
MM	n_iterations:30, skip:1, max_t:15, theta/rho:4
MM	is_decoding:0
MM	n_seqs:277, sum_L:4868256, sum_n:1407114
RD	0
LK	0.000000
QD	0.000000 -> 0.000000
RI	inf
TR	0.341137	0.085284
MT	15.000000
MM	C_pi: 1.000000, n_recomb: 398205.433920
RS	0	0.000000	1.000000	1536.052097	0.003857	0.000000
RS	1	0.004030	1.000000	1591.673739	0.003997	0.000000
RS	2	0.008222	1.000000	1649.047889	0.004141	0.000000
RS	3	0.012583	1.000000	1708.208267	0.004290	0.000000
RS	4	0.017119	1.000000	1769.187312	0.004443	0.000000
RS	5	0.021839	1.000000	1832.015961	0.004601	0.000000
RS	6	0.026749	1.000000	1896.723403	0.004763	0.000000
RS	7	0.031856	1.000000	1963.336827	0.004930	0.000000
RS	8	0.037170	1.000000	2031.881139	0.005103	0.000000
RS	9	0.042697	1.000000	2102.378664	0.005280	0.000000
RS	10	0.048448	1.000000	2174.848828	0.005462	0.000000
RS	11	0.054430	1.000000	2249.307813	0.005649	0.000000
RS	12	0.060653	1.000000	2325.768193	0.005841	0.000000
RS	13	0.067126	1.000000	2404.238550	0.006038	0.000000
RS	14	0.073861	1.000000	2484.723056	0.006240	0.000000
RS	15	0.080867	1.000000	2567.221043	0.006447	0.000000
RS	16	0.088155	1.000000	2651.726537	0.006659	0.000000
RS	17	0.095738	1.000000	2738.227778	0.006876	0.000000
RS	18	0.103625	1.000000	2826.706705	0.007099	0.000000
RS	19	0.111831	1.000000	2917.138424	0.007326	0.000000
RS	20	0.120367	1.000000	3009.490649	0.007558	0.000000
RS	21	0.129247	1.000000	3103.723120	0.007794	0.000000
RS	22	0.138485	1.000000	3199.787000	0.008036	0.000000
RS	23	0.148095	1.000000	3297.624245	0.008281	0.000000
RS	24	0.158092	1.000000	3397.166969	0.008531	0.000000
RS	25	0.168493	1.000000	3498.336775	0.008785	0.000000
RS	26	0.179312	1.000000	3601.044086	0.009043	0.000000
RS	27	0.190568	1.000000	3705.187460	0.009305	0.000000
RS	28	0.202276	1.000000	3810.652894	0.009570	0.000000
RS	29	0.214457	1.000000	3917.313137	0.009837	0.000000
RS	30	0.227129	1.000000	4025.026997	0.010108	0.000000
RS	31	0.240311	1.000000	4133.638660	0.010381	0.000000
RS	32	0.254025	1.000000	4242.977027	0.010655	0.000000
RS	33	0.268291	1.000000	4352.855075	0.010931	0.000000
RS	34	0.283132	1.000000	4463.069251	0.011208	0.000000
RS	35	0.298571	1.000000	4573.398906	0.011485	0.000000
RS	36	0.314632	1.000000	4683.605786	0.011762	0.000000
RS	37	0.331340	1.000000	4793.433584	0.012038	0.000000
RS	38	0.348722	1.000000	4902.607581	0.012312	0.000000
RS	39	0.366804	1.000000	5010.834361	0.012584	0.000000
RS	40	0.385615	1.000000	5117.801650	0.012852	0.000000
RS	41	0.405184	1.000000	5223.178270	0.013117	0.000000
RS	42	0.425541	1.000000	5326.614233	0.013377	0.000000
RS	43	0.446719	1.000000	5427.740996	0.013631	0.000000
RS	44	0.468750	1.000000	5526.171889	0.013878	0.000000
RS	45	0.491668	1.000000	5621.502744	0.014117	0.000000
RS	46	0.515511	1.000000	5713.312731	0.014348	0.000000
RS	47	0.540314	1.000000	5801.165438	0.014568	0.000000
RS	48	0.566117	1.000000	5884.610200	0.014778	0.000000
RS	49	0.592959	1.000000	5963.183703	0.014975	0.000000
RS	50	0.620883	1.000000	6036.411879	0.015159	0.000000
RS	51	0.649933	1.000000	6103.812115	0.015328	0.000000
RS	52	0.680153	1.000000	6164.895777	0.015482	0.000000
RS	53	0.711590	1.000000	6219.171078	0.015618	0.000000
RS	54	0.744295	1.000000	6266.146286	0.015736	0.000000
RS	55	0.778317	1.000000	6305.333285	0.015834	0.000000
RS	56	0.813711	1.000000	6336.251489	0.015912	0.000000
RS	57	0.850530	1.000000	6358.432098	0.015968	0.000000
RS	58	0.888834	1.000000	6371.422697	0.016000	0.000000
RS	59	0.928681	1.000000	6374.792163	0.016009	0.000000
RS	60	0.970133	1.000000	6368.135875	0.015992	0.000000
RS	61	1.013256	1.000000	6351.081171	0.015949	0.000000
RS	62	1.058117	1.000000	6323.293020	0.015879	0.000000
RS	63	1.104786	1.000000	6284.479856	0.015782	0.000000
RS	64	1.153335	1.000000	6234.399496	0.015656	0.000000
RS	65	1.203840	1.000000	6172.865079	0.015502	0.000000
RS	66	1.256381	1.000000	6099.750929	0.015318	0.000000
RS	67	1.311039	1.000000	6014.998250	0.015105	0.000000
RS	68	1.367899	1.000000	5918.620534	0.014863	0.000000
RS	69	1.427051	1.000000	5810.708576	0.014592	0.000000
RS	70	1.488587	1.000000	5691.434955	0.014293	0.000000
RS	71	1.552602	1.000000	5561.057855	0.013965	0.000000
RS	72	1.619196	1.000000	5419.924088	0.013611	0.000000
RS	73	1.688475	1.000000	5268.471175	0.013231	0.000000
RS	74	1.760545	1.000000	5107.228346	0.012826	0.000000
RS	75	1.835519	1.000000	4936.816338	0.012398	0.000000
RS	76	1.913514	1.000000	4757.945855	0.011948	0.000000
RS	77	1.994653	1.000000	4571.414598	0.011480	0.000000
RS	78	2.079061	1.000000	4378.102765	0.010995	0.000000
RS	79	2.166870	1.000000	4178.966977	0.010495	0.000000
RS	80	2.258218	1.000000	3975.032589	0.009982	0.000000
RS	81	2.353247	1.000000	3767.384406	0.009461	0.000000
RS	82	2.452105	1.000000	3557.155839	0.008933	0.000000
RS	83	2.554947	1.000000	3345.516611	0.008401	0.000000
RS	84	2.661933	1.000000	3133.659143	0.007869	0.000000
RS	85	2.773230	1.000000	2922.783827	0.007340	0.000000
RS	86	2.889012	1.000000	2714.083409	0.006816	0.000000
RS	87	3.009460	1.000000	2508.726796	0.006300	0.000000
RS	88	3.134762	1.000000	2307.842592	0.005796	0.000000
RS	89	3.265113	1.000000	2112.502764	0.005305	0.000000
RS	90	3.400716	1.000000	1923.706808	0.004831	0.000000
RS	91	3.541784	1.000000	1742.366850	0.004376	0.000000
RS	92	3.688537	1.000000	1569.294086	0.003941	0.000000
RS	93	3.841203	1.000000	1405.186976	0.003529	0.000000
RS	94	4.000021	1.000000	1250.621563	0.003141	0.000000
RS	95	4.165239	1.000000	1106.044251	0.002778	0.000000
RS	96	4.337115	1.000000	971.767308	0.002440	0.000000
RS	97	4.515917	1.000000	847.967292	0.002129	0.000000
RS	98	4.701924	1.000000	734.686488	0.001845	0.000000
RS	99	4.895427	1.000000	631.837366	0.001587	0.000000
RS	100	5.096727	1.000000	539.209938	0.001354	0.000000
RS	101	5.306139	1.000000	456.481816	0.001146	0.000000
RS	102	5.523989	1.000000	383.230622	0.000962	0.000000
RS	103	5.750618	1.000000	318.948365	0.000801	0.000000
RS	104	5.986380	1.000000	263.057269	0.000661	0.000000
RS	105	6.231642	1.000000	214.926522	0.000540	0.000000
RS	106	6.486788	1.000000	173.889350	0.000437	0.000000
RS	107	6.752215	1.000000	139.259853	0.000350	0.000000
RS	108	7.028338	1.000000	110.349021	0.000277	0.000000
RS	109	7.315588	1.000000	86.479450	0.000217	0.000000
RS	110	7.614413	1.000000	66.998311	0.000168	0.000000
RS	111	7.925279	1.000000	51.288258	0.000129	0.000000
RS	112	8.248673	1.000000	38.776049	0.000097	0.000000
RS	113	8.585099	1.000000	28.938795	0.000073	0.000000
RS	114	8.935081	1.000000	21.307836	0.000054	0.000000
RS	115	9.299167	1.000000	15.470407	0.000039	0.000000
RS	116	9.677924	1.000000	11.069279	0.000028	0.000000
RS	117	10.071944	1.000000	7.800704	0.000020	0.000000
RS	118	10.481842	1.000000	5.410983	0.000014	0.000000
RS	119	10.908257	1.000000	3.692043	0.000009	0.000000
RS	120	11.351855	1.000000	2.476363	0.000006	0.000000
RS	121	11.813330	1.000000	1.631608	0.000004	0.000000
RS	122	12.293400	1.000000	1.055251	0.000003	0.000000
RS	123	12.792815	1.000000	0.669432	0.000002	0.000000
RS	124	13.312355	1.000000	0.416224	0.000001	0.000000
RS	125	13.852832	1.000000	0.253432	0.000001	0.000000
RS	126	14.415087	1.000000	0.150987	0.000000	0.000000
RS	127	15.000000	1.000000	0.196540	0.000000	0.000000
PA	64*2 0.341137170 0.085284292 15.000000000 1.000000000 1.000000000 1.000000000 1.000000000 1.000000000 1.000000000 1.000000000 1.000000000 1.000000000 1.000000000 1.000000000 1.000000000 1.000000000 1.000000000 1.000000000 1.000000000 1.000000000 1.000000000 1.000000000 1.000000000 1.000000000 1.000000000 1.000000000 1.000000000 1.000000000 1.000000000 1.000000000 1.000000000 1.000000000 1.000000000 1.000000000 1.000000000 1.000000000 1.000000000 1.000000000 1.000000000 1.000000000 1.000000000 1.000000000 1.000000000 1.000000000 1.000000000 1.000000000 1.000000000 1.000000000 1.000000000 1.000000000 1.000000000 1.000000000 1.000000000 1.000000000 1.000000000 1.000000000 1.000000000 1.000000000 1.000000000 1.000000000 1.000000000 1.000000000 1.000000000 1.000000000 1.000000000 1.000000000 1.000000000
//
IT	11556
RD	1
LK	-2158584.502283
QD	-35585.332243 -> -14036.408745
RI	0.0611925040
TR	0.290315	0.060381
MT	22.904291
MM	C_pi: 1.179461, n_recomb: 334783.546701
RS	0	0.000000	0.615396	2290.276139	0.006841	0.000291
RS	1	0.004375	0.615396	2373.495095	0.007090	0.001480
RS	2	0.008942	0.373075	4045.962799	0.012085	0.003715
RS	3	0.013708	0.373075	4168.819418	0.012452	0.007138
RS	4	0.018683	0.311213	5139.217251	0.015351	0.011163
RS	5	0.023875	0.311213	5274.232725	0.015754	0.014804
RS	6	0.029295	0.317550	5301.831718	0.015837	0.017644
RS	7	0.034952	0.317550	5434.922711	0.016234	0.019359
RS	8	0.040856	0.360247	4912.787492	0.014675	0.019720
RS	9	0.047019	0.360247	5039.831207	0.015054	0.019030
RS	10	0.053451	0.423711	4398.552911	0.013138	0.017918
RS	11	0.060164	0.423711	4518.196055	0.013496	0.016713
RS	12	0.067172	0.494648	3977.649823	0.011881	0.015486
RS	13	0.074486	0.494648	4090.341486	0.012218	0.014324
RS	14	0.082120	0.565458	3680.801318	0.010995	0.013316
RS	15	0.090088	0.565458	3787.847794	0.011314	0.012494
RS	16	0.098404	0.632045	3488.001223	0.010419	0.011835
RS	17	0.107085	0.632045	3590.829429	0.010726	0.011293
RS	18	0.116145	0.694752	3363.274080	0.010046	0.010828
RS	19	0.125601	0.694752	3462.940387	0.010344	0.010425
RS	20	0.135472	0.754140	3284.730170	0.009812	0.010085
RS	21	0.145774	0.754140	3381.985645	0.010102	0.009806
RS	22	0.156527	0.810430	3240.000978	0.009678	0.009577
RS	23	0.167750	0.810430	3335.385552	0.009963	0.009384
RS	24	0.179464	0.864148	3219.697416	0.009617	0.009218
RS	25	0.191691	0.864148	3313.568092	0.009898	0.009074
RS	26	0.204453	0.915604	3217.934525	0.009612	0.008950
RS	27	0.217773	0.915604	3310.514232	0.009889	0.008846
RS	28	0.231676	0.965073	3230.445605	0.009649	0.008759
RS	29	0.246187	0.965073	3321.847101	0.009922	0.008686
RS	30	0.261333	1.012928	3253.586155	0.009718	0.008624
RS	31	0.277142	1.012928	3343.823773	0.009988	0.008571
RS	32	0.293642	1.059449	3284.661825	0.009811	0.008525
RS	33	0.310864	1.059449	3373.667876	0.010077	0.008484
RS	34	0.328840	1.104733	3321.914536	0.009923	0.008450
RS	35	0.347602	1.104733	3409.552679	0.010184	0.008422
RS	36	0.367185	1.148781	3364.038264	0.010048	0.008401
RS	37	0.387625	1.148781	3450.108365	0.010305	0.008387
RS	38	0.408959	1.191669	3409.597938	0.010184	0.008379
RS	39	0.431227	1.191669	3493.835018	0.010436	0.008376
RS	40	0.454468	1.233479	3457.201942	0.010327	0.008378
RS	41	0.478727	1.233479	3539.277597	0.010572	0.008385
RS	42	0.504047	1.274269	3505.545985	0.010471	0.008397
RS	43	0.530475	1.274269	3585.070191	0.010709	0.008414
RS	44	0.558058	1.314082	3553.357354	0.010614	0.008436
RS	45	0.586849	1.314082	3629.880063	0.010842	0.008462
RS	46	0.616900	1.352955	3599.349022	0.010751	0.008493
RS	47	0.648265	1.352955	3672.362183	0.010969	0.008528
RS	48	0.681002	1.390978	3642.059362	0.010879	0.008566
RS	49	0.715172	1.390978	3711.000960	0.011085	0.008606
RS	50	0.750836	1.428188	3680.127333	0.010993	0.008649
RS	51	0.788061	1.428188	3744.386373	0.011184	0.008694
RS	52	0.826915	1.464590	3712.233664	0.011088	0.008740
RS	53	0.867468	1.464590	3771.155693	0.011264	0.008788
RS	54	0.909796	1.500119	3737.172516	0.011163	0.008838
RS	55	0.953976	1.500119	3790.064650	0.011321	0.008889
RS	56	1.000088	1.534636	3753.869421	0.011213	0.008943
RS	57	1.048218	1.534636	3800.004346	0.011351	0.008999
RS	58	1.098454	1.567978	3761.220786	0.011235	0.009057
RS	59	1.150888	1.567978	3799.843420	0.011350	0.009118
RS	60	1.205615	1.599945	3758.149234	0.011226	0.009181
RS	61	1.262737	1.599945	3788.484041	0.011316	0.009248
RS	62	1.322358	1.630311	3743.569152	0.011182	0.009317
RS	63	1.384588	1.630311	3764.830152	0.011246	0.009388
RS	64	1.449540	1.658847	3716.342875	0.011101	0.009463
RS	65	1.517334	1.658847	3727.748463	0.011135	0.009539
RS	66	1.588094	1.685301	3675.359546	0.010978	0.009617
RS	67	1.661950	1.685301	3676.149354	0.010981	0.009697
RS	68	1.739037	1.709423	3619.494609	0.010811	0.009777
RS	69	1.819497	1.709423	3608.953304	0.010780	0.009857
RS	70	1.903477	1.730946	3547.697676	0.010597	0.009936
RS	71	1.991131	1.730946	3525.181915	0.010530	0.010014
RS	72	2.082621	1.749599	3458.998820	0.010332	0.010089
RS	73	2.178113	1.749599	3423.971515	0.010227	0.010159
RS	74	2.277782	1.765125	3352.548910	0.010014	0.010225
RS	75	2.381813	1.765125	3304.621109	0.009871	0.010284
RS	76	2.490395	1.777262	3227.717190	0.009641	0.010335
RS	77	2.603727	1.777262	3166.694680	0.009459	0.010375
RS	78	2.722018	1.785784	3084.109240	0.009212	0.010404
RS	79	2.845484	1.785784	3010.050196	0.008991	0.010419
RS	80	2.974352	1.790516	2921.664191	0.008727	0.010418
RS	81	3.108858	1.790516	2834.943825	0.008468	0.010399
RS	82	3.249249	1.791346	2740.772713	0.008187	0.010359
RS	83	3.395782	1.791346	2642.151773	0.007892	0.010296
RS	84	3.548726	1.788258	2542.387389	0.007594	0.010208
RS	85	3.708362	1.788258	2433.082052	0.007268	0.010092
RS	86	3.874982	1.781357	2328.162438	0.006954	0.009947
RS	87	4.048891	1.781357	2209.906040	0.006601	0.009770
RS	88	4.230410	1.770873	2100.629190	0.006275	0.009560
RS	89	4.419869	1.770873	1975.706961	0.005901	0.009315
RS	90	4.617618	1.757182	1863.299798	0.005566	0.009036
RS	91	4.824019	1.757182	1734.543206	0.005181	0.008721
RS	92	5.039450	1.740803	1620.731346	0.004841	0.008371
RS	93	5.264306	1.740803	1491.447349	0.004455	0.007988
RS	94	5.499000	1.722380	1378.470886	0.004117	0.007574
RS	95	5.743962	1.722380	1252.286152	0.003741	0.007133
RS	96	5.999642	1.702659	1142.813226	0.003414	0.006667
RS	97	6.266507	1.702659	1023.427908	0.003057	0.006181
RS	98	6.545049	1.682386	920.399329	0.002749	0.005683
RS	99	6.835777	1.682386	811.251858	0.002423	0.005177
RS	100	7.139224	1.662218	717.556947	0.002143	0.004671
RS	101	7.455948	1.662218	621.454542	0.001856	0.004172
RS	102	7.786528	1.649551	537.498763	0.001606	0.003686
RS	103	8.131572	1.649551	457.005100	0.001365	0.003171
RS	104	8.491712	1.643944	386.237321	0.001154	0.002738
RS	105	8.867608	1.643944	322.126332	0.000962	0.002337
RS	106	9.259950	1.634784	267.323254	0.000798	0.001970
RS	107	9.669458	1.634784	218.175375	0.000652	0.001640
RS	108	10.096882	1.628352	176.746015	0.000528	0.001348
RS	109	10.543006	1.628352	140.930790	0.000421	0.001093
RS	110	11.008648	1.624595	111.265821	0.000332	0.000874
RS	111	11.494663	1.624595	86.529033	0.000258	0.000689
RS	112	12.001942	1.623280	66.468746	0.000199	0.000536
RS	113	12.531414	1.623280	50.323111	0.000150	0.000411
RS	114	13.084052	1.624138	37.546450	0.000112	0.000310
RS	115	13.660868	1.624138	27.619372	0.000082	0.000230
RS	116	14.262920	1.626846	19.978119	0.000060	0.000168
RS	117	14.891312	1.626846	14.248329	0.000043	0.000121
RS	118	15.547198	1.631044	9.971635	0.000030	0.000085
RS	119	16.231779	1.631044	6.878874	0.000021	0.000059
RS	120	16.946311	1.636637	4.646742	0.000014	0.000041
RS	121	17.692105	1.636637	3.092741	0.000009	0.000027
RS	122	18.470528	1.643566	2.011339	0.000006	0.000018
RS	123	19.283008	1.643566	1.288101	0.000004	0.000011
RS	124	20.131035	1.653454	0.803656	0.000002	0.000007
RS	125	21.016163	1.653454	0.494069	0.000001	0.000004
RS	126	21.940018	1.705551	0.289988	0.000001	0.000003
RS	127	22.904291	1.705551	0.396859	0.000001	0.000004
PA	64*2 0.290314506 0.060381335 22.904291153 0.615396023 0.373074532 0.311213493 0.317549706 0.360246658 0.423711300 0.494647980 0.565458298 0.632045031 0.694751740 0.754139900 0.810429573 0.864147663 0.915603638 0.965072632 1.012928009 1.059449196 1.104732513 1.148780823 1.191669464 1.233479500 1.274269104 1.314081669 1.352954865 1.390977859 1.428188324 1.464589596 1.500119209 1.534635544 1.567977905 1.599945068 1.630310535 1.658846855 1.685300827 1.709423065 1.730945587 1.749599457 1.765125275 1.777261734 1.785783768 1.790515900 1.791346073 1.788257599 1.781356812 1.770873070 1.757182121 1.740803242 1.722379684 1.702659130 1.682386160 1.662218094 1.649551392 1.643943787 1.634783745 1.628352165 1.624594808 1.623280406 1.624137878 1.626846313 1.631044328 1.636636972 1.643566132 1.653454423 1.705550730
//
IT	10952
RD	2
LK	-2126704.532919
QD	-9401.737068 -> -3995.010661
RI	0.0453872147
TR	0.266991	0.050603
MT	28.439716
MM	C_pi: 1.305346, n_recomb: 311291.161774
RS	0	0.000000	1.072251	1276.755915	0.004101	0.000150
RS	1	0.004552	1.072251	1329.252412	0.004270	0.000723
RS	2	0.009312	0.390388	3784.994603	0.012159	0.002847
RS	3	0.014289	0.390388	3906.551928	0.012550	0.005339
RS	4	0.019491	0.252592	6204.383580	0.019931	0.010118
RS	5	0.024931	0.252592	6346.421665	0.020387	0.013892
RS	6	0.030619	0.235179	6959.383927	0.022357	0.016892
RS	7	0.036565	0.235179	7091.564040	0.022781	0.019539
RS	8	0.042782	0.264414	6429.526348	0.020654	0.018886
RS	9	0.049282	0.264414	6556.437281	0.021062	0.019868
RS	10	0.056078	0.319911	5532.578371	0.017773	0.017320
RS	11	0.063184	0.319911	5655.576383	0.018168	0.017539
RS	12	0.070613	0.388236	4769.118611	0.015320	0.015098
RS	13	0.078380	0.388236	4886.229528	0.015697	0.015081
RS	14	0.086500	0.461307	4216.617393	0.013546	0.013142
RS	15	0.094991	0.461307	4327.320576	0.013901	0.013115
RS	16	0.103867	0.533384	3842.771454	0.012345	0.011758
RS	17	0.113148	0.533384	3947.794135	0.012682	0.011833
RS	18	0.122852	0.603885	3583.310531	0.011511	0.010865
RS	19	0.132997	0.603885	3683.584022	0.011833	0.010981
RS	20	0.143604	0.673353	3396.593036	0.010911	0.010233
RS	21	0.154694	0.673353	3492.905230	0.011221	0.010371
RS	22	0.166289	0.741644	3261.436564	0.010477	0.009802
RS	23	0.178412	0.741644	3354.430579	0.010776	0.009975
RS	24	0.191086	0.809114	3162.369687	0.010159	0.009530
RS	25	0.204338	0.809114	3252.525801	0.010449	0.009713
RS	26	0.218193	0.876115	3089.227779	0.009924	0.009345
RS	27	0.232678	0.876115	3176.891860	0.010206	0.009529
RS	28	0.247824	0.942813	3035.570316	0.009752	0.009223
RS	29	0.263658	0.942813	3120.985710	0.010026	0.009412
RS	30	0.280213	1.009574	2996.137694	0.009625	0.009153
RS	31	0.297523	1.009574	3079.456925	0.009893	0.009341
RS	32	0.315620	1.076811	2966.883238	0.009531	0.009111
RS	33	0.334540	1.076811	3048.184575	0.009792	0.009288
RS	34	0.354323	1.144637	2945.469725	0.009462	0.009076
RS	35	0.375006	1.144637	3024.778255	0.009717	0.009243
RS	36	0.396630	1.212841	2930.772018	0.009415	0.009049
RS	37	0.419239	1.212841	3008.071690	0.009663	0.009212
RS	38	0.442877	1.281359	2921.442782	0.009385	0.009038
RS	39	0.467591	1.281359	2996.674612	0.009627	0.009195
RS	40	0.493431	1.350252	2916.036651	0.009368	0.009035
RS	41	0.520446	1.350252	2989.099858	0.009602	0.009185
RS	42	0.548692	1.419505	2913.437857	0.009359	0.009037
RS	43	0.578223	1.419505	2984.193974	0.009587	0.009183
RS	44	0.609099	1.488999	2912.824767	0.009357	0.009047
RS	45	0.641381	1.488999	2981.099931	0.009577	0.009192
RS	46	0.675132	1.558739	2913.176661	0.009358	0.009070
RS	47	0.710419	1.558739	2978.762386	0.009569	0.009212
RS	48	0.747313	1.628927	2913.176855	0.009358	0.009097
RS	49	0.785887	1.628927	2975.833857	0.009560	0.009231
RS	50	0.826216	1.699673	2911.789756	0.009354	0.009117
RS	51	0.868382	1.699673	2971.253092	0.009545	0.009241
RS	52	0.912467	1.770906	2908.331861	0.009343	0.009128
RS	53	0.958559	1.770906	2964.313422	0.009523	0.009241
RS	54	1.006750	1.842262	2902.571348	0.009324	0.009131
RS	55	1.057134	1.842262	2954.757428	0.009492	0.009237
RS	56	1.109812	1.913160	2894.487196	0.009298	0.009132
RS	57	1.164888	1.913160	2942.532760	0.009453	0.009234
RS	58	1.222472	1.982857	2884.127281	0.009265	0.009138
RS	59	1.282677	1.982857	2927.648187	0.009405	0.009240
RS	60	1.345623	2.050549	2871.416144	0.009224	0.009157
RS	61	1.411434	2.050549	2909.982118	0.009348	0.009260
RS	62	1.480241	2.115404	2856.118537	0.009175	0.009190
RS	63	1.552181	2.115404	2889.246885	0.009281	0.009295
RS	64	1.627396	2.176635	2837.741439	0.009116	0.009239
RS	65	1.706035	2.176635	2864.894249	0.009203	0.009345
RS	66	1.788254	2.233462	2815.624838	0.009045	0.009303
RS	67	1.874216	2.233462	2836.206795	0.009111	0.009407
RS	68	1.964092	2.285124	2788.925293	0.008959	0.009377
RS	69	2.058058	2.285124	2802.284560	0.009002	0.009478
RS	70	2.156303	2.330881	2756.636066	0.008855	0.009457
RS	71	2.259020	2.330881	2762.068327	0.008873	0.009551
RS	72	2.366414	2.370006	2717.611664	0.008730	0.009538
RS	73	2.478696	2.370006	2714.367982	0.008720	0.009621
RS	74	2.596090	2.401820	2670.542954	0.008579	0.009612
RS	75	2.718829	2.401820	2657.845386	0.008538	0.009680
RS	76	2.847155	2.425701	2613.985492	0.008397	0.009672
RS	77	2.981323	2.425701	2591.051210	0.008324	0.009718
RS	78	3.121599	2.441150	2546.330919	0.008180	0.009706
RS	79	3.268261	2.441150	2512.412348	0.008071	0.009726
RS	80	3.421599	2.447821	2465.867032	0.007921	0.009703
RS	81	3.581919	2.447821	2420.309234	0.007775	0.009688
RS	82	3.749536	2.445570	2370.839848	0.007616	0.009648
RS	83	3.924785	2.445570	2313.161554	0.007431	0.009590
RS	84	4.108012	2.434528	2259.561142	0.007259	0.009524
RS	85	4.299580	2.434528	2189.564221	0.007034	0.009416
RS	86	4.499869	2.415144	2130.610712	0.006844	0.009314
RS	87	4.709276	2.415144	2048.516465	0.006581	0.009146
RS	88	4.928216	2.388183	1983.142841	0.006371	0.008999
RS	89	5.157124	2.388183	1889.744161	0.006071	0.008765
RS	90	5.396452	2.354768	1817.222130	0.005838	0.008563
RS	91	5.646676	2.354768	1714.036947	0.005506	0.008259
RS	92	5.908291	2.316331	1634.252786	0.005250	0.007996
RS	93	6.181816	2.316331	1523.637409	0.004895	0.007623
RS	94	6.467793	2.274566	1437.341452	0.004617	0.007297
RS	95	6.766789	2.274566	1322.516799	0.004248	0.006862
RS	96	7.079396	2.231320	1231.524392	0.003956	0.006477
RS	97	7.406235	2.231320	1116.454353	0.003587	0.005995
RS	98	7.747954	2.188355	1023.708937	0.003289	0.005566
RS	99	8.105228	2.188355	912.779571	0.002932	0.005059
RS	100	8.478768	2.147129	822.090057	0.002641	0.004608
RS	101	8.869313	2.147129	719.609076	0.002312	0.004103
RS	102	9.277637	2.117424	632.697948	0.002032	0.003643
RS	103	9.704550	2.117424	543.113171	0.001745	0.003175
RS	104	10.150898	2.107817	463.891837	0.001490	0.002726
RS	105	10.617566	2.107817	390.499184	0.001254	0.002323
RS	106	11.105479	2.089996	327.911929	0.001053	0.001967
RS	107	11.615604	2.089996	269.898023	0.000867	0.001636
RS	108	12.148951	2.078003	220.825117	0.000709	0.001348
RS	109	12.706580	2.078003	177.436215	0.000570	0.001092
RS	110	13.289594	2.071506	141.237795	0.000454	0.000875
RS	111	13.899150	2.071506	110.607724	0.000355	0.000690
RS	112	14.536455	2.069926	85.532589	0.000275	0.000537
RS	113	15.202774	2.069926	65.170761	0.000209	0.000411
RS	114	15.899426	2.072594	48.886474	0.000157	0.000310
RS	115	16.627794	2.072594	36.172733	0.000116	0.000231
RS	116	17.389319	2.078818	26.278456	0.000084	0.000169
RS	117	18.185513	2.078818	18.843898	0.000061	0.000121
RS	118	19.017954	2.087872	13.233873	0.000043	0.000086
RS	119	19.888291	2.087872	9.175803	0.000029	0.000060
RS	120	20.798249	2.099451	6.215776	0.000020	0.000041
RS	121	21.749633	2.099451	4.156874	0.000013	0.000027
RS	122	22.744329	2.113434	2.709423	0.000009	0.000018
RS	123	23.784307	2.113434	1.743086	0.000006	0.000011
RS	124	24.871631	2.132850	1.089056	0.000003	0.000007
RS	125	26.008454	2.132850	0.672651	0.000002	0.000004
RS	126	27.197030	2.234050	0.391810	0.000001	0.000003
RS	127	28.439716	2.234050	0.549338	0.000002	0.000004
PA	64*2 0.266991219 0.050603378 28.439716193 1.072250875 0.390388418 0.252591769 0.235178709 0.264414250 0.319910566 0.388235848 0.461307188 0.533384437 0.603884666 0.673353170 0.741644276 0.809114471 0.876114598 0.942812684 1.009574045 1.076811385 1.144636964 1.212840569 1.281359247 1.350252192 1.419504594 1.488999141 1.558738771 1.628927273 1.699672899 1.770906177 1.842261800 1.913160323 1.982857069 2.050549486 2.115403544 2.176635338 2.233461847 2.285123502 2.330880694 2.370005673 2.401820395 2.425701053 2.441150415 2.447820690 2.445569653 2.434528367 2.415143874 2.388183220 2.354768428 2.316330681 2.274565634 2.231320423 2.188355403 2.147128931 2.117423704 2.107817459 2.089995535 2.078002573 2.071506496 2.069926495 2.072593582 2.078817615 2.087871632 2.099450917 2.113433666 2.132850296 2.234050455
//
IT	8432
RD	3
LK	-2118478.629656
QD	-3137.115296 -> -1544.571840
RI	0.0389732426
TR	0.255390	0.045711
MT	31.996554
MM	C_pi: 1.409628, n_recomb: 303898.130324
RS	0	0.000000	2.262897	604.291848	0.001988	0.000077
RS	1	0.004649	2.262897	631.127112	0.002077	0.000328
RS	2	0.009515	0.534727	2779.084296	0.009145	0.001979
RS	3	0.014606	0.534727	2880.435034	0.009478	0.003610
RS	4	0.019934	0.268398	5914.689038	0.019463	0.008748
RS	5	0.025510	0.268398	6060.283190	0.019942	0.012072
RS	6	0.031346	0.223979	7416.925397	0.024406	0.016234
RS	7	0.037452	0.223979	7549.310454	0.024842	0.018993
RS	8	0.043842	0.242890	7084.828816	0.023313	0.018836
RS	9	0.050530	0.242890	7209.397503	0.023723	0.020224
RS	10	0.057528	0.293313	6082.791250	0.020016	0.017498
RS	11	0.064852	0.293313	6206.089687	0.020422	0.018071
RS	12	0.072517	0.359564	5172.085421	0.017019	0.015266
RS	13	0.080537	0.359564	5291.403988	0.017412	0.015564
RS	14	0.088931	0.432757	4502.405218	0.014816	0.013300
RS	15	0.097714	0.432757	4615.835347	0.015189	0.013500
RS	16	0.106907	0.505957	4050.117654	0.013327	0.011881
RS	17	0.116526	0.505957	4157.694995	0.013681	0.012137
RS	18	0.126593	0.577871	3738.456631	0.012302	0.010983
RS	19	0.137128	0.577871	3840.909892	0.012639	0.011270
RS	20	0.148152	0.649383	3512.454888	0.011558	0.010375
RS	21	0.159689	0.649383	3610.512032	0.011881	0.010659
RS	22	0.171763	0.720352	3346.077467	0.011011	0.009959
RS	23	0.184397	0.720352	3440.374417	0.011321	0.010267
RS	24	0.197620	0.791114	3221.045095	0.010599	0.009713
RS	25	0.211456	0.791114	3312.077564	0.010899	0.010028
RS	26	0.225937	0.862278	3124.518703	0.010281	0.009561
RS	27	0.241090	0.862278	3212.647040	0.010571	0.009870
RS	28	0.256948	0.934086	3049.074261	0.010033	0.009470
RS	29	0.273543	0.934086	3134.561314	0.010315	0.009779
RS	30	0.290910	1.006941	2988.916472	0.009835	0.009432
RS	31	0.309084	1.006941	3071.940153	0.010108	0.009740
RS	32	0.328103	1.081498	2939.140752	0.009671	0.009425
RS	33	0.348007	1.081498	3019.806071	0.009937	0.009719
RS	34	0.368835	1.158081	2896.956858	0.009533	0.009420
RS	35	0.390632	1.158081	2975.320430	0.009791	0.009697
RS	36	0.413443	1.236385	2861.636307	0.009416	0.009415
RS	37	0.437314	1.236385	2937.724893	0.009667	0.009682
RS	38	0.462295	1.316230	2832.171897	0.009319	0.009421
RS	39	0.488437	1.316230	2905.979316	0.009562	0.009680
RS	40	0.515794	1.397794	2806.922686	0.009236	0.009432
RS	41	0.544424	1.397794	2878.407479	0.009472	0.009678
RS	42	0.574384	1.481084	2784.842771	0.009164	0.009441
RS	43	0.605738	1.481084	2853.934389	0.009391	0.009677
RS	44	0.638549	1.565885	2765.386695	0.009100	0.009454
RS	45	0.672886	1.565885	2831.988260	0.009319	0.009686
RS	46	0.708818	1.652289	2747.483695	0.009041	0.009477
RS	47	0.746422	1.652289	2811.471798	0.009251	0.009702
RS	48	0.785774	1.740920	2729.361745	0.008981	0.009497
RS	49	0.826955	1.740920	2790.592141	0.009183	0.009706
RS	50	0.870051	1.832324	2709.678102	0.008916	0.009496
RS	51	0.915151	1.832324	2767.995074	0.009108	0.009684
RS	52	0.962347	1.926613	2687.929138	0.008845	0.009468
RS	53	1.011738	1.926613	2743.169720	0.009027	0.009635
RS	54	1.063425	2.023232	2664.519782	0.008768	0.009418
RS	55	1.117514	2.023232	2716.509013	0.008939	0.009569
RS	56	1.174119	2.121186	2640.184831	0.008688	0.009357
RS	57	1.233355	2.121186	2688.725983	0.008847	0.009498
RS	58	1.295346	2.219120	2615.760065	0.008607	0.009299
RS	59	1.360218	2.219120	2660.621704	0.008755	0.009434
RS	60	1.428106	2.315553	2591.835777	0.008529	0.009252
RS	61	1.499151	2.315553	2632.739811	0.008663	0.009383
RS	62	1.573499	2.409041	2568.609283	0.008452	0.009223
RS	63	1.651303	2.409041	2605.221627	0.008573	0.009350
RS	64	1.732724	2.498279	2545.858836	0.008377	0.009210
RS	65	1.817931	2.498279	2577.783285	0.008482	0.009333
RS	66	1.907100	2.581989	2523.125837	0.008303	0.009212
RS	67	2.000414	2.581989	2549.897365	0.008391	0.009327
RS	68	2.098066	2.658920	2499.748997	0.008226	0.009225
RS	69	2.200258	2.658920	2520.827776	0.008295	0.009330
RS	70	2.307202	2.727835	2474.891125	0.008144	0.009245
RS	71	2.419117	2.727835	2489.657346	0.008192	0.009337
RS	72	2.536236	2.787478	2447.579532	0.008054	0.009267
RS	73	2.658800	2.787478	2455.328376	0.008079	0.009344
RS	74	2.787062	2.836634	2416.648106	0.007952	0.009287
RS	75	2.921287	2.836634	2416.588945	0.007952	0.009344
RS	76	3.061752	2.874172	2380.710215	0.007834	0.009298
RS	77	3.208749	2.874172	2371.971979	0.007805	0.009332
RS	78	3.362579	2.899118	2338.120717	0.007694	0.009292
RS	79	3.523561	2.899118	2319.768112	0.007633	0.009298
RS	80	3.692027	2.910758	2286.926440	0.007525	0.009261
RS	81	3.868326	2.910758	2257.994894	0.007430	0.009233
RS	82	4.052821	2.908732	2224.872815	0.007321	0.009193
RS	83	4.245894	2.908732	2184.429231	0.007188	0.009125
RS	84	4.447943	2.893155	2149.429976	0.007073	0.009074
RS	85	4.659386	2.893155	2096.671626	0.006899	0.008958
RS	86	4.880659	2.864704	2057.931401	0.006772	0.008886
RS	87	5.112219	2.864704	1992.330852	0.006556	0.008716
RS	88	5.354546	2.824619	1947.874032	0.006410	0.008612
RS	89	5.608138	2.824619	1869.368819	0.006151	0.008381
RS	90	5.873521	2.774758	1817.296384	0.005980	0.008234
RS	91	6.151241	2.774758	1726.520712	0.005681	0.007936
RS	92	6.441874	2.717516	1665.374478	0.005480	0.007734
RS	93	6.746018	2.717516	1563.894015	0.005146	0.007371
RS	94	7.064303	2.655696	1493.088036	0.004913	0.007106
RS	95	7.397385	2.655696	1383.576284	0.004553	0.006681
RS	96	7.745953	2.592281	1303.852814	0.004290	0.006355
RS	97	8.110727	2.592281	1190.112979	0.003916	0.005881
RS	98	8.492460	2.530070	1103.854930	0.003632	0.005501
RS	99	8.891940	2.530070	990.587395	0.003260	0.004999
RS	100	9.309993	2.471290	901.746921	0.002967	0.004585
RS	101	9.747482	2.471290	794.024327	0.002613	0.004084
RS	102	10.205310	2.427416	704.870063	0.002319	0.003649
RS	103	10.684425	2.427416	608.282615	0.002002	0.003180
RS	104	11.185813	2.413939	522.804313	0.001720	0.002743
RS	105	11.710513	2.413939	442.343820	0.001456	0.002339
RS	106	12.259607	2.389035	373.968558	0.001231	0.001988
RS	107	12.834229	2.389035	309.234758	0.001018	0.001654
RS	108	13.435567	2.372528	254.431556	0.000837	0.001368
RS	109	14.064861	2.372528	205.297807	0.000676	0.001109
RS	110	14.723414	2.363843	164.160248	0.000540	0.000891
RS	111	15.412583	2.363843	129.049208	0.000425	0.000703
RS	112	16.133793	2.362044	100.158592	0.000330	0.000548
RS	113	16.888534	2.362044	76.581279	0.000252	0.000420
RS	114	17.678364	2.366122	57.614045	0.000190	0.000317
RS	115	18.504915	2.366122	42.768285	0.000141	0.000236
RS	116	19.369894	2.375053	31.143227	0.000102	0.000173
RS	117	20.275087	2.375053	22.399930	0.000074	0.000124
RS	118	21.222365	2.387842	15.761408	0.000052	0.000088
RS	119	22.213683	2.387842	10.959645	0.000036	0.000061
RS	120	23.251090	2.403985	7.435983	0.000024	0.000042
RS	121	24.336728	2.403985	4.986571	0.000016	0.000028
RS	122	25.472839	2.423318	3.254506	0.000011	0.000018
RS	123	26.661770	2.423318	2.099354	0.000007	0.000012
RS	124	27.905977	2.449703	1.312943	0.000004	0.000007
RS	125	29.208029	2.449703	0.813147	0.000003	0.000005
RS	126	30.570617	2.585888	0.471984	0.000002	0.000003
RS	127	31.996554	2.585888	0.670301	0.000002	0.000004
PA	64*2 0.255389799 0.045711068 31.996553846 2.262896740 0.534727075 0.268398011 0.223978869 0.242890464 0.293312777 0.359563599 0.432757049 0.505956679 0.577871419 0.649382555 0.720352106 0.791113847 0.862278255 0.934085556 1.006940654 1.081498153 1.158081243 1.236385436 1.316230222 1.397794268 1.481083919 1.565884717 1.652289208 1.740919752 1.832323685 1.926613027 2.023231577 2.121186376 2.219120482 2.315552797 2.409041027 2.498278660 2.581988701 2.658919511 2.727835250 2.787478415 2.836634050 2.874172371 2.899117549 2.910757925 2.908731871 2.893154696 2.864703507 2.824618547 2.774758293 2.717515591 2.655695876 2.592280964 2.530069932 2.471290162 2.427416500 2.413939422 2.389034579 2.372528428 2.363843330 2.362044303 2.366122028 2.375053427 2.387842045 2.403984634 2.423318485 2.449703331 2.585888298
//
IT	10305
RD	4
LK	-2115964.645562
QD	-1460.835317 -> -876.205289
RI	0.0341371848
TR	0.248193	0.042713
MT	34.509955
MM	C_pi: 1.488055, n_recomb: 299893.168099
RS	0	0.000000	4.469616	306.229209	0.001021	0.000043
RS	1	0.004711	4.469616	320.343916	0.001068	0.000165
RS	2	0.009645	0.767669	1945.598942	0.006488	0.001391
RS	3	0.014810	0.767669	2023.507753	0.006747	0.002463
RS	4	0.020219	0.303596	5289.954384	0.017639	0.007613
RS	5	0.025883	0.303596	5435.091117	0.018123	0.010487
RS	6	0.031814	0.227834	7409.331318	0.024707	0.015737
RS	7	0.038024	0.227834	7545.990308	0.025162	0.018424
RS	8	0.044527	0.237934	7353.973326	0.024522	0.018991
RS	9	0.051336	0.237934	7479.290377	0.024940	0.020471
RS	10	0.058466	0.285535	6346.448241	0.021162	0.017817
RS	11	0.065932	0.285535	6471.029861	0.021578	0.018464
RS	12	0.073750	0.351641	5365.333989	0.017891	0.015503
RS	13	0.081936	0.351641	5486.820677	0.018296	0.015879
RS	14	0.090507	0.426184	4634.777564	0.015455	0.013459
RS	15	0.099483	0.426184	4750.580551	0.015841	0.013716
RS	16	0.108881	0.500950	4145.492533	0.013823	0.011981
RS	17	0.118722	0.500950	4255.308582	0.014189	0.012282
RS	18	0.129027	0.573846	3814.785494	0.012720	0.011060
RS	19	0.139817	0.573846	3919.295422	0.013069	0.011397
RS	20	0.151116	0.646163	3576.927140	0.011927	0.010457
RS	21	0.162947	0.646163	3676.861443	0.012261	0.010788
RS	22	0.175335	0.717867	3402.501649	0.011346	0.010046
RS	23	0.188307	0.717867	3498.505987	0.011666	0.010398
RS	24	0.201890	0.789290	3271.822679	0.010910	0.009812
RS	25	0.216113	0.789290	3364.403228	0.011219	0.010175
RS	26	0.231006	0.861360	3170.041403	0.010571	0.009680
RS	27	0.246601	0.861360	3259.555552	0.010869	0.010036
RS	28	0.262931	0.934403	3089.342032	0.010301	0.009606
RS	29	0.280030	0.934403	3176.048591	0.010591	0.009962
RS	30	0.297934	1.008851	3023.850539	0.010083	0.009587
RS	31	0.316682	1.008851	3107.925096	0.010363	0.009945
RS	32	0.336314	1.085565	2968.127992	0.009897	0.009601
RS	33	0.356870	1.085565	3049.671774	0.010169	0.009947
RS	34	0.378394	1.165130	2918.935434	0.009733	0.009615
RS	35	0.400933	1.165130	2998.001786	0.009997	0.009943
RS	36	0.424534	1.247173	2876.031355	0.009590	0.009625
RS	37	0.449246	1.247173	2952.651233	0.009846	0.009943
RS	38	0.475123	1.331312	2839.033890	0.009467	0.009645
RS	39	0.502219	1.331312	2913.212202	0.009714	0.009956
RS	40	0.530592	1.417847	2806.109947	0.009357	0.009670
RS	41	0.560301	1.417847	2877.817972	0.009596	0.009968
RS	42	0.591410	1.506849	2776.190616	0.009257	0.009690
RS	43	0.623985	1.506849	2845.373655	0.009488	0.009977
RS	44	0.658094	1.597953	2749.089651	0.009167	0.009714
RS	45	0.693811	1.597953	2815.670413	0.009389	0.009998
RS	46	0.731210	1.691365	2723.589616	0.009082	0.009750
RS	47	0.770371	1.691365	2787.466587	0.009295	0.010028
RS	48	0.811377	1.788311	2697.127678	0.008994	0.009780
RS	49	0.854315	1.788311	2758.184118	0.009197	0.010038
RS	50	0.899276	1.890016	2667.747043	0.008896	0.009776
RS	51	0.946355	1.890016	2725.866414	0.009089	0.010008
RS	52	0.995653	1.996988	2634.933015	0.008786	0.009731
RS	53	1.047272	1.996988	2690.005768	0.008970	0.009937
RS	54	1.101324	2.108662	2599.623492	0.008668	0.009653
RS	55	1.157923	2.108662	2651.540049	0.008842	0.009839
RS	56	1.217188	2.223746	2563.296934	0.008547	0.009558
RS	57	1.279245	2.223746	2611.933719	0.008710	0.009729
RS	58	1.344226	2.340377	2527.529555	0.008428	0.009462
RS	59	1.412268	2.340377	2572.731942	0.008579	0.009624
RS	60	1.483516	2.456569	2493.418888	0.008314	0.009378
RS	61	1.558121	2.456569	2534.987588	0.008453	0.009533
RS	62	1.636241	2.570496	2461.402281	0.008208	0.009311
RS	63	1.718041	2.570496	2499.084658	0.008333	0.009458
RS	64	1.803695	2.680589	2431.326032	0.008107	0.009260
RS	65	1.893385	2.680589	2464.811434	0.008219	0.009397
RS	66	1.987300	2.785334	2402.764869	0.008012	0.009221
RS	67	2.085639	2.785334	2431.678515	0.008108	0.009346
RS	68	2.188612	2.883234	2375.106598	0.007920	0.009191
RS	69	2.296436	2.883234	2399.003225	0.008000	0.009301
RS	70	2.409341	2.972683	2347.668282	0.007828	0.009166
RS	71	2.527564	2.972683	2366.023067	0.007890	0.009258
RS	72	2.651358	3.051971	2319.682065	0.007735	0.009142
RS	73	2.780983	3.051971	2331.880548	0.007776	0.009214
RS	74	2.916716	3.119314	2290.257518	0.007637	0.009115
RS	75	3.058844	3.119314	2295.585571	0.007655	0.009164
RS	76	3.207668	3.172933	2258.314949	0.007530	0.009081
RS	77	3.363503	3.172933	2255.951425	0.007523	0.009105
RS	78	3.526680	3.211166	2222.508150	0.007411	0.009036
RS	79	3.697546	3.211166	2211.524206	0.007374	0.009031
RS	80	3.876461	3.232620	2181.135955	0.007273	0.008973
RS	81	4.063805	3.232620	2160.507973	0.007204	0.008935
RS	82	4.259976	3.236398	2132.038247	0.007109	0.008884
RS	83	4.465390	3.236398	2100.686479	0.007005	0.008807
RS	84	4.680480	3.222272	2072.569501	0.006911	0.008756
RS	85	4.905705	3.222272	2029.434406	0.006767	0.008636
RS	86	5.141541	3.190830	1999.660665	0.006668	0.008575
RS	87	5.388487	3.190830	1943.831557	0.006482	0.008405
RS	88	5.647069	3.143552	1910.023627	0.006369	0.008323
RS	89	5.917832	3.143552	1840.931305	0.006139	0.008096
RS	90	6.201353	3.082873	1800.511248	0.006004	0.007981
RS	91	6.498231	3.082873	1718.190788	0.005729	0.007692
RS	92	6.809096	3.012059	1668.765456	0.005565	0.007529
RS	93	7.134607	3.012059	1574.161380	0.005249	0.007176
RS	94	7.475454	2.934991	1514.063955	0.005049	0.006954
RS	95	7.832359	2.934991	1409.314382	0.004699	0.006541
RS	96	8.206079	2.855797	1338.248858	0.004462	0.006255
RS	97	8.597406	2.855797	1226.834173	0.004091	0.005792
RS	98	9.007171	2.778320	1146.433540	0.003823	0.005448
RS	99	9.436240	2.778320	1033.047141	0.003445	0.004954
RS	100	9.885525	2.705561	947.011506	0.003158	0.004568
RS	101	10.355977	2.705561	837.064141	0.002791	0.004071
RS	102	10.848593	2.650352	747.795151	0.002494	0.003655
RS	103	11.364418	2.650352	647.532330	0.002159	0.003188
RS	104	11.904546	2.633579	558.843162	0.001863	0.002759
RS	105	12.470120	2.633579	474.387566	0.001582	0.002355
RS	106	13.062341	2.603021	402.840637	0.001343	0.002008
RS	107	13.682464	2.603021	334.097901	0.001114	0.001673
RS	108	14.331802	2.582920	275.893480	0.000920	0.001386
RS	109	15.011733	2.582920	223.211781	0.000744	0.001126
RS	110	15.723698	2.572511	179.008824	0.000597	0.000906
RS	111	16.469206	2.572511	141.064292	0.000470	0.000716
RS	112	17.249837	2.570548	109.740062	0.000366	0.000558
RS	113	18.067247	2.570548	84.094420	0.000280	0.000429
RS	114	18.923167	2.575754	63.383873	0.000211	0.000324
RS	115	19.819413	2.575754	47.148972	0.000157	0.000242
RS	116	20.757883	2.586814	34.384614	0.000115	0.000177
RS	117	21.740569	2.586814	24.779699	0.000083	0.000127
RS	118	22.769552	2.602559	17.457093	0.000058	0.000090
RS	119	23.847014	2.602559	12.161527	0.000041	0.000063
RS	120	24.975238	2.622209	8.260140	0.000028	0.000043
RS	121	26.156618	2.622209	5.549283	0.000019	0.000029
RS	122	27.393656	2.645707	3.624932	0.000012	0.000019
RS	123	28.688975	2.645707	2.342471	0.000008	0.000012
RS	124	30.045321	2.677468	1.465999	0.000005	0.000008
RS	125	31.465569	2.677468	0.909612	0.000003	0.000005
RS	126	32.952729	2.839322	0.526981	0.000002	0.000003
RS	127	34.509955	2.839322	0.754390	0.000003	0.000004
PA	64*2 0.248192898 0.042713101 34.509955018 4.469615907 0.767668618 0.303595916 0.227834401 0.237934213 0.285534887 0.351641085 0.426184241 0.500950073 0.573846176 0.646162507 0.717866607 0.789289550 0.861359709 0.934402685 1.008850677 1.085564952 1.165129730 1.247173105 1.331312111 1.417846530 1.506848815 1.597952786 1.691364552 1.788311342 1.890016292 1.996987641 2.108662296 2.223746446 2.340377050 2.456569348 2.570495959 2.680588560 2.785334199 2.883233894 2.972682667 3.051970607 3.119313836 3.172933063 3.211165510 3.232619726 3.236397503 3.222271681 3.190829846 3.143552379 3.082873067 3.012058935 2.934991010 2.855796829 2.778319726 2.705561388 2.650352237 2.633579326 2.603020515 2.582920358 2.572511496 2.570548028 2.575754045 2.586814241 2.602558899 2.622208663 2.645706550 2.677468345 2.839321663
//
IT	10607
RD	5
LK	-2114996.976657
QD	-933.438056 -> -665.543951
RI	0.0307282146
TR	0.243626	0.040668
MT	36.306910
MM	C_pi: 1.542608, n_recomb: 296122.218628
RS	0	0.000000	7.706786	177.029813	0.000598	0.000027
RS	1	0.004753	7.706786	185.345467	0.000626	0.000096
RS	2	0.009732	1.088447	1371.132766	0.004630	0.001007
RS	3	0.014948	1.088447	1429.430240	0.004827	0.001726
RS	4	0.020411	0.345535	4666.716947	0.015759	0.006699
RS	5	0.026135	0.345535	4806.911235	0.016233	0.009201
RS	6	0.032130	0.234664	7253.741587	0.024496	0.015331
RS	7	0.038410	0.234664	7394.141340	0.024970	0.017925
RS	8	0.044989	0.236746	7462.246466	0.025200	0.019183
RS	9	0.051880	0.236746	7588.532651	0.025626	0.020688
RS	10	0.059099	0.282659	6471.054629	0.021853	0.018129
RS	11	0.066661	0.282659	6596.542634	0.022276	0.018788
RS	12	0.074583	0.349699	5443.537509	0.018383	0.015708
RS	13	0.082881	0.349699	5566.388704	0.018798	0.016105
RS	14	0.091573	0.426487	4672.725549	0.015780	0.013571
RS	15	0.100679	0.426487	4789.909734	0.016175	0.013842
RS	16	0.110217	0.503505	4162.123628	0.014055	0.012033
RS	17	0.120209	0.503505	4273.162296	0.014430	0.012342
RS	18	0.130676	0.577721	3825.247834	0.012918	0.011091
RS	19	0.141640	0.577721	3930.861542	0.013274	0.011442
RS	20	0.153126	0.650824	3586.580232	0.012112	0.010491
RS	21	0.165157	0.650824	3687.542966	0.012453	0.010836
RS	22	0.177760	0.722998	3413.284135	0.011527	0.010086
RS	23	0.190962	0.722998	3510.265008	0.011854	0.010449
RS	24	0.204792	0.794538	3285.039676	0.011094	0.009861
RS	25	0.219279	0.794538	3378.559680	0.011409	0.010240
RS	26	0.234454	0.866673	3185.393955	0.010757	0.009743
RS	27	0.250351	0.866673	3275.806109	0.011062	0.010115
RS	28	0.267004	0.939849	3106.194595	0.010490	0.009681
RS	29	0.284448	0.939849	3193.747667	0.010785	0.010054
RS	30	0.302721	1.014468	3041.809690	0.010272	0.009675
RS	31	0.321862	1.014468	3126.670180	0.010559	0.010052
RS	32	0.341914	1.091563	2986.394836	0.010085	0.009703
RS	33	0.362918	1.091563	3068.651680	0.010363	0.010071
RS	34	0.384921	1.171988	2936.227489	0.009916	0.009730
RS	35	0.407970	1.171988	3015.920279	0.010185	0.010080
RS	36	0.432114	1.255243	2891.672876	0.009765	0.009749
RS	37	0.457406	1.255243	2968.825425	0.010026	0.010090
RS	38	0.483900	1.340720	2852.987204	0.009634	0.009780
RS	39	0.511653	1.340720	2927.601864	0.009886	0.010115
RS	40	0.540726	1.428748	2818.276976	0.009517	0.009817
RS	41	0.571180	1.428748	2890.322354	0.009761	0.010140
RS	42	0.603082	1.519437	2786.417897	0.009410	0.009849
RS	43	0.636500	1.519437	2855.836770	0.009644	0.010162
RS	44	0.671506	1.612186	2757.640700	0.009313	0.009886
RS	45	0.708176	1.612186	2824.353580	0.009538	0.010199
RS	46	0.746590	1.707260	2730.557450	0.009221	0.009939
RS	47	0.786829	1.707260	2794.459217	0.009437	0.010247
RS	48	0.828980	1.806523	2701.633279	0.009123	0.009984
RS	49	0.873135	1.806523	2762.606819	0.009329	0.010273
RS	50	0.919389	1.911992	2668.031782	0.009010	0.009987
RS	51	0.967842	1.911992	2725.971381	0.009206	0.010248
RS	52	1.018597	2.024618	2629.139081	0.008879	0.009938
RS	53	1.071765	2.024618	2683.959764	0.009064	0.010171
RS	54	1.127460	2.143903	2586.365982	0.008734	0.009847
RS	55	1.185802	2.143903	2637.993136	0.008908	0.010058
RS	56	1.246917	2.268324	2541.909962	0.008584	0.009733
RS	57	1.310937	2.268324	2590.260200	0.008747	0.009927
RS	58	1.378000	2.395622	2498.036071	0.008436	0.009616
RS	59	1.448251	2.395622	2542.995994	0.008588	0.009800
RS	60	1.521840	2.523446	2456.280735	0.008295	0.009512
RS	61	1.598928	2.523446	2497.692357	0.008435	0.009687
RS	62	1.679679	2.649818	2417.178840	0.008163	0.009424
RS	63	1.764269	2.649818	2454.833760	0.008290	0.009589
RS	64	1.852879	2.773220	2380.471472	0.008039	0.009351
RS	65	1.945701	2.773220	2414.110465	0.008152	0.009503
RS	66	2.042935	2.892203	2345.647582	0.007921	0.009287
RS	67	2.144790	2.892203	2374.956879	0.008020	0.009422
RS	68	2.251487	3.005325	2312.043296	0.007808	0.009227
RS	69	2.363255	3.005325	2336.650653	0.007891	0.009344
RS	70	2.480335	3.110873	2279.067837	0.007696	0.009167
RS	71	2.602981	3.110873	2298.532577	0.007762	0.009263
RS	72	2.731455	3.206884	2246.140773	0.007585	0.009105
RS	73	2.866037	3.206884	2259.941934	0.007632	0.009177
RS	74	3.007015	3.291121	2212.665974	0.007472	0.009038
RS	75	3.154694	3.291121	2220.187417	0.007498	0.009085
RS	76	3.309392	3.361159	2177.945980	0.007355	0.008964
RS	77	3.471443	3.361159	2178.460703	0.007357	0.008983
RS	78	3.641197	3.414525	2141.071376	0.007230	0.008880
RS	79	3.819019	3.414525	2133.728387	0.007206	0.008869
RS	80	4.005293	3.448938	2100.776940	0.007094	0.008783
RS	81	4.200421	3.448938	2084.597673	0.007040	0.008739
RS	82	4.404823	3.462670	2055.263352	0.006941	0.008667
RS	83	4.618941	3.462670	2029.160637	0.006852	0.008586
RS	84	4.843236	3.454812	2002.115490	0.006761	0.008522
RS	85	5.078192	3.454812	1964.946857	0.006636	0.008400
RS	86	5.324316	3.425537	1938.282908	0.006546	0.008337
RS	87	5.582138	3.425537	1888.957151	0.006379	0.008167
RS	88	5.852214	3.376260	1860.203752	0.006282	0.008093
RS	89	6.135128	3.376260	1797.859178	0.006071	0.007871
RS	90	6.431488	3.309775	1764.081616	0.005957	0.007772
RS	91	6.741935	3.309775	1688.355161	0.005702	0.007491
RS	92	7.067138	3.230065	1646.550893	0.005560	0.007352
RS	93	7.407798	3.230065	1557.917354	0.005261	0.007009
RS	94	7.764649	3.142015	1505.594234	0.005084	0.006816
RS	95	8.138462	3.142015	1405.722681	0.004747	0.006414
RS	96	8.530043	3.050878	1341.685669	0.004531	0.006158
RS	97	8.940236	3.050878	1233.687614	0.004166	0.005706
RS	98	9.369926	2.961527	1158.808360	0.003913	0.005388
RS	99	9.820039	2.961527	1047.204277	0.003536	0.004905
RS	100	10.291546	2.877759	964.742247	0.003258	0.004540
RS	101	10.785465	2.877759	855.020697	0.002887	0.004050
RS	102	11.302860	2.813553	767.281983	0.002591	0.003649
RS	103	11.844847	2.813553	666.011844	0.002249	0.003185
RS	104	12.412595	2.792346	576.822836	0.001948	0.002769
RS	105	13.007328	2.792346	490.723721	0.001657	0.002362
RS	106	13.630330	2.758369	417.840896	0.001411	0.002018
RS	107	14.282944	2.758369	347.253780	0.001173	0.001683
RS	108	14.966577	2.735315	287.506623	0.000971	0.001397
RS	109	15.682703	2.735315	233.040224	0.000787	0.001136
RS	110	16.432868	2.723441	187.282238	0.000632	0.000915
RS	111	17.218688	2.723441	147.833066	0.000499	0.000724
RS	112	18.041859	2.721259	115.196840	0.000389	0.000565
RS	113	18.904156	2.721259	88.412768	0.000299	0.000435
RS	114	19.807439	2.727254	66.726837	0.000225	0.000329
RS	115	20.753656	2.727254	49.707417	0.000168	0.000245
RS	116	21.744847	2.739900	36.289117	0.000123	0.000179
RS	117	22.783150	2.739900	26.188073	0.000088	0.000130
RS	118	23.870804	2.757837	18.465656	0.000062	0.000092
RS	119	25.010156	2.757837	12.881155	0.000043	0.000064
RS	120	26.203661	2.780184	8.755526	0.000030	0.000044
RS	121	27.453895	2.780184	5.889713	0.000020	0.000029
RS	122	28.763554	2.806827	3.849884	0.000013	0.000019
RS	123	30.135462	2.806827	2.491045	0.000008	0.000012
RS	124	31.572578	2.842527	1.559898	0.000005	0.000008
RS	125	33.078001	2.842527	0.969151	0.000003	0.000005
RS	126	34.654978	3.022624	0.560954	0.000002	0.000003
RS	127	36.306910	3.022624	0.807130	0.000003	0.000004
PA	64*2 0.243626042 0.040668255 36.306909692 7.706786195 1.088446651 0.345535441 0.234663723 0.236746103 0.282659050 0.349698732 0.426487039 0.503504566 0.577720794 0.650823660 0.722998451 0.794537550 0.866672891 0.939849185 1.014467504 1.091563337 1.171987775 1.255243163 1.340720129 1.428748351 1.519437312 1.612186260 1.707259968 1.806523167 1.911991884 2.024617777 2.143902658 2.268324188 2.395622462 2.523445978 2.649817652 2.773220020 2.892202529 3.005324569 3.110873334 3.206883635 3.291120983 3.361158932 3.414524586 3.448938296 3.462669644 3.454811566 3.425537398 3.376260324 3.309774895 3.230064778 3.142015336 3.050878417 2.961527159 2.877759114 2.813553194 2.792346152 2.758368740 2.735315161 2.723440858 2.721259232 2.727254395 2.739900112 2.757837382 2.780184347 2.806826854 2.842526709 3.022623520
//
IT	10555
RD	6
LK	-2114531.828460
QD	-741.238170 -> -587.699599
RI	0.0284287571
TR	0.240616	0.039162
MT	37.630276
MM	C_pi: 1.579624, n_recomb: 292120.463459
RS	0	0.000000	11.497824	117.843328	0.000403	0.000019
RS	1	0.004783	11.497824	123.438482	0.000423	0.000065
RS	2	0.009794	1.499778	989.730740	0.003388	0.000753
RS	3	0.015045	1.499778	1033.462688	0.003538	0.001248
RS	4	0.020547	0.389705	4129.687043	0.014137	0.005972
RS	5	0.026312	0.389705	4262.634785	0.014592	0.008174
RS	6	0.032353	0.241006	7074.025565	0.024216	0.015020
RS	7	0.038683	0.241006	7216.600570	0.024704	0.017532
RS	8	0.045315	0.235732	7514.723169	0.025725	0.019402
RS	9	0.052265	0.235732	7641.066853	0.026157	0.020918
RS	10	0.059547	0.280539	6536.013962	0.022374	0.018422
RS	11	0.067178	0.280539	6661.540320	0.022804	0.019083
RS	12	0.075173	0.349004	5466.260068	0.018712	0.015877
RS	13	0.083551	0.349004	5589.573595	0.019134	0.016282
RS	14	0.092329	0.428460	4661.633920	0.015958	0.013641
RS	15	0.101527	0.428460	4779.268078	0.016361	0.013919
RS	16	0.111165	0.508118	4135.011608	0.014155	0.012047
RS	17	0.121264	0.508118	4246.350715	0.014536	0.012358
RS	18	0.131846	0.583906	3796.391376	0.012996	0.011089
RS	19	0.142934	0.583906	3902.226783	0.013358	0.011446
RS	20	0.154553	0.657923	3560.661726	0.012189	0.010496
RS	21	0.166727	0.657923	3661.825110	0.012535	0.010845
RS	22	0.179483	0.730638	3391.457421	0.011610	0.010097
RS	23	0.192850	0.730638	3488.644914	0.011942	0.010463
RS	24	0.206855	0.802277	3268.209761	0.011188	0.009881
RS	25	0.221531	0.802277	3361.959148	0.011509	0.010264
RS	26	0.236908	0.874389	3172.999899	0.010862	0.009774
RS	27	0.253021	0.874389	3263.659513	0.011172	0.010152
RS	28	0.269904	0.947547	3097.396186	0.010603	0.009722
RS	29	0.287595	0.947547	3185.203725	0.010904	0.010101
RS	30	0.306132	1.022072	3036.201978	0.010394	0.009725
RS	31	0.325555	1.022072	3121.314716	0.010685	0.010109
RS	32	0.345907	1.099142	2983.270825	0.010212	0.009764
RS	33	0.367233	1.099142	3065.764942	0.010495	0.010140
RS	34	0.389579	1.179883	2934.346508	0.010045	0.009798
RS	35	0.412993	1.179883	3014.246216	0.010319	0.010157
RS	36	0.437527	1.263652	2890.399607	0.009895	0.009823
RS	37	0.463234	1.263652	2967.719569	0.010159	0.010173
RS	38	0.490171	1.349537	2852.434802	0.009765	0.009860
RS	39	0.518396	1.349537	2927.172517	0.010020	0.010206
RS	40	0.547971	1.437860	2818.520918	0.009648	0.009906
RS	41	0.578961	1.437860	2890.638558	0.009895	0.010240
RS	42	0.611432	1.528694	2787.538269	0.009542	0.009948
RS	43	0.645457	1.528694	2856.970675	0.009780	0.010273
RS	44	0.681109	1.621153	2760.128138	0.009449	0.009998
RS	45	0.718466	1.621153	2826.785647	0.009677	0.010325
RS	46	0.757609	1.715472	2734.782103	0.009362	0.010068
RS	47	0.798624	1.715472	2798.545062	0.009580	0.010393
RS	48	0.841601	1.814142	2706.894613	0.009266	0.010130
RS	49	0.886634	1.814142	2767.632363	0.009474	0.010436
RS	50	0.933820	1.919957	2672.638691	0.009149	0.010144
RS	51	0.983263	1.919957	2730.242405	0.009346	0.010421
RS	52	1.035070	2.034341	2631.150080	0.009007	0.010097
RS	53	1.089355	2.034341	2685.545319	0.009193	0.010346
RS	54	1.146236	2.156845	2584.271866	0.008847	0.010000
RS	55	1.205838	2.156845	2635.403812	0.009022	0.010227
RS	56	1.268290	2.285697	2534.907184	0.008678	0.009877
RS	57	1.333729	2.285697	2582.715104	0.008841	0.010087
RS	58	1.402298	2.418254	2485.976893	0.008510	0.009750
RS	59	1.474146	2.418254	2530.368211	0.008662	0.009950
RS	60	1.549430	2.551884	2439.365375	0.008351	0.009636
RS	61	1.628314	2.551884	2480.200889	0.008490	0.009827
RS	62	1.710972	2.684610	2395.590079	0.008201	0.009539
RS	63	1.797582	2.684610	2432.682245	0.008328	0.009719
RS	64	1.888334	2.815166	2354.170338	0.008059	0.009455
RS	65	1.983427	2.815166	2387.288452	0.008172	0.009619
RS	66	2.083068	2.942460	2314.355485	0.007923	0.009376
RS	67	2.187474	2.942460	2343.226776	0.008021	0.009522
RS	68	2.296873	3.065335	2275.378664	0.007789	0.009296
RS	69	2.411504	3.065335	2299.686494	0.007872	0.009420
RS	70	2.531618	3.182265	2236.654580	0.007657	0.009211
RS	71	2.657476	3.182265	2256.030231	0.007723	0.009312
RS	72	2.789353	3.291287	2197.748840	0.007523	0.009119
RS	73	2.927537	3.291287	2211.759135	0.007571	0.009193
RS	74	3.072330	3.389898	2158.363153	0.007389	0.009017
RS	75	3.224048	3.389898	2166.491939	0.007416	0.009063
RS	76	3.383022	3.475145	2118.201159	0.007251	0.008906
RS	77	3.549599	3.475145	2119.828017	0.007257	0.008923
RS	78	3.724142	3.543746	2076.849678	0.007110	0.008785
RS	79	3.907033	3.543746	2071.226815	0.007090	0.008771
RS	80	4.098671	3.592458	2033.549566	0.006961	0.008653
RS	81	4.299473	3.592458	2019.786409	0.006914	0.008607
RS	82	4.509880	3.618530	1986.978762	0.006802	0.008508
RS	83	4.730349	3.618530	1964.044828	0.006723	0.008426
RS	84	4.961362	3.620097	1935.124894	0.006624	0.008342
RS	85	5.203423	3.620097	1901.882183	0.006511	0.008220
RS	86	5.457061	3.596629	1875.171944	0.006419	0.008146
RS	87	5.722830	3.596629	1830.460167	0.006266	0.007979
RS	88	6.001308	3.549179	1803.569297	0.006174	0.007903
RS	89	6.293106	3.549179	1746.363659	0.005978	0.007686
RS	90	6.598858	3.480655	1716.213180	0.005875	0.007593
RS	91	6.919233	3.480655	1645.885890	0.005634	0.007321
RS	92	7.254930	3.395601	1609.082189	0.005508	0.007195
RS	93	7.606682	3.395601	1525.755883	0.005223	0.006864
RS	94	7.975257	3.299794	1479.197986	0.005064	0.006689
RS	95	8.361459	3.299794	1384.146020	0.004738	0.006299
RS	96	8.766131	3.199585	1325.883954	0.004539	0.006064
RS	97	9.190157	3.199585	1221.855901	0.004183	0.005624
RS	98	9.634462	3.100850	1152.059290	0.003944	0.005327
RS	99	10.100016	3.100850	1043.328182	0.003572	0.004853
RS	100	10.587835	3.008200	964.744485	0.003303	0.004506
RS	101	11.098985	3.008200	856.730557	0.002933	0.004023
RS	102	11.634580	2.936611	771.456796	0.002641	0.003635
RS	103	12.195790	2.936611	670.844845	0.002296	0.003176
RS	104	12.783840	2.911611	582.585493	0.001994	0.002767
RS	105	13.400015	2.911611	496.438038	0.001699	0.002363
RS	106	14.045657	2.874755	423.590081	0.001450	0.002022
RS	107	14.722178	2.874755	352.573713	0.001207	0.001688
RS	108	15.431054	2.849182	292.498575	0.001001	0.001404
RS	109	16.173832	2.849182	237.414899	0.000813	0.001142
RS	110	16.952134	2.836004	191.105274	0.000654	0.000921
RS	111	17.767658	2.836004	151.040146	0.000517	0.000729
RS	112	18.622184	2.833517	117.846906	0.000403	0.000570
RS	113	19.517579	2.833517	90.550777	0.000310	0.000439
RS	114	20.455797	2.840059	68.409553	0.000234	0.000332
RS	115	21.438885	2.840059	51.015894	0.000175	0.000248
RS	116	22.468989	2.853867	37.275270	0.000128	0.000181
RS	117	23.548359	2.853867	26.927380	0.000092	0.000131
RS	118	24.679350	2.873477	19.000064	0.000065	0.000093
RS	119	25.864431	2.873477	13.267207	0.000045	0.000065
RS	120	27.106188	2.897833	9.023512	0.000031	0.000044
RS	121	28.407334	2.897833	6.075949	0.000021	0.000030
RS	122	29.770706	2.926887	3.973772	0.000014	0.000019
RS	123	31.199283	2.926887	2.573748	0.000009	0.000013
RS	124	32.696182	2.965503	1.612525	0.000006	0.000008
RS	125	34.264671	2.965503	1.002853	0.000003	0.000005
RS	126	35.908173	3.158193	0.580303	0.000002	0.000003
RS	127	37.630276	3.158193	0.837677	0.000003	0.000004
PA	64*2 0.240616311 0.039161952 37.630275941 11.497823894 1.499778041 0.389705082 0.241006010 0.235731905 0.280539193 0.349004388 0.428459678 0.508118130 0.583906393 0.657922928 0.730638167 0.802277005 0.874389316 0.947546696 1.022071831 1.099141788 1.179883170 1.263651545 1.349537426 1.437859794 1.528693833 1.621152964 1.715472458 1.814141542 1.919956572 2.034341416 2.156844881 2.285697188 2.418254142 2.551884127 2.684610256 2.815165735 2.942460042 3.065334988 3.182265447 3.291287221 3.389897675 3.475144767 3.543746100 3.592457672 3.618529670 3.620096750 3.596628711 3.549179297 3.480655483 3.395600916 3.299793902 3.199585231 3.100850063 3.008199838 2.936610727 2.911610769 2.874755047 2.849181848 2.836004185 2.833516989 2.840058570 2.853866862 2.873476681 2.897833333 2.926886795 2.965503332 3.158193024
//
IT	10423
RD	7
LK	-2114254.360108
QD	-658.100346 -> -554.214548
RI	0.0269223867
TR	0.238549	0.037980
MT	38.644300
MM	C_pi: 1.604977, n_recomb: 287977.462283
RS	0	0.000000	15.004079	89.474904	0.000311	0.000015
RS	1	0.004804	15.004079	93.751666	0.000326	0.000050
RS	2	0.009840	2.004316	734.513369	0.002551	0.000581
RS	3	0.015117	2.004316	767.808543	0.002666	0.000931
RS	4	0.020648	0.434685	3681.114051	0.012783	0.005384
RS	5	0.026444	0.434685	3806.078836	0.013217	0.007342
RS	6	0.032519	0.246167	6905.747266	0.023980	0.014782
RS	7	0.038886	0.246167	7049.250639	0.024478	0.017221
RS	8	0.045558	0.234150	7549.980528	0.026217	0.019637
RS	9	0.052551	0.234150	7675.445493	0.026653	0.021161
RS	10	0.059881	0.278179	6575.333518	0.022833	0.018694
RS	11	0.067562	0.278179	6700.131118	0.023266	0.019358
RS	12	0.075612	0.348235	5463.027716	0.018970	0.016015
RS	13	0.084050	0.348235	5586.118799	0.019398	0.016430
RS	14	0.092892	0.430452	4627.216191	0.016068	0.013682
RS	15	0.102159	0.430452	4744.643991	0.016476	0.013967
RS	16	0.111872	0.512835	4086.957648	0.014192	0.012038
RS	17	0.122051	0.512835	4197.965227	0.014577	0.012351
RS	18	0.132719	0.590243	3748.201406	0.013016	0.011070
RS	19	0.143900	0.590243	3853.656161	0.013382	0.011431
RS	20	0.155618	0.665173	3516.628105	0.012211	0.010485
RS	21	0.167899	0.665173	3617.421373	0.012561	0.010837
RS	22	0.180770	0.738478	3352.085039	0.011640	0.010094
RS	23	0.194260	0.738478	3448.935854	0.011976	0.010460
RS	24	0.208397	0.810262	3234.205989	0.011231	0.009888
RS	25	0.223214	0.810262	3327.668365	0.011555	0.010272
RS	26	0.238742	0.882420	3143.641216	0.010916	0.009791
RS	27	0.255017	0.882420	3234.057764	0.011230	0.010169
RS	28	0.272073	0.955662	3071.725600	0.010667	0.009747
RS	29	0.289949	0.955662	3159.322705	0.010971	0.010126
RS	30	0.308684	1.030164	3013.924997	0.010466	0.009756
RS	31	0.328319	1.030164	3098.852950	0.010761	0.010142
RS	32	0.348897	1.107275	2963.717452	0.010291	0.009802
RS	33	0.370464	1.107275	3046.041036	0.010577	0.010181
RS	34	0.393067	1.188374	2916.389126	0.010127	0.009841
RS	35	0.416756	1.188374	2996.118957	0.010404	0.010202
RS	36	0.441583	1.272675	2873.462914	0.009978	0.009868
RS	37	0.467603	1.272675	2950.606097	0.010246	0.010220
RS	38	0.494873	1.358919	2836.763181	0.009851	0.009908
RS	39	0.523453	1.358919	2911.314348	0.010110	0.010257
RS	40	0.553407	1.447347	2804.420539	0.009738	0.009960
RS	41	0.584799	1.447347	2876.337042	0.009988	0.010297
RS	42	0.617700	1.537998	2775.276725	0.009637	0.010008
RS	43	0.652181	1.537998	2844.485782	0.009877	0.010338
RS	44	0.688319	1.629615	2750.465889	0.009551	0.010069
RS	45	0.726193	1.629615	2816.866656	0.009782	0.010402
RS	46	0.765887	1.722349	2728.386112	0.009474	0.010155
RS	47	0.807488	1.722349	2791.841006	0.009695	0.010487
RS	48	0.851087	1.819264	2703.377759	0.009387	0.010233
RS	49	0.896781	1.819264	2763.736702	0.009597	0.010548
RS	50	0.944671	1.923950	2670.511797	0.009273	0.010259
RS	51	0.994861	1.923950	2727.655821	0.009472	0.010545
RS	52	1.047463	2.038282	2628.596570	0.009128	0.010216
RS	53	1.102592	2.038282	2682.454319	0.009315	0.010474
RS	54	1.160369	2.161765	2579.923729	0.008959	0.010118
RS	55	1.220923	2.161765	2630.451204	0.009134	0.010354
RS	56	1.284385	2.292348	2528.048506	0.008779	0.009990
RS	57	1.350897	2.292348	2575.196799	0.008942	0.010211
RS	58	1.420604	2.426965	2476.510687	0.008600	0.009860
RS	59	1.493660	2.426965	2520.194781	0.008751	0.010070
RS	60	1.570226	2.562704	2427.483291	0.008429	0.009743
RS	61	1.650471	2.562704	2467.567246	0.008569	0.009945
RS	62	1.734571	2.697670	2381.357939	0.008269	0.009646
RS	63	1.822711	2.697670	2417.658531	0.008395	0.009836
RS	64	1.915087	2.830974	2337.321918	0.008116	0.009558
RS	65	2.011900	2.830974	2369.620527	0.008228	0.009733
RS	66	2.113364	2.962036	2294.294752	0.007967	0.009473
RS	67	2.219703	2.962036	2322.344009	0.008064	0.009627
RS	68	2.331152	3.090195	2251.303072	0.007818	0.009381
RS	69	2.447954	3.090195	2274.828676	0.007899	0.009512
RS	70	2.570369	3.214347	2207.690917	0.007666	0.009279
RS	71	2.698664	3.214347	2226.385873	0.007731	0.009384
RS	72	2.833124	3.332713	2163.154520	0.007512	0.009162
RS	73	2.974043	3.332713	2176.665478	0.007558	0.009239
RS	74	3.121733	3.442771	2117.646948	0.007354	0.009031
RS	75	3.276519	3.442771	2125.554187	0.007381	0.009078
RS	76	3.438741	3.541232	2071.264159	0.007192	0.008886
RS	77	3.608757	3.541232	2073.055259	0.007199	0.008903
RS	78	3.786941	3.624113	2024.106768	0.007029	0.008730
RS	79	3.973686	3.624113	2019.144804	0.007011	0.008715
RS	80	4.169403	3.687200	1975.966479	0.006862	0.008565
RS	81	4.374523	3.687200	1963.464575	0.006818	0.008517
RS	82	4.589497	3.726637	1926.050250	0.006688	0.008390
RS	83	4.814801	3.726637	1905.061985	0.006615	0.008307
RS	84	5.050928	3.739446	1872.812825	0.006503	0.008201
RS	85	5.298400	3.739446	1842.248128	0.006397	0.008079
RS	86	5.557762	3.724138	1813.795352	0.006298	0.007989
RS	87	5.829584	3.724138	1772.485037	0.006155	0.007825
RS	88	6.114466	3.681165	1745.608213	0.006062	0.007741
RS	89	6.413035	3.681165	1692.441951	0.005877	0.007529
RS	90	6.725949	3.613302	1664.052842	0.005778	0.007437
RS	91	7.053896	3.613302	1598.225692	0.005550	0.007173
RS	92	7.397599	3.525499	1564.685193	0.005433	0.007055
RS	93	7.757815	3.525499	1486.054409	0.005160	0.006733
RS	94	8.135337	3.424330	1443.806172	0.005014	0.006572
RS	95	8.530997	3.424330	1353.317680	0.004699	0.006193
RS	96	8.945666	3.317162	1299.806090	0.004514	0.005974
RS	97	9.380258	3.317162	1199.874216	0.004167	0.005545
RS	98	9.835729	3.210876	1134.631578	0.003940	0.005264
RS	99	10.313083	3.210876	1029.258367	0.003574	0.004800
RS	100	10.813371	3.110893	954.517282	0.003315	0.004468
RS	101	11.337695	3.110893	848.978010	0.002948	0.003992
RS	102	11.887209	3.033111	766.569376	0.002662	0.003616
RS	103	12.463125	3.033111	667.543106	0.002318	0.003161
RS	104	13.066710	3.004802	580.987967	0.002017	0.002759
RS	105	13.699294	3.004802	495.715364	0.001721	0.002359
RS	106	14.362269	2.965471	423.689022	0.001471	0.002021
RS	107	15.057097	2.965471	353.083460	0.001226	0.001689
RS	108	15.785307	2.937696	293.399122	0.001019	0.001406
RS	109	16.548504	2.937696	238.405131	0.000828	0.001145
RS	110	17.348368	2.923334	192.153051	0.000667	0.000924
RS	111	18.186660	2.923334	152.017873	0.000528	0.000733
RS	112	19.065228	2.920515	118.732617	0.000412	0.000573
RS	113	19.986005	2.920515	91.313922	0.000317	0.000441
RS	114	20.951021	2.927405	69.043227	0.000240	0.000334
RS	115	21.962400	2.927405	51.532125	0.000179	0.000250
RS	116	23.022369	2.942081	37.678036	0.000131	0.000183
RS	117	24.133265	2.942081	27.240405	0.000095	0.000132
RS	118	25.297532	2.962997	19.231810	0.000067	0.000093
RS	119	26.517735	2.962997	13.439711	0.000047	0.000065
RS	120	27.796563	2.988982	9.145431	0.000032	0.000045
RS	121	29.136830	2.988982	6.162943	0.000021	0.000030
RS	122	30.541489	3.019883	4.032623	0.000014	0.000020
RS	123	32.013634	3.019883	2.613952	0.000009	0.000013
RS	124	33.556508	3.060791	1.638460	0.000006	0.000008
RS	125	35.173507	3.060791	1.019815	0.000004	0.000005
RS	126	36.868193	3.262480	0.590162	0.000002	0.000003
RS	127	38.644300	3.262480	0.853811	0.000003	0.000004
PA	64*2 0.238548833 0.037980026 38.644299795 15.004079110 2.004316295 0.434684789 0.246167095 0.234150131 0.278179196 0.348234870 0.430451861 0.512835024 0.590243421 0.665173359 0.738478458 0.810261703 0.882420439 0.955661933 1.030164474 1.107274952 1.188374112 1.272675424 1.358918509 1.447347472 1.537997998 1.629614506 1.722348574 1.819264369 1.923950012 2.038281758 2.161765051 2.292347791 2.426964761 2.562704208 2.697670059 2.830973550 2.962035735 3.090194997 3.214346791 3.332713316 3.442771073 3.541232358 3.624112504 3.687199520 3.726636839 3.739445986 3.724137708 3.681164673 3.613302496 3.525498739 3.424330458 3.317161847 3.210875686 3.110892940 3.033111376 3.004801940 2.965471189 2.937695721 2.923333801 2.920514653 2.927404693 2.942081291 2.962997421 2.988982033 3.019882860 3.060790620 3.262480196
//
IT	10536
RD	8
LK	-2114061.399067
QD	-616.467488 -> -538.262217
RI	0.0259338269
TR	0.237162	0.037026
MT	39.420557
MM	C_pi: 1.622141, n_recomb: 283868.196326
RS	0	0.000000	17.466159	76.058336	0.000268	0.000013
RS	1	0.004821	17.466159	79.709700	0.000281	0.000043
RS	2	0.009874	2.603553	559.920886	0.001972	0.000460
RS	3	0.015171	2.603553	585.750751	0.002063	0.000714
RS	4	0.020723	0.480268	3305.191494	0.011643	0.004895
RS	5	0.026543	0.480268	3422.178494	0.012056	0.006651
RS	6	0.032643	0.250282	6753.928294	0.023792	0.014590
RS	7	0.039038	0.250282	6897.543392	0.024298	0.016968
RS	8	0.045740	0.232076	7579.006615	0.026699	0.019874
RS	9	0.052766	0.232076	7702.903178	0.027135	0.021406
RS	10	0.060131	0.275514	6601.910584	0.023257	0.018942
RS	11	0.067850	0.275514	6725.432696	0.023692	0.019614
RS	12	0.075942	0.347150	5447.197990	0.019189	0.016128
RS	13	0.084424	0.347150	5569.608070	0.019620	0.016555
RS	14	0.093314	0.432014	4582.633914	0.016144	0.013703
RS	15	0.102634	0.432014	4699.435657	0.016555	0.013997
RS	16	0.112402	0.517018	4030.440952	0.014198	0.012015
RS	17	0.122642	0.517018	4140.724572	0.014587	0.012333
RS	18	0.133375	0.595898	3692.636642	0.013008	0.011042
RS	19	0.144625	0.595898	3797.343954	0.013377	0.011409
RS	20	0.156418	0.671609	3465.651118	0.012209	0.010468
RS	21	0.168779	0.671609	3565.727847	0.012561	0.010823
RS	22	0.181737	0.745408	3305.806081	0.011646	0.010086
RS	23	0.195319	0.745408	3401.988785	0.011984	0.010452
RS	24	0.209555	0.817304	3192.969987	0.011248	0.009889
RS	25	0.224478	0.817304	3285.824513	0.011575	0.010275
RS	26	0.240121	0.889522	3106.618247	0.010944	0.009802
RS	27	0.256517	0.889522	3196.479982	0.011260	0.010181
RS	28	0.273704	0.962899	3037.927178	0.010702	0.009763
RS	29	0.291720	0.962899	3125.011229	0.011009	0.010143
RS	30	0.310604	1.037490	2982.969339	0.010508	0.009779
RS	31	0.330398	1.037490	3067.419504	0.010806	0.010165
RS	32	0.351147	1.114759	2935.037415	0.010339	0.009830
RS	33	0.372895	1.114759	3016.909586	0.010628	0.010210
RS	34	0.395693	1.196373	2888.895888	0.010177	0.009871
RS	35	0.419589	1.196373	2968.189133	0.010456	0.010232
RS	36	0.444637	1.281395	2846.630966	0.010028	0.009897
RS	37	0.470893	1.281395	2923.347394	0.010298	0.010249
RS	38	0.498415	1.368174	2810.937205	0.009902	0.009938
RS	39	0.527263	1.368174	2885.071786	0.010163	0.010286
RS	40	0.557502	1.456888	2779.980436	0.009793	0.009991
RS	41	0.589199	1.456888	2851.488711	0.010045	0.010330
RS	42	0.622424	1.547467	2752.674458	0.009697	0.010044
RS	43	0.657250	1.547467	2821.479090	0.009939	0.010374
RS	44	0.693755	1.638263	2730.637622	0.009619	0.010113
RS	45	0.732021	1.638263	2796.628932	0.009852	0.010448
RS	46	0.772131	1.729249	2712.300705	0.009555	0.010213
RS	47	0.814174	1.729249	2775.323950	0.009777	0.010549
RS	48	0.858245	1.824079	2690.906952	0.009479	0.010307
RS	49	0.904440	1.824079	2750.791146	0.009690	0.010626
RS	50	0.952862	1.927143	2660.375041	0.009372	0.010344
RS	51	1.003618	1.927143	2716.988313	0.009571	0.010634
RS	52	1.056821	2.040677	2619.239077	0.009227	0.010305
RS	53	1.112589	2.040677	2672.509010	0.009415	0.010567
RS	54	1.171045	2.164115	2570.174043	0.009054	0.010207
RS	55	1.232320	2.164115	2620.062228	0.009230	0.010448
RS	56	1.296548	2.295052	2517.377257	0.008868	0.010078
RS	57	1.363873	2.295052	2563.839587	0.009032	0.010304
RS	58	1.434443	2.429937	2464.983795	0.008684	0.009947
RS	59	1.508415	2.429937	2507.933634	0.008835	0.010164
RS	60	1.585953	2.565534	2415.417198	0.008509	0.009833
RS	61	1.667230	2.565534	2454.710467	0.008647	0.010042
RS	62	1.752424	2.700047	2368.866317	0.008345	0.009739
RS	63	1.841725	2.700047	2404.311248	0.008470	0.009937
RS	64	1.935332	2.833031	2324.091790	0.008187	0.009655
RS	65	2.033451	2.833031	2355.468568	0.008298	0.009837
RS	66	2.136300	2.964522	2279.586272	0.008030	0.009569
RS	67	2.244107	2.964522	2306.660356	0.008126	0.009730
RS	68	2.357112	3.094465	2234.097650	0.007870	0.009473
RS	69	2.475564	3.094465	2256.625651	0.007950	0.009609
RS	70	2.599727	3.222326	2186.831652	0.007704	0.009358
RS	71	2.729875	3.222326	2204.558704	0.007766	0.009467
RS	72	2.866297	3.346720	2137.542080	0.007530	0.009223
RS	73	3.009296	3.346720	2150.187816	0.007575	0.009302
RS	74	3.159189	3.465317	2086.391130	0.007350	0.009067
RS	75	3.316307	3.465317	2093.628065	0.007375	0.009115
RS	76	3.481000	3.574650	2033.876003	0.007165	0.008892
RS	77	3.653633	3.574650	2035.296713	0.007170	0.008908
RS	78	3.834587	3.670205	1980.598395	0.006977	0.008704
RS	79	4.024266	3.670205	1975.676803	0.006960	0.008687
RS	80	4.223088	3.746902	1926.906982	0.006788	0.008506
RS	81	4.431495	3.746902	1914.964084	0.006746	0.008457
RS	82	4.649949	3.799778	1872.559612	0.006597	0.008301
RS	83	4.878934	3.799778	1852.743547	0.006527	0.008217
RS	84	5.118957	3.824636	1816.519578	0.006399	0.008087
RS	85	5.370552	3.824636	1787.807487	0.006298	0.007966
RS	86	5.634276	3.818873	1756.730454	0.006189	0.007858
RS	87	5.910714	3.818873	1717.976482	0.006052	0.007697
RS	88	6.200477	3.782130	1690.050510	0.005954	0.007601
RS	89	6.504210	3.782130	1640.104653	0.005778	0.007395
RS	90	6.822585	3.716835	1612.312745	0.005680	0.007299
RS	91	7.156308	3.716835	1550.250220	0.005461	0.007041
RS	92	7.506120	3.628176	1518.806783	0.005350	0.006928
RS	93	7.872795	3.628176	1444.281932	0.005088	0.006614
RS	94	8.257146	3.523421	1405.289189	0.004950	0.006463
RS	95	8.660027	3.523421	1318.976361	0.004646	0.006093
RS	96	9.082329	3.410899	1269.376166	0.004472	0.005888
RS	97	9.524990	3.410899	1173.390336	0.004134	0.005468
RS	98	9.988991	3.298459	1112.159576	0.003918	0.005202
RS	99	10.475360	3.298459	1010.233738	0.003559	0.004747
RS	100	10.985175	3.192328	939.111436	0.003308	0.004427
RS	101	11.519568	3.192328	836.341445	0.002946	0.003959
RS	102	12.079723	3.109245	756.876285	0.002666	0.003593
RS	103	12.666882	3.109245	659.866695	0.002325	0.003143
RS	104	13.282346	3.077967	575.365738	0.002027	0.002748
RS	105	13.927481	3.077967	491.433630	0.001731	0.002351
RS	106	14.603716	3.036472	420.625264	0.001482	0.002017
RS	107	15.312552	3.036472	350.876073	0.001236	0.001687
RS	108	16.055558	3.006722	291.965906	0.001029	0.001406
RS	109	16.834384	3.006722	237.450333	0.000836	0.001146
RS	110	17.650755	2.991247	191.594793	0.000675	0.000926
RS	111	18.506481	2.991247	151.697221	0.000534	0.000734
RS	112	19.403460	2.988037	118.586092	0.000418	0.000575
RS	113	20.343681	2.988037	91.268028	0.000322	0.000443
RS	114	21.329228	2.995135	69.056555	0.000243	0.000335
RS	115	22.362286	2.995135	51.577594	0.000182	0.000251
RS	116	23.445145	3.010447	37.733082	0.000133	0.000184
RS	117	24.580207	3.010447	27.298269	0.000096	0.000133
RS	118	25.769988	3.032324	19.282273	0.000068	0.000094
RS	119	27.017126	3.032324	13.483720	0.000047	0.000066
RS	120	28.324385	3.059569	9.179381	0.000032	0.000045
RS	121	29.694665	3.059569	6.189866	0.000022	0.000030
RS	122	31.131003	3.091938	4.051936	0.000014	0.000020
RS	123	32.636584	3.091938	2.628223	0.000009	0.000013
RS	124	34.214745	3.134514	1.648136	0.000006	0.000008
RS	125	35.868987	3.134514	1.026522	0.000004	0.000005
RS	126	37.602976	3.342253	0.594238	0.000002	0.000003
RS	127	39.420557	3.342253	0.860937	0.000003	0.000004
PA	64*2 0.237162461 0.037025831 39.420557202 17.466158930 2.603552918 0.480268249 0.250282494 0.232075647 0.275513804 0.347149558 0.432013855 0.517018104 0.595898314 0.671608928 0.745408454 0.817304326 0.889522210 0.962899283 1.037489557 1.114758680 1.196373098 1.281394773 1.368174296 1.456888093 1.547467331 1.638263192 1.729248967 1.824078954 1.927142602 2.040676589 2.164115298 2.295052062 2.429936622 2.565534343 2.700047233 2.833030818 2.964521574 3.094465258 3.222326132 3.346720186 3.465317373 3.574649578 3.670204694 3.746901626 3.799778115 3.824635696 3.818873473 3.782130455 3.716834545 3.628176281 3.523421472 3.410899280 3.298458719 3.192328048 3.109245342 3.077966501 3.036471896 3.006721664 2.991247249 2.988036911 2.995135280 3.010447105 3.032323992 3.059569346 3.091938277 3.134514277 3.342253295
//
IT	9258
RD	9
LK	-2113912.480517
QD	-592.877473 -> -530.128911
RI	0.0253326293
TR	0.236093	0.036199
MT	40.078459
MM	C_pi: 1.634718, n_recomb: 279804.823007
RS	0	0.000000	18.482997	71.076438	0.000254	0.000013
RS	1	0.004834	18.482997	74.499287	0.000266	0.000041
RS	2	0.009903	3.296112	437.580178	0.001564	0.000372
RS	3	0.015216	3.296112	458.023025	0.001637	0.000562
RS	4	0.020786	0.526471	2987.376446	0.010677	0.004484
RS	5	0.026625	0.526471	3096.760995	0.011068	0.006070
RS	6	0.032747	0.253609	6616.984830	0.023649	0.014436
RS	7	0.039164	0.253609	6760.229140	0.024161	0.016757
RS	8	0.045892	0.229729	7604.067730	0.027176	0.020111
RS	9	0.052945	0.229729	7725.960137	0.027612	0.021649
RS	10	0.060339	0.272717	6619.933120	0.023659	0.019170
RS	11	0.068090	0.272717	6741.847050	0.024095	0.019850
RS	12	0.076217	0.345873	5424.003498	0.019385	0.016221
RS	13	0.084736	0.345873	5545.464363	0.019819	0.016661
RS	14	0.093666	0.433216	4533.383383	0.016202	0.013709
RS	15	0.103029	0.433216	4649.321237	0.016616	0.014014
RS	16	0.112844	0.520645	3971.192991	0.014193	0.011983
RS	17	0.123134	0.520645	4080.539202	0.014584	0.012308
RS	18	0.133921	0.600792	3635.277808	0.012992	0.011011
RS	19	0.145230	0.600792	3739.043995	0.013363	0.011384
RS	20	0.157086	0.677088	3413.240494	0.012199	0.010449
RS	21	0.169514	0.677088	3512.420777	0.012553	0.010808
RS	22	0.182544	0.751260	3257.934380	0.011644	0.010077
RS	23	0.196203	0.751260	3353.275260	0.011984	0.010445
RS	24	0.210523	0.823201	3149.728717	0.011257	0.009890
RS	25	0.225535	0.823201	3241.803657	0.011586	0.010278
RS	26	0.241272	0.895467	3067.045303	0.010961	0.009812
RS	27	0.257771	0.895467	3156.180267	0.011280	0.010192
RS	28	0.275067	0.969044	3000.905947	0.010725	0.009778
RS	29	0.293199	0.969044	3087.303590	0.011034	0.010158
RS	30	0.312208	1.043826	2948.122418	0.010536	0.009798
RS	31	0.332136	1.043826	3031.921080	0.010836	0.010185
RS	32	0.353027	1.121397	2901.819018	0.010371	0.009852
RS	33	0.374928	1.121397	2983.067371	0.010661	0.010233
RS	34	0.397888	1.203725	2856.234664	0.010208	0.009893
RS	35	0.421958	1.203725	2934.922128	0.010489	0.010254
RS	36	0.447192	1.289747	2813.963897	0.010057	0.009917
RS	37	0.473646	1.289747	2890.089584	0.010329	0.010268
RS	38	0.501378	1.377391	2778.630966	0.009931	0.009956
RS	39	0.530451	1.377391	2852.193225	0.010194	0.010304
RS	40	0.560930	1.466725	2748.518268	0.009823	0.010010
RS	41	0.592882	1.466725	2819.474502	0.010077	0.010347
RS	42	0.626379	1.557600	2722.553545	0.009730	0.010064
RS	43	0.661495	1.557600	2790.825411	0.009974	0.010394
RS	44	0.698309	1.647903	2702.934396	0.009660	0.010139
RS	45	0.736902	1.647903	2768.407227	0.009894	0.010474
RS	46	0.777362	1.737402	2688.150173	0.009607	0.010252
RS	47	0.819777	1.737402	2750.655130	0.009831	0.010588
RS	48	0.864243	1.830352	2670.363090	0.009544	0.010359
RS	49	0.910858	1.830352	2729.709824	0.009756	0.010679
RS	50	0.959727	1.931910	2642.399172	0.009444	0.010405
RS	51	1.010959	1.931910	2698.442842	0.009644	0.010696
RS	52	1.064668	2.044662	2602.494342	0.009301	0.010370
RS	53	1.120972	2.044662	2655.160281	0.009489	0.010634
RS	54	1.179999	2.167913	2553.714260	0.009127	0.010272
RS	55	1.241880	2.167913	2602.967135	0.009303	0.010514
RS	56	1.306752	2.298830	2500.894802	0.008938	0.010142
RS	57	1.374760	2.298830	2546.691203	0.009102	0.010370
RS	58	1.446056	2.433292	2448.764418	0.008752	0.010012
RS	59	1.520799	2.433292	2491.009977	0.008903	0.010233
RS	60	1.599155	2.567697	2399.955527	0.008577	0.009904
RS	61	1.681299	2.567697	2438.490061	0.008715	0.010118
RS	62	1.767415	2.700323	2354.410109	0.008414	0.009818
RS	63	1.857693	2.700323	2389.023528	0.008538	0.010021
RS	64	1.952337	2.831202	2310.385167	0.008257	0.009741
RS	65	2.051555	2.831202	2340.845879	0.008366	0.009928
RS	66	2.155570	2.961010	2265.891019	0.008098	0.009660
RS	67	2.264614	2.961010	2291.966287	0.008191	0.009826
RS	68	2.378929	3.090369	2219.319902	0.007932	0.009563
RS	69	2.498771	3.090369	2240.787051	0.008008	0.009704
RS	70	2.624406	3.219407	2169.667366	0.007754	0.009442
RS	71	2.756116	3.219407	2186.315072	0.007814	0.009554
RS	72	2.894192	3.347276	2116.673976	0.007565	0.009294
RS	73	3.038944	3.347276	2128.288515	0.007606	0.009374
RS	74	3.190693	3.471993	2060.669982	0.007365	0.009117
RS	75	3.349779	3.471993	2067.011429	0.007387	0.009165
RS	76	3.516556	3.590103	2002.516344	0.007157	0.008916
RS	77	3.691395	3.590103	2003.279342	0.007160	0.008931
RS	78	3.874687	3.696724	1943.309352	0.006945	0.008697
RS	79	4.066840	3.696724	1938.076639	0.006927	0.008680
RS	80	4.268283	3.786037	1883.950306	0.006733	0.008468
RS	81	4.479464	3.786037	1872.150523	0.006691	0.008418
RS	82	4.700854	3.852018	1824.758670	0.006522	0.008234
RS	83	4.932947	3.852018	1805.637200	0.006453	0.008150
RS	84	5.176261	3.889238	1765.209356	0.006309	0.007995
RS	85	5.431337	3.889238	1737.819654	0.006211	0.007875
RS	86	5.698745	3.893854	1703.681883	0.006089	0.007747
RS	87	5.979081	3.893854	1666.918627	0.005957	0.007588
RS	88	6.272969	3.864520	1637.331453	0.005852	0.007480
RS	89	6.581065	3.864520	1590.032636	0.005683	0.007278
RS	90	6.904055	3.803161	1562.087384	0.005583	0.007176
RS	91	7.242660	3.803161	1503.248151	0.005372	0.006925
RS	92	7.597635	3.715046	1473.090619	0.005265	0.006812
RS	93	7.969771	3.715046	1402.208540	0.005011	0.006507
RS	94	8.359897	3.608025	1365.686877	0.004881	0.006361
RS	95	8.768884	3.608025	1283.209882	0.004586	0.006001
RS	96	9.197643	3.491343	1236.850656	0.004420	0.005806
RS	97	9.647130	3.491343	1144.628001	0.004091	0.005395
RS	98	10.118347	3.373785	1086.926900	0.003885	0.005141
RS	99	10.612344	3.373785	988.433298	0.003533	0.004694
RS	100	11.130224	3.262399	920.664642	0.003290	0.004385
RS	101	11.673139	3.262399	820.801266	0.002933	0.003924
RS	102	12.242302	3.174723	744.234559	0.002660	0.003567
RS	103	12.838980	3.174723	649.489165	0.002321	0.003123
RS	104	13.464505	3.140261	567.301164	0.002027	0.002734
RS	105	14.120269	3.140261	484.964397	0.001733	0.002343
RS	106	14.807737	3.097203	415.538821	0.001485	0.002010
RS	107	15.528439	3.097203	346.922747	0.001240	0.001682
RS	108	16.283983	3.065696	289.015554	0.001033	0.001403
RS	109	17.076053	3.065696	235.227034	0.000841	0.001144
RS	110	17.906415	3.049219	189.980298	0.000679	0.000925
RS	111	18.776920	3.049219	150.520719	0.000538	0.000734
RS	112	19.689509	3.045642	117.754805	0.000421	0.000575
RS	113	20.646216	3.045642	90.684539	0.000324	0.000443
RS	114	21.649175	3.052893	68.656171	0.000245	0.000336
RS	115	22.700620	3.052893	51.308517	0.000183	0.000251
RS	116	23.802897	3.068746	37.554778	0.000134	0.000184
RS	117	24.958463	3.068746	27.184579	0.000097	0.000133
RS	118	26.169894	3.091459	19.210139	0.000069	0.000094
RS	119	27.439890	3.091459	13.440742	0.000048	0.000066
RS	120	28.771283	3.119792	9.153594	0.000033	0.000045
RS	121	30.167041	3.119792	6.175948	0.000022	0.000030
RS	122	31.630276	3.153302	4.044436	0.000014	0.000020
RS	123	33.164250	3.153302	2.624818	0.000009	0.000013
RS	124	34.772383	3.197185	1.646660	0.000006	0.000008
RS	125	36.458259	3.197185	1.026153	0.000004	0.000005
RS	126	38.225638	3.409412	0.594264	0.000002	0.000003
RS	127	40.078459	3.409412	0.861736	0.000003	0.000004
PA	64*2 0.236093073 0.036199493 40.078458729 18.482996524 3.296112355 0.526471424 0.253609089 0.229728721 0.272717088 0.345872961 0.433215661 0.520645104 0.600792453 0.677088373 0.751260393 0.823200806 0.895467198 0.969044495 1.043825849 1.121396781 1.203725381 1.289747371 1.377391352 1.466725022 1.557600035 1.647903012 1.737402317 1.830351869 1.931910027 2.044662286 2.167912803 2.298829814 2.433292171 2.567697211 2.700322754 2.831201707 2.961010206 3.090369114 3.219406734 3.347275538 3.471993037 3.590102808 3.696723808 3.786036669 3.852018106 3.889237628 3.893854177 3.864519737 3.803160942 3.715045514 3.608024501 3.491343177 3.373784582 3.262398908 3.174723053 3.140261084 3.097202724 3.065696163 3.049219324 3.045641859 3.052892784 3.068746067 3.091459423 3.119791954 3.153301506 3.197185446 3.409412059
//
IT	10358
RD	10
LK	-2113792.656346
QD	-579.355515 -> -526.866001
RI	0.0249799516
TR	0.235295	0.035479
MT	40.631318
MM	C_pi: 1.643962, n_recomb: 275896.770303
RS	0	0.000000	18.175273	71.465892	0.000259	0.000013
RS	1	0.004846	18.175273	74.915051	0.000272	0.000042
RS	2	0.009926	4.082225	349.461817	0.001267	0.000307
RS	3	0.015253	4.082225	365.941743	0.001326	0.000452
RS	4	0.020838	0.573759	2714.329313	0.009838	0.004128
RS	5	0.026693	0.573759	2816.566410	0.010209	0.005568
RS	6	0.032832	0.256482	6489.765084	0.023522	0.014295
RS	7	0.039269	0.256482	6632.364100	0.024039	0.016567
RS	8	0.046018	0.227352	7623.644574	0.027632	0.020332
RS	9	0.053093	0.227352	7743.322368	0.028066	0.021877
RS	10	0.060512	0.269995	6630.317331	0.024032	0.019373
RS	11	0.068289	0.269995	6750.463876	0.024467	0.020065
RS	12	0.076444	0.344590	5395.727177	0.019557	0.016297
RS	13	0.084994	0.344590	5516.101876	0.019993	0.016751
RS	14	0.093958	0.434216	4482.268206	0.016246	0.013706
RS	15	0.103357	0.434216	4597.219180	0.016663	0.014023
RS	16	0.113211	0.523842	3912.154149	0.014180	0.011949
RS	17	0.123543	0.523842	4020.458857	0.014572	0.012280
RS	18	0.134375	0.605002	3579.204782	0.012973	0.010980
RS	19	0.145732	0.605002	3681.943083	0.013345	0.011359
RS	20	0.157639	0.681654	3362.505217	0.012188	0.010433
RS	21	0.170124	0.681654	3460.713154	0.012544	0.010796
RS	22	0.183213	0.756018	3211.727840	0.011641	0.010071
RS	23	0.196937	0.756018	3306.155500	0.011983	0.010440
RS	24	0.211326	0.827874	3107.883084	0.011265	0.009894
RS	25	0.226411	0.827874	3199.107038	0.011595	0.010283
RS	26	0.242228	0.900109	3028.464606	0.010977	0.009824
RS	27	0.258812	0.900109	3116.798960	0.011297	0.010204
RS	28	0.276199	0.973869	2964.362302	0.010744	0.009794
RS	29	0.294428	0.973869	3049.995902	0.011055	0.010174
RS	30	0.313541	1.048855	2913.224979	0.010559	0.009817
RS	31	0.333580	1.048855	2996.291050	0.010860	0.010205
RS	32	0.354590	1.126770	2868.034833	0.010395	0.009874
RS	33	0.376618	1.126770	2948.575873	0.010687	0.010256
RS	34	0.399713	1.209911	2822.465045	0.010230	0.009914
RS	35	0.423928	1.209911	2900.461865	0.010513	0.010276
RS	36	0.449316	1.297095	2779.616595	0.010075	0.009933
RS	37	0.475934	1.297095	2855.066677	0.010348	0.010284
RS	38	0.503842	1.385812	2744.071311	0.009946	0.009969
RS	39	0.533103	1.385812	2816.978446	0.010210	0.010317
RS	40	0.563781	1.476038	2714.196650	0.009838	0.010022
RS	41	0.595946	1.476038	2784.522546	0.010093	0.010359
RS	42	0.629669	1.567514	2689.002067	0.009746	0.010076
RS	43	0.665027	1.567514	2756.670555	0.009992	0.010405
RS	44	0.702098	1.657629	2671.292147	0.009682	0.010156
RS	45	0.740965	1.657629	2736.187209	0.009917	0.010490
RS	46	0.781715	1.745932	2659.629704	0.009640	0.010278
RS	47	0.824441	1.745932	2721.571937	0.009864	0.010615
RS	48	0.869236	1.837264	2645.159074	0.009587	0.010398
RS	49	0.916203	1.837264	2703.941300	0.009801	0.010718
RS	50	0.965445	1.937566	2619.622650	0.009495	0.010452
RS	51	1.017073	1.937566	2675.088484	0.009696	0.010743
RS	52	1.071203	2.049759	2580.967560	0.009355	0.010420
RS	53	1.127956	2.049759	2633.040609	0.009544	0.010683
RS	54	1.187459	2.172957	2532.685714	0.009180	0.010321
RS	55	1.249845	2.172957	2581.332987	0.009356	0.010563
RS	56	1.315255	2.303846	2480.253471	0.008990	0.010189
RS	57	1.383834	2.303846	2525.430243	0.009154	0.010419
RS	58	1.455736	2.437646	2429.008386	0.008804	0.010062
RS	59	1.531122	2.437646	2470.608793	0.008955	0.010284
RS	60	1.610161	2.570337	2381.767293	0.008633	0.009960
RS	61	1.693031	2.570337	2419.609612	0.008770	0.010177
RS	62	1.779915	2.700240	2338.202483	0.008475	0.009884
RS	63	1.871010	2.700240	2372.050883	0.008598	0.010090
RS	64	1.966520	2.827848	2296.037851	0.008322	0.009818
RS	65	2.066657	2.827848	2325.639683	0.008429	0.010008
RS	66	2.171647	2.954514	2252.726665	0.008165	0.009745
RS	67	2.281724	2.954514	2277.841400	0.008256	0.009914
RS	68	2.397135	3.081532	2206.266581	0.007997	0.009652
RS	69	2.518139	3.081532	2226.682339	0.008071	0.009795
RS	70	2.645006	3.209772	2155.356289	0.007812	0.009528
RS	71	2.778020	3.209772	2170.897203	0.007869	0.009642
RS	72	2.917481	3.339008	2099.662103	0.007610	0.009370
RS	73	3.063699	3.339008	2110.174886	0.007648	0.009451
RS	74	3.217002	3.467738	2039.624898	0.007393	0.009175
RS	75	3.377734	3.467738	2044.953113	0.007412	0.009224
RS	76	3.546254	3.592664	1976.439657	0.007164	0.008951
RS	77	3.722941	3.592664	1976.376971	0.007163	0.008965
RS	78	3.908189	3.708703	1911.675738	0.006929	0.008704
RS	79	4.102414	3.708703	1905.911334	0.006908	0.008686
RS	80	4.306050	3.809441	1846.781327	0.006694	0.008446
RS	81	4.519554	3.809441	1834.849501	0.006650	0.008394
RS	82	4.743404	3.887883	1782.636678	0.006461	0.008183
RS	83	4.978100	3.887883	1763.879392	0.006393	0.008098
RS	84	5.224170	3.937374	1719.235925	0.006231	0.007918
RS	85	5.482163	3.937374	1692.785163	0.006136	0.007799
RS	86	5.752658	3.952768	1655.402087	0.006000	0.007651
RS	87	6.036260	3.952768	1620.201109	0.005872	0.007494
RS	88	6.333605	3.931607	1588.608278	0.005758	0.007372
RS	89	6.645358	3.931607	1543.499479	0.005594	0.007173
RS	90	6.972217	3.875149	1514.929429	0.005491	0.007064
RS	91	7.314916	3.875149	1458.853012	0.005288	0.006818
RS	92	7.674220	3.788606	1429.426617	0.005181	0.006705
RS	93	8.050936	3.788606	1361.756267	0.004936	0.006407
RS	94	8.445905	3.680314	1327.128530	0.004810	0.006266
RS	95	8.860014	3.680314	1248.121239	0.004524	0.005914
RS	96	9.294189	3.560379	1204.470894	0.004366	0.005727
RS	97	9.749403	3.560379	1115.740458	0.004044	0.005325
RS	98	10.226676	3.438508	1061.136374	0.003846	0.005081
RS	99	10.727075	3.438508	965.917192	0.003501	0.004642
RS	100	11.251723	3.322540	901.213315	0.003266	0.004343
RS	101	11.801793	3.322540	804.209454	0.002915	0.003889
RS	102	12.378518	3.230783	730.402026	0.002647	0.003540
RS	103	12.983190	3.230783	637.964129	0.002312	0.003102
RS	104	13.617162	3.193437	558.081345	0.002023	0.002719
RS	105	14.281854	3.193437	477.439361	0.001730	0.002332
RS	106	14.978755	3.148955	409.482500	0.001484	0.002002
RS	107	15.709426	3.148955	342.113350	0.001240	0.001676
RS	108	16.475503	3.115840	285.303871	0.001034	0.001400
RS	109	17.278702	3.115840	232.356292	0.000842	0.001142
RS	110	18.120822	3.098431	187.817840	0.000681	0.000924
RS	111	19.003748	3.098431	148.894213	0.000540	0.000734
RS	112	19.929458	3.094493	116.559161	0.000422	0.000575
RS	113	20.900025	3.094493	89.811867	0.000326	0.000443
RS	114	21.917623	3.101837	68.031449	0.000247	0.000336
RS	115	22.984531	3.101837	50.867288	0.000184	0.000252
RS	116	24.103137	3.118150	37.247896	0.000135	0.000184
RS	117	25.275949	3.118150	26.975636	0.000098	0.000134
RS	118	26.505590	3.141568	19.069714	0.000069	0.000095
RS	119	27.794817	3.141568	13.348963	0.000048	0.000066
RS	120	29.146516	3.170812	9.094222	0.000033	0.000045
RS	121	30.563714	3.170812	6.138905	0.000022	0.000031
RS	122	32.049585	3.205429	4.021483	0.000015	0.000020
RS	123	33.607457	3.205429	2.611256	0.000009	0.000013
RS	124	35.240819	3.250458	1.638770	0.000006	0.000008
RS	125	36.953329	3.250458	1.021752	0.000004	0.000005
RS	126	38.748821	3.466100	0.592002	0.000002	0.000003
RS	127	40.631318	3.466100	0.859081	0.000003	0.000004
PA	64*2 0.235295318 0.035478525 40.631317907 18.175272970 4.082225326 0.573759290 0.256481515 0.227352127 0.269995154 0.344590009 0.434215682 0.523841676 0.605002422 0.681653626 0.756017672 0.827873515 0.900109455 0.973868573 1.048854963 1.126769551 1.209910600 1.297095384 1.385812074 1.476038085 1.567513883 1.657628629 1.745932120 1.837264285 1.937566235 2.049759434 2.172957461 2.303845876 2.437645557 2.570336960 2.700240347 2.827848252 2.954513964 3.081531918 3.209772241 3.339008112 3.467738208 3.592663802 3.708703357 3.809440876 3.887883177 3.937373887 3.952768358 3.931606770 3.875149180 3.788605879 3.680313955 3.560379193 3.438507646 3.322539681 3.230783054 3.193436511 3.148954899 3.115840125 3.098430767 3.094493493 3.101837430 3.118149736 3.141567802 3.170811806 3.205428703 3.250458480 3.466099587
//
IT	10554
RD	11
LK	-2113691.761775
QD	-571.191927 -> -526.173530
RI	0.0247965729
TR	0.234688	0.034837
MT	41.106381
MM	C_pi: 1.650872, n_recomb: 272157.515412
RS	0	0.000000	16.969342	75.685509	0.000278	0.000014
RS	1	0.004855	16.969342	79.343864	0.000292	0.000045
RS	2	0.009946	4.961088	284.401807	0.001045	0.000257
RS	3	0.015284	4.961088	297.910168	0.001095	0.000371
RS	4	0.020882	0.622251	2477.640964	0.009104	0.003816
RS	5	0.026751	0.622251	2573.229377	0.009455	0.005131
RS	6	0.032905	0.259040	6370.418023	0.023407	0.014167
RS	7	0.039358	0.259040	6512.204040	0.023928	0.016394
RS	8	0.046124	0.225042	7637.695785	0.028064	0.020541
RS	9	0.053219	0.225042	7755.061571	0.028495	0.022092
RS	10	0.060658	0.267431	6633.884038	0.024375	0.019558
RS	11	0.068459	0.267431	6752.196598	0.024810	0.020260
RS	12	0.076638	0.343385	5363.638306	0.019708	0.016359
RS	13	0.085214	0.343385	5482.859684	0.020146	0.016826
RS	14	0.094207	0.435109	4430.502847	0.016279	0.013696
RS	15	0.103636	0.435109	4544.404474	0.016698	0.014024
RS	16	0.113523	0.526713	3854.403941	0.014162	0.011912
RS	17	0.123890	0.526713	3961.619443	0.014556	0.012251
RS	18	0.134760	0.608649	3525.372287	0.012953	0.010950
RS	19	0.146159	0.608649	3627.049077	0.013327	0.011335
RS	20	0.158110	0.685427	3314.414283	0.012178	0.010419
RS	21	0.170642	0.685427	3411.625121	0.012535	0.010785
RS	22	0.183783	0.759806	3168.181340	0.011641	0.010068
RS	23	0.197561	0.759806	3261.673826	0.011985	0.010438
RS	24	0.212009	0.831442	3068.505895	0.011275	0.009900
RS	25	0.227157	0.831442	3158.855772	0.011607	0.010291
RS	26	0.243042	0.903548	2992.068619	0.010994	0.009837
RS	27	0.259697	0.903548	3079.576141	0.011315	0.010220
RS	28	0.277162	0.977437	2929.629734	0.010764	0.009811
RS	29	0.295474	0.977437	3014.468663	0.011076	0.010193
RS	30	0.314675	1.052596	2879.760612	0.010581	0.009837
RS	31	0.334809	1.052596	2962.059154	0.010884	0.010227
RS	32	0.355920	1.130838	2835.317814	0.010418	0.009896
RS	33	0.378056	1.130838	2915.112914	0.010711	0.010280
RS	34	0.401267	1.214824	2789.353627	0.010249	0.009934
RS	35	0.425605	1.214824	2866.617972	0.010533	0.010297
RS	36	0.451125	1.303271	2745.456771	0.010088	0.009948
RS	37	0.477883	1.303271	2820.186825	0.010362	0.010300
RS	38	0.505941	1.393192	2709.234033	0.009955	0.009980
RS	39	0.535361	1.393192	2781.440421	0.010220	0.010328
RS	40	0.566210	1.484504	2679.084828	0.009844	0.010030
RS	41	0.598556	1.484504	2748.735166	0.010100	0.010367
RS	42	0.632473	1.576833	2654.114946	0.009752	0.010083
RS	43	0.668036	1.576833	2721.137522	0.009998	0.010411
RS	44	0.705326	1.667041	2637.770193	0.009692	0.010166
RS	45	0.744427	1.667041	2702.050717	0.009928	0.010500
RS	46	0.785426	1.754414	2628.753098	0.009659	0.010298
RS	47	0.828416	1.754414	2690.104962	0.009884	0.010634
RS	48	0.873493	1.844410	2617.183224	0.009616	0.010428
RS	49	0.920759	1.844410	2675.385276	0.009830	0.010747
RS	50	0.970320	1.943786	2593.717541	0.009530	0.010488
RS	51	1.022287	1.943786	2648.604283	0.009732	0.010779
RS	52	1.076777	2.055753	2556.092536	0.009392	0.010457
RS	53	1.133913	2.055753	2607.587341	0.009581	0.010719
RS	54	1.193822	2.179212	2508.229311	0.009216	0.010356
RS	55	1.256641	2.179212	2556.302203	0.009393	0.010597
RS	56	1.322510	2.310301	2456.273245	0.009025	0.010223
RS	57	1.391576	2.310301	2500.877700	0.009189	0.010451
RS	58	1.463996	2.443518	2406.177060	0.008841	0.010097
RS	59	1.539933	2.443518	2447.194078	0.008992	0.010320
RS	60	1.619556	2.574362	2360.946865	0.008675	0.010002
RS	61	1.703045	2.574362	2398.169954	0.008812	0.010220
RS	62	1.790588	2.701147	2319.988244	0.008524	0.009937
RS	63	1.882381	2.701147	2353.150374	0.008646	0.010145
RS	64	1.978631	2.824833	2280.450376	0.008379	0.009883
RS	65	2.079554	2.824833	2309.270789	0.008485	0.010075
RS	66	2.185377	2.947414	2239.222337	0.008228	0.009821
RS	67	2.296339	2.947414	2263.443657	0.008317	0.009992
RS	68	2.412687	3.070888	2193.834929	0.008061	0.009735
RS	69	2.534685	3.070888	2213.247201	0.008132	0.009880
RS	70	2.662606	3.196879	2142.639270	0.007873	0.009613
RS	71	2.796738	3.196879	2157.093917	0.007926	0.009727
RS	72	2.937383	3.325844	2085.157178	0.007662	0.009448
RS	73	3.084856	3.325844	2094.555239	0.007696	0.009529
RS	74	3.239490	3.456838	2021.893196	0.007429	0.009239
RS	75	3.401631	3.456838	2026.157267	0.007445	0.009287
RS	76	3.571645	3.586867	1954.321636	0.007181	0.008994
RS	77	3.749913	3.586867	1953.341902	0.007177	0.009007
RS	78	3.936837	3.710790	1884.464769	0.006924	0.008722
RS	79	4.132836	3.710790	1878.034703	0.006901	0.008701
RS	80	4.338352	3.821735	1814.309344	0.006666	0.008435
RS	81	4.553846	3.821735	1802.066518	0.006621	0.008382
RS	82	4.779803	3.911850	1745.290228	0.006413	0.008144
RS	83	5.016730	3.911850	1726.671170	0.006344	0.008058
RS	84	5.265162	3.973301	1677.919257	0.006165	0.007854
RS	85	5.525655	3.973301	1652.134152	0.006071	0.007735
RS	86	5.798796	3.999610	1611.465324	0.005921	0.007567
RS	87	6.085198	3.999610	1577.509552	0.005796	0.007411
RS	88	6.385506	3.987091	1543.736623	0.005672	0.007275
RS	89	6.700395	3.987091	1500.466069	0.005513	0.007079
RS	90	7.030573	3.936225	1470.972919	0.005405	0.006962
RS	91	7.376782	3.936225	1417.290279	0.005208	0.006721
RS	92	7.739800	3.852023	1388.209832	0.005101	0.006605
RS	93	8.120443	3.852023	1323.388819	0.004863	0.006314
RS	94	8.519568	3.743238	1290.220067	0.004741	0.006176
RS	95	8.938072	3.743238	1214.355784	0.004462	0.005832
RS	96	9.376895	3.620764	1172.990481	0.004310	0.005652
RS	97	9.837024	3.620764	1087.487303	0.003996	0.005258
RS	98	10.319493	3.495205	1035.616447	0.003805	0.005022
RS	99	10.825388	3.495205	943.486031	0.003467	0.004591
RS	100	11.355845	3.375189	881.576632	0.003239	0.004301
RS	101	11.912058	3.375189	787.330345	0.002893	0.003853
RS	102	12.495276	3.279771	716.118030	0.002631	0.003513
RS	103	13.106811	3.279771	625.960033	0.002300	0.003079
RS	104	13.748038	3.239783	548.320206	0.002015	0.002702
RS	105	14.420397	3.239783	469.397677	0.001725	0.002319
RS	106	15.125402	3.193989	402.930669	0.001481	0.001993
RS	107	15.864637	3.193989	336.853465	0.001238	0.001669
RS	108	16.639764	3.159396	281.176755	0.001033	0.001395
RS	109	17.452525	3.159396	229.125467	0.000842	0.001138
RS	110	18.304747	3.141113	185.344153	0.000681	0.000922
RS	111	19.198348	3.141113	147.008568	0.000540	0.000732
RS	112	20.135335	3.136818	115.151016	0.000423	0.000574
RS	113	21.117816	3.136818	88.768651	0.000326	0.000443
RS	114	22.147999	3.144220	67.272973	0.000247	0.000336
RS	115	23.228199	3.144220	50.322511	0.000185	0.000252
RS	116	24.360847	3.160948	36.862953	0.000135	0.000184
RS	117	25.548488	3.160948	26.708485	0.000098	0.000134
RS	118	26.793791	3.184953	18.887463	0.000069	0.000095
RS	119	28.099558	3.184953	13.227086	0.000049	0.000066
RS	120	29.468723	3.215040	9.013902	0.000033	0.000045
RS	121	30.904365	3.215040	6.087401	0.000022	0.000031
RS	122	32.409712	3.250591	3.988992	0.000015	0.000020
RS	123	33.988147	3.250591	2.591354	0.000010	0.000013
RS	124	35.643219	3.296651	1.626837	0.000006	0.000008
RS	125	37.378649	3.296651	1.014784	0.000004	0.000005
RS	126	39.198340	3.514655	0.588303	0.000002	0.000003
RS	127	41.106381	3.514655	0.854128	0.000003	0.000004
PA	64*2 0.234687628 0.034837420 41.106381191 16.969341747 4.961087900 0.622251431 0.259040029 0.225041694 0.267431094 0.343384607 0.435109311 0.526713229 0.608648906 0.685426665 0.759805778 0.831442154 0.903548251 0.977436844 1.052595958 1.130837877 1.214823739 1.303270521 1.393191963 1.484503750 1.576833075 1.667040937 1.754413888 1.844409560 1.943785954 2.055752860 2.179211643 2.310301011 2.443517800 2.574361937 2.701146800 2.824833178 2.947413501 3.070887665 3.196878983 3.325844107 3.456838030 3.586866619 3.710790125 3.821734833 3.911850231 3.973301462 3.999610075 3.987091463 3.936225013 3.852022942 3.743238463 3.620763737 3.495205298 3.375189484 3.279770854 3.239782905 3.193988672 3.159396324 3.141113470 3.136817990 3.144220219 3.160947960 3.184953350 3.215039686 3.250591479 3.296650936 3.514654727
//
IT	8210
RD	12
LK	-2113604.848593
QD	-566.366850 -> -527.118945
RI	0.0247382096
TR	0.234218	0.034260
MT	41.521649
MM	C_pi: 1.656094, n_recomb: 268590.908344
RS	0	0.000000	15.310660	82.956654	0.000309	0.000015
RS	1	0.004864	15.310660	86.970413	0.000324	0.000050
RS	2	0.009964	5.935122	235.142541	0.000875	0.000218
RS	3	0.015312	5.935122	246.374442	0.000917	0.000309
RS	4	0.020920	0.672075	2270.756692	0.008454	0.003542
RS	5	0.026801	0.672075	2360.192233	0.008787	0.004747
RS	6	0.032968	0.261374	6257.756359	0.023298	0.014049
RS	7	0.039435	0.261374	6398.627754	0.023823	0.016235
RS	8	0.046217	0.222847	7646.463902	0.028469	0.020737
RS	9	0.053328	0.222847	7761.493876	0.028897	0.022293
RS	10	0.060785	0.265060	6631.504976	0.024690	0.019724
RS	11	0.068605	0.265060	6747.975954	0.025124	0.020436
RS	12	0.076805	0.342310	5328.520708	0.019839	0.016408
RS	13	0.085404	0.342310	5446.566205	0.020278	0.016889
RS	14	0.094421	0.435975	4378.651865	0.016302	0.013681
RS	15	0.103877	0.435975	4491.478859	0.016722	0.014019
RS	16	0.113793	0.529355	3798.371772	0.014142	0.011875
RS	17	0.124191	0.529355	3904.484093	0.014537	0.012219
RS	18	0.135094	0.611848	3474.102095	0.012935	0.010922
RS	19	0.146528	0.611848	3574.714952	0.013309	0.011311
RS	20	0.158518	0.688543	3269.250136	0.012172	0.010407
RS	21	0.171091	0.688543	3365.468506	0.012530	0.010777
RS	22	0.184276	0.762788	3127.540116	0.011644	0.010067
RS	23	0.198102	0.762788	3220.103281	0.011989	0.010439
RS	24	0.212600	0.834079	3031.904144	0.011288	0.009908
RS	25	0.227804	0.834079	3121.384316	0.011621	0.010301
RS	26	0.243747	0.905978	2958.174920	0.011014	0.009853
RS	27	0.260465	0.905978	3044.856154	0.011336	0.010236
RS	28	0.277996	0.979927	2897.158749	0.010787	0.009829
RS	29	0.296380	0.979927	2981.199751	0.011099	0.010212
RS	30	0.315659	1.055198	2848.320859	0.010605	0.009858
RS	31	0.335874	1.055198	2929.844779	0.010908	0.010250
RS	32	0.357073	1.133719	2804.383181	0.010441	0.009919
RS	33	0.379303	1.133719	2883.421600	0.010735	0.010305
RS	34	0.402615	1.218531	2757.761230	0.010268	0.009955
RS	35	0.427059	1.218531	2834.279055	0.010552	0.010319
RS	36	0.452693	1.308257	2712.529247	0.010099	0.009963
RS	37	0.479574	1.308257	2786.522269	0.010375	0.010316
RS	38	0.507762	1.399463	2675.260732	0.009960	0.009990
RS	39	0.537321	1.399463	2746.746654	0.010227	0.010340
RS	40	0.568317	1.491972	2644.462280	0.009846	0.010037
RS	41	0.600821	1.491972	2713.415739	0.010102	0.010374
RS	42	0.634906	1.585326	2619.285713	0.009752	0.010088
RS	43	0.670648	1.585326	2685.640853	0.009999	0.010416
RS	44	0.708129	1.675815	2603.876382	0.009695	0.010173
RS	45	0.747433	1.675815	2667.522841	0.009932	0.010507
RS	46	0.788648	1.762485	2597.034244	0.009669	0.010312
RS	47	0.831868	1.762485	2657.780909	0.009895	0.010649
RS	48	0.877190	1.851403	2587.916323	0.009635	0.010452
RS	49	0.924716	1.851403	2645.530843	0.009850	0.010771
RS	50	0.974554	1.950163	2566.116361	0.009554	0.010517
RS	51	1.026815	1.950163	2620.426661	0.009756	0.010807
RS	52	1.081618	2.062254	2529.190706	0.009417	0.010485
RS	53	1.139087	2.062254	2580.121996	0.009606	0.010747
RS	54	1.199350	2.186361	2481.491301	0.009239	0.010380
RS	55	1.262545	2.186361	2529.018290	0.009416	0.010621
RS	56	1.328813	2.317995	2429.896137	0.009047	0.010245
RS	57	1.398304	2.317995	2473.971039	0.009211	0.010473
RS	58	1.471175	2.450882	2380.969360	0.008865	0.010120
RS	59	1.547590	2.450882	2421.459950	0.009015	0.010343
RS	60	1.627721	2.579960	2337.938474	0.008704	0.010033
RS	61	1.711750	2.579960	2374.611853	0.008841	0.010251
RS	62	1.799865	2.703527	2299.919567	0.008563	0.009979
RS	63	1.892266	2.703527	2332.474451	0.008684	0.010188
RS	64	1.989161	2.822969	2263.506716	0.008427	0.009939
RS	65	2.090768	2.822969	2291.628569	0.008532	0.010132
RS	66	2.197318	2.940904	2225.004904	0.008284	0.009890
RS	67	2.309049	2.940904	2248.411944	0.008371	0.010061
RS	68	2.426214	3.060028	2181.440739	0.008122	0.009813
RS	69	2.549078	3.060028	2199.916480	0.008191	0.009958
RS	70	2.677917	3.182720	2130.768071	0.007933	0.009694
RS	71	2.813023	3.182720	2144.183137	0.007983	0.009809
RS	72	2.954699	3.310137	2072.309589	0.007715	0.009525
RS	73	3.103266	3.310137	2080.612574	0.007746	0.009607
RS	74	3.259058	3.441977	2006.559271	0.007471	0.009306
RS	75	3.422428	3.441977	2009.747758	0.007483	0.009353
RS	76	3.593743	3.575640	1935.230620	0.007205	0.009042
RS	77	3.773390	3.575640	1933.288777	0.007198	0.009054
RS	78	3.961774	3.706055	1860.771503	0.006928	0.008746
RS	79	4.159321	3.706055	1853.595130	0.006901	0.008724
RS	80	4.366475	3.826028	1785.692102	0.006648	0.008433
RS	81	4.583704	3.826028	1773.019897	0.006601	0.008378
RS	82	4.811499	3.926974	1711.972778	0.006374	0.008115
RS	83	5.050372	3.926974	1693.333578	0.006305	0.008028
RS	84	5.300863	3.999955	1640.636909	0.006108	0.007800
RS	85	5.563537	3.999955	1615.317816	0.006014	0.007681
RS	86	5.838986	4.037128	1571.409566	0.005851	0.007493
RS	87	6.127831	4.037128	1538.458378	0.005728	0.007339
RS	88	6.430725	4.033530	1502.429865	0.005594	0.007188
RS	89	6.748350	4.033530	1460.721498	0.005438	0.006995
RS	90	7.081423	3.988742	1430.121513	0.005325	0.006869
RS	91	7.430695	3.988742	1378.532684	0.005132	0.006632
RS	92	7.796955	3.907479	1349.522256	0.005024	0.006513
RS	93	8.181027	3.907479	1287.245467	0.004793	0.006228
RS	94	8.583779	3.798806	1255.208689	0.004673	0.006092
RS	95	9.006119	3.798806	1182.199352	0.004401	0.005754
RS	96	9.449000	3.674365	1142.778284	0.004255	0.005580
RS	97	9.913420	3.674365	1060.254425	0.003947	0.005193
RS	98	10.400428	3.545618	1010.810561	0.003763	0.004965
RS	99	10.911122	3.545618	921.577536	0.003431	0.004541
RS	100	11.446653	3.421985	862.218127	0.003210	0.004260
RS	101	12.008231	3.421985	770.602203	0.002869	0.003818
RS	102	12.597121	3.323241	701.818129	0.002613	0.003485
RS	103	13.214652	3.323241	613.873686	0.002286	0.003056
RS	104	13.862217	3.280814	538.386991	0.002004	0.002685
RS	105	14.541276	3.280814	461.165266	0.001717	0.002305
RS	106	15.253362	3.233794	396.172137	0.001475	0.001982
RS	107	16.000081	3.233794	331.390980	0.001234	0.001661
RS	108	16.783117	3.197834	276.847453	0.001031	0.001390
RS	109	17.604236	3.197834	225.712047	0.000840	0.001134
RS	110	18.465290	3.178726	182.705942	0.000680	0.000919
RS	111	19.368223	3.178726	144.982172	0.000540	0.000730
RS	112	20.315070	3.174092	113.623971	0.000423	0.000573
RS	113	21.307967	3.174092	87.628245	0.000326	0.000442
RS	114	22.349154	3.181525	66.437075	0.000247	0.000336
RS	115	23.440980	3.181525	49.716918	0.000185	0.000251
RS	116	24.585908	3.198583	36.432093	0.000136	0.000184
RS	117	25.786520	3.198583	26.406506	0.000098	0.000134
RS	118	27.045524	3.223117	18.679704	0.000070	0.000095
RS	119	28.365761	3.223117	13.086625	0.000049	0.000066
RS	120	29.750207	3.253912	8.920697	0.000033	0.000045
RS	121	31.201988	3.253912	6.026834	0.000022	0.000031
RS	122	32.724376	3.290303	3.950398	0.000015	0.000020
RS	123	34.320806	3.290303	2.567337	0.000010	0.000013
RS	124	35.994880	3.337176	1.612292	0.000006	0.000008
RS	125	37.750373	3.337176	1.006114	0.000004	0.000005
RS	126	39.591245	3.557052	0.583590	0.000002	0.000003
RS	127	41.521649	3.557052	0.847580	0.000003	0.000004
PA	64*2 0.234217811 0.034259563 41.521649036 15.310660267 5.935122293 0.672075412 0.261374061 0.222847455 0.265060477 0.342310482 0.435975317 0.529355395 0.611848362 0.688543382 0.762788261 0.834078629 0.905978219 0.979926634 1.055197895 1.133719498 1.218531087 1.308257018 1.399463198 1.491971742 1.585326454 1.675815121 1.762485113 1.851403209 1.950162815 2.062253940 2.186360851 2.317994846 2.450881612 2.579959571 2.703527037 2.822968950 2.940903520 3.060028317 3.182720443 3.310137491 3.441976517 3.575639873 3.706055096 3.826028278 3.926974209 3.999954945 4.037127780 4.033530012 3.988741748 3.907479235 3.798806443 3.674365112 3.545617938 3.421984856 3.323241480 3.280814091 3.233794126 3.197833613 3.178726214 3.174092114 3.181525330 3.198583425 3.223117245 3.253911712 3.290302551 3.337176211 3.557051890
//
IT	9172
RD	13
LK	-2113528.854359
QD	-563.739617 -> -529.512138
RI	0.0247565825
TR	0.233916	0.033746
MT	41.865044
MM	C_pi: 1.659620, n_recomb: 265221.910532
RS	0	0.000000	13.567412	92.601267	0.000349	0.000017
RS	1	0.004870	13.567412	97.083728	0.000366	0.000057
RS	2	0.009978	7.009610	196.966752	0.000743	0.000186
RS	3	0.015334	7.009610	206.417178	0.000778	0.000262
RS	4	0.020951	0.723224	2088.912566	0.007876	0.003297
RS	5	0.026842	0.723224	2172.669757	0.008192	0.004408
RS	6	0.033020	0.263525	6151.196607	0.023193	0.013939
RS	7	0.039498	0.263525	6291.080634	0.023720	0.016087
RS	8	0.046292	0.220776	7650.684030	0.028846	0.020920
RS	9	0.053417	0.220776	7763.387710	0.029271	0.022482
RS	10	0.060889	0.262883	6624.045751	0.024975	0.019874
RS	11	0.068725	0.262883	6738.696619	0.025408	0.020596
RS	12	0.076942	0.341370	5291.154308	0.019950	0.016448
RS	13	0.085560	0.341370	5408.020545	0.020391	0.016940
RS	14	0.094597	0.436827	4327.239833	0.016316	0.013662
RS	15	0.104075	0.436827	4438.982309	0.016737	0.014009
RS	16	0.114014	0.531811	3744.238224	0.014117	0.011837
RS	17	0.124437	0.531811	3849.246013	0.014513	0.012187
RS	18	0.135368	0.614661	3425.449375	0.012915	0.010896
RS	19	0.146831	0.614661	3525.006933	0.013291	0.011289
RS	20	0.158853	0.691096	3226.936894	0.012167	0.010398
RS	21	0.171460	0.691096	3322.176750	0.012526	0.010770
RS	22	0.184681	0.765068	3089.746318	0.011650	0.010068
RS	23	0.198546	0.765068	3181.395331	0.011995	0.010441
RS	24	0.213086	0.835905	2998.014171	0.011304	0.009919
RS	25	0.228334	0.835905	3086.638317	0.011638	0.010313
RS	26	0.244325	0.907499	2926.857287	0.011036	0.009870
RS	27	0.261095	0.907499	3012.723715	0.011359	0.010254
RS	28	0.278682	0.981422	2867.110970	0.010810	0.009848
RS	29	0.297125	0.981422	2950.362875	0.011124	0.010233
RS	30	0.316466	1.056715	2819.177004	0.010630	0.009879
RS	31	0.336750	1.056715	2899.932561	0.010934	0.010274
RS	32	0.358021	1.135423	2775.631633	0.010465	0.009942
RS	33	0.380328	1.135423	2853.917209	0.010760	0.010331
RS	34	0.403721	1.220971	2728.244642	0.010287	0.009976
RS	35	0.428254	1.220971	2804.017630	0.010572	0.010342
RS	36	0.453982	1.311918	2681.526821	0.010111	0.009978
RS	37	0.480963	1.311918	2754.782171	0.010387	0.010333
RS	38	0.509258	1.404385	2643.011522	0.009965	0.010001
RS	39	0.538931	1.404385	2713.773883	0.010232	0.010351
RS	40	0.570049	1.498104	2611.318989	0.009846	0.010044
RS	41	0.602682	1.498104	2679.570307	0.010103	0.010381
RS	42	0.636905	1.592538	2585.649565	0.009749	0.010091
RS	43	0.672795	1.592538	2651.330561	0.009997	0.010420
RS	44	0.710433	1.683400	2570.837021	0.009693	0.010178
RS	45	0.749904	1.683400	2633.842566	0.009931	0.010512
RS	46	0.791297	1.769477	2565.811808	0.009674	0.010325
RS	47	0.834706	1.769477	2625.948203	0.009901	0.010662
RS	48	0.880229	1.857470	2558.768861	0.009648	0.010473
RS	49	0.927970	1.857470	2615.794742	0.009863	0.010792
RS	50	0.978035	1.955824	2538.257462	0.009570	0.010542
RS	51	1.030539	1.955824	2591.996507	0.009773	0.010831
RS	52	1.085600	2.068327	2501.657130	0.009432	0.010508
RS	53	1.143343	2.068327	2552.038815	0.009622	0.010768
RS	54	1.203898	2.193400	2453.816103	0.009252	0.010398
RS	55	1.267402	2.193400	2500.821568	0.009429	0.010637
RS	56	1.333999	2.325909	2402.345945	0.009058	0.010258
RS	57	1.403840	2.325909	2445.927607	0.009222	0.010485
RS	58	1.477082	2.458716	2354.480523	0.008877	0.010134
RS	59	1.553891	2.458716	2394.493434	0.009028	0.010356
RS	60	1.634441	2.586180	2313.649536	0.008723	0.010053
RS	61	1.718914	2.586180	2349.834488	0.008860	0.010271
RS	62	1.807501	2.706528	2278.712613	0.008592	0.010011
RS	63	1.900403	2.706528	2310.732272	0.008712	0.010220
RS	64	1.997829	2.821558	2245.710251	0.008467	0.009985
RS	65	2.100001	2.821558	2273.212423	0.008571	0.010178
RS	66	2.207148	2.934475	2210.374935	0.008334	0.009950
RS	67	2.319514	2.934475	2233.046977	0.008420	0.010122
RS	68	2.437353	3.048659	2169.202783	0.008179	0.009884
RS	69	2.560930	3.048659	2186.813822	0.008245	0.010030
RS	70	2.690526	3.167216	2119.716490	0.007992	0.009771
RS	71	2.826434	3.167216	2132.148068	0.008039	0.009886
RS	72	2.968962	3.292043	2060.964759	0.007771	0.009602
RS	73	3.118430	3.292043	2068.206716	0.007798	0.009683
RS	74	3.275179	3.423483	1993.395314	0.007516	0.009374
RS	75	3.439561	3.423483	1995.515147	0.007524	0.009419
RS	76	3.611950	3.559436	1918.896312	0.007235	0.009094
RS	77	3.792734	3.559436	1915.969649	0.007224	0.009104
RS	78	3.982323	3.695000	1840.313129	0.006939	0.008776
RS	79	4.181146	3.695000	1832.336290	0.006909	0.008752
RS	80	4.389652	3.822799	1760.657777	0.006638	0.008438
RS	81	4.608314	3.822799	1747.468895	0.006589	0.008381
RS	82	4.837624	3.933637	1682.449390	0.006344	0.008093
RS	83	5.078103	3.933637	1663.667377	0.006273	0.008005
RS	84	5.330294	4.017537	1607.227273	0.006060	0.007755
RS	85	5.594768	4.017537	1582.213272	0.005966	0.007635
RS	86	5.872122	4.065349	1535.154887	0.005788	0.007428
RS	87	6.162984	4.065349	1503.008851	0.005667	0.007274
RS	88	6.468013	4.070762	1464.713805	0.005523	0.007108
RS	89	6.787897	4.070762	1424.331995	0.005370	0.006918
RS	90	7.123361	4.032373	1392.516507	0.005250	0.006783
RS	91	7.475163	4.032373	1342.757437	0.005063	0.006550
RS	92	7.844099	3.954502	1313.624677	0.004953	0.006427
RS	93	8.231003	3.954502	1253.613284	0.004727	0.006147
RS	94	8.636751	3.846439	1222.456674	0.004609	0.006012
RS	95	9.062260	3.846439	1152.027081	0.004344	0.005681
RS	96	9.508493	3.720518	1114.273578	0.004201	0.005511
RS	97	9.976458	3.720518	1034.477086	0.003900	0.005132
RS	98	10.467216	3.589038	987.190477	0.003722	0.004911
RS	99	10.981875	3.589038	900.643560	0.003396	0.004494
RS	100	11.521599	3.462178	843.606384	0.003181	0.004219
RS	101	12.087610	3.462178	754.459357	0.002845	0.003784
RS	102	12.681188	3.360405	687.931245	0.002594	0.003457
RS	103	13.303674	3.360405	602.090161	0.002270	0.003033
RS	104	13.956478	3.315702	528.639269	0.001993	0.002668
RS	105	14.641076	3.315702	453.054185	0.001708	0.002291
RS	106	15.359016	3.267508	389.485761	0.001469	0.001972
RS	107	16.111922	3.267508	325.962556	0.001229	0.001653
RS	108	16.901497	3.230282	272.518633	0.001028	0.001384
RS	109	17.729527	3.230282	222.283393	0.000838	0.001130
RS	110	18.597885	3.210379	180.041983	0.000679	0.000916
RS	111	19.508535	3.210379	142.926339	0.000539	0.000728
RS	112	20.463536	3.205392	112.067413	0.000423	0.000571
RS	113	21.465049	3.205392	86.460118	0.000326	0.000441
RS	114	22.515340	3.212801	65.577298	0.000247	0.000335
RS	115	23.616783	3.212801	49.090824	0.000185	0.000251
RS	116	24.771870	3.230112	35.984906	0.000136	0.000184
RS	117	25.983213	3.230112	26.091379	0.000098	0.000134
RS	118	27.253553	3.255069	18.462124	0.000070	0.000095
RS	119	28.585763	3.255069	12.938655	0.000049	0.000066
RS	120	29.982856	3.286458	8.822144	0.000033	0.000045
RS	121	31.447993	3.286458	5.962375	0.000022	0.000031
RS	122	32.984486	3.323565	3.909159	0.000015	0.000020
RS	123	34.595811	3.323565	2.541492	0.000010	0.000013
RS	124	36.285614	3.371050	1.596584	0.000006	0.000008
RS	125	38.057715	3.371050	0.996671	0.000004	0.000005
RS	126	39.916124	3.591845	0.578465	0.000002	0.000003
RS	127	41.865044	3.591845	0.840244	0.000003	0.000004
PA	64*2 0.233915623 0.033745952 41.865044022 13.567412046 7.009610047 0.723223790 0.263525224 0.220775772 0.262882513 0.341370298 0.436826831 0.531810901 0.614660851 0.691096422 0.765068095 0.835904958 0.907498873 0.981421883 1.056715418 1.135423468 1.220971459 1.311917627 1.404385321 1.498104248 1.592538146 1.683400092 1.769477394 1.857469933 1.955824108 2.068327167 2.193400068 2.325908838 2.458716385 2.586179566 2.706528160 2.821558241 2.934475230 3.048658735 3.167216239 3.292042753 3.423482774 3.559435572 3.694999588 3.822799103 3.933636661 4.017536687 4.065349050 4.070761969 4.032373176 3.954501603 3.846439335 3.720518240 3.589038043 3.462177618 3.360404575 3.315702089 3.267508266 3.230282333 3.210379304 3.205391813 3.212801045 3.230112430 3.255069439 3.286457780 3.323564832 3.371049595 3.591844909
//
IT	9162
RD	14
LK	-2113461.178297
QD	-562.381731 -> -531.692414
RI	0.0248604136
TR	0.233627	0.033263
MT	42.194181
MM	C_pi: 1.662594, n_recomb: 261985.413992
RS	0	0.000000	11.956640	103.964463	0.000397	0.000019
RS	1	0.004877	11.956640	108.998097	0.000416	0.000065
RS	2	0.009991	8.190766	166.796027	0.000637	0.000160
RS	3	0.015355	8.190766	174.828972	0.000667	0.000224
RS	4	0.020981	0.775554	1928.621693	0.007362	0.003080
RS	5	0.026881	0.775554	2007.177228	0.007661	0.004108
RS	6	0.033069	0.265481	6051.428679	0.023098	0.013841
RS	7	0.039558	0.265481	6190.297177	0.023628	0.015954
RS	8	0.046364	0.218812	7651.757727	0.029207	0.021097
RS	9	0.053502	0.218812	7762.161313	0.029628	0.022662
RS	10	0.060988	0.260891	6612.429500	0.025240	0.020011
RS	11	0.068839	0.260891	6725.306247	0.025671	0.020742
RS	12	0.077073	0.340579	5252.039610	0.020047	0.016480
RS	13	0.085709	0.340579	5367.748253	0.020489	0.016982
RS	14	0.094765	0.437713	4276.370080	0.016323	0.013641
RS	15	0.104263	0.437713	4387.041708	0.016745	0.013995
RS	16	0.114225	0.534172	3691.831651	0.014092	0.011800
RS	17	0.124672	0.534172	3795.754162	0.014488	0.012153
RS	18	0.135629	0.617244	3378.972991	0.012898	0.010871
RS	19	0.147120	0.617244	3477.500441	0.013274	0.011267
RS	20	0.159172	0.693300	3186.924125	0.012165	0.010390
RS	21	0.171811	0.693300	3281.213211	0.012524	0.010764
RS	22	0.185067	0.766926	3054.154964	0.011658	0.010070
RS	23	0.198969	0.766926	3144.916461	0.012004	0.010444
RS	24	0.213549	0.837255	2966.177996	0.011322	0.009930
RS	25	0.228840	0.837255	3053.970155	0.011657	0.010325
RS	26	0.244877	0.908498	2897.452165	0.011060	0.009887
RS	27	0.261696	0.908498	2982.524863	0.011384	0.010273
RS	28	0.279335	0.982367	2838.819237	0.010836	0.009868
RS	29	0.297834	0.982367	2921.299925	0.011151	0.010254
RS	30	0.317235	1.057655	2791.654919	0.010656	0.009901
RS	31	0.337583	1.057655	2871.656981	0.010961	0.010297
RS	32	0.358923	1.136489	2748.461355	0.010491	0.009966
RS	33	0.381304	1.136489	2826.006773	0.010787	0.010356
RS	34	0.404776	1.222732	2700.238216	0.010307	0.009997
RS	35	0.429393	1.222732	2775.276780	0.010593	0.010365
RS	36	0.455210	1.314865	2651.968258	0.010123	0.009993
RS	37	0.482287	1.314865	2724.494130	0.010399	0.010349
RS	38	0.510684	1.408591	2612.094221	0.009970	0.010010
RS	39	0.540465	1.408591	2682.138625	0.010238	0.010362
RS	40	0.571699	1.503564	2579.326512	0.009845	0.010050
RS	41	0.604457	1.503564	2646.878547	0.010103	0.010388
RS	42	0.638812	1.599163	2552.934439	0.009745	0.010094
RS	43	0.674842	1.599163	2617.941759	0.009993	0.010423
RS	44	0.712629	1.690512	2538.447827	0.009689	0.010182
RS	45	0.752260	1.690512	2600.811415	0.009927	0.010517
RS	46	0.793822	1.776130	2534.938495	0.009676	0.010335
RS	47	0.837412	1.776130	2594.463462	0.009903	0.010673
RS	48	0.883128	1.863372	2529.640844	0.009656	0.010491
RS	49	0.931073	1.863372	2586.078564	0.009871	0.010810
RS	50	0.981356	1.961590	2510.040952	0.009581	0.010563
RS	51	1.034092	1.961590	2563.213148	0.009784	0.010851
RS	52	1.089399	2.074862	2473.385668	0.009441	0.010526
RS	53	1.147403	2.074862	2523.228453	0.009631	0.010784
RS	54	1.208236	2.201332	2425.048538	0.009256	0.010409
RS	55	1.272036	2.201332	2471.551592	0.009434	0.010647
RS	56	1.338948	2.335170	2373.417732	0.009059	0.010264
RS	57	1.409122	2.335170	2416.535270	0.009224	0.010489
RS	58	1.482719	2.468361	2326.373207	0.008880	0.010139
RS	59	1.559905	2.468361	2365.949580	0.009031	0.010361
RS	60	1.640855	2.594578	2287.615940	0.008732	0.010064
RS	61	1.725752	2.594578	2323.366564	0.008868	0.010282
RS	62	1.814790	2.711971	2255.742722	0.008610	0.010034
RS	63	1.908171	2.711971	2287.294225	0.008731	0.010242
RS	64	2.006105	2.822715	2226.269973	0.008498	0.010022
RS	65	2.108815	2.822715	2253.230194	0.008601	0.010215
RS	66	2.216534	2.930577	2194.372566	0.008376	0.010001
RS	67	2.329507	2.930577	2216.393091	0.008460	0.010173
RS	68	2.447989	3.039596	2156.006121	0.008229	0.009949
RS	69	2.572249	3.039596	2172.834834	0.008294	0.010094
RS	70	2.702569	3.153589	2108.235364	0.008047	0.009844
RS	71	2.839244	3.153589	2119.756992	0.008091	0.009958
RS	72	2.982585	3.275172	2049.794128	0.007824	0.009676
RS	73	3.132916	3.275172	2056.032451	0.007848	0.009756
RS	74	3.290578	3.405389	1981.008666	0.007562	0.009442
RS	75	3.455929	3.405389	1982.096475	0.007566	0.009485
RS	76	3.629344	3.542653	1903.912407	0.007267	0.009148
RS	77	3.811217	3.542653	1900.013233	0.007252	0.009156
RS	78	4.001958	3.682349	1821.693972	0.006953	0.008811
RS	79	4.202002	3.682349	1812.903114	0.006920	0.008784
RS	80	4.411802	3.817010	1737.855148	0.006633	0.008448
RS	81	4.631833	3.817010	1724.108194	0.006581	0.008390
RS	82	4.862594	3.936959	1655.431089	0.006319	0.008079
RS	83	5.104609	3.936959	1636.435245	0.006246	0.007989
RS	84	5.358427	4.031293	1576.462810	0.006017	0.007718
RS	85	5.624623	4.031293	1551.652051	0.005923	0.007597
RS	86	5.903800	4.089534	1501.569783	0.005732	0.007371
RS	87	6.196593	4.089534	1470.094393	0.005611	0.007218
RS	88	6.503664	4.104017	1429.561936	0.005457	0.007037
RS	89	6.825711	4.104017	1390.341372	0.005307	0.006849
RS	90	7.163463	4.072275	1357.248647	0.005181	0.006704
RS	91	7.517687	4.072275	1309.129246	0.004997	0.006475
RS	92	7.889185	3.998154	1279.729222	0.004885	0.006347
RS	93	8.278801	3.998154	1221.780058	0.004664	0.006072
RS	94	8.687417	3.891104	1191.297915	0.004547	0.005938
RS	95	9.115961	3.891104	1123.247872	0.004287	0.005613
RS	96	9.565404	3.764075	1086.933756	0.004149	0.005446
RS	97	10.036765	3.764075	1009.683549	0.003854	0.005074
RS	98	10.531113	3.630200	964.330766	0.003681	0.004858
RS	99	11.049570	3.630200	880.322458	0.003360	0.004448
RS	100	11.593311	3.500416	825.415975	0.003151	0.004180
RS	101	12.163569	3.500416	738.632364	0.002819	0.003750
RS	102	12.761637	3.395855	674.219909	0.002574	0.003430
RS	103	13.388872	3.395855	590.418608	0.002254	0.003011
RS	104	14.046695	3.349075	518.913235	0.001981	0.002650
RS	105	14.736599	3.349075	444.937036	0.001698	0.002277
RS	106	15.460149	3.299355	382.807283	0.001461	0.001962
RS	107	16.218984	3.299355	320.514725	0.001223	0.001644
RS	108	17.014826	3.261249	268.121592	0.001023	0.001377
RS	109	17.849480	3.261249	218.787559	0.000835	0.001125
RS	110	18.724838	3.240616	177.310038	0.000677	0.000913
RS	111	19.642885	3.240616	140.810040	0.000537	0.000726
RS	112	20.605704	3.235316	110.456763	0.000422	0.000570
RS	113	21.615477	3.235316	85.246743	0.000325	0.000440
RS	114	22.674494	3.242724	64.680041	0.000247	0.000334
RS	115	23.785158	3.242724	48.434844	0.000185	0.000250
RS	116	24.949986	3.260289	35.514452	0.000136	0.000184
RS	117	26.171621	3.260289	25.758442	0.000098	0.000133
RS	118	27.452832	3.285650	18.231364	0.000070	0.000094
RS	119	28.796525	3.285650	12.780970	0.000049	0.000066
RS	120	30.205747	3.317622	8.716664	0.000033	0.000045
RS	121	31.683694	3.317622	5.893017	0.000022	0.000031
RS	122	33.233717	3.355395	3.864612	0.000015	0.000020
RS	123	34.859331	3.355395	2.513388	0.000010	0.000013
RS	124	36.564224	3.403443	1.579403	0.000006	0.000008
RS	125	38.352260	3.403443	0.986263	0.000004	0.000005
RS	126	40.227495	3.625050	0.572749	0.000002	0.000003
RS	127	42.194181	3.625050	0.831984	0.000003	0.000004
PA	64*2 0.233626735 0.033263147 42.194180829 11.956640435 8.190765732 0.775553533 0.265481226 0.218811779 0.260890667 0.340578546 0.437713336 0.534172305 0.617244174 0.693300388 0.766925722 0.837254586 0.908497828 0.982367199 1.057654653 1.136488967 1.222732045 1.314865318 1.408590805 1.503563681 1.599162989 1.690512484 1.776129539 1.863372309 1.961590433 2.074862094 2.201332133 2.335169654 2.468361194 2.594577567 2.711970507 2.822715305 2.930576872 3.039596284 3.153589286 3.275172453 3.405388767 3.542652955 3.682349052 3.817009723 3.936959471 4.031293406 4.089533894 4.104016733 4.072274818 3.998154477 3.891103951 3.764074599 3.630200316 3.500415647 3.395855315 3.349074892 3.299355203 3.261248900 3.240616030 3.235316187 3.242723735 3.260288766 3.285649663 3.317622017 3.355394732 3.403442961 3.625049725
//
IT	10164
RD	15
LK	-2113401.541277
QD	-562.392911 -> -534.971270
RI	0.0250124151
TR	0.233397	0.032817
MT	42.491993
MM	C_pi: 1.664909, n_recomb: 258918.071095
RS	0	0.000000	10.583602	116.249289	0.000449	0.000021
RS	1	0.004883	10.583602	121.877650	0.000471	0.000074
RS	2	0.010004	9.494318	142.431698	0.000550	0.000139
RS	3	0.015375	9.494318	149.312972	0.000577	0.000193
RS	4	0.021008	0.829319	1786.113030	0.006898	0.002884
RS	5	0.026916	0.829319	1859.884348	0.007183	0.003838
RS	6	0.033113	0.267341	5956.594458	0.023006	0.013745
RS	7	0.039612	0.267341	6094.442399	0.023538	0.015826
RS	8	0.046429	0.216989	7649.488688	0.029544	0.021258
RS	9	0.053578	0.216989	7757.665871	0.029962	0.022828
RS	10	0.061077	0.259096	6597.276075	0.025480	0.020133
RS	11	0.068942	0.259096	6708.454018	0.025910	0.020874
RS	12	0.077191	0.339949	5211.803687	0.020129	0.016504
RS	13	0.085842	0.339949	5326.394253	0.020572	0.017016
RS	14	0.094916	0.438670	4226.361100	0.016323	0.013617
RS	15	0.104433	0.438670	4335.988785	0.016747	0.013978
RS	16	0.114414	0.536483	3641.376350	0.014064	0.011763
RS	17	0.124883	0.536483	3744.243967	0.014461	0.012120
RS	18	0.135863	0.619651	3334.840807	0.012880	0.010847
RS	19	0.147380	0.619651	3432.373449	0.013257	0.011247
RS	20	0.159458	0.695224	3149.323418	0.012163	0.010384
RS	21	0.172126	0.695224	3242.698764	0.012524	0.010759
RS	22	0.185413	0.768451	3020.833179	0.011667	0.010074
RS	23	0.199349	0.768451	3110.742619	0.012014	0.010448
RS	24	0.213965	0.838237	2936.443944	0.011341	0.009942
RS	25	0.229294	0.838237	3023.437076	0.011677	0.010338
RS	26	0.245372	0.909097	2870.014244	0.011085	0.009905
RS	27	0.262235	0.909097	2954.323788	0.011410	0.010291
RS	28	0.279922	0.982883	2812.387535	0.010862	0.009887
RS	29	0.298472	0.982883	2894.125495	0.011178	0.010274
RS	30	0.317928	1.058099	2765.994499	0.010683	0.009922
RS	31	0.338333	1.058099	2845.270393	0.010989	0.010321
RS	32	0.359735	1.136979	2723.181084	0.010518	0.009989
RS	33	0.382182	1.136979	2800.012576	0.010814	0.010382
RS	34	0.405725	1.223833	2674.153699	0.010328	0.010018
RS	35	0.430418	1.223833	2748.482992	0.010615	0.010388
RS	36	0.456316	1.317076	2624.348184	0.010136	0.010009
RS	37	0.483478	1.317076	2696.168375	0.010413	0.010367
RS	38	0.511967	1.411995	2583.103942	0.009977	0.010021
RS	39	0.541847	1.411995	2652.452328	0.010244	0.010375
RS	40	0.573186	1.508168	2549.227992	0.009846	0.010056
RS	41	0.606054	1.508168	2616.100477	0.010104	0.010396
RS	42	0.640528	1.604913	2522.024235	0.009741	0.010098
RS	43	0.676685	1.604913	2586.375140	0.009989	0.010427
RS	44	0.714607	1.696761	2507.713020	0.009685	0.010186
RS	45	0.754381	1.696761	2569.449576	0.009924	0.010522
RS	46	0.796097	1.781933	2505.550038	0.009677	0.010346
RS	47	0.839850	1.781933	2564.476744	0.009905	0.010685
RS	48	0.885739	1.868515	2501.736823	0.009662	0.010509
RS	49	0.933868	1.868515	2557.598961	0.009878	0.010829
RS	50	0.984348	1.966744	2482.762098	0.009589	0.010583
RS	51	1.037292	1.966744	2535.381091	0.009792	0.010871
RS	52	1.092821	2.081022	2445.725202	0.009446	0.010542
RS	53	1.151061	2.081022	2495.045897	0.009636	0.010800
RS	54	1.212145	2.209186	2396.580021	0.009256	0.010418
RS	55	1.276212	2.209186	2442.602353	0.009434	0.010654
RS	56	1.343407	2.344721	2344.472328	0.009055	0.010266
RS	57	1.413882	2.344721	2387.154332	0.009220	0.010490
RS	58	1.487799	2.478660	2297.985438	0.008875	0.010140
RS	59	1.565324	2.478660	2337.162505	0.009027	0.010360
RS	60	1.646635	2.603960	2261.088899	0.008733	0.010069
RS	61	1.731916	2.603960	2296.453029	0.008869	0.010286
RS	62	1.821361	2.718638	2232.163617	0.008621	0.010050
RS	63	1.915173	2.718638	2263.306035	0.008741	0.010257
RS	64	2.013565	2.825232	2206.220271	0.008521	0.010052
RS	65	2.116762	2.825232	2232.707627	0.008623	0.010245
RS	66	2.224997	2.928056	2177.885847	0.008411	0.010047
RS	67	2.338517	2.928056	2199.330546	0.008494	0.010218
RS	68	2.457580	3.031764	2142.594867	0.008275	0.010007
RS	69	2.582455	3.031764	2158.717464	0.008337	0.010152
RS	70	2.713429	3.140853	2096.935319	0.008099	0.009912
RS	71	2.850796	3.140853	2107.616304	0.008140	0.010025
RS	72	2.994872	3.258662	2039.275714	0.007876	0.009748
RS	73	3.145981	3.258662	2044.566092	0.007897	0.009826
RS	74	3.304469	3.386932	1969.776068	0.007608	0.009509
RS	75	3.470695	3.386932	1969.868677	0.007608	0.009550
RS	76	3.645037	3.524632	1890.565554	0.007302	0.009203
RS	77	3.827891	3.524632	1885.708620	0.007283	0.009209
RS	78	4.019674	3.667505	1805.136029	0.006972	0.008848
RS	79	4.220820	3.667505	1795.522155	0.006935	0.008819
RS	80	4.431788	3.808113	1717.446407	0.006633	0.008463
RS	81	4.653056	3.808113	1703.107907	0.006578	0.008402
RS	82	4.885128	3.936396	1631.045635	0.006299	0.008070
RS	83	5.128531	3.936396	1611.776301	0.006225	0.007978
RS	84	5.383818	4.040590	1548.478585	0.005981	0.007685
RS	85	5.651570	4.040590	1523.782315	0.005885	0.007564
RS	86	5.932395	4.108972	1470.799148	0.005681	0.007319
RS	87	6.226932	4.108972	1439.875316	0.005561	0.007166
RS	88	6.535850	4.132490	1397.151779	0.005396	0.006971
RS	89	6.859851	4.132490	1358.943075	0.005249	0.006784
RS	90	7.199671	4.107554	1324.542626	0.005116	0.006630
RS	91	7.556083	4.107554	1277.886892	0.004935	0.006404
RS	92	7.929898	4.037451	1248.120931	0.004821	0.006272
RS	93	8.321964	4.037451	1192.039273	0.004604	0.006001
RS	94	8.733174	3.931727	1162.076523	0.004488	0.005867
RS	95	9.164460	3.931727	1096.204976	0.004234	0.005547
RS	96	9.616805	3.803906	1061.141347	0.004098	0.005384
RS	97	10.091236	3.803906	986.244716	0.003809	0.005018
RS	98	10.588832	3.667923	942.632311	0.003641	0.004808
RS	99	11.110723	3.667923	860.991380	0.003325	0.004403
RS	100	11.658095	3.535454	808.041013	0.003121	0.004142
RS	101	12.232194	3.535454	723.480055	0.002794	0.003717
RS	102	12.834324	3.428309	661.036067	0.002553	0.003403
RS	103	13.465853	3.428309	579.169764	0.002237	0.002988
RS	104	14.128216	3.379574	509.500094	0.001968	0.002633
RS	105	14.822921	3.379574	437.062851	0.001688	0.002263
RS	106	15.551545	3.328420	376.305331	0.001453	0.001951
RS	107	16.315744	3.328420	315.198636	0.001217	0.001636
RS	108	17.117256	3.289473	263.818921	0.001019	0.001371
RS	109	17.957903	3.289473	215.358432	0.000832	0.001120
RS	110	18.839595	3.268148	174.621706	0.000674	0.000909
RS	111	19.764336	3.268148	138.722491	0.000536	0.000723
RS	112	20.734228	3.262539	108.863831	0.000420	0.000568
RS	113	21.751477	3.262539	84.043746	0.000325	0.000439
RS	114	22.818393	3.269943	63.788121	0.000246	0.000333
RS	115	23.937402	3.269943	47.781158	0.000185	0.000250
RS	116	25.111048	3.287720	35.044758	0.000135	0.000183
RS	117	26.341998	3.287720	25.425150	0.000098	0.000133
RS	118	27.633050	3.313487	17.999677	0.000070	0.000094
RS	119	28.987139	3.313487	12.622263	0.000049	0.000066
RS	120	30.407343	3.346009	8.610295	0.000033	0.000045
RS	121	31.896888	3.346009	5.822899	0.000022	0.000031
RS	122	33.459163	3.384518	3.819397	0.000015	0.000020
RS	123	35.097716	3.384518	2.484830	0.000010	0.000013
RS	124	36.816274	3.433019	1.561956	0.000006	0.000008
RS	125	38.618741	3.433019	0.975677	0.000004	0.000005
RS	126	40.509215	3.655223	0.566924	0.000002	0.000003
RS	127	42.491993	3.655223	0.823577	0.000003	0.000004
PA	64*2 0.233397038 0.032817371 42.491993417 10.583602196 9.494317835 0.829319498 0.267341486 0.216988792 0.259096412 0.339948594 0.438670099 0.536482808 0.619650575 0.695224430 0.768451417 0.838236702 0.909097385 0.982883408 1.058098967 1.136978863 1.223832833 1.317076037 1.411994821 1.508167967 1.604912543 1.696761365 1.781932666 1.868515093 1.966744262 2.081021920 2.209185816 2.344721220 2.478659999 2.603960423 2.718638083 2.825232280 2.928055948 3.031763767 3.140852536 3.258661908 3.386932475 3.524631838 3.667504835 3.808113113 3.936396284 4.040589506 4.108971910 4.132490321 4.107553657 4.037450609 3.931726581 3.803906148 3.667922582 3.535453570 3.428308725 3.379573698 3.328419519 3.289472714 3.268148067 3.262539006 3.269942588 3.287720156 3.313486749 3.346009201 3.384517711 3.433018879 3.655222576
//
IT	10012
RD	16
LK	-2113348.199472
QD	-563.126947 -> -538.529038
RI	0.0251931107
TR	0.233215	0.032404
MT	42.763096
MM	C_pi: 1.666674, n_recomb: 256006.851286
RS	0	0.000000	9.456200	128.820021	0.000503	0.000024
RS	1	0.004888	9.456200	135.055941	0.000528	0.000084
RS	2	0.010015	10.933728	122.461498	0.000478	0.000121
RS	3	0.015392	10.933728	128.393955	0.000502	0.000168
RS	4	0.021032	0.884509	1658.872224	0.006480	0.002707
RS	5	0.026948	0.884509	1728.243934	0.006751	0.003595
RS	6	0.033153	0.269087	5867.021988	0.022917	0.013654
RS	7	0.039661	0.269087	6003.851763	0.023452	0.015706
RS	8	0.046487	0.215283	7644.787068	0.029862	0.021410
RS	9	0.053648	0.215283	7750.806927	0.030276	0.022985
RS	10	0.061158	0.257471	6579.370229	0.025700	0.020244
RS	11	0.069035	0.257471	6688.923237	0.026128	0.020994
RS	12	0.077297	0.339450	5170.992716	0.020199	0.016521
RS	13	0.085963	0.339450	5284.505053	0.020642	0.017044
RS	14	0.095052	0.439664	4177.555960	0.016318	0.013591
RS	15	0.104586	0.439664	4286.168780	0.016742	0.013959
RS	16	0.114586	0.538733	3592.897132	0.014034	0.011726
RS	17	0.125074	0.538733	3694.741632	0.014432	0.012087
RS	18	0.136076	0.621905	3292.859234	0.012862	0.010825
RS	19	0.147615	0.621905	3389.431809	0.013240	0.011227
RS	20	0.159718	0.696926	3113.826673	0.012163	0.010379
RS	21	0.172412	0.696926	3206.323355	0.012524	0.010756
RS	22	0.185727	0.769715	2989.478478	0.011677	0.010079
RS	23	0.199693	0.769715	3078.569327	0.012025	0.010452
RS	24	0.214341	0.838932	2908.521824	0.011361	0.009954
RS	25	0.229706	0.838932	2994.747067	0.011698	0.010351
RS	26	0.245821	0.909405	2844.215710	0.011110	0.009922
RS	27	0.262724	0.909405	2927.790628	0.011436	0.010310
RS	28	0.280454	0.983079	2787.531652	0.010889	0.009906
RS	29	0.299050	0.983079	2868.554001	0.011205	0.010294
RS	30	0.318555	1.058180	2741.891284	0.010710	0.009943
RS	31	0.339013	1.058180	2820.467071	0.011017	0.010344
RS	32	0.360471	1.137038	2699.492256	0.010545	0.010013
RS	33	0.382978	1.137038	2775.635182	0.010842	0.010408
RS	34	0.406585	1.224412	2649.744998	0.010350	0.010039
RS	35	0.431346	1.224412	2723.390012	0.010638	0.010411
RS	36	0.457317	1.318686	2598.451666	0.010150	0.010024
RS	37	0.484558	1.318686	2669.590332	0.010428	0.010384
RS	38	0.513130	1.414715	2555.884469	0.009984	0.010032
RS	39	0.543099	1.414715	2624.559737	0.010252	0.010388
RS	40	0.574532	1.512028	2520.896236	0.009847	0.010063
RS	41	0.607502	1.512028	2587.110212	0.010106	0.010405
RS	42	0.642084	1.609870	2492.853010	0.009737	0.010101
RS	43	0.678355	1.609870	2556.566372	0.009986	0.010432
RS	44	0.716400	1.702185	2478.647625	0.009682	0.010191
RS	45	0.756304	1.702185	2539.773680	0.009921	0.010528
RS	46	0.798159	1.786902	2477.706592	0.009678	0.010358
RS	47	0.842059	1.786902	2536.049405	0.009906	0.010698
RS	48	0.888105	1.872835	2475.231315	0.009669	0.010528
RS	49	0.936402	1.872835	2530.530609	0.009885	0.010849
RS	50	0.987060	1.971167	2456.660428	0.009596	0.010604
RS	51	1.040193	1.971167	2508.738658	0.009799	0.010891
RS	52	1.095924	2.086634	2418.964268	0.009449	0.010557
RS	53	1.154378	2.086634	2467.776867	0.009639	0.010814
RS	54	1.215690	2.216762	2368.706796	0.009253	0.010425
RS	55	1.279999	2.216762	2414.265774	0.009430	0.010660
RS	56	1.347451	2.354319	2315.829423	0.009046	0.010265
RS	57	1.418199	2.354319	2358.098228	0.009211	0.010488
RS	58	1.492406	2.489345	2269.630906	0.008866	0.010136
RS	59	1.570240	2.489345	2308.437847	0.009017	0.010355
RS	60	1.651879	2.614053	2234.356491	0.008728	0.010069
RS	61	1.737507	2.614053	2269.372382	0.008864	0.010285
RS	62	1.827322	2.726297	2208.192350	0.008626	0.010059
RS	63	1.921526	2.726297	2238.974801	0.008746	0.010267
RS	64	2.020334	2.828950	2185.681953	0.008538	0.010076
RS	65	2.123972	2.828950	2211.756486	0.008639	0.010267
RS	66	2.232676	2.926838	2160.939786	0.008441	0.010085
RS	67	2.346693	2.926838	2181.877095	0.008523	0.010256
RS	68	2.466283	3.025195	2128.894421	0.008316	0.010060
RS	69	2.591718	3.025195	2144.382580	0.008376	0.010204
RS	70	2.723285	3.129174	2085.643329	0.008147	0.009976
RS	71	2.861282	3.129174	2095.551831	0.008186	0.010087
RS	72	3.006024	3.242816	2029.159184	0.007926	0.009816
RS	73	3.157841	3.242816	2033.559272	0.007943	0.009892
RS	74	3.317079	3.368560	1959.386752	0.007654	0.009575
RS	75	3.484099	3.368560	1958.525757	0.007650	0.009614
RS	76	3.659284	3.505970	1878.492819	0.007338	0.009259
RS	77	3.843031	3.505970	1872.700689	0.007315	0.009262
RS	78	4.035759	3.651196	1790.241665	0.006993	0.008886
RS	79	4.237908	3.651196	1779.806651	0.006952	0.008855
RS	80	4.449937	3.796909	1699.026860	0.006637	0.008481
RS	81	4.672330	3.796909	1684.076722	0.006578	0.008417
RS	82	4.905593	3.932774	1608.894472	0.006285	0.008065
RS	83	5.150257	3.932774	1589.308103	0.006208	0.007971
RS	84	5.406880	4.046277	1522.878418	0.005949	0.007658
RS	85	5.676047	4.046277	1498.228234	0.005852	0.007535
RS	86	5.958370	4.124482	1442.474126	0.005635	0.007272
RS	87	6.254492	4.124482	1412.006458	0.005516	0.007120
RS	88	6.565088	4.156945	1367.154981	0.005340	0.006910
RS	89	6.890866	4.156945	1329.835141	0.005195	0.006725
RS	90	7.232567	4.138907	1294.121197	0.005055	0.006561
RS	91	7.590970	4.138907	1248.781064	0.004878	0.006338
RS	92	7.966891	4.073028	1218.579668	0.004760	0.006201
RS	93	8.361186	4.073028	1164.198760	0.004548	0.005935
RS	94	8.774754	3.968885	1134.634538	0.004432	0.005799
RS	95	9.208536	3.968885	1070.766093	0.004183	0.005485
RS	96	9.663521	3.840535	1036.798122	0.004050	0.005325
RS	97	10.140744	3.840535	964.083571	0.003766	0.004964
RS	98	10.641294	3.702687	922.045422	0.003602	0.004759
RS	99	11.166309	3.702687	842.616521	0.003291	0.004360
RS	100	11.716986	3.567747	791.467249	0.003092	0.004104
RS	101	12.294579	3.567747	708.998638	0.002769	0.003686
RS	102	12.900404	3.458195	648.390116	0.002533	0.003377
RS	103	13.535841	3.458195	568.358998	0.002220	0.002966
RS	104	14.202336	3.407611	500.422631	0.001955	0.002616
RS	105	14.901409	3.407611	429.455099	0.001678	0.002249
RS	106	15.634651	3.355093	370.005816	0.001445	0.001940
RS	107	16.403733	3.355093	310.038250	0.001211	0.001627
RS	108	17.210406	3.315347	259.632270	0.001014	0.001364
RS	109	18.056508	3.315347	212.015223	0.000828	0.001115
RS	110	18.943966	3.293359	171.994273	0.000672	0.000906
RS	111	19.874801	3.293359	136.678233	0.000534	0.000720
RS	112	20.851134	3.287438	107.300821	0.000419	0.000566
RS	113	21.875188	3.287438	82.860940	0.000324	0.000437
RS	114	22.949296	3.294826	62.909432	0.000246	0.000332
RS	115	24.075904	3.294826	47.135816	0.000184	0.000249
RS	116	25.257579	3.312805	34.580093	0.000135	0.000183
RS	117	26.497013	3.312805	25.094739	0.000098	0.000133
RS	118	27.797027	3.338937	17.769642	0.000069	0.000094
RS	119	29.160584	3.338937	12.464329	0.000049	0.000066
RS	120	30.590790	3.371917	8.504367	0.000033	0.000045
RS	121	32.090901	3.371917	5.752863	0.000022	0.000031
RS	122	33.664335	3.410982	3.774243	0.000015	0.000020
RS	123	35.314675	3.410982	2.456168	0.000010	0.000013
RS	124	37.045682	3.460080	1.544295	0.000006	0.000008
RS	125	38.861297	3.460080	0.964931	0.000004	0.000005
RS	126	40.765655	3.682562	0.561003	0.000002	0.000003
RS	127	42.763096	3.682562	0.814969	0.000003	0.000004
PA	64*2 0.233214769 0.032404062 42.763095784 9.456199701 10.933727753 0.884508549 0.269087429 0.215283014 0.257470783 0.339450298 0.439664095 0.538732957 0.621905030 0.696925734 0.769714854 0.838932184 0.909405164 0.983079315 1.058179693 1.137038500 1.224411733 1.318686308 1.414714919 1.512028367 1.609870039 1.702185429 1.786901663 1.872834552 1.971167006 2.086634418 2.216762027 2.354318563 2.489344531 2.614052677 2.726296905 2.828950485 2.926838457 3.025194699 3.129173664 3.242815734 3.368560062 3.505969618 3.651195503 3.796909320 3.932773636 4.046277134 4.124481812 4.156945029 4.138907474 4.073028424 3.968884985 3.840534910 3.702687490 3.567747437 3.458195133 3.407610685 3.355092559 3.315347397 3.293359448 3.287437982 3.294826341 3.312805038 3.338937286 3.371916954 3.410981850 3.460079977 3.682562209
//
IT	9177
RD	17
LK	-2113300.313804
QD	-564.403512 -> -542.275404
RI	0.0253905270
TR	0.233068	0.032019
MT	43.012030
MM	C_pi: 1.668017, n_recomb: 253243.697912
RS	0	0.000000	8.552560	141.068505	0.000557	0.000026
RS	1	0.004893	8.552560	147.895602	0.000584	0.000093
RS	2	0.010025	12.521089	105.917338	0.000418	0.000106
RS	3	0.015408	12.521089	111.060336	0.000439	0.000147
RS	4	0.021054	0.941088	1544.871010	0.006100	0.002546
RS	5	0.026977	0.941088	1610.197893	0.006358	0.003375
RS	6	0.033189	0.270724	5782.571026	0.022834	0.013568
RS	7	0.039706	0.270724	5918.394683	0.023370	0.015594
RS	8	0.046541	0.213680	7638.377857	0.030162	0.021554
RS	9	0.053711	0.213680	7742.310007	0.030573	0.023134
RS	10	0.061231	0.255986	6559.595567	0.025902	0.020345
RS	11	0.069119	0.255986	6667.595791	0.026329	0.021104
RS	12	0.077394	0.339055	5130.194594	0.020258	0.016534
RS	13	0.086073	0.339055	5242.670254	0.020702	0.017065
RS	14	0.095177	0.440685	4130.136508	0.016309	0.013565
RS	15	0.104726	0.440685	4237.766712	0.016734	0.013939
RS	16	0.114742	0.540925	3546.402490	0.014004	0.011691
RS	17	0.125249	0.540925	3647.258197	0.014402	0.012054
RS	18	0.136269	0.624016	3252.996461	0.012845	0.010805
RS	19	0.147829	0.624016	3348.645770	0.013223	0.011208
RS	20	0.159955	0.698437	3080.304365	0.012163	0.010376
RS	21	0.172673	0.698437	3171.958259	0.012525	0.010753
RS	22	0.186014	0.770777	2959.887127	0.011688	0.010085
RS	23	0.200007	0.770777	3048.192712	0.012037	0.010457
RS	24	0.214686	0.839427	2882.166208	0.011381	0.009967
RS	25	0.230082	0.839427	2967.654145	0.011719	0.010364
RS	26	0.246232	0.909520	2819.817197	0.011135	0.009939
RS	27	0.263171	0.909520	2902.685688	0.011462	0.010327
RS	28	0.280940	0.983083	2763.969891	0.010914	0.009924
RS	29	0.299578	0.983083	2844.303250	0.011231	0.010313
RS	30	0.319127	1.058030	2719.093669	0.010737	0.009964
RS	31	0.339634	1.058030	2796.995496	0.011045	0.010366
RS	32	0.361143	1.136813	2677.154999	0.010571	0.010035
RS	33	0.383705	1.136813	2752.635214	0.010870	0.010432
RS	34	0.407371	1.224631	2626.770500	0.010373	0.010059
RS	35	0.432195	1.224631	2699.757029	0.010661	0.010433
RS	36	0.458233	1.319858	2574.072414	0.010164	0.010039
RS	37	0.485545	1.319858	2644.555077	0.010443	0.010401
RS	38	0.514193	1.416903	2530.276472	0.009991	0.010043
RS	39	0.544243	1.416903	2598.303468	0.010260	0.010400
RS	40	0.575764	1.515270	2494.240780	0.009849	0.010071
RS	41	0.608826	1.515270	2559.819781	0.010108	0.010413
RS	42	0.643506	1.614154	2465.358687	0.009735	0.010106
RS	43	0.679883	1.614154	2528.456124	0.009984	0.010437
RS	44	0.718039	1.706878	2451.242095	0.009679	0.010196
RS	45	0.758063	1.706878	2511.777054	0.009918	0.010535
RS	46	0.800045	1.791087	2451.474955	0.009680	0.010370
RS	47	0.844080	1.791087	2509.250883	0.009908	0.010712
RS	48	0.890270	1.876356	2450.234812	0.009675	0.010547
RS	49	0.938720	1.876356	2504.986090	0.009892	0.010869
RS	50	0.989541	1.974844	2431.902164	0.009603	0.010624
RS	51	1.042848	1.974844	2483.453277	0.009807	0.010911
RS	52	1.098763	2.091625	2393.335926	0.009451	0.010571
RS	53	1.157413	2.091625	2441.654314	0.009642	0.010828
RS	54	1.218934	2.223941	2341.700181	0.009247	0.010430
RS	55	1.283464	2.223941	2386.811614	0.009425	0.010664
RS	56	1.351151	2.363798	2287.789922	0.009034	0.010261
RS	57	1.422150	2.363798	2329.664601	0.009199	0.010483
RS	58	1.496623	2.500241	2241.602516	0.008852	0.010128
RS	59	1.574740	2.500241	2280.063764	0.009003	0.010347
RS	60	1.656678	2.624683	2207.691533	0.008718	0.010065
RS	61	1.742625	2.624683	2242.391354	0.008855	0.010280
RS	62	1.832778	2.734783	2184.072886	0.008624	0.010064
RS	63	1.927341	2.734783	2214.537358	0.008745	0.010270
RS	64	2.026531	2.833737	2164.848541	0.008548	0.010093
RS	65	2.130574	2.833737	2190.562946	0.008650	0.010284
RS	66	2.239707	2.926844	2143.660064	0.008465	0.010118
RS	67	2.354179	2.926844	2164.151867	0.008546	0.010288
RS	68	2.474253	3.019898	2114.943053	0.008351	0.010107
RS	69	2.600201	3.019898	2129.863976	0.008410	0.010250
RS	70	2.732311	3.118663	2074.315624	0.008191	0.010034
RS	71	2.870884	3.118663	2083.517874	0.008227	0.010145
RS	72	3.016238	3.227872	2019.320474	0.007974	0.009881
RS	73	3.168703	3.227872	2022.888979	0.007988	0.009955
RS	74	3.328628	3.350647	1949.650544	0.007699	0.009638
RS	75	3.496377	3.350647	1947.881413	0.007692	0.009675
RS	76	3.672334	3.487159	1867.464119	0.007374	0.009314
RS	77	3.856899	3.487159	1860.765215	0.007348	0.009314
RS	78	4.050495	3.634015	1776.754537	0.007016	0.008927
RS	79	4.253562	3.634015	1765.507914	0.006972	0.008892
RS	80	4.466564	3.784084	1682.318314	0.006643	0.008501
RS	81	4.689988	3.784084	1666.746484	0.006582	0.008435
RS	82	4.924344	3.926844	1588.685884	0.006273	0.008063
RS	83	5.170165	3.926844	1568.751930	0.006195	0.007967
RS	84	5.428013	4.049110	1499.381181	0.005921	0.007635
RS	85	5.698477	4.049110	1474.723922	0.005823	0.007511
RS	86	5.982174	4.136793	1416.331420	0.005593	0.007231
RS	87	6.279750	4.136793	1386.242220	0.005474	0.007078
RS	88	6.591886	4.178073	1339.334061	0.005289	0.006855
RS	89	6.919294	4.178073	1302.800093	0.005144	0.006671
RS	90	7.262720	4.166988	1265.780453	0.004998	0.006497
RS	91	7.622949	4.166988	1221.629536	0.004824	0.006277
RS	92	8.000802	4.105486	1190.945713	0.004703	0.006134
RS	93	8.397142	4.105486	1138.120441	0.004494	0.005872
RS	94	8.812874	4.003132	1108.858089	0.004379	0.005736
RS	95	9.248946	4.003132	1046.837512	0.004134	0.005426
RS	96	9.706353	3.874473	1013.835040	0.004003	0.005269
RS	97	10.186139	3.874473	943.148085	0.003724	0.004913
RS	98	10.689399	3.734962	902.542128	0.003564	0.004713
RS	99	11.217281	3.734962	825.182062	0.003258	0.004319
RS	100	11.770991	3.597736	775.695108	0.003063	0.004069
RS	101	12.351792	3.597736	695.195980	0.002745	0.003655
RS	102	12.961009	3.485918	636.302771	0.002513	0.003351
RS	103	13.600032	3.485918	558.009358	0.002203	0.002945
RS	104	14.270321	3.433576	491.708148	0.001942	0.002599
RS	105	14.973404	3.433576	422.140283	0.001667	0.002235
RS	106	15.710886	3.379762	363.934583	0.001437	0.001929
RS	107	16.484450	3.379762	305.057282	0.001205	0.001619
RS	108	17.295861	3.339257	255.583379	0.001009	0.001358
RS	109	18.146972	3.339257	208.776994	0.000824	0.001110
RS	110	19.039724	3.316633	169.444314	0.000669	0.000902
RS	111	19.976155	3.316633	134.691211	0.000532	0.000718
RS	112	20.958402	3.310418	105.778663	0.000418	0.000564
RS	113	21.988707	3.310418	81.707373	0.000323	0.000436
RS	114	23.069420	3.317778	62.051325	0.000245	0.000331
RS	115	24.203008	3.317778	46.504649	0.000184	0.000248
RS	116	25.392058	3.335965	34.124831	0.000135	0.000182
RS	117	26.639284	3.335965	24.770587	0.000098	0.000132
RS	118	27.947531	3.362400	17.543892	0.000069	0.000094
RS	119	29.319786	3.362400	12.309076	0.000049	0.000066
RS	120	30.759180	3.395816	8.400080	0.000033	0.000045
RS	121	32.268997	3.395816	5.683797	0.000022	0.000030
RS	122	33.852685	3.435463	3.729609	0.000015	0.000020
RS	123	35.513855	3.435463	2.427808	0.000010	0.000013
RS	124	37.256300	3.485073	1.526826	0.000006	0.000008
RS	125	39.083996	3.485073	0.954286	0.000004	0.000005
RS	126	41.001114	3.707435	0.555156	0.000002	0.000003
RS	127	43.012030	3.707435	0.806386	0.000003	0.000004
PA	64*2 0.233068075 0.032019166 43.012029516 8.552560050 12.521088813 0.941087688 0.270724035 0.213679749 0.255985860 0.339055354 0.440684662 0.540925238 0.624015558 0.698437458 0.770777035 0.839426626 0.909519644 0.983083065 1.058030338 1.136812952 1.224631259 1.319858389 1.416903284 1.515269944 1.614153503 1.706878478 1.791086987 1.876356243 1.974843995 2.091625261 2.223941405 2.363798021 2.500241301 2.624682637 2.734783303 2.833736555 2.926844039 3.019897746 3.118663268 3.227872339 3.350647110 3.487158788 3.634015061 3.784083685 3.926843960 4.049109516 4.136793393 4.178073148 4.166987639 4.105485991 4.003131880 3.874472742 3.734962274 3.597736374 3.485918052 3.433576194 3.379761981 3.339256638 3.316632719 3.310417812 3.317778477 3.335964559 3.362400497 3.395816116 3.435462857 3.485072994 3.707435042
//
IT	11253
RD	18
LK	-2113257.211105
QD	-566.097175 -> -546.149068
RI	0.0255977863
TR	0.232950	0.031660
MT	43.241821
MM	C_pi: 1.669024, n_recomb: 250621.017141
RS	0	0.000000	7.829920	152.667162	0.000609	0.000028
RS	1	0.004897	7.829920	160.053399	0.000639	0.000102
RS	2	0.010034	14.273592	92.058462	0.000367	0.000093
RS	3	0.015422	14.273592	96.537654	0.000385	0.000129
RS	4	0.021074	0.999016	1442.401603	0.005755	0.002399
RS	5	0.027003	0.999016	1504.009115	0.006001	0.003176
RS	6	0.033223	0.272257	5703.032448	0.022756	0.013487
RS	7	0.039747	0.272257	5837.868609	0.023294	0.015488
RS	8	0.046590	0.212168	7630.770213	0.030447	0.021689
RS	9	0.053769	0.212168	7732.684099	0.030854	0.023275
RS	10	0.061299	0.254625	6538.481217	0.026089	0.020437
RS	11	0.069197	0.254625	6645.000263	0.026514	0.021205
RS	12	0.077483	0.338752	5089.686092	0.020308	0.016543
RS	13	0.086174	0.338752	5201.167822	0.020753	0.017083
RS	14	0.095291	0.441712	4084.325837	0.016297	0.013539
RS	15	0.104855	0.441712	4191.007867	0.016722	0.013917
RS	16	0.114886	0.543043	3501.987055	0.013973	0.011657
RS	17	0.125409	0.543043	3601.890487	0.014372	0.012022
RS	18	0.136448	0.626001	3215.134246	0.012829	0.010786
RS	19	0.148026	0.626001	3309.897261	0.013207	0.011190
RS	20	0.160172	0.699782	3048.651693	0.012164	0.010374
RS	21	0.172913	0.699782	3139.498785	0.012527	0.010751
RS	22	0.186277	0.771680	2931.906048	0.011699	0.010090
RS	23	0.200296	0.771680	3019.459186	0.012048	0.010463
RS	24	0.215002	0.839785	2857.176379	0.011400	0.009979
RS	25	0.230428	0.839785	2941.956626	0.011739	0.010376
RS	26	0.246609	0.909508	2796.648835	0.011159	0.009956
RS	27	0.263582	0.909508	2878.838576	0.011487	0.010344
RS	28	0.281387	0.982967	2741.545876	0.010939	0.009941
RS	29	0.300063	0.982967	2821.216625	0.011257	0.010331
RS	30	0.319654	1.057748	2697.406624	0.010763	0.009983
RS	31	0.340205	1.057748	2774.660252	0.011071	0.010386
RS	32	0.361761	1.136405	2655.987749	0.010598	0.010057
RS	33	0.384374	1.136405	2730.831063	0.010896	0.010455
RS	34	0.408094	1.224606	2605.050144	0.010394	0.010079
RS	35	0.432975	1.224606	2677.404167	0.010683	0.010454
RS	36	0.459075	1.320699	2551.067244	0.010179	0.010054
RS	37	0.486452	1.320699	2620.920054	0.010458	0.010417
RS	38	0.515171	1.418683	2506.125305	0.010000	0.010053
RS	39	0.545296	1.418683	2573.529687	0.010269	0.010413
RS	40	0.576896	1.518021	2469.115699	0.009852	0.010078
RS	41	0.610044	1.518021	2534.084406	0.010111	0.010422
RS	42	0.644814	1.617866	2439.451537	0.009734	0.010110
RS	43	0.681288	1.617866	2501.956245	0.009983	0.010443
RS	44	0.719548	1.710914	2425.463538	0.009678	0.010202
RS	45	0.759681	1.710914	2485.428592	0.009917	0.010542
RS	46	0.801779	1.794553	2426.846896	0.009683	0.010383
RS	47	0.845939	1.794553	2484.074706	0.009912	0.010726
RS	48	0.892262	1.879105	2426.801871	0.009683	0.010567
RS	49	0.940853	1.879105	2481.021350	0.009899	0.010890
RS	50	0.991823	1.977758	2408.598337	0.009611	0.010645
RS	51	1.045290	1.977758	2459.636687	0.009814	0.010933
RS	52	1.101375	2.095950	2368.978760	0.009452	0.010586
RS	53	1.160206	2.095950	2416.816813	0.009643	0.010842
RS	54	1.221918	2.230616	2315.759234	0.009240	0.010434
RS	55	1.286653	2.230616	2360.437626	0.009418	0.010668
RS	56	1.354557	2.373016	2260.575772	0.009020	0.010256
RS	57	1.425786	2.373016	2302.072820	0.009185	0.010477
RS	58	1.500504	2.511176	2214.137697	0.008835	0.010118
RS	59	1.578881	2.511176	2252.273632	0.008987	0.010336
RS	60	1.661095	2.635651	2181.338333	0.008704	0.010057
RS	61	1.747336	2.635651	2215.748609	0.008841	0.010271
RS	62	1.837800	2.743899	2160.030287	0.008619	0.010064
RS	63	1.932694	2.743899	2190.211965	0.008739	0.010270
RS	64	2.032235	2.839423	2143.898519	0.008554	0.010106
RS	65	2.136651	2.839423	2169.298416	0.008656	0.010296
RS	66	2.246179	2.927944	2126.171076	0.008484	0.010146
RS	67	2.361072	2.927944	2146.272640	0.008564	0.010314
RS	68	2.481590	3.015808	2100.796075	0.008382	0.010149
RS	69	2.608010	3.015808	2115.211892	0.008440	0.010291
RS	70	2.740622	3.109333	2062.939137	0.008231	0.010088
RS	71	2.879727	3.109333	2071.498390	0.008265	0.010197
RS	72	3.025644	3.213937	2009.681639	0.008019	0.009942
RS	73	3.178706	3.213937	2012.476686	0.008030	0.010014
RS	74	3.339265	3.333389	1940.441953	0.007743	0.009700
RS	75	3.507685	3.333389	1937.811428	0.007732	0.009735
RS	76	3.684353	3.468505	1857.306802	0.007411	0.009369
RS	77	3.869673	3.468505	1849.732979	0.007381	0.009366
RS	78	4.064068	3.616368	1764.469959	0.007040	0.008968
RS	79	4.267982	3.616368	1752.426540	0.006992	0.008930
RS	80	4.481882	3.770114	1667.097601	0.006652	0.008524
RS	81	4.706256	3.770114	1650.901041	0.006587	0.008454
RS	82	4.941618	3.919122	1570.191186	0.006265	0.008064
RS	83	5.188506	3.919122	1549.887775	0.006184	0.007966
RS	84	5.447484	4.049623	1477.754915	0.005896	0.007615
RS	85	5.719144	4.049623	1453.048478	0.005798	0.007490
RS	86	6.004107	4.146447	1392.142584	0.005555	0.007193
RS	87	6.303025	4.146447	1362.367975	0.005436	0.007040
RS	88	6.616581	4.196390	1313.477834	0.005241	0.006803
RS	89	6.945492	4.196390	1277.642784	0.005098	0.006620
RS	90	7.290509	4.192254	1239.341263	0.004945	0.006437
RS	91	7.652422	4.192254	1196.270093	0.004773	0.006219
RS	92	8.032058	4.135250	1165.070488	0.004649	0.006071
RS	93	8.430284	4.135250	1113.673400	0.004444	0.005813
RS	94	8.848012	4.034845	1084.638153	0.004328	0.005675
RS	95	9.286196	4.034845	1024.326564	0.004087	0.005370
RS	96	9.745837	3.906065	992.178997	0.003959	0.005215
RS	97	10.227987	3.906065	923.379320	0.003684	0.004864
RS	98	10.733748	3.765068	884.080436	0.003528	0.004668
RS	99	11.264277	3.765068	808.657162	0.003227	0.004280
RS	100	11.820785	3.625717	760.708387	0.003035	0.004034
RS	101	12.404545	3.625717	682.063258	0.002721	0.003625
RS	102	13.016892	3.511756	624.775001	0.002493	0.003326
RS	103	13.659225	3.511756	548.125667	0.002187	0.002924
RS	104	14.333014	3.457744	483.365915	0.001929	0.002582
RS	105	15.039798	3.457744	415.129037	0.001656	0.002221
RS	106	15.781193	3.402685	358.104898	0.001429	0.001919
RS	107	16.558895	3.402685	300.268377	0.001198	0.001610
RS	108	17.374680	3.361456	251.684215	0.001004	0.001351
RS	109	18.230414	3.361456	205.654494	0.000821	0.001105
RS	110	19.128054	3.338223	166.981397	0.000666	0.000898
RS	111	20.069651	3.338223	132.769609	0.000530	0.000715
RS	112	21.057357	3.331722	104.304565	0.000416	0.000562
RS	113	22.093432	3.331722	80.588841	0.000322	0.000434
RS	114	23.180244	3.339070	61.217955	0.000244	0.000330
RS	115	24.320276	3.339070	45.891000	0.000183	0.000248
RS	116	25.516136	3.357412	33.682084	0.000134	0.000182
RS	117	26.770557	3.357412	24.454903	0.000098	0.000132
RS	118	28.086407	3.384170	17.323607	0.000069	0.000094
RS	119	29.466694	3.384170	12.157419	0.000049	0.000066
RS	120	30.914573	3.417971	8.298178	0.000033	0.000045
RS	121	32.433356	3.417971	5.616220	0.000022	0.000030
RS	122	34.026512	3.458135	3.685922	0.000015	0.000020
RS	123	35.697686	3.458135	2.400000	0.000010	0.000013
RS	124	37.450697	3.508092	1.509712	0.000006	0.000008
RS	125	39.289553	3.508092	0.943821	0.000004	0.000005
RS	126	41.218458	3.730481	0.549353	0.000002	0.000003
RS	127	43.241821	3.730481	0.797888	0.000003	0.000004
PA	64*2 0.232949605 0.031659698 43.241820575 7.829919577 14.273591786 0.999016254 0.272256606 0.212167898 0.254624851 0.338751730 0.441711801 0.543043386 0.626000837 0.699781611 0.771679702 0.839785268 0.909507501 0.982966810 1.057747813 1.136405312 1.224605565 1.320699211 1.418682899 1.518021365 1.617866480 1.710913809 1.794552750 1.879104812 1.977757550 2.095949835 2.230615927 2.373015827 2.511176232 2.635651188 2.743898586 2.839422534 2.927943794 3.015808148 3.109333237 3.213936699 3.333388614 3.468505420 3.616367886 3.770114084 3.919121914 4.049623099 4.146447183 4.196389991 4.192254008 4.135250075 4.034845381 3.906064865 3.765067771 3.625716740 3.511755526 3.457744149 3.402685324 3.361456229 3.338223272 3.331722446 3.339069573 3.357412127 3.384170342 3.417971117 3.458134941 3.508092418 3.730480862
//
IT	9508
RD	19
LK	-2113218.339484
QD	-568.110608 -> -550.484859
RI	0.0257942675
TR	0.232906	0.031332
MT	43.434652
MM	C_pi: 1.669396, n_recomb: 248149.842383
RS	0	0.000000	7.251776	163.373707	0.000658	0.000030
RS	1	0.004901	7.251776	171.274957	0.000690	0.000111
RS	2	0.010041	16.201396	80.384745	0.000324	0.000082
RS	3	0.015434	16.201396	84.302673	0.000340	0.000113
RS	4	0.021091	1.058375	1349.830462	0.005440	0.002266
RS	5	0.027026	1.058375	1408.004725	0.005674	0.002995
RS	6	0.033251	0.273694	5627.968419	0.022680	0.013410
RS	7	0.039781	0.273694	5761.830697	0.023219	0.015389
RS	8	0.046631	0.210733	7622.353320	0.030717	0.021817
RS	9	0.053817	0.210733	7722.311985	0.031120	0.023409
RS	10	0.061355	0.253365	6516.500273	0.026260	0.020521
RS	11	0.069262	0.253365	6621.602223	0.026684	0.021298
RS	12	0.077557	0.338504	5049.903015	0.020350	0.016548
RS	13	0.086259	0.338504	5160.426673	0.020796	0.017096
RS	14	0.095387	0.442712	4040.292401	0.016282	0.013512
RS	15	0.104962	0.442712	4146.055806	0.016708	0.013896
RS	16	0.115007	0.545061	3459.650277	0.013942	0.011624
RS	17	0.125543	0.545061	3558.632988	0.014341	0.011991
RS	18	0.136596	0.627812	3179.352262	0.012812	0.010768
RS	19	0.148191	0.627812	3273.262138	0.013191	0.011174
RS	20	0.160354	0.700923	3018.854477	0.012165	0.010372
RS	21	0.173113	0.700923	3108.926197	0.012528	0.010750
RS	22	0.186498	0.772377	2905.552457	0.011709	0.010096
RS	23	0.200538	0.772377	2992.382019	0.012059	0.010468
RS	24	0.215266	0.839951	2833.591839	0.011419	0.009991
RS	25	0.230716	0.839951	2917.690574	0.011758	0.010388
RS	26	0.246924	0.909318	2774.709985	0.011182	0.009971
RS	27	0.263925	0.909318	2856.245133	0.011510	0.010359
RS	28	0.281760	0.982682	2720.238604	0.010962	0.009957
RS	29	0.300469	0.982682	2799.269790	0.011281	0.010348
RS	30	0.320094	1.057272	2676.824989	0.010787	0.010000
RS	31	0.340682	1.057272	2753.453389	0.011096	0.010405
RS	32	0.362278	1.135746	2635.988719	0.010623	0.010077
RS	33	0.384933	1.135746	2710.218570	0.010922	0.010477
RS	34	0.408698	1.224248	2584.598633	0.010415	0.010098
RS	35	0.433627	1.224248	2656.344255	0.010705	0.010475
RS	36	0.459779	1.321114	2529.442831	0.010193	0.010068
RS	37	0.487211	1.321114	2598.690407	0.010472	0.010433
RS	38	0.515989	1.419928	2483.468963	0.010008	0.010063
RS	39	0.546176	1.419928	2550.275431	0.010277	0.010424
RS	40	0.577843	1.520118	2445.595739	0.009855	0.010085
RS	41	0.611062	1.520118	2509.978411	0.010115	0.010431
RS	42	0.645909	1.620817	2415.219065	0.009733	0.010114
RS	43	0.682463	1.620817	2477.154212	0.009982	0.010449
RS	44	0.720809	1.714073	2401.412430	0.009677	0.010208
RS	45	0.761034	1.714073	2460.829109	0.009917	0.010550
RS	46	0.803230	1.797004	2404.008385	0.009688	0.010396
RS	47	0.847495	1.797004	2460.707315	0.009916	0.010741
RS	48	0.893928	1.880739	2405.154205	0.009692	0.010588
RS	49	0.942637	1.880739	2458.858467	0.009909	0.010912
RS	50	0.993733	1.979500	2387.019752	0.009619	0.010666
RS	51	1.047334	1.979500	2437.559697	0.009823	0.010955
RS	52	1.103560	2.099092	2346.242513	0.009455	0.010601
RS	53	1.162543	2.099092	2393.613238	0.009646	0.010857
RS	54	1.224416	2.236179	2291.271059	0.009233	0.010438
RS	55	1.289321	2.236179	2335.529185	0.009412	0.010671
RS	56	1.357407	2.381281	2234.596362	0.009005	0.010250
RS	57	1.428829	2.381281	2275.729548	0.009171	0.010471
RS	58	1.503752	2.521350	2187.687366	0.008816	0.010107
RS	59	1.582347	2.521350	2225.514000	0.008968	0.010324
RS	60	1.664793	2.646090	2155.753335	0.008687	0.010046
RS	61	1.751279	2.646090	2189.894748	0.008825	0.010260
RS	62	1.842004	2.752728	2136.510502	0.008610	0.010061
RS	63	1.937175	2.752728	2166.437413	0.008730	0.010266
RS	64	2.037010	2.845033	2123.276001	0.008556	0.010115
RS	65	2.141738	2.845033	2148.398353	0.008658	0.010304
RS	66	2.251598	2.929153	2108.873049	0.008498	0.010168
RS	67	2.366842	2.929153	2128.630789	0.008578	0.010335
RS	68	2.487734	3.011914	2086.820758	0.008410	0.010186
RS	69	2.614550	3.011914	2100.784584	0.008466	0.010326
RS	70	2.747581	3.100179	2051.823671	0.008268	0.010138
RS	71	2.887131	3.100179	2059.795180	0.008301	0.010245
RS	72	3.033520	3.200006	2000.503433	0.008062	0.010000
RS	73	3.187083	3.200006	2002.576046	0.008070	0.010070
RS	74	3.348172	3.315809	1931.962164	0.007785	0.009760
RS	75	3.517155	3.315809	1928.511428	0.007772	0.009791
RS	76	3.694420	3.449049	1848.175205	0.007448	0.009423
RS	77	3.880372	3.449049	1839.753889	0.007414	0.009417
RS	78	4.075436	3.597303	1753.500220	0.007066	0.009009
RS	79	4.280060	3.597303	1740.671595	0.007015	0.008969
RS	80	4.494712	3.754021	1653.451391	0.006663	0.008548
RS	81	4.719884	3.754021	1636.624508	0.006595	0.008476
RS	82	4.956090	3.908597	1553.468925	0.006260	0.008068
RS	83	5.203872	3.908597	1532.773153	0.006177	0.007968
RS	84	5.463796	4.046750	1458.040694	0.005876	0.007598
RS	85	5.736459	4.046750	1433.243482	0.005776	0.007472
RS	86	6.022484	4.152284	1369.946666	0.005521	0.007158
RS	87	6.322527	4.152284	1340.424184	0.005402	0.007005
RS	88	6.637273	4.210661	1289.625451	0.005197	0.006755
[truncated: 5,487,864 more chars]
