# Supplementary material for: Genomic basis of homoploid hybrid speciation within chestnut trees
Source: Nat Commun. 2020 Jul 6;11:3375. doi: 10.1038/s41467-020-17111-w (PMC7338469; doi:10.1038/s41467-020-17111-w)
Supplement: Supplementary file 3 — Source Data [file 41467_2020_17111_MOESM3_ESM.zip › Source Data/Supplementary Fig 5 and 6/h7_x_40.csv]

label	x	y	plot_type	plot_num
h_h7_01	0.0	590.8759245453833	path	0
h_h7_01	15.000000000000005	590.8759245453833	path	0
h_h7_01	17.04937076638407	590.8759245453833	path	0
h_h7_01	19.37873623530875	590.8759245453833	path	0
h_h7_01	22.026350603982703	590.8759245453833	path	0
h_h7_01	25.035694538511216	590.8759245453833	path	0
h_h7_01	28.456189238734282	1573.2152462474137	path	0
h_h7_01	32.34400806197123	1573.2152462474137	path	0
h_h7_01	36.76299903463085	1573.2152462474137	path	0
h_h7_01	41.78573340170934	1573.2152462474137	path	0
h_h7_01	47.49469743406809	1573.2152462474137	path	0
h_h7_01	53.983647066043766	3809.367677656336	path	0
h_h7_01	61.359147610040026	3809.367677656336	path	0
h_h7_01	69.74232383419073	3809.367677656336	path	0
h_h7_01	79.27084914388936	3809.367677656336	path	0
h_h7_01	90.10120653468456	9061.442503092714	path	0
h_h7_01	102.41125844722546	9061.442503092714	path	0
h_h7_01	116.40316772791525	9061.442503092714	path	0
h_h7_01	132.30671766498793	9061.442503092714	path	0
h_h7_01	150.38308562357815	9061.442503092714	path	0
h_h7_01	170.92913225261748	20701.56922810571	path	0
h_h7_01	194.28227670341144	20701.56922810571	path	0
h_h7_01	220.82603792357884	20701.56922810571	path	0
h_h7_01	250.9963330287121	20701.56922810571	path	0
h_h7_01	285.288636187288	44270.39740205233	path	0
h_h7_01	324.26611558620823	44270.39740205233	path	0
h_h7_01	368.56888210696076	44270.39740205233	path	0
h_h7_01	418.9245015995511	44270.39740205233	path	0
h_h7_01	476.15994339289307	44270.39740205233	path	0
h_h7_01	541.2151612670588	93765.0725747487	path	0
h_h7_01	615.1585299220282	93765.0725747487	path	0
h_h7_01	699.2043904496278	93765.0725747487	path	0
h_h7_01	794.7329929506177	93765.0725747487	path	0
h_h7_01	903.313163806211	182504.68878823356	path	0
h_h7_01	1026.728069859167	182504.68878823356	path	0
h_h7_01	1167.0045026188536	182504.68878823356	path	0
h_h7_01	1326.446163412563	182504.68878823356	path	0
h_h7_01	1507.671496111229	182504.68878823356	path	0
h_h7_01	1713.6566887406207	374622.04036690627	path	0
h_h7_01	1947.7845501755212	374622.04036690627	path	0
h_h7_01	2213.900064598471	374622.04036690627	path	0
h_h7_01	2516.373536070728	374622.04036690627	path	0
h_h7_01	2860.1723602124507	666666.6666666667	path	0
h_h7_01	3250.9426016683906	666666.6666666667	path	0
h_h7_01	3695.1017170718364	666666.6666666667	path	0
h_h7_01	4199.943946257342	666666.6666666667	path	0
h_h7_01	4773.760102518104	666666.6666666667	path	0
h_h7_01	5425.973729173516	666666.6666666667	path	0
h_h7_01	6167.29585848925	666666.6666666667	path	0
h_h7_01	7009.900914491209	542936.119931924	path	0
h_h7_01	7967.626648451687	282368.6213708341	path	0
h_h7_01	9056.201390504979	71939.97445688667	path	0
h_h7_01	10293.502349450819	31139.983450444906	path	0
h_h7_01	11699.849202695485	13155.114464696117	path	0
h_h7_01	13298.337797835884	6641.171638651095	path	0
h_h7_01	15115.219446128205	4152.8333987836295	path	0
h_h7_01	17180.332036819877	2865.071386256334	path	0
h_h7_01	19527.590052355223	2264.689290796568	path	0
h_h7_01	22195.541531770465	2120.31434056307	path	0
h_h7_01	25228.00112905538	2299.9893626885478	path	0
h_h7_01	28674.769662934697	2700.248821444727	path	0
h_h7_01	32592.45197493569	3446.796008712927	path	0
h_h7_01	37045.38652708297	3922.6633515015683	path	0
h_h7_01	42106.70200561642	4293.481548028162	path	0
h_h7_01	47859.5182828934	4676.673154800227	path	0
h_h7_01	54398.311460372424	5129.017115202695	path	0
h_h7_01	61830.46541020858	5597.608856622356	path	0
h_h7_01	70278.035295782	5986.471709292516	path	0
h_h7_01	79879.75203272086	6373.463049943751	path	0
h_h7_01	90793.30060884515	6993.5179898315355	path	0
h_h7_01	103197.909678931	6993.5179898315355	path	0
h_h7_01	117297.29496212714	9537.815807902036	path	0
h_h7_01	133323.0047802146	11202.572241257321	path	0
h_h7_01	151538.22267908475	11889.135143150574	path	0
h_h7_01	172242.0895823059	13716.043182348056	path	0
h_h7_01	195774.61645769785	13646.055388820429	path	0
h_h7_01	222522.26817559483	13646.055388820429	path	0
h_h7_01	252924.31026016382	12748.334483726807	path	0
h_h7_01	287480.0227638329	20972.27221004651	path	0
h_h7_01	326756.8997352742	16259.407842046376	path	0
h_h7_01	371399.968937391	16259.407842046376	path	0
h_h7_01	422142.38486913976	35851.42751875915	path	0
h_h7_01	479817.4690559713	20785.293842642106	path	0
h_h7_01	545372.3953415505	20785.293842642106	path	0
h_h7_01	619883.7449286048	26276.47358858857	path	0
h_h7_01	704575.1866228293	26276.47358858857	path	0
h_h7_01	800837.5726351233	27983.743773755625	path	0
h_h7_01	910251.7799671487	27983.743773755625	path	0
h_h7_01	1034614.6724947297	25525.989943630586	path	0
h_h7_01	1175968.6101135788	25525.989943630586	path	0
h_h7_01	1336634.9895637154	20738.89273682681	path	0
h_h7_01	1519252.3677595768	20738.89273682681	path	0
h_h7_01	1726819.793709328	20738.89273682681	path	0
h_h7_01	1962746.0606454094	73765.41761191588	path	0
h_h7_01	2230905.6872135527	73765.41761191588	path	0
h_h7_01	2535702.54707591	73765.41761191588	path	0
h_h7_01	2882142.191890778	73765.41761191588	path	0
h_h7_01	3275914.055398978	73765.41761191588	path	0
h_h7_01	3723484.888620395	73765.41761191588	path	0
h_h7_01	4232204.96060783	73765.41761191588	path	0
h_h7_01	4810428.76884884	666666.6666666667	path	0
h_h7_02	0.0	3395.573372368098	path	1
h_h7_02	15.000000000000005	3395.573372368098	path	1
h_h7_02	17.04299440301167	3395.573372368098	path	1
h_h7_02	19.36424388140578	3395.573372368098	path	1
h_h7_02	22.00164667262344	3395.573372368098	path	1
h_h7_02	24.998262739904074	3395.573372368098	path	1
h_h7_02	28.403016797413343	11290.000922141098	path	1
h_h7_02	32.27149708713076	11290.000922141098	path	1
h_h7_02	36.66686294885179	11290.000922141098	path	1
h_h7_02	41.66087600088508	11290.000922141098	path	1
h_h7_02	47.33507176717649	31009.083490476223	path	1
h_h7_02	53.78209087960958	31009.083490476223	path	1
h_h7_02	61.10719158956338	31009.083490476223	path	1
h_h7_02	69.42996828297927	31009.083490476223	path	1
h_h7_02	78.88630405653953	31009.083490476223	path	1
h_h7_02	89.6305892339919	63242.24340196974	path	1
h_h7_02	101.83824204357076	63242.24340196974	path	1
h_h7_02	115.70857261074146	63242.24340196974	path	1
h_h7_02	131.46803702568903	63242.24340196974	path	1
h_h7_02	149.37393461358306	106340.07984373362	path	1
h_h7_02	169.7186087716751	106340.07984373362	path	1
h_h7_02	192.83421995883882	106340.07984373362	path	1
h_h7_02	219.09816876450734	106340.07984373362	path	1
h_h7_02	248.93925759757346	106340.07984373362	path	1
h_h7_02	282.8446915950214	130587.56138964408	path	1
h_h7_02	321.36803305170054	130587.56138964408	path	1
h_h7_02	365.1382392404665	130587.56138964408	path	1
h_h7_02	414.8699311800534	130587.56138964408	path	1
h_h7_02	471.37506100529873	129244.40807517487	path	1
h_h7_02	535.576168428839	129244.40807517487	path	1
h_h7_02	608.521442727942	129244.40807517487	path	1
h_h7_02	691.4018361683263	129244.40807517487	path	1
h_h7_02	785.5705082699177	129244.40807517487	path	1
h_h7_02	892.5649183743486	150042.95512372063	path	1
h_h7_02	1014.1319272119052	150042.95512372063	path	1
h_h7_02	1152.2563172925284	150042.95512372063	path	1
h_h7_02	1309.1931977634258	150042.95512372063	path	1
h_h7_02	1487.5048227961997	184660.2849431427	path	1
h_h7_02	1690.102424624565	184660.2849431427	path	1
h_h7_02	1920.2937442261937	184660.2849431427	path	1
h_h7_02	2181.837035665687	184660.2849431427	path	1
h_h7_02	2479.002425808924	184660.2849431427	path	1
h_h7_02	2816.6416312075858	215856.50988129387	path	1
h_h7_02	3200.267170397369	215856.50988129387	path	1
h_h7_02	3636.1423648816185	215856.50988129387	path	1
h_h7_02	4131.383598215401	215856.50988129387	path	1
h_h7_02	4694.076502738613	201331.73354266703	path	1
h_h7_02	5333.407970898851	161561.28304201632	path	1
h_h7_02	6059.816146467122	101254.01024402746	path	1
h_h7_02	6885.160844501258	78298.35369809352	path	1
h_h7_02	7822.917182444659	54529.23358667341	path	1
h_h7_02	8888.39558370854	26690.579004876523	path	1
h_h7_02	10098.991745659872	11344.646143978074	path	1
h_h7_02	11474.470653156148	5917.833461136938	path	1
h_h7_02	13037.28927461744	3504.1455236999027	path	1
h_h7_02	14812.96320918327	2435.3007713231323	path	1
h_h7_02	16830.483271075194	2008.5945835450227	path	1
h_h7_02	19122.7888125944	1923.8107961776905	path	1
h_h7_02	21727.305513534673	2129.44849876446	path	1
h_h7_02	24686.556417313062	2927.2288243981466	path	1
h_h7_02	28048.856189993185	3517.6873816751136	path	1
h_h7_02	31869.099937128864	4050.098195999491	path	1
h_h7_02	36209.65945716707	4409.6524940116105	path	1
h_h7_02	41141.40156423045	4942.402168768999	path	1
h_h7_02	46744.845106082284	5160.65075830862	path	1
h_h7_02	53111.475567507165	5841.196482781655	path	1
h_h7_02	60345.23872218103	5620.548989665025	path	1
h_h7_02	68564.23771936887	6584.299325521062	path	1
h_h7_02	77902.66131319765	7250.998433409378	path	1
h_h7_02	88512.97471603597	7250.998433409378	path	1
h_h7_02	100568.4088452876	8707.881365492232	path	1
h_h7_02	114265.78860466824	9573.745471707278	path	1
h_h7_02	129828.74637633833	9671.888024193273	path	1
h_h7_02	147511.37318946354	11541.294504212276	path	1
h_h7_02	167602.3671765726	12359.104333830956	path	1
h_h7_02	190429.7470481222	12535.092332944452	path	1
h_h7_02	216366.20754053822	12535.092332944452	path	1
h_h7_02	245835.20427428358	13302.156807309733	path	1
h_h7_02	279317.8673673224	17646.76129255912	path	1
h_h7_02	317360.85668016196	17646.76129255912	path	1
h_h7_02	360585.2869423325	15605.62269813597	path	1
h_h7_02	409696.86847776856	22286.848044353617	path	1
h_h7_02	465497.4290932	22286.848044353617	path	1
h_h7_02	528898.0052434485	38672.286390024674	path	1
h_h7_02	600933.7162085418	20061.48470837926	path	1
h_h7_02	682780.6641282119	20061.48470837926	path	1
h_h7_02	775775.1358147786	27133.345250836024	path	1
h_h7_02	881435.4198457923	27133.345250836024	path	1
h_h7_02	1001486.5951365384	22121.49423140323	path	1
h_h7_02	1137888.695706882	22121.49423140323	path	1
h_h7_02	1292868.7114788396	19494.74096406134	path	1
h_h7_02	1468956.9475708513	19494.74096406134	path	1
h_h7_02	1669028.3357143411	19494.74096406134	path	1
h_h7_02	1896349.372269826	83212.54317620602	path	1
h_h7_02	2154631.449183284	83212.54317620602	path	1
h_h7_02	2448091.4485989083	83212.54317620602	path	1
h_h7_02	2781520.590435461	83212.54317620602	path	1
h_h7_02	3160362.656976884	83212.54317620602	path	1
h_h7_02	3590802.8716229405	83212.54317620602	path	1
h_h7_02	4079868.882892524	83212.54317620602	path	1
h_h7_02	4635545.502410582	666666.6666666667	path	1
h_h7_03	0.0	642.6373240949002	path	2
h_h7_03	15.000000000000005	642.6373240949002	path	2
h_h7_03	17.046661466647013	642.6373240949002	path	2
h_h7_03	19.372577810564533	642.6373240949002	path	2
h_h7_03	22.01585171153142	642.6373240949002	path	2
h_h7_03	25.019784735091807	642.6373240949002	path	2
h_h7_03	28.433586689832836	1068.1297834159243	path	2
h_h7_03	32.31318177227604	1068.1297834159243	path	2
h_h7_03	36.72212470548127	1068.1297834159243	path	2
h_h7_03	41.73264187935557	1068.1297834159243	path	2
h_h7_03	47.42681454841266	1959.891995320124	path	2
h_h7_03	53.89792346988265	1959.891995320124	path	2
h_h7_03	61.25197700975585	1959.891995320124	path	2
h_h7_03	69.6094477498769	1959.891995320124	path	2
h_h7_03	79.107246044827	1959.891995320124	path	2
h_h7_03	89.90096285899439	4041.0016966731437	path	2
h_h7_03	102.16741862552567	4041.0016966731437	path	2
h_h7_03	116.10755988203616	4041.0016966731437	path	2
h_h7_03	131.9497511351677	4041.0016966731437	path	2
h_h7_03	149.95351588063502	9870.668097475895	path	2
h_h7_03	170.4137880633774	9870.668097475895	path	2
h_h7_03	193.66574362435503	9870.668097475895	path	2
h_h7_03	220.09029128338875	9870.668097475895	path	2
h_h7_03	250.12031250691055	9870.668097475895	path	2
h_h7_03	284.247752882484	24899.034811246256	path	2
h_h7_03	323.03168106952273	24899.034811246256	path	2
h_h7_03	367.1074473462694	24899.034811246256	path	2
h_h7_03	417.19709178645303	24899.034811246256	path	2
h_h7_03	474.1211725702216	54282.70816713245	path	2
h_h7_03	538.8122081982862	54282.70816713245	path	2
h_h7_03	612.3299538168473	54282.70816713245	path	2
h_h7_03	695.878761906893	54282.70816713245	path	2
h_h7_03	790.8273117370841	54282.70816713245	path	2
h_h7_03	898.7310307840395	105131.63321505827	path	2
h_h7_03	1021.3575754230822	105131.63321505827	path	2
h_h7_03	1160.7157883088444	105131.63321505827	path	2
h_h7_03	1319.0886068195462	105131.63321505827	path	2
h_h7_03	1499.070461664256	199458.55068044082	path	2
h_h7_03	1703.6097783093867	199458.55068044082	path	2
h_h7_03	1936.05727747398	199458.55068044082	path	2
h_h7_03	2200.220865942481	199458.55068044082	path	2
h_h7_03	2500.42801690496	199458.55068044082	path	2
h_h7_03	2841.596661726558	342448.7838569476	path	2
h_h7_03	3229.315754480459	342448.7838569476	path	2
h_h7_03	3669.9368290358766	342448.7838569476	path	2
h_h7_03	4170.678048570306	342448.7838569476	path	2
h_h7_03	4739.742452023597	463568.59679681633	path	2
h_h7_03	5386.452334582777	501537.2811007615	path	2
h_h7_03	6121.401963590869	472603.49344106065	path	2
h_h7_03	6956.63113164012	383117.2135855217	path	2
h_h7_03	7905.822389960448	265115.62467567687	path	2
h_h7_03	8984.525193139594	133077.04473071895	path	2
h_h7_03	10210.410627067466	50748.71593289478	path	2
h_h7_03	11603.560893004938	18937.47667600756	path	2
h_h7_03	13186.798290045293	8269.062356584158	path	2
h_h7_03	14986.059085290783	4288.725175121118	path	2
h_h7_03	17030.81839640811	3070.763500957872	path	2
h_h7_03	19354.573046900874	2489.320506935935	path	2
h_h7_03	21995.390304133995	1751.6060924409494	path	2
h_h7_03	24996.53148942281	1922.5190388892486	path	2
h_h7_03	28407.160676038187	2400.036021388757	path	2
h_h7_03	32283.15008487135	3138.4579696402343	path	2
h_h7_03	36687.9953715839	3708.0081870477006	path	2
h_h7_03	41693.855799286874	3708.0081870477006	path	2
h_h7_03	47382.73633664269	5386.211245271082	path	2
h_h7_03	53847.83104627612	5740.874308738403	path	2
h_h7_03	61195.04977060491	5452.852279500035	path	2
h_h7_03	69544.7531249411	5589.027779085457	path	2
h_h7_03	79033.72422016082	6380.077489396059	path	2
h_h7_03	89817.40941529478	6633.141683715687	path	2
h_h7_03	102072.46480758424	7064.667538938279	path	2
h_h7_03	115999.6501760754	8195.23241587328	path	2
h_h7_03	131827.11778673582	9264.640420231373	path	2
h_h7_03	149814.14993561906	10165.349844955332	path	2
h_h7_03	170255.40645773278	10165.349844955332	path	2
h_h7_03	193485.75178342382	11730.098001060634	path	2
h_h7_03	219885.74061811503	16070.164334067593	path	2
h_h7_03	249887.85211066398	16494.077674947246	path	2
h_h7_03	283983.5746372028	16494.077674947246	path	2
h_h7_03	322731.45726191194	14955.761554564946	path	2
h_h7_03	366766.2597720979	20508.127872689536	path	2
h_h7_03	416809.3511815512	20508.127872689536	path	2
h_h7_03	473680.52704831265	37107.211746856	path	2
h_h7_03	538311.439195701	20998.204062481993	path	2
h_h7_03	611760.8578395101	20998.204062481993	path	2
h_h7_03	695232.0161423796	25518.833516480678	path	2
h_h7_03	790092.3213302408	25518.833516480678	path	2
h_h7_03	897895.7552742601	30623.276849628888	path	2
h_h7_03	1020408.331499976	30623.276849628888	path	2
h_h7_03	1159637.0256550806	30623.276849628888	path	2
h_h7_03	1317862.6533687739	19130.15891476885	path	2
h_h7_03	1497677.2341009772	19130.15891476885	path	2
h_h7_03	1702026.4530682396	19130.15891476885	path	2
h_h7_03	1934257.916848816	80618.12054055075	path	2
h_h7_03	2198175.9931802414	80618.12054055075	path	2
h_h7_03	2498104.1333236094	80618.12054055075	path	2
h_h7_03	2838955.6979466123	80618.12054055075	path	2
h_h7_03	3226314.446780299	80618.12054055075	path	2
h_h7_03	3666526.010614426	80618.12054055075	path	2
h_h7_03	4166801.84410666	80618.12054055075	path	2
h_h7_03	4735337.3623391185	666444.9210238259	path	2
h_h7_04	0.0	294.4712984187265	path	3
h_h7_04	15.000000000000005	294.4712984187265	path	3
h_h7_04	17.052845871964465	294.4712984187265	path	3
h_h7_04	19.38663682219836	294.4712984187265	path	3
h_h7_04	22.03982198031332	294.4712984187265	path	3
h_h7_04	25.056112485054502	294.4712984187265	path	3
h_h7_04	28.48520162388259	294.4712984187265	path	3
h_h7_04	32.38358352826013	762.1668231410991	path	3
h_h7_04	36.81548391262047	762.1668231410991	path	3
h_h7_04	41.853918190913596	762.1668231410991	path	3
h_h7_04	47.58189440316395	762.1668231410991	path	3
h_h7_04	54.093780770216206	762.1668231410991	path	3
h_h7_04	61.49686040708886	1922.8613498924467	path	3
h_h7_04	69.91309880878666	1922.8613498924467	path	3
h_h7_04	79.48115322784405	1922.8613498924467	path	3
h_h7_04	90.35865704802778	1922.8613498924467	path	3
h_h7_04	102.72481678918085	1922.8613498924467	path	3
h_h7_04	116.7833645287792	4397.468130021657	path	3
h_h7_04	132.76591438124754	4397.468130021657	path	3
h_h7_04	150.93577833292292	4397.468130021657	path	3
h_h7_04	171.592304298422	4397.468130021657	path	3
h_h7_04	195.07580786774767	4397.468130021657	path	3
h_h7_04	221.7731789945102	8777.975825240354	path	3
h_h7_04	252.1242559952647	8777.975825240354	path	3
h_h7_04	286.62907187139746	8777.975825240354	path	3
h_h7_04	325.8560923364776	8777.975825240354	path	3
h_h7_04	370.45158127030487	8777.975825240354	path	3
h_h7_04	421.1502478952018	23680.156841620603	path	3
h_h7_04	478.78735108643366	23680.156841620603	path	3
h_h7_04	544.3124602348726	23680.156841620603	path	3
h_h7_04	618.805099371671	23680.156841620603	path	3
h_h7_04	703.4925322913841	23680.156841620603	path	3
h_h7_04	799.7699816828641	67026.25033981497	path	3
h_h7_04	909.2236153774479	67026.25033981497	path	3
h_h7_04	1033.6566784121276	67026.25033981497	path	3
h_h7_04	1175.1192014325836	67026.25033981497	path	3
h_h7_04	1335.9417748810545	67026.25033981497	path	3
h_h7_04	1518.7739453976842	176813.84364713062	path	3
h_h7_04	1726.6278670148047	176813.84364713062	path	3
h_h7_04	1962.9279262961497	176813.84364713062	path	3
h_h7_04	2231.567158993537	176813.84364713062	path	3
h_h7_04	2536.971387683626	176813.84364713062	path	3
h_h7_04	2884.1721370501778	356287.0642273141	path	3
h_h7_04	3278.889528088736	356287.0642273141	path	3
h_h7_04	3727.6265169130365	356287.0642273141	path	3
h_h7_04	4237.776030744382	356287.0642273141	path	3
h_h7_04	4817.7427661459515	356287.0642273141	path	3
h_h7_04	5477.0816561239135	452816.2003989222	path	3
h_h7_04	6226.65528733633	452816.2003989222	path	3
h_h7_04	7078.812860853266	452816.2003989222	path	3
h_h7_04	8047.593644840704	452816.2003989222	path	3
h_h7_04	9148.958271044614	452816.2003989222	path	3
h_h7_04	10401.051685677226	473886.46888288105	path	3
h_h7_04	11824.502086812658	431943.95583594934	path	3
h_h7_04	13442.760773275893	307874.06545999047	path	3
h_h7_04	15282.488504024253	128500.36235943933	path	3
h_h7_04	17373.99473327962	38091.968070663	path	3
h_h7_04	19751.736957795976	11717.295579091795	path	3
h_h7_04	22454.888402991928	5701.64497323173	path	3
h_h7_04	25527.983400558904	4506.96940398959	path	3
h_h7_04	29021.651090119904	5248.058023169033	path	3
h_h7_04	32993.4495326496	3278.7329292060726	path	3
h_h7_04	37508.813977647435	3773.7962893078443	path	3
h_h7_04	42642.134906733896	4520.081942623294	path	3
h_h7_04	48477.983614403245	5246.753181119045	path	3
h_h7_04	55112.50551733581	5788.1208088145195	path	3
h_h7_04	62655.004146994565	6451.97234373545	path	3
h_h7_04	71229.74192173283	7144.813184385181	path	3
h_h7_04	80977.98736607443	7799.902088315479	path	3
h_h7_04	92060.34250503684	9116.024037526258	path	3
h_h7_04	104659.38877724347	8741.932281960308	path	3
h_h7_04	118982.6950581561	9313.324526619099	path	3
h_h7_04	135266.2373505122	10572.150571024624	path	3
h_h7_04	153778.28648125645	11576.817038217294	path	3
h_h7_04	174823.82785464416	12435.254092176508	path	3
h_h7_04	198749.58607680624	13667.580161987667	path	3
h_h7_04	225949.7372323007	14611.44691902242	path	3
h_h7_04	256872.40292222006	15573.10334425285	path	3
h_h7_04	292027.0330529181	16692.025157300217	path	3
h_h7_04	331992.79900656553	17942.378519539234	path	3
h_h7_04	377428.1354707359	18951.382587455304	path	3
h_h7_04	429081.5881283587	20301.11198733388	path	3
h_h7_04	487804.14592337573	19168.441766602533	path	3
h_h7_04	554563.2610757725	27748.904179441277	path	3
h_h7_04	630458.7878252757	22623.013367509906	path	3
h_h7_04	716741.102493998	22623.013367509906	path	3
h_h7_04	814831.7033954703	60685.228179829355	path	3
h_h7_04	926346.6299728809	22225.435666714227	path	3
h_h7_04	1053123.086996082	22225.435666714227	path	3
h_h7_04	1197249.712450107	28120.155717339898	path	3
h_h7_04	1361100.9877776962	28120.155717339898	path	3
h_h7_04	1547376.3573834423	18469.04631605148	path	3
h_h7_04	1759144.7018921091	18469.04631605148	path	3
h_h7_04	1999894.8978566043	54543.81803032571	path	3
h_h7_04	2273593.296885119	54543.81803032571	path	3
h_h7_04	2584749.0711542307	54543.81803032571	path	3
h_h7_04	2938488.5018730927	54543.81803032571	path	3
h_h7_04	3340639.4345987737	54543.81803032571	path	3
h_h7_04	3797827.2928012917	54543.81803032571	path	3
h_h7_04	4317584.231498698	54543.81803032571	path	3
h_h7_04	4908473.229264766	466649.1232457135	path	3
h_h7_05	0.0	292.76233128405454	path	4
h_h7_05	15.000000000000005	292.76233128405454	path	4
h_h7_05	17.04736746083141	292.76233128405454	path	4
h_h7_05	19.374182489640898	292.76233128405454	path	4
h_h7_05	22.01858721027426	292.76233128405454	path	4
h_h7_05	25.023929809460526	292.76233128405454	path	4
h_h7_05	28.439475118395066	833.832100783923	path	4
h_h7_05	32.3212121824302	833.832100783923	path	4
h_h7_05	36.73277205689251	833.832100783923	path	4
h_h7_05	41.74647087392042	833.832100783923	path	4
h_h7_05	47.444495278707805	833.832100783923	path	4
h_h7_05	53.920249667320846	2034.7472671825449	path	4
h_h7_05	61.279887310572725	2034.7472671825449	path	4
h_h7_05	69.64405046277818	2034.7472671825449	path	4
h_h7_05	79.14984797997768	2034.7472671825449	path	4
h_h7_05	89.95310286557492	2034.7472671825449	path	4
h_h7_05	102.23090658609482	4780.2743049370165	path	4
h_h7_05	116.1845220284724	4780.2743049370165	path	4
h_h7_05	132.04268268536214	4780.2743049370165	path	4
h_h7_05	150.06534215008844	4780.2743049370165	path	4
h_h7_05	170.54793538452995	4780.2743049370165	path	4
h_h7_05	193.82622161241423	11122.16914442334	path	4
h_h7_05	220.28178822475778	11122.16914442334	path	4
h_h7_05	250.34830591976606	11122.16914442334	path	4
h_h7_05	284.51863761405906	11122.16914442334	path	4
h_h7_05	323.3529176574662	11122.16914442334	path	4
h_h7_05	367.4877337892522	30295.834507236028	path	4
h_h7_05	417.6465623502381	30295.834507236028	path	4
h_h7_05	474.6516278091696	30295.834507236028	path	4
h_h7_05	539.4373810096465	30295.834507236028	path	4
h_h7_05	613.065817078664	30295.834507236028	path	4
h_h7_05	696.743884094322	84936.64061268952	path	4
h_h7_05	791.8432678828556	84936.64061268952	path	4
h_h7_05	899.92287726564	84936.64061268952	path	4
h_h7_05	1022.7543983437363	84936.64061268952	path	4
h_h7_05	1162.3513367164808	84936.64061268952	path	4
h_h7_05	1321.002023706294	212216.71725172544	path	4
h_h7_05	1501.307127641542	212216.71725172544	path	4
h_h7_05	1706.2222850980454	212216.71725172544	path	4
h_h7_05	1939.1065509283865	212216.71725172544	path	4
h_h7_05	2203.777461292106	212216.71725172544	path	4
h_h7_05	2504.573612302979	404626.38471964956	path	4
h_h7_05	2846.4257801087188	404626.38471964956	path	4
h_h7_05	3234.9377482331347	404626.38471964956	path	4
h_h7_05	3676.4781671363176	404626.38471964956	path	4
h_h7_05	4178.284951793116	404626.38471964956	path	4
h_h7_05	4748.583928618633	522320.99856368895	path	4
h_h7_05	5396.723676650683	522320.99856368895	path	4
h_h7_05	6133.328773362219	522320.99856368895	path	4
h_h7_05	6970.473957173072	522320.99856368895	path	4
h_h7_05	7921.8820616056555	522320.99856368895	path	4
h_h7_05	9003.148965704018	465767.34685500263	path	4
h_h7_05	10231.999248197373	309924.0154776495	path	4
h_h7_05	11628.576736198087	181962.80682444377	path	4
h_h7_05	13215.774711229622	90232.6181830196	path	4
h_h7_05	15019.611185459627	39673.45583104417	path	4
h_h7_05	17069.655399822925	17309.193584490095	path	4
h_h7_05	19399.512535369762	8254.579320457591	path	4
h_h7_05	22047.374583430228	4890.687975544178	path	4
h_h7_05	25056.646404688658	4023.4281318510984	path	4
h_h7_05	28476.657239789813	4113.305894253792	path	4
h_h7_05	32363.46933485613	4696.7281817260555	path	4
h_h7_05	36780.79693724276	3283.1619750730233	path	4
h_h7_05	41801.05072609331	3821.984338034692	path	4
h_h7_05	47506.52479843774	4731.874030247414	path	4
h_h7_05	53990.74566840452	5564.806793868583	path	4
h_h7_05	61360.00539290556	6507.402641203676	path	4
h_h7_05	69735.10395543052	7797.675260512934	path	4
h_h7_05	79253.32946983344	8425.974799235344	path	4
h_h7_05	90070.70866443928	8587.25972488807	path	4
h_h7_05	102364.56453734585	9155.620328827716	path	4
h_h7_05	116336.42310907494	10044.256917301713	path	4
h_h7_05	132215.31692127726	10205.980836945915	path	4
h_h7_05	150261.53943381977	10505.03408195932	path	4
h_h7_05	170770.9118639021	11991.728799766792	path	4
h_h7_05	194079.63241101304	13916.940946392258	path	4
h_h7_05	220569.78735824136	14787.988485377984	path	4
h_h7_05	250675.61439022544	15243.697582294486	path	4
h_h7_05	284890.620798657	15481.303395462826	path	4
h_h7_05	323775.6732599386	19232.557542623803	path	4
h_h7_05	367968.19179601764	17632.93877103855	path	4
h_h7_05	418192.59862962627	20363.35627606465	path	4
h_h7_05	475272.1932159484	20363.35627606465	path	4
h_h7_05	540142.6481111685	20409.181091204184	path	4
h_h7_05	613867.3469078434	46461.2563039927	path	4
h_h7_05	697654.8156629108	18771.26775922769	path	4
h_h7_05	792878.5335616168	18771.26775922769	path	4
h_h7_05	901099.447562001	22300.170442899445	path	4
h_h7_05	1024091.5600894396	22300.170442899445	path	4
h_h7_05	1163871.0092253867	21320.214319585113	path	4
h_h7_05	1322729.118084923	21320.214319585113	path	4
h_h7_05	1503269.9551423443	21432.099573300962	path	4
h_h7_05	1708453.0212092705	21432.099573300962	path	4
h_h7_05	1941641.762808137	39885.87571265132	path	4
h_h7_05	2206658.7071924484	39885.87571265132	path	4
h_h7_05	2507848.1228101924	39885.87571265132	path	4
h_h7_05	2850147.23236677	39885.87571265132	path	4
h_h7_05	3239167.1458418677	39885.87571265132	path	4
h_h7_05	3681284.8401479153	39885.87571265132	path	4
h_h7_05	4183747.693199297	39885.87571265132	path	4
h_h7_05	4754792.285958277	39885.87571265132	path	4
h_h7_06	0.0	272.1712191389176	path	5
h_h7_06	15.000000000000005	272.1712191389176	path	5
h_h7_06	17.053473040116895	272.1712191389176	path	5
h_h7_06	19.388062848666266	272.1712191389176	path	5
h_h7_06	22.042253805988132	272.1712191389176	path	5
h_h7_06	25.05979873492217	272.1712191389176	path	5
h_h7_06	28.490440141116732	1074.3840419126707	path	5
h_h7_06	32.39073018983988	1074.3840419126707	path	5
h_h7_06	36.824962936142306	1074.3840419126707	path	5
h_h7_06	41.86623417565381	1074.3840419126707	path	5
h_h7_06	47.59764638704884	1074.3840419126707	path	5
h_h7_06	54.11367862897029	3813.9983991852014	path	5
h_h7_06	61.52174397337962	3813.9983991852014	path	5
h_h7_06	69.94396014873361	3813.9983991852014	path	5
h_h7_06	79.51916258102926	3813.9983991852014	path	5
h_h7_06	90.40519301655027	3813.9983991852014	path	5
h_h7_06	102.78150145295368	11916.430876880819	path	5
h_h7_06	116.85210427004537	11916.430876880819	path	5
h_h7_06	132.84894732334308	11916.430876880819	path	5
h_h7_06	151.03572943910282	11916.430876880819	path	5
h_h7_06	171.71224933894194	11916.430876880819	path	5
h_h7_06	195.21934765063168	28800.21654762853	path	5
h_h7_06	221.9445254712838	28800.21654762853	path	5
h_h7_06	252.3283321017383	28800.21654762853	path	5
h_h7_06	286.8716272503105	28800.21654762853	path	5
h_h7_06	326.14383741917567	28800.21654762853	path	5
h_h7_06	370.7923425752118	59733.16892598382	path	5
h_h7_06	421.55314783921096	59733.16892598382	path	5
h_h7_06	479.26301611015975	59733.16892598382	path	5
h_h7_06	544.8732616239811	59733.16892598382	path	5
h_h7_06	619.4654318256748	59733.16892598382	path	5
h_h7_06	704.2691360615678	129124.44117704668	path	5
h_h7_06	800.6823149874906	129124.44117704668	path	5
h_h7_06	910.2942848225039	129124.44117704668	path	5
h_h7_06	1034.9119363195375	129124.44117704668	path	5
h_h7_06	1176.5895203280268	129124.44117704668	path	5
h_h7_06	1337.6625109465383	278586.28851758695	path	5
h_h7_06	1520.7861044801243	278586.28851758695	path	5
h_h7_06	1728.978988835746	278586.28851758695	path	5
h_h7_06	1965.6731048692636	278586.28851758695	path	5
h_h7_06	2234.7702199713917	278586.28851758695	path	5
h_h7_06	2540.7062464758815	472541.26036688517	path	5
h_h7_06	2888.5243651422015	472541.26036688517	path	5
h_h7_06	3283.9581591115557	472541.26036688517	path	5
h_h7_06	3733.5261287520534	472541.26036688517	path	5
h_h7_06	4244.639145416341	472541.26036688517	path	5
h_h7_06	4825.722615425497	622788.2837685246	path	5
h_h7_06	5486.355368082738	622788.2837685246	path	5
h_h7_06	6237.427557206636	622788.2837685246	path	5
h_h7_06	7091.320179100375	622788.2837685246	path	5
h_h7_06	8062.109166208342	622788.2837685246	path	5
h_h7_06	9165.797420827546	427581.3798181872	path	5
h_h7_06	10420.578613817042	208505.15824480294	path	5
h_h7_06	11847.137096876504	74806.92607937867	path	5
h_h7_06	13468.988872276808	25248.691631698926	path	5
h_h7_06	15312.869240733811	10870.433752991596	path	5
h_h7_06	17409.173517579282	6677.860121084999	path	5
h_h7_06	19792.45808218368	4986.476737103223	path	5
h_h7_06	22502.010020144226	4082.5456663962805	path	5
h_h7_06	25582.494748464644	3562.2001644669213	path	5
h_h7_06	29084.692299458246	3496.739334337823	path	5
h_h7_06	33066.3344005938	3680.6919337730214	path	5
h_h7_06	37593.056149067736	4032.6624664104647	path	5
h_h7_06	42739.47796891513	4758.942668954254	path	5
h_h7_06	48590.43568610431	6565.288380250799	path	5
h_h7_06	55242.37899870091	5209.457608305369	path	5
h_h7_06	62804.961395084356	5741.094323669318	path	5
h_h7_06	71402.84772911028	6456.042450039096	path	5
h_h7_06	81177.76924906357	7197.358393896468	path	5
h_h7_06	92290.85995638237	7760.761236627108	path	5
h_h7_06	104925.31280769144	8503.41932856554	path	5
h_h7_06	119289.39954611982	9579.898028759304	path	5
h_h7_06	135619.90394209907	10300.025918753314	path	5
h_h7_06	154186.0250386554	11011.793930689155	path	5
h_h7_06	175293.81474396636	12282.426576767943	path	5
h_h7_06	199291.22292236518	13099.304768738892	path	5
h_h7_06	226573.8331492322	14133.372873897186	path	5
h_h7_06	257591.38368042465	14133.372873897186	path	5
h_h7_06	292855.18113070214	16670.211094122045	path	5
h_h7_06	332946.52907139884	18907.29281973657	path	5
h_h7_06	378526.3104879725	16812.002319515683	path	5
h_h7_06	430345.88205877075	22624.462638383404	path	5
h_h7_06	489259.4598409718	21896.72791628865	path	5
h_h7_06	556238.200534677	21896.72791628865	path	5
h_h7_06	632386.2104467504	21463.29590266147	path	5
h_h7_06	718958.7460530236	26437.376120293975	path	5
h_h7_06	817382.9061847647	26437.376120293975	path	5
h_h7_06	929281.1569382861	24700.784354394516	path	5
h_h7_06	1056498.0771023808	24700.784354394516	path	5
h_h7_06	1201130.7649867176	23042.54299211548	path	5
h_h7_06	1365563.4078903992	23042.54299211548	path	5
h_h7_06	1552506.584068606	21435.853266504768	path	5
h_h7_06	1765041.9450678604	21435.853266504768	path	5
h_h7_06	2006673.0149926844	58933.919667495036	path	5
h_h7_06	2281382.9441005234	58933.919667495036	path	5
h_h7_06	2593700.168760049	58933.919667495036	path	5
h_h7_06	2948773.060139744	58933.919667495036	path	5
h_h7_06	3352454.792167744	58933.919667495036	path	5
h_h7_06	3811399.827762882	58933.919667495036	path	5
h_h7_06	4333173.613857369	58933.919667495036	path	5
h_h7_06	4926377.293470839	666666.6666666667	path	5
h_h7_07	0.0	507.9309251902475	path	6
h_h7_07	15.000000000000005	507.9309251902475	path	6
h_h7_07	17.042190173265233	507.9309251902475	path	6
h_h7_07	19.362416393449198	507.9309251902475	path	6
h_h7_07	21.998532159407272	507.9309251902475	path	6
h_h7_07	24.993544572887316	507.9309251902475	path	6
h_h7_07	28.396315981008446	1774.1966235007424	path	6
h_h7_07	32.26236114456506	1774.1966235007424	path	6
h_h7_07	36.65475293761604	1774.1966235007424	path	6
h_h7_07	41.64515135446032	1774.1966235007424	path	6
h_h7_07	47.31497261180844	1774.1966235007424	path	6
h_h7_07	53.756717419551684	5189.462942074457	path	6
h_h7_07	61.07548009029856	5189.462942074457	path	6
h_h7_07	69.39066310815615	5189.462942074457	path	6
h_h7_07	78.83792512921178	5189.462942074457	path	6
h_h7_07	89.57139419451141	5189.462942074457	path	6
h_h7_07	101.76618226315792	12803.552457350323	path	6
h_h7_07	115.6212420890605	12803.552457350323	path	6
h_h7_07	131.36261305006047	12803.552457350323	path	6
h_h7_07	149.24710888374554	12803.552457350323	path	6
h_h7_07	169.56650749378738	12803.552457350323	path	6
h_h7_07	192.65231118170186	27140.88831721859	path	6
h_h7_07	218.8811549651756	27140.88831721859	path	6
h_h7_07	248.68095121736383	27140.88831721859	path	6
h_h7_07	282.53787087432033	27140.88831721859	path	6
h_h7_07	321.0042751059747	67149.06346890745	path	6
h_h7_07	364.707726852478	67149.06346890745	path	6
h_h7_07	414.3612292452798	67149.06346890745	path	6
h_h7_07	470.77485794840027	67149.06346890745	path	6
h_h7_07	534.8689771965707	67149.06346890745	path	6
h_h7_07	607.6892551442546	151700.60504655688	path	6
h_h7_07	690.4237234945517	151700.60504655688	path	6
h_h7_07	784.4221597285355	151700.60504655688	path	6
h_h7_07	891.218108147809	151700.60504655688	path	6
h_h7_07	1012.5538989941743	151700.60504655688	path	6
h_h7_07	1150.40907382266	274250.9955801543	path	6
h_h7_07	1307.0326808757118	274250.9955801543	path	6
h_h7_07	1484.9799673437708	274250.9955801543	path	6
h_h7_07	1687.1540671307819	274250.9955801543	path	6
h_h7_07	1916.8533642427096	274250.9955801543	path	6
h_h7_07	2177.8253045124998	353664.0669562934	path	6
h_h7_07	2474.327533576752	353664.0669562934	path	6
h_h7_07	2811.197358544087	353664.0669562934	path	6
h_h7_07	3193.9306665926138	353664.0669562934	path	6
h_h7_07	3628.7715880196693	353664.0669562934	path	6
h_h7_07	4122.814366558191	293324.96361422853	path	6
h_h7_07	4684.119098930313	293324.96361422853	path	6
h_h7_07	5321.843231879605	293324.96361422853	path	6
h_h7_07	6046.390961999778	293324.96361422853	path	6
h_h7_07	6869.582975754152	182451.51918463036	path	6
h_h7_07	7804.849298921835	101511.5831005598	path	6
h_h7_07	8867.448401726779	68013.20993817321	path	6
h_h7_07	10074.716134256294	43798.00727756436	path	6
h_h7_07	11446.34855344395	26066.010912427897	path	6
h_h7_07	13004.723255818077	14026.690833095401	path	6
h_h7_07	14775.264458422424	7496.220252303808	path	6
h_h7_07	16786.85778404811	4788.6785271987665	path	6
h_h7_07	19072.321517820368	3194.262582575872	path	6
h_h7_07	21668.942023490217	3027.1209991827454	path	6
h_h7_07	24619.082054518592	3511.138284766282	path	6
h_h7_07	27970.87188428844	4173.033754215994	path	6
h_h7_07	31778.99453093874	4710.79908804119	path	6
h_h7_07	36105.57788742757	4826.118298263477	path	6
h_h7_07	41021.20831154532	5072.16009593853	path	6
h_h7_07	46606.082212165566	5383.176623417667	path	6
h_h7_07	52951.314419370625	5715.272118946613	path	6
h_h7_07	60160.4246839517	6257.229359252342	path	6
h_h7_07	68351.02655788696	6910.070737285021	path	6
h_h7_07	77656.7462091607	7713.310899035002	path	6
h_h7_07	88229.40247556735	8320.948335148192	path	6
h_h7_07	100241.4837241451	8445.749721378073	path	6
h_h7_07	113888.96192514335	9534.078717280721	path	6
h_h7_07	129394.48985093704	10528.305666158998	path	6
h_h7_07	147011.03356082042	10853.53755312289	path	6
h_h7_07	167025.99943411836	11665.153761917518	path	6
h_h7_07	189765.9230823959	12441.3540071449	path	6
h_h7_07	215601.7966383606	13692.711969102835	path	6
h_h7_07	244955.1213339062	15012.176930883788	path	6
h_h7_07	278304.7841125128	15012.176930883788	path	6
h_h7_07	316194.8704649974	17106.042347275594	path	6
h_h7_07	359243.5409516971	16497.803671487352	path	6
h_h7_07	408153.116227734	22138.438575623728	path	6
h_h7_07	463721.5351042574	19266.830117359452	path	6
h_h7_07	526855.3725790167	19266.830117359452	path	6
h_h7_07	598584.6302198733	54751.311107709626	path	6
h_h7_07	680079.540200049	19638.43519121035	path	6
h_h7_07	772669.6571357332	19638.43519121035	path	6
h_h7_07	877865.5492012525	23792.84113516027	path	6
h_h7_07	997383.4424030456	23792.84113516027	path	6
h_h7_07	1133173.2200732408	21776.154939143962	path	6
h_h7_07	1287450.234382632	21776.154939143962	path	6
h_h7_07	1462731.4488642483	17655.892067340086	path	6
h_h7_07	1661876.5015973516	17655.892067340086	path	6
h_h7_07	1888134.3589801837	60335.91995667549	path	6
h_h7_07	2145196.3212277703	60335.91995667549	path	6
h_h7_07	2437256.244356839	60335.91995667549	path	6
h_h7_07	2769078.9611538323	60335.91995667549	path	6
h_h7_07	3146078.0173847512	60335.91995667549	path	6
h_h7_07	3574403.991480007	60335.91995667549	path	6
h_h7_07	4061044.8385920427	60335.91995667549	path	6
h_h7_07	4613939.89609618	666666.6666666667	path	6
h_h7_08	0.0	238.70018550950886	path	7
h_h7_08	15.000000000000005	238.70018550950886	path	7
h_h7_08	17.052108171938436	238.70018550950886	path	7
h_h7_08	19.384959540499278	238.70018550950886	path	7
h_h7_08	22.036961799549573	238.70018550950886	path	7
h_h7_08	25.05177709245295	238.70018550950886	path	7
h_h7_08	28.479040858653104	841.2112871596541	path	7
h_h7_08	32.3751790236538	841.2112871596541	path	7
h_h7_08	36.80433698648111	841.2112871596541	path	7
h_h7_08	41.83943569932998	841.2112871596541	path	7
h_h7_08	47.56337222652248	841.2112871596541	path	7
h_h7_08	54.070384548588834	2944.8060866011497	path	7
h_h7_08	61.46760308138968	2944.8060866011497	path	7
h_h7_08	69.8768144542422	2944.8060866011497	path	7
h_h7_08	79.43646658561383	2944.8060866011497	path	7
h_h7_08	90.30394806763063	2944.8060866011497	path	7
h_h7_08	102.6581793868231	11936.66595582711	path	7
h_h7_08	116.70255864255783	11936.66595582711	path	7
h_h7_08	132.66831026099229	11936.66595582711	path	7
h_h7_08	150.81829183724864	11936.66595582711	path	7
h_h7_08	171.45132178104933	11936.66595582711	path	7
h_h7_08	194.9070990154851	44994.01537307627	path	7
h_h7_08	221.571795726051	44994.01537307627	path	7
h_h7_08	251.8844152380843	44994.01537307627	path	7
h_h7_08	286.34401969768453	44994.01537307627	path	7
h_h7_08	325.51794655150564	44994.01537307627	path	7
h_h7_08	370.05114910023633	137285.4800810816	path	7
h_h7_08	420.6768149071562	137285.4800810816	path	7
h_h7_08	478.22843688155655	137285.4800810816	path	7
h_h7_08	543.6535357734219	137285.4800810816	path	7
h_h7_08	618.0292600043456	137285.4800810816	path	7
h_h7_08	702.5801196678105	305157.6351617537	path	7
h_h7_08	798.6981466685968	305157.6351617537	path	7
h_h7_08	907.9658129146434	305157.6351617537	path	7
h_h7_08	1032.1820838828337	305157.6351617537	path	7
h_h7_08	1173.3920365004603	305157.6351617537	path	7
h_h7_08	1333.9205289664644	496296.8990511381	path	7
h_h7_08	1516.4104768470313	496296.8990511381	path	7
h_h7_08	1723.8663656170875	496296.8990511381	path	7
h_h7_08	1959.7037160312607	496296.8990511381	path	7
h_h7_08	2227.805316714318	496296.8990511381	path	7
h_h7_08	2532.5851497754734	666666.6666666667	path	7
h_h7_08	2879.0610619077484	666666.6666666667	path	7
h_h7_08	3272.9373774177902	666666.6666666667	path	7
h_h7_08	3720.6988133139084	666666.6666666667	path	7
h_h7_08	4229.717242655443	666666.6666666667	path	7
h_h7_08	4808.3730638982515	666666.6666666667	path	7
h_h7_08	5466.1931744418625	666666.6666666667	path	7
h_h7_08	6214.007819952943	666666.6666666667	path	7
h_h7_08	7064.128901807258	666666.6666666667	path	7
h_h7_08	8030.552678275592	666666.6666666667	path	7
h_h7_08	9129.190196693686	533874.9932675655	path	7
h_h7_08	10378.129250414706	305115.32681704784	path	7
h_h7_08	11797.93217336198	143612.93050275592	path	7
h_h7_08	13411.974375024076	55692.126126875795	path	7
h_h7_08	15246.829189478458	22039.25262665318	path	7
h_h7_08	17332.70537453698	9902.350632434374	path	7
h_h7_08	19703.94446392955	5828.290668958749	path	7
h_h7_08	22399.586160852934	4307.931236593921	path	7
h_h7_08	25464.011081434594	3766.200192068899	path	7
h_h7_08	28947.671430137438	3563.8551214418226	path	7
h_h7_08	32907.921636828985	3872.834466188718	path	7
h_h7_08	37409.96263099207	4605.750630463084	path	7
h_h7_08	42527.91529945674	5160.105998468205	path	7
h_h7_08	48346.0408008914	5542.98499849643	path	7
h_h7_08	54960.1278281166	6062.006248645665	path	7
h_h7_08	62479.06965790719	6689.968563083514	path	7
h_h7_08	71026.65695258057	7350.858876806849	path	7
h_h7_08	80743.61582977111	7979.73974951803	path	7
h_h7_08	91789.92475484648	9138.51862444913	path	7
h_h7_08	104347.44840091531	7494.832968611375	path	7
h_h7_08	118622.93183987812	8764.201337525205	path	7
h_h7_08	134851.40436040526	10489.208052670841	path	7
h_h7_08	153300.04895276268	11850.467395162204	path	7
h_h7_08	174272.6011670644	12882.393793675988	path	7
h_h7_08	198114.3497670577	14027.87046966833	path	7
h_h7_08	225217.8215094075	14675.62650079933	path	7
h_h7_08	256029.2436417821	15300.574549480654	path	7
h_h7_08	291055.8905172832	15358.3917043513	path	7
h_h7_08	330874.4352787054	17438.317212979884	path	7
h_h7_08	376140.44411343505	17438.317212979884	path	7
h_h7_08	427599.16939088376	20867.383845585566	path	7
h_h7_08	486097.81937895727	19954.511625451858	path	7
h_h7_08	552599.5065462246	29425.460146893667	path	7
h_h7_08	628199.1040924013	22384.649454654744	path	7
h_h7_08	714141.2717665625	22384.649454654744	path	7
h_h7_08	811840.9477472736	64606.66754572042	path	7
h_h7_08	922906.6439597018	20896.355483028594	path	7
h_h7_08	1049166.9283600978	20896.355483028594	path	7
h_h7_08	1192700.5301877842	26557.05047841898	path	7
h_h7_08	1355870.5638326944	26557.05047841898	path	7
h_h7_08	1541363.4347748172	18935.71155497083	path	7
h_h7_08	1752233.0681367163	18935.71155497083	path	7
h_h7_08	1991951.188020986	58491.85409948266	path	7
h_h7_08	2264464.4754236746	58491.85409948266	path	7
h_h7_08	2574259.5457624206	58491.85409948266	path	7
h_h7_08	2926436.8157990593	58491.85409948266	path	7
h_h7_08	3326794.476089908	58491.85409948266	path	7
h_h7_08	3781923.951472823	58491.85409948266	path	7
h_h7_08	4299318.421237285	58491.85409948266	path	7
h_h7_08	4887496.185636383	580717.0168601333	path	7
h_h7_09	0.0	3142.1954669370107	path	8
h_h7_09	15.000000000000005	3142.1954669370107	path	8
h_h7_09	17.050928703839674	3142.1954669370107	path	8
h_h7_09	19.382277977561575	3142.1954669370107	path	8
h_h7_09	22.032389327560274	3142.1954669370107	path	8
h_h7_09	25.04484663996455	3142.1954669370107	path	8
h_h7_09	28.4691929637756	2548.0642839217535	path	8
h_h7_09	32.36174529874611	2548.0642839217535	path	8
h_h7_09	36.78652078804924	2548.0642839217535	path	8
h_h7_09	41.816289547956224	2548.0642839217535	path	8
h_h7_09	47.53377144942116	2548.0642839217535	path	8
h_h7_09	54.03299653391266	2679.6857105728086	path	8
h_h7_09	61.420851436970715	2679.6857105728086	path	8
h_h7_09	69.81883725206104	2679.6857105728086	path	8
h_h7_09	79.36506774465853	2679.6857105728086	path	8
h_h7_09	90.2165407793053	3815.454062633657	path	8
h_h7_09	102.55172031566524	3815.454062633657	path	8
h_h7_09	116.57347143723428	3815.454062633657	path	8
h_h7_09	132.51239668235812	3815.454062633657	path	8
h_h7_09	150.6306285470539	3815.454062633657	path	8
h_h7_09	171.22614053135814	6654.409734325343	path	8
h_h7_09	194.6376476289213	6654.409734325343	path	8
h_h7_09	221.25017685358702	6654.409734325343	path	8
h_h7_09	251.50139941616197	6654.409734325343	path	8
h_h7_09	285.8888286907254	14607.455856774268	path	8
h_h7_09	324.9780023486528	14607.455856774268	path	8
h_h7_09	369.4117832242079	14607.455856774268	path	8
h_h7_09	419.9209318742829	14607.455856774268	path	8
h_h7_09	477.3361247092211	14607.455856774268	path	8
h_h7_09	542.6016153456034	37945.68830388113	path	8
h_h7_09	616.7907638564079	37945.68830388113	path	8
h_h7_09	701.1236893134947	37945.68830388113	path	8
h_h7_09	796.9873359371621	37945.68830388113	path	8
h_h7_09	905.9582828618443	100574.21283103153	path	8
h_h7_09	1029.8286726486879	100574.21283103153	path	8
h_h7_09	1170.6356849668412	100574.21283103153	path	8
h_h7_09	1330.6950401693416	100574.21283103153	path	8
h_h7_09	1512.639083765368	100574.21283103153	path	8
h_h7_09	1719.4600781283098	232413.575271368	path	8
h_h7_09	1954.5594134176265	232413.575271368	path	8
h_h7_09	2221.8035470401755	232413.575271368	path	8
h_h7_09	2525.587591634675	232413.575271368	path	8
h_h7_09	2870.907597350998	375596.8248071544	path	8
h_h7_09	3263.4427171829007	375596.8248071544	path	8
h_h7_09	3709.6486066500293	375596.8248071544	path	8
h_h7_09	4216.863593885854	375596.8248071544	path	8
h_h7_09	4793.429366210988	375596.8248071544	path	8
h_h7_09	5448.8281580103285	462283.64684555546	path	8
h_h7_09	6193.838696113875	498348.19685570593	path	8
h_h7_09	7040.713467368063	469318.0446918133	path	8
h_h7_09	8003.380223750441	322873.5218091722	path	8
h_h7_09	9097.671038992608	96889.3989854377	path	8
h_h7_09	10341.582683789995	43628.75335561621	path	8
h_h7_09	11755.572601744409	16737.930025038022	path	8
h_h7_09	13362.895353676993	7295.769247172953	path	8
h_h7_09	15189.985063494467	3945.288508586913	path	8
h_h7_09	17266.890155335575	2606.4643940026112	path	8
h_h7_09	19627.76753171053	2188.128366229176	path	8
h_h7_09	22311.444319915692	2217.3560328851904	path	8
h_h7_09	25362.056425238065	2423.998592841193	path	8
h_h7_09	28829.774392632866	2914.469884218361	path	8
h_h7_09	32771.6285144377	2914.469884218361	path	8
h_h7_09	37252.4467538931	4551.443587600487	path	8
h_h7_09	42345.92090961431	5214.132151196046	path	8
h_h7_09	48135.8185552178	5514.09737006307	path	8
h_h7_09	54717.360685732085	5961.258405544364	path	8
h_h7_09	62198.78772764649	6897.62825642027	path	8
h_h7_09	70703.13966729054	6239.923200098006	path	8
h_h7_09	80370.27957363929	8734.780694149908	path	8
h_h7_09	91359.193794519	9175.1071189274	path	8
h_h7_09	103850.60665537434	9306.32871512469	path	8
h_h7_09	118049.95266208568	9306.32871512469	path	8
h_h7_09	134190.75508885804	11465.489996157025	path	8
h_h7_09	152538.4665156354	12824.690572626358	path	8
h_h7_09	173394.83447674225	12731.264312165802	path	8
h_h7_09	197102.86401846752	15047.470565980035	path	8
h_h7_09	224052.45878009964	15047.470565980035	path	8
h_h7_09	254686.83337196367	16675.239196988932	path	8
h_h7_09	289509.8025088031	13869.936643058714	path	8
h_h7_09	329094.0667760203	26158.514041287468	path	8
h_h7_09	374090.6312969715	15906.468984613199	path	8
h_h7_09	425239.5122012689	15906.468984613199	path	8
h_h7_09	483381.906973293	35211.86332438599	path	8
h_h7_09	549474.0288351785	21283.82618350715	path	8
h_h7_09	624602.8326853447	21283.82618350715	path	8
h_h7_09	710003.891222274	99504.40187185166	path	8
h_h7_09	807081.7152453152	21041.625068653182	path	8
h_h7_09	917432.8523213665	21041.625068653182	path	8
h_h7_09	1042872.1436994594	25729.53085256742	path	8
h_h7_09	1185462.5712959946	25729.53085256742	path	8
h_h7_09	1347549.1856158967	21452.22931026665	path	8
h_h7_09	1531797.6725902576	21452.22931026665	path	8
h_h7_09	1741238.193602935	21452.22931026665	path	8
h_h7_09	1979315.2197017479	60919.812400074276	path	8
h_h7_09	2249944.1795706167	60919.812400074276	path	8
h_h7_09	2557575.852898508	60919.812400074276	path	8
h_h7_09	2907269.5681622927	60919.812400074276	path	8
h_h7_09	3304776.4086385327	60919.812400074276	path	8
h_h7_09	3756633.7950551286	60919.812400074276	path	8
h_h7_09	4270273.000394642	60919.812400074276	path	8
h_h7_09	4854141.365044037	666666.6666666667	path	8
h_h7_10	0.0	337.7464652370578	path	9
h_h7_10	15.000000000000005	337.7464652370578	path	9
h_h7_10	17.056512693202897	337.7464652370578	path	9
h_h7_10	19.39497501689276	337.7464652370578	path	9
h_h7_10	22.054042503998957	337.7464652370578	path	9
h_h7_10	25.07767039372629	337.7464652370578	path	9
h_h7_10	28.515840225770084	337.7464652370578	path	9
h_h7_10	32.42538605121287	612.1055764855001	path	9
h_h7_10	36.87093391763442	612.1055764855001	path	9
h_h7_10	41.925970158425095	612.1055764855001	path	9
h_h7_10	47.67405614546822	612.1055764855001	path	9
h_h7_10	54.21020958544307	612.1055764855001	path	9
h_h7_10	61.642475193019926	1304.6575147420742	path	9
h_h7_10	70.09371070467931	1304.6575147420742	path	9
h_h7_10	79.70361775653687	1304.6575147420742	path	9
h_h7_10	90.63105119723758	1304.6575147420742	path	9
h_h7_10	103.05664500960026	1304.6575147420742	path	9
h_h7_10	117.18579824834343	3725.74368707212	path	9
h_h7_10	133.25207035239887	3725.74368707212	path	9
h_h7_10	151.52104195741705	3725.74368707212	path	9
h_h7_10	172.29470502893432	3725.74368707212	path	9
h_h7_10	195.91645488651085	3725.74368707212	path	9
h_h7_10	222.77676663860575	13282.429445880682	path	9
h_h7_10	253.31964986147196	13282.429445880682	path	9
h_h7_10	288.0499882199939	13282.429445880682	path	9
h_h7_10	327.5418853567513	13282.429445880682	path	9
h_h7_10	372.44815500953564	13282.429445880682	path	9
h_h7_10	423.51111223200957	49055.27797906803	path	9
h_h7_10	481.57484409984994	49055.27797906803	path	9
h_h7_10	547.5991627410863	49055.27797906803	path	9
h_h7_10	622.6754713387076	49055.27797906803	path	9
h_h7_10	708.0448053756511	49055.27797906803	path	9
h_h7_10	805.1183473497442	142575.16682357457	path	9
h_h7_10	915.5007540734298	142575.16682357457	path	9
h_h7_10	1041.0166821660182	142575.16682357457	path	9
h_h7_10	1183.7409502133767	142575.16682357457	path	9
h_h7_10	1346.0328361852346	142575.16682357457	path	9
h_h7_10	1530.5750770574223	142575.16682357457	path	9
h_h7_10	1740.4182153153295	342246.9837760834	path	9
h_h7_10	1979.0310254004962	342246.9837760834	path	9
h_h7_10	2250.3578536657265	342246.9837760834	path	9
h_h7_10	2558.883819686552	342246.9837760834	path	9
h_h7_10	2909.7089567276785	342246.9837760834	path	9
h_h7_10	3308.632516930119	617671.9693582773	path	9
h_h7_10	3762.248834810827	617671.9693582773	path	9
h_h7_10	4278.056333729249	617671.9693582773	path	9
h_h7_10	4864.581477232664	617671.9693582773	path	9
h_h7_10	5531.5197142359075	617671.9693582773	path	9
h_h7_10	6289.895747904451	666666.6666666667	path	9
h_h7_10	7152.245777537012	666666.6666666667	path	9
h_h7_10	8132.824725964455	666666.6666666667	path	9
h_h7_10	9247.84187800047	666666.6666666667	path	9
h_h7_10	10515.72882512322	666666.6666666667	path	9
h_h7_10	11957.444145599582	435934.8069823395	path	9
h_h7_10	13596.819856512273	186515.01965425038	path	9
h_h7_10	15460.95536465298	70622.55071828241	path	9
h_h7_10	17580.665428416458	26938.056749972544	path	9
h_h7_10	19990.989535649238	12230.864674676694	path	9
h_h7_10	22731.771117632496	6546.45518472128	path	9
h_h7_10	25848.316173792104	3106.781493111389	path	9
h_h7_10	29392.142194413773	3308.494047474205	path	9
h_h7_10	33421.82976129623	3817.712830609661	path	9
h_h7_10	38003.99090357435	4336.545758676177	path	9
h_h7_10	43214.37021594554	5079.877189046234	path	9
h_h7_10	49139.096941136275	6524.785893429862	path	9
h_h7_10	55876.10871393455	6915.839265390188	path	9
h_h7_10	63536.770501733954	7563.027854448848	path	9
h_h7_10	72247.71550319628	8130.5560032421145	path	9
h_h7_10	82152.93843567857	8480.76267295249	path	9
h_h7_10	93416.17581413784	9746.438216489641	path	9
h_h7_10	106223.61256828776	7557.068401349566	path	9
h_h7_10	120786.95973925777	9154.36908438482	path	9
h_h7_10	137346.95413106913	10359.791122641022	path	9
h_h7_10	156177.3377672889	11454.431753674104	path	9
h_h7_10	177589.38293456007	12665.513530417575	path	9
h_h7_10	201937.0376134264	13043.007772356732	path	9
h_h7_10	229622.77635207959	14396.443226332536	path	9
h_h7_10	261104.25329984922	15326.557533076499	path	9
h_h7_10	296901.86737720907	15703.21557657715	path	9
h_h7_10	337607.3646370009	17617.82482038925	path	9
h_h7_10	383893.6200166518	18661.715541413705	path	9
h_h7_10	436525.76017690904	19658.926278938958	path	9
h_h7_10	496373.8112911666	18658.842871328987	path	9
h_h7_10	564427.0808574181	29363.77018012408	path	9
h_h7_10	641810.511268801	21428.99939665581	path	9
h_h7_10	729803.2754724887	21428.99939665581	path	9
h_h7_10	829859.9221091709	70404.05598488102	path	9
h_h7_10	943634.4196690281	20395.66043991076	path	9
h_h7_10	1073007.4971218626	20395.66043991076	path	9
h_h7_10	1220117.732970729	25247.93344109425	path	9
h_h7_10	1387396.9066411436	25247.93344109425	path	9
h_h7_10	1577610.1965756747	19890.351847204656	path	9
h_h7_10	1793901.889521285	19890.351847204656	path	9
h_h7_10	2039847.3565986988	59311.6324061048	path	9
h_h7_10	2319512.1553348023	59311.6324061048	path	9
h_h7_10	2637519.234633766	59311.6324061048	path	9
h_h7_10	2999125.353606504	59311.6324061048	path	9
h_h7_10	3410307.9774864	59311.6324061048	path	9
h_h7_10	3877864.0870485283	59311.6324061048	path	9
h_h7_10	4409522.53488392	59311.6324061048	path	9
h_h7_10	5014071.805814123	652373.0054861598	path	9
h_h7_11	0.0	287.0979502470709	path	10
h_h7_11	15.000000000000005	287.0979502470709	path	10
h_h7_11	17.048548283638542	287.0979502470709	path	10
h_h7_11	19.37686657197029	287.0979502470709	path	10
h_h7_11	22.023163022523804	287.0979502470709	path	10
h_h7_11	25.03086387652933	287.0979502470709	path	10
h_h7_11	28.449326092012907	822.2411688510613	path	10
h_h7_11	32.33464730111065	822.2411688510613	path	10
h_h7_11	36.750586383160496	822.2411688510613	path	10
h_h7_11	41.769609760356005	822.2411688510613	path	10
h_h7_11	47.474080585877935	822.2411688510613	path	10
h_h7_11	53.95761033931247	2474.4035954994993	path	10
h_h7_11	61.326595009301506	2474.4035954994993	path	10
h_h7_11	69.70196107248147	2474.4035954994993	path	10
h_h7_11	79.22114992056626	2474.4035954994993	path	10
h_h7_11	90.04037330040944	2474.4035954994993	path	10
h_h7_11	102.3371767792578	7652.755076601885	path	10
h_h7_11	116.31335330216194	7652.755076601885	path	10
h_h7_11	132.19825465358775	7652.755076601885	path	10
h_h7_11	150.2525551649621	7652.755076601885	path	10
h_h7_11	170.77252943132794	7652.755076601885	path	10
h_h7_11	194.0949142352719	22851.32695354769	path	10
h_h7_11	220.6024344632474	22851.32695354769	path	10
h_h7_11	250.73008369565864	22851.32695354769	path	10
h_h7_11	284.97226253641105	22851.32695354769	path	10
h_h7_11	323.89089182331463	22851.32695354769	path	10
h_h7_11	368.1246338587017	67535.08225052869	path	10
h_h7_11	418.3993729824555	67535.08225052869	path	10
h_h7_11	475.54012747569857	67535.08225052869	path	10
h_h7_11	540.4845882718048	67535.08225052869	path	10
h_h7_11	614.2985066476238	67535.08225052869	path	10
h_h7_11	698.1931834099372	178231.6256369164	path	10
h_h7_11	793.5453465781076	178231.6256369164	path	10
h_h7_11	901.9197437595692	178231.6256369164	path	10
h_h7_11	1025.0948199634604	178231.6256369164	path	10
h_h7_11	1165.0919022303206	178231.6256369164	path	10
h_h7_11	1324.2083700033254	448752.936577034	path	10
h_h7_11	1505.0553555733316	448752.936577034	path	10
h_h7_11	1710.6005932693809	448752.936577034	path	10
h_h7_11	1944.2171205582513	448752.936577034	path	10
h_h7_11	2209.7386302476	448752.936577034	path	10
h_h7_11	2511.5223821331665	666666.6666666667	path	10
h_h7_11	2854.5207064824112	666666.6666666667	path	10
h_h7_11	3244.3622727407555	666666.6666666667	path	10
h_h7_11	3687.444457095736	666666.6666666667	path	10
h_h7_11	4191.038324668797	666666.6666666667	path	10
h_h7_11	4763.407949113032	666666.6666666667	path	10
h_h7_11	5413.946027674744	666666.6666666667	path	10
h_h7_11	6153.328017188396	666666.6666666667	path	10
h_h7_11	6993.687320406804	666666.6666666667	path	10
h_h7_11	7948.814397508401	666666.6666666667	path	10
h_h7_11	9034.383070240212	666666.6666666667	path	10
h_h7_11	10268.207732391778	471658.4680723895	path	10
h_h7_11	11670.535687474121	168975.19795368722	path	10
h_h7_11	13264.379410921949	52740.3467416038	path	10
h_h7_11	15075.894189306904	17657.375484871893	path	10
h_h7_11	17134.807333694964	7801.510390785213	path	10
h_h7_11	19474.90601062282	5327.075496907151	path	10
h_h7_11	22134.591696095013	3973.1514142504934	path	10
h_h7_11	25157.510351300036	3453.5566463448	path	10
h_h7_11	28593.268661351667	3391.006024731742	path	10
h_h7_11	32498.248090673467	3929.308265582691	path	10
h_h7_11	36936.530113834044	4231.8899277805285	path	10
h_h7_11	41980.94780505124	4835.60371426408	path	10
h_h7_11	47714.28104315498	5434.870136866417	path	10
h_h7_11	54230.61494555511	5786.022461676009	path	10
h_h7_11	61636.883823380405	6150.4695298893585	path	10
h_h7_11	70054.62599439459	6673.618641404258	path	10
h_h7_11	79621.97825051172	7453.371703964173	path	10
h_h7_11	90495.94270951112	8559.637749865	path	10
h_h7_11	102854.96325043237	9474.030638970708	path	10
h_h7_11	116901.85381245759	10532.246663384576	path	10
h_h7_11	132867.1266112358	11728.553300385178	path	10
h_h7_11	151012.7748893311	12193.746239881464	path	10
h_h7_11	171636.57227646676	12336.14135846028	path	10
h_h7_11	195076.95931290375	13256.713475795794	path	10
h_h7_11	221718.5973247618	13625.717550602307	path	10
h_h7_11	251998.6807914544	17429.758997138862	path	10
h_h7_11	286414.11179242143	16742.447450038966	path	10
h_h7_11	325529.6542672359	16925.263340485428	path	10
h_h7_11	369987.2019020758	18514.464203679385	path	10
h_h7_11	420516.3117303903	18514.464203679385	path	10
h_h7_11	477946.1763062097	18713.414504771157	path	10
h_h7_11	543219.2309157896	32583.873673585185	path	10
h_h7_11	617406.6191245881	20258.989739007335	path	10
h_h7_11	701725.7704522373	20258.989739007335	path	10
h_h7_11	797560.3786285622	73142.07867791712	path	10
h_h7_11	906483.1082777376	18371.44989397172	path	10
h_h7_11	1030281.4026517157	18371.44989397172	path	10
h_h7_11	1170986.8159228421	25491.078323103076	path	10
h_h7_11	1330908.3513843138	25491.078323103076	path	10
h_h7_11	1512670.3526448812	18937.44719833756	path	10
h_h7_11	1719255.5696196544	18937.44719833756	path	10
h_h7_11	1954054.106038342	59190.24885041486	path	10
h_h7_11	2220919.0517091188	59190.24885041486	path	10
h_h7_11	2524229.712474378	59190.24885041486	path	10
h_h7_11	2868963.475474294	59190.24885041486	path	10
h_h7_11	3260777.489041259	59190.24885041486	path	10
h_h7_11	3706101.4976081066	59190.24885041486	path	10
h_h7_11	4212243.355069123	59190.24885041486	path	10
h_h7_11	4787508.948088769	664167.8334355548	path	10
h_h7_12	0.0	5796.4146877147605	path	11
h_h7_12	15.000000000000005	5796.4146877147605	path	11
h_h7_12	17.04462641128275	5796.4146877147605	path	11
h_h7_12	19.367952633346473	5796.4146877147605	path	11
h_h7_12	22.0079677991207	5796.4146877147605	path	11
h_h7_12	25.007839280503497	5796.4146877147605	path	11
h_h7_12	28.416618525972265	6638.560595795831	path	11
h_h7_12	32.29004310980889	6638.560595795831	path	11
h_h7_12	36.69144810739377	6638.560595795831	path	11
h_h7_12	41.692801698632934	6638.560595795831	path	11
h_h7_12	47.37588193285949	11038.352838045654	path	11
h_h7_12	53.833613896708655	11038.352838045654	path	11
h_h7_12	61.17158914924254	11038.352838045654	path	11
h_h7_12	69.5097922688877	11038.352838045654	path	11
h_h7_12	78.98456274327067	11038.352838045654	path	11
h_h7_12	89.75082428117128	16491.862443481394	path	11
h_h7_12	101.98461799848324	16491.862443481394	path	11
h_h7_12	115.88598089876861	16491.862443481394	path	11
h_h7_12	131.68221671497045	16491.862443481394	path	11
h_h7_12	149.63161259441625	20642.907253903682	path	11
h_h7_12	170.02766239930747	20642.907253903682	path	11
h_h7_12	193.20386567866018	20642.907253903682	path	11
h_h7_12	219.53918078056097	20642.907253903682	path	11
h_h7_12	249.46422126958166	27443.395683479932	path	11
h_h7_12	283.46829696810613	27443.395683479932	path	11
h_h7_12	322.107414750928	27443.395683479932	path	11
h_h7_12	366.0133699155779	27443.395683479932	path	11
h_h7_12	415.9040767830441	27443.395683479932	path	11
h_h7_12	472.59530744642905	31180.35308649321	path	11
h_h7_12	537.0140306099793	31180.35308649321	path	11
h_h7_12	610.2135686242833	31180.35308649321	path	11
h_h7_12	693.3908205531036	31180.35308649321	path	11
h_h7_12	787.9058328893625	35753.2821920817	path	11
h_h7_12	895.30403792465	35753.2821920817	path	11
h_h7_12	1017.3415233959047	35753.2821920817	path	11
h_h7_12	1156.0137465978967	35753.2821920817	path	11
h_h7_12	1313.5881624712283	79017.94835565334	path	11
h_h7_12	1492.6412991736972	79017.94835565334	path	11
h_h7_12	1696.1008873644926	79017.94835565334	path	11
h_h7_12	1927.2937320648598	79017.94835565334	path	11
h_h7_12	2190.000109856827	79017.94835565334	path	11
h_h7_12	2488.515580878516	212826.2947612699	path	11
h_h7_12	2827.7212263153724	212826.2947612699	path	11
h_h7_12	3213.1634598533215	212826.2947612699	path	11
h_h7_12	3651.144718105634	212826.2947612699	path	11
h_h7_12	4148.8265129092515	303546.07562382554	path	11
h_h7_12	4714.346530517537	243914.1729151219	path	11
h_h7_12	5356.951692399893	172078.37473740094	path	11
h_h7_12	6087.149353349667	118378.19939040607	path	11
h_h7_12	6916.879109168421	80786.32395138274	path	11
h_h7_12	7859.708023185462	47815.591746883896	path	11
h_h7_12	8931.052463797178	24419.734050106577	path	11
h_h7_12	10148.430180332613	11088.698065381841	path	11
h_h7_12	11531.746738983744	5592.894349085802	path	11
h_h7_12	13103.621002367052	3400.4327839379703	path	11
h_h7_12	14889.754974692316	2528.5900797367894	path	11
h_h7_12	16919.35405994462	1953.9321227559428	path	11
h_h7_12	19225.60460479838	1773.1709552905936	path	11
h_h7_12	21846.216534655043	1773.1709552905936	path	11
h_h7_12	24824.039955545515	2561.4726522400206	path	11
h_h7_12	28207.76580406861	3189.46160270924	path	11
h_h7_12	32052.722001820413	3531.017311393239	path	11
h_h7_12	36421.778132382075	4228.026230361386	path	11
h_h7_12	41386.37343340532	3648.076513342276	path	11
h_h7_12	47027.68491268201	4648.868707143077	path	11
h_h7_12	53437.95468827886	5834.291677035994	path	11
h_h7_12	60721.99825631789	6701.656701285135	path	11
h_h7_12	68998.91834836664	6701.656701285135	path	11
h_h7_12	78404.05240203411	8588.031915920576	path	11
h_h7_12	89091.18548822038	8510.857513018074	path	11
h_h7_12	101235.06487900073	9590.937102863738	path	11
h_h7_12	115034.25737230253	9698.771788895488	path	11
h_h7_12	130714.39609401616	9698.771788895488	path	11
h_h7_12	148531.86986659613	10785.574911225392	path	11
h_h7_12	168778.01546969308	15627.622404159993	path	11
h_h7_12	191783.88134124118	14087.026518510726	path	11
h_h7_12	217925.64061114858	14087.026518510726	path	11
h_h7_12	247630.74197709965	13882.350548798979	path	11
h_h7_12	281384.89899656107	19027.36125532369	path	11
h_h7_12	319740.03207819414	19027.36125532369	path	11
h_h7_12	363323.29303362535	13912.991253697086	path	11
h_h7_12	412847.3197516758	20989.0618128237	path	11
h_h7_12	469121.88867111376	20989.0618128237	path	11
h_h7_12	533067.1555836339	62159.52465233695	path	11
h_h7_12	605728.7012698783	18856.9983340649	path	11
h_h7_12	688294.6279824375	18856.9983340649	path	11
h_h7_12	782114.9863235642	24624.767607917234	path	11
h_h7_12	888723.8501700443	24624.767607917234	path	11
h_h7_12	1009864.4005963483	21230.979704512833	path	11
h_h7_12	1147517.4289479158	21230.979704512833	path	11
h_h7_12	1303933.7251235277	19997.96990258128	path	11
h_h7_12	1481670.8806535155	19997.96990258128	path	11
h_h7_12	1683635.108347698	19997.96990258128	path	11
h_h7_12	1913128.7623137375	94757.83891235897	path	11
h_h7_12	2173904.335354493	94757.83891235897	path	11
h_h7_12	2470225.8166656834	94757.83891235897	path	11
h_h7_12	2806938.4131048205	94757.83891235897	path	11
h_h7_12	3189547.7740567005	94757.83891235897	path	11
h_h7_12	3624310.015315661	94757.83891235897	path	11
h_h7_12	4118334.0139817256	94757.83891235897	path	11
h_h7_12	4679697.647013133	666666.6666666667	path	11
h_h7_13	0.0	2118.0304714780277	path	12
h_h7_13	15.000000000000005	2118.0304714780277	path	12
h_h7_13	17.04578475471272	2118.0304714780277	path	12
h_h7_13	19.37058519359977	2118.0304714780277	path	12
h_h7_13	22.012455052195122	2118.0304714780277	path	12
h_h7_13	25.01463804950043	2118.0304714780277	path	12
h_h7_13	28.426275727255376	2118.0304714780277	path	12
h_h7_13	32.30321182832732	1760.3400945757592	path	12
h_h7_13	36.708906380770486	1760.3400945757592	path	12
h_h7_13	41.71547444983426	1760.3400945757592	path	12
h_h7_13	47.404866560839515	1760.3400945757592	path	12
h_h7_13	53.87021011479659	1760.3400945757592	path	12
h_h7_13	61.21733375386469	1750.2697651209662	path	12
h_h7_13	69.56649962838573	1750.2697651209662	path	12
h_h7_13	79.05437192028442	1750.2697651209662	path	12
h_h7_13	89.83625384481147	1750.2697651209662	path	12
h_h7_13	102.08862974722592	1750.2697651209662	path	12
h_h7_13	116.01205390498498	2444.595555905113	path	12
h_h7_13	131.8344333211002	2444.595555905113	path	12
h_h7_13	149.81475824339998	2444.595555905113	path	12
h_h7_13	170.24734147308772	2444.595555905113	path	12
h_h7_13	193.46663585415547	2444.595555905113	path	12
h_h7_13	219.8527087992212	4245.713495015981	path	12
h_h7_13	249.83746346213712	4245.713495015981	path	12
h_h7_13	283.91170838926615	4245.713495015981	path	12
h_h7_13	322.6331913697463	4245.713495015981	path	12
h_h7_13	366.6357289876488	4245.713495015981	path	12
h_h7_13	416.63958131404314	9244.088271685472	path	12
h_h7_13	473.46324155818684	9244.088271685472	path	12
h_h7_13	538.0368336579603	9244.088271685472	path	12
h_h7_13	611.4173371093841	9244.088271685472	path	12
h_h7_13	694.8058882444119	9244.088271685472	path	12
h_h7_13	789.5674411547484	19677.025752728565	path	12
h_h7_13	897.2531100835425	19677.025752728565	path	12
h_h7_13	1019.6255589987079	19677.025752728565	path	12
h_h7_13	1158.687853939707	19677.025752728565	path	12
h_h7_13	1316.7162504104163	19677.025752728565	path	12
h_h7_13	1496.297452501891	19677.025752728565	path	12
h_h7_13	1700.370953624813	48344.11356086785	path	12
h_h7_13	1932.2771519102773	48344.11356086785	path	12
h_h7_13	2195.812027860794	48344.11356086785	path	12
h_h7_13	2495.289279248289	48344.11356086785	path	12
h_h7_13	2835.6109303205712	48344.11356086785	path	12
h_h7_13	3222.347571090342	129481.66150952798	path	12
h_h7_13	3661.8295401118203	129481.66150952798	path	12
h_h7_13	4161.250543279645	129481.66150952798	path	12
h_h7_13	4728.785404745078	129481.66150952798	path	12
h_h7_13	5373.723877367444	129481.66150952798	path	12
h_h7_13	6106.622702991046	272342.31273996003	path	12
h_h7_13	6939.478411561821	272342.31273996003	path	12
h_h7_13	7885.923687563901	272342.31273996003	path	12
h_h7_13	8961.450518020309	272342.31273996003	path	12
h_h7_13	10183.663774678864	272342.31273996003	path	12
h_h7_13	11572.56938116941	289622.24201783614	path	12
h_h7_13	13150.901782026163	235895.37005449267	path	12
h_h7_13	14944.496073785725	165528.80019317305	path	12
h_h7_13	16982.710889426715	93044.64580956918	path	12
h_h7_13	19298.908958178905	20331.57017990338	path	12
h_h7_13	21931.003206794307	9037.285168311895	path	12
h_h7_13	24922.07734119534	5324.62368101025	path	12
h_h7_13	28321.09106655458	4559.681809084483	path	12
h_h7_13	32183.681489273742	4054.9607136384006	path	12
h_h7_13	36573.073818692814	3943.044423164076	path	12
h_h7_13	41561.11627544378	5269.780130302268	path	12
h_h7_13	47229.45614645347	3930.775222741818	path	12
h_h7_13	53670.876236972625	4631.993154446165	path	12
h_h7_13	60990.81359548406	5475.18646069864	path	12
h_h7_13	69309.08537089516	6775.5552599884	path	12
h_h7_13	78761.85005188579	7429.232094406092	path	12
h_h7_13	89503.83619116024	7125.601669614026	path	12
h_h7_13	101710.87509570546	8055.38365281678	path	12
h_h7_13	115582.7789396577	9052.990722656705	path	12
h_h7_13	131346.61141046314	10635.961281000196	path	12
h_h7_13	149260.4044242432	9408.93534770436	path	12
h_h7_13	169617.38174780126	10892.808574067978	path	12
h_h7_13	192750.75866206366	12046.281770823281	path	12
h_h7_13	219039.19623074122	13722.282193175852	path	12
h_h7_13	248912.9994529661	15423.514821112552	path	12
h_h7_13	282861.1607550126	16611.785761508734	path	12
h_h7_13	321439.3641132087	17072.432827469205	path	12
h_h7_13	365279.0808243659	17896.63679189133	path	12
h_h7_13	415097.90580876294	17896.63679189133	path	12
h_h7_13	471711.30363654526	21048.835946385436	path	12
h_h7_13	536045.9565435662	24384.063537589576	path	12
h_h7_13	609154.932925047	35971.03409733943	path	12
h_h7_13	692234.9245941216	21427.23178368717	path	12
h_h7_13	786645.8349550783	21427.23178368717	path	12
h_h7_13	893933.0387223695	25982.96451067132	path	12
h_h7_13	1015852.6775458507	25982.96451067132	path	12
h_h7_13	1154400.4055963424	23390.38356886642	path	12
h_h7_13	1311844.0556365552	23390.38356886642	path	12
h_h7_13	1490760.760275338	21137.566554182587	path	12
h_h7_13	1694079.136028355	21137.566554182587	path	12
h_h7_13	1925127.2206792661	55591.427959067965	path	12
h_h7_13	2187686.948609142	55591.427959067965	path	12
h_h7_13	2486056.0557790436	55591.427959067965	path	12
h_h7_13	2825118.427663979	55591.427959067965	path	12
h_h7_13	3210424.041635505	55591.427959067965	path	12
h_h7_13	3648279.812338241	55591.427959067965	path	12
h_h7_13	4145852.8270720947	55591.427959067965	path	12
h_h7_13	4711287.660999203	383721.43119658413	path	12
h_h7_14	0.0	214.287764129795	path	13
h_h7_14	15.000000000000005	214.287764129795	path	13
h_h7_14	17.055344139388257	214.287764129795	path	13
h_h7_14	19.392317580864372	214.287764129795	path	13
h_h7_14	22.049510000130066	214.287764129795	path	13
h_h7_14	25.07079874380673	214.287764129795	path	13
h_h7_14	28.506073361664466	214.287764129795	path	13
h_h7_14	32.41205941638904	594.8096338221113	path	13
h_h7_14	36.853255174187645	594.8096338221113	path	13
h_h7_14	41.90299664349744	594.8096338221113	path	13
h_h7_14	47.64466854843199	594.8096338221113	path	13
h_h7_14	54.173081233373026	594.8096338221113	path	13
h_h7_14	61.59603623508082	1731.352651477344	path	13
h_h7_14	70.0361063741022	1731.352651477344	path	13
h_h7_14	79.6326597595411	1731.352651477344	path	13
h_h7_14	90.5441611289192	1731.352651477344	path	13
h_h7_14	102.95078852439596	1731.352651477344	path	13
h_h7_14	117.05740851366373	5639.212826133265	path	13
h_h7_14	133.0969590843661	5639.212826133265	path	13
h_h7_14	151.33429607266288	5639.212826133265	path	13
h_h7_14	172.07056664075583	5639.212826133265	path	13
h_h7_14	195.64818202117542	5639.212826133265	path	13
h_h7_14	222.4564716411216	20902.329111672767	path	13
h_h7_14	252.93811199155945	20902.329111672767	path	13
h_h7_14	287.5964363988784	20902.329111672767	path	13
h_h7_14	327.0037464029706	20902.329111672767	path	13
h_h7_14	371.81076198479377	20902.329111672767	path	13
h_h7_14	422.75736669192247	20902.329111672767	path	13
h_h7_14	480.6848250928196	73568.66266573007	path	13
h_h7_14	546.5496743026459	73568.66266573007	path	13
h_h7_14	621.439518966813	73568.66266573007	path	13
h_h7_14	706.5909905196596	73568.66266573007	path	13
h_h7_14	803.4101672736011	73568.66266573007	path	13
h_h7_14	913.4957925289838	216134.749613054	path	13
h_h7_14	1038.6656740976694	216134.749613054	path	13
h_h7_14	1180.9867011670287	216134.749613054	path	13
h_h7_14	1342.8089741629706	216134.749613054	path	13
h_h7_14	1526.8046111872259	216134.749613054	path	13
h_h7_14	1736.0118718268673	472420.1427425385	path	13
h_h7_14	1973.8853269380527	472420.1427425385	path	13
h_h7_14	2244.3529028411613	472420.1427425385	path	13
h_h7_14	2551.880741879401	472420.1427425385	path	13
h_h7_14	2901.546950362039	472420.1427425385	path	13
h_h7_14	3299.1254516678077	666666.6666666667	path	13
h_h7_14	3751.181329147277	666666.6666666667	path	13
h_h7_14	4265.179233190311	666666.6666666667	path	13
h_h7_14	4849.606642548862	666666.6666666667	path	13
h_h7_14	5514.1140152889375	666666.6666666667	path	13
h_h7_14	6269.674143638454	666666.6666666667	path	13
h_h7_14	7128.763344105218	666666.6666666667	path	13
h_h7_14	8105.567474798049	666666.6666666667	path	13
h_h7_14	9216.21618184753	666666.6666666667	path	13
h_h7_14	10479.049242960575	666666.6666666667	path	13
h_h7_14	11914.919406152569	666666.6666666667	path	13
h_h7_14	13547.53672433384	666666.6666666667	path	13
h_h7_14	15403.860071634299	131381.4539248616	path	13
h_h7_14	17514.542306446987	38027.91677722979	path	13
h_h7_14	19914.43643202188	14131.533575422009	path	13
h_h7_14	22643.171112673645	8087.980114955166	path	13
h_h7_14	25745.805048913586	6472.258914443033	path	13
h_h7_14	29273.57101698805	4998.534038570669	path	13
h_h7_14	33284.72185890357	4019.051028638231	path	13
h_h7_14	37845.492392494605	4307.374280686271	path	13
h_h7_14	43031.193125239704	5813.930342401907	path	13
h_h7_14	48927.45383196279	4261.43036355425	path	13
h_h7_14	55631.63753121039	5324.44089316397	path	13
h_h7_14	63254.448208833375	6043.074840749053	path	13
h_h7_14	71921.75883658434	7492.867668388702	path	13
h_h7_14	81776.68987120228	7919.842784105583	path	13
h_h7_14	92981.97255555869	8522.80021392252	path	13
h_h7_14	105722.6360462806	9095.31274707963	path	13
h_h7_14	120209.06273950728	10646.81166768055	path	13
h_h7_14	136680.46224637402	9230.140548961792	path	13
h_h7_14	155408.8213828383	10957.928718038362	path	13
h_h7_14	176703.39539873498	12780.190900193344	path	13
h_h7_14	200915.81460825485	13673.299962720523	path	13
h_h7_14	228445.89074595465	14507.209221792715	path	13
h_h7_14	259748.21892675618	16265.185378528073	path	13
h_h7_14	295339.6842259328	16293.155094919284	path	13
h_h7_14	335807.9968327697	17337.294541551342	path	13
h_h7_14	381821.3967160988	16538.862591477315	path	13
h_h7_14	434139.688051664	22936.958195953423	path	13
h_h7_14	493626.7856191866	18979.582414189368	path	13
h_h7_14	561264.9803436832	22801.74145802859	path	13
h_h7_14	638171.1595432339	22801.74145802859	path	13
h_h7_14	725615.2497228208	19723.871318958998	path	13
h_h7_14	825041.1864540562	69300.96882185199	path	13
h_h7_14	938090.7576095422	19341.530823563095	path	13
h_h7_14	1066630.713667347	19341.530823563095	path	13
h_h7_14	1212783.5927491921	25627.428481896924	path	13
h_h7_14	1378962.7693960788	25627.428481896924	path	13
h_h7_14	1567912.3058302687	19368.479587922415	path	13
h_h7_14	1782752.2637544647	19368.479587922415	path	13
h_h7_14	2027030.2249070585	57240.16521167562	path	13
h_h7_14	2304779.8711154326	57240.16521167562	path	13
h_h7_14	2620587.5911605707	57240.16521167562	path	13
h_h7_14	2979668.214310271	57240.16521167562	path	13
h_h7_14	3387951.1210838803	57240.16521167562	path	13
h_h7_14	3852178.1531674503	57240.16521167562	path	13
h_h7_14	4380014.939233601	57240.16521167562	path	13
h_h7_14	4980177.474952724	616072.5213234364	path	13
h_h7_15	0.0	215.79993068248413	path	14
h_h7_15	15.000000000000005	215.79993068248413	path	14
h_h7_15	17.034618421362378	215.79993068248413	path	14
h_h7_15	19.345214984094575	215.79993068248413	path	14
h_h7_15	21.96922370221819	215.79993068248413	path	14
h_h7_15	24.949156185389118	215.79993068248413	path	14
h_h7_15	28.333290370205095	215.79993068248413	path	14
h_h7_15	32.17645267187368	781.7968899664912	path	14
h_h7_15	36.540906227892926	781.7968899664912	path	14
h_h7_15	41.49735962419599	781.7968899664912	path	14
h_h7_15	47.12611244614859	781.7968899664912	path	14
h_h7_15	53.51835621349048	781.7968899664912	path	14
h_h7_15	60.77765177569055	2581.566945418111	path	14
h_h7_15	69.0216071030218	2581.566945418111	path	14
h_h7_15	78.38378265527804	2581.566945418111	path	14
h_h7_15	89.01585519704425	2581.566945418111	path	14
h_h7_15	101.09007511552646	2581.566945418111	path	14
h_h7_15	114.80205705199019	2581.566945418111	path	14
h_h7_15	130.37394905787508	7974.557467447171	path	14
h_h7_15	148.05803161913602	7974.557467447171	path	14
h_h7_15	168.14080485666577	7974.557467447171	path	14
h_h7_15	190.94763011960364	7974.557467447171	path	14
h_h7_15	216.84800117005935	7974.557467447171	path	14
h_h7_15	246.2615303578069	21846.717147545427	path	14
h_h7_15	279.66474676706576	21846.717147545427	path	14
h_h7_15	317.5988164722602	21846.717147545427	path	14
h_h7_15	360.6783099787502	21846.717147545427	path	14
h_h7_15	409.6011588899911	21846.717147545427	path	14
h_h7_15	465.1599631092547	53184.19627799815	path	14
h_h7_15	528.254831764077	53184.19627799815	path	14
h_h7_15	599.9079658894684	53184.19627799815	path	14
h_h7_15	681.280219124185	53184.19627799815	path	14
h_h7_15	773.6899047201755	53184.19627799815	path	14
h_h7_15	878.6341535578937	53184.19627799815	path	14
h_h7_15	997.8131691890293	116028.5948093135	path	14
h_h7_15	1133.157772863027	116028.5948093135	path	14
h_h7_15	1286.8606847948324	116028.5948093135	path	14
h_h7_15	1461.4120484622033	116028.5948093135	path	14
h_h7_15	1659.639773462346	116028.5948093135	path	14
h_h7_15	1884.755350523157	193340.62682638786	path	14
h_h7_15	2140.4058809188705	193340.62682638786	path	14
h_h7_15	2430.73316321953	193340.62682638786	path	14
h_h7_15	2760.440794639725	193340.62682638786	path	14
h_h7_15	3134.8703740966694	193340.62682638786	path	14
h_h7_15	3560.0880415446845	215091.53193036516	path	14
h_h7_15	4042.9827556112687	215091.53193036516	path	14
h_h7_15	4591.377901732409	215091.53193036516	path	14
h_h7_15	5214.158038952466	215091.53193036516	path	14
h_h7_15	5921.4128388156305	215091.53193036516	path	14
h_h7_15	6724.60054830536	215091.53193036516	path	14
h_h7_15	7636.733625097732	153460.49493732885	path	14
h_h7_15	8672.589552608493	153460.49493732885	path	14
h_h7_15	9848.950250251966	153460.49493732885	path	14
h_h7_15	11184.873957601578	153460.49493732885	path	14
h_h7_15	12702.003997251752	153460.49493732885	path	14
h_h7_15	14424.919418653544	83004.2504377641	path	14
h_h7_15	16381.533203710896	61924.59087220752	path	14
h_h7_15	18603.544485472885	31222.175680283464	path	14
h_h7_15	21126.952106324716	16724.281273994427	path	14
h_h7_15	23992.637835842637	9357.698203369126	path	14
h_h7_15	27247.028697034722	7124.196388639775	path	14
h_h7_15	30942.849131326482	6843.117471838658	path	14
h_h7_15	35139.975188128716	6287.878393730141	path	14
h_h7_15	39906.40457772761	3932.230291082376	path	14
h_h7_15	45319.35830333993	4183.626153595004	path	14
h_h7_15	51466.53171989308	5254.64681857897	path	14
h_h7_15	58447.51528795477	5842.753006587367	path	14
h_h7_15	66375.40804047027	7004.409086345216	path	14
h_h7_15	75378.64990210926	5533.005090440784	path	14
h_h7_15	85603.10254665968	6624.282284618066	path	14
h_h7_15	97214.4125044735	7510.65110360809	path	14
h_h7_15	110400.69480470833	8913.33412957074	path	14
h_h7_15	125375.58063009928	7739.875686292262	path	14
h_h7_15	142381.67835936617	8762.335748202713	path	14
h_h7_15	161694.50406966358	10726.639515265688	path	14
h_h7_15	183626.94517720977	12487.54568428148	path	14
h_h7_15	208534.32953161286	13098.189945641318	path	14
h_h7_15	236820.1820883778	13905.831109291015	path	14
h_h7_15	268942.76242353837	15524.959891726152	path	14
h_h7_15	305422.4890048057	16822.463667050015	path	14
h_h7_15	346850.37049997435	18328.174111557626	path	14
h_h7_15	393897.58071834804	19481.397378758225	path	14
h_h7_15	447326.33230899	18546.51585346358	path	14
h_h7_15	508002.22538074624	25282.32250189293	path	14
h_h7_15	576908.271104262	23117.427777761157	path	14
h_h7_15	655160.8174925992	23117.427777761157	path	14
h_h7_15	744027.6353742848	21098.945582599998	path	14
h_h7_15	844948.4575699642	25566.95719678241	path	14
h_h7_15	959558.3040282035	25566.95719678241	path	14
h_h7_15	1089713.9708113389	22048.143015974227	path	14
h_h7_15	1237524.112079917	22048.143015974227	path	14
h_h7_15	1405383.4024344457	18331.72413127805	path	14
h_h7_15	1596011.3330791174	18331.72413127805	path	14
h_h7_15	1812496.2703448413	56717.61475799043	path	14
h_h7_15	2058345.4903644572	56717.61475799043	path	14
h_h7_15	2337542.000512705	56717.61475799043	path	14
h_h7_15	2654609.068176129	56717.61475799043	path	14
h_h7_15	3014683.5022845822	56717.61475799043	path	14
h_h7_15	3423598.8748396146	56717.61475799043	path	14
h_h7_15	3887980.0307132225	56717.61475799043	path	14
h_h7_15	4415350.416871771	344164.8756183533	path	14
h_h7_16	0.0	284.15605028433697	path	15
h_h7_16	15.000000000000005	284.15605028433697	path	15
h_h7_16	17.05462273382075	284.15605028433697	path	15
h_h7_16	19.390677106197028	284.15605028433697	path	15
h_h7_16	22.046712173301664	284.15605028433697	path	15
h_h7_16	25.06655724245287	284.15605028433697	path	15
h_h7_16	28.50004513371705	284.15605028433697	path	15
h_h7_16	32.40383451016054	791.3596972808393	path	15
h_h7_16	36.84234484666324	791.3596972808393	path	15
h_h7_16	41.888819465944415	791.3596972808393	path	15
h_h7_16	47.62653418378724	791.3596972808393	path	15
h_h7_16	54.15017150826058	791.3596972808393	path	15
h_h7_16	61.567383069671486	2466.4288776807575	path	15
h_h7_16	70.00056606412464	2466.4288776807575	path	15
h_h7_16	79.58888302516941	2466.4288776807575	path	15
h_h7_16	90.4905582533636	2466.4288776807575	path	15
h_h7_16	102.88548879892967	2466.4288776807575	path	15
h_h7_16	116.97821308336559	7394.599922973796	path	15
h_h7_16	133.00128614755292	7394.599922973796	path	15
h_h7_16	151.21911722396362	7394.599922973796	path	15
h_h7_16	171.93233295974073	7394.599922973796	path	15
h_h7_16	195.48273829160235	7394.599922973796	path	15
h_h7_16	222.25895683583258	18480.048101922148	path	15
h_h7_16	252.7028438698449	18480.048101922148	path	15
h_h7_16	287.3167777309206	18480.048101922148	path	15
h_h7_16	326.671949953192	18480.048101922148	path	15
h_h7_16	371.41779094488385	18480.048101922148	path	15
h_h7_16	422.29268674627315	48720.119210686644	path	15
h_h7_16	480.1361637139485	48720.119210686644	path	15
h_h7_16	545.902742200359	48720.119210686644	path	15
h_h7_16	620.6776878390215	48720.119210686644	path	15
h_h7_16	705.6949203596448	48720.119210686644	path	15
h_h7_16	802.357375460494	133671.43482776644	path	15
h_h7_16	912.2601557451525	133671.43482776644	path	15
h_h7_16	1037.216852755342	133671.43482776644	path	15
h_h7_16	1179.2894744602168	133671.43482776644	path	15
h_h7_16	1340.822472058982	133671.43482776644	path	15
h_h7_16	1524.481427599656	369152.9096044453	path	15
h_h7_16	1733.2970408285714	369152.9096044453	path	15
h_h7_16	1970.7151411319448	369152.9096044453	path	15
h_h7_16	2240.653549855575	369152.9096044453	path	15
h_h7_16	2547.566731332203	369152.9096044453	path	15
h_h7_16	2896.5192994735694	369152.9096044453	path	15
h_h7_16	3293.2695929168317	666666.6666666667	path	15
h_h7_16	3744.364697863999	666666.6666666667	path	15
h_h7_16	4257.24848666048	666666.6666666667	path	15
h_h7_16	4840.38445494158	666666.6666666667	path	15
h_h7_16	5503.395384378613	666666.6666666667	path	15
h_h7_16	6257.22213570851	666666.6666666667	path	15
h_h7_16	7114.304192414716	666666.6666666667	path	15
h_h7_16	8088.784934351484	666666.6666666667	path	15
h_h7_16	9196.745028691827	666666.6666666667	path	15
h_h7_16	10456.46778956537	666666.6666666667	path	15
h_h7_16	11888.740885292393	666666.6666666667	path	15
h_h7_16	13517.199371920786	413298.5216119256	path	15
h_h7_16	15368.715713729833	33006.2733938936	path	15
h_h7_16	17473.84322673366	10404.767272264407	path	15
h_h7_16	19867.320262791432	6367.533196112491	path	15
h_h7_16	22588.64345426002	6567.125370024861	path	15
h_h7_16	25682.719478746243	6607.998917594936	path	15
h_h7_16	29200.60609923777	5570.172918555874	path	15
h_h7_16	33200.35470809368	4992.778489739666	path	15
h_h7_16	37747.96827837113	5318.858578238824	path	15
h_h7_16	42918.49053039013	3541.5523658080183	path	15
h_h7_16	48797.24428672412	4292.500352052667	path	15
h_h7_16	55481.23945067797	5598.919077636955	path	15
h_h7_16	63080.77384240566	6130.493655462355	path	15
h_h7_16	71721.25330931309	6756.9490695784625	path	15
h_h7_16	81545.26114580841	7488.007916659653	path	15
h_h7_16	92714.91097151024	8253.571339130232	path	15
h_h7_16	105414.52189459233	6690.71988415005	path	15
h_h7_16	119853.66010522391	8094.742219372704	path	15
h_h7_16	136270.59709081159	10118.868600931813	path	15
h_h7_16	154936.24153975231	11846.563871244554	path	15
h_h7_16	176158.6098171066	12930.063206788038	path	15
h_h7_16	200287.9087830054	14161.81521760867	path	15
h_h7_16	227722.31482933756	14526.404141243796	path	15
h_h7_16	258914.5444991134	15659.495667458397	path	15
h_h7_16	294379.32511542784	16035.63862158304	path	15
h_h7_16	334701.88869869255	17973.63008268363	path	15
h_h7_16	380547.6293368971	17781.429009181196	path	15
h_h7_16	432673.08337270946	20690.046775098937	path	15
h_h7_16	491938.4136000348	20690.046775098937	path	15
h_h7_16	559321.6034815238	20104.684052641143	path	15
h_h7_16	635934.5956168717	52429.94416151006	path	15
h_h7_16	723041.6407753727	20836.738999293917	path	15
h_h7_16	822080.160284449	20836.738999293917	path	15
h_h7_16	934684.4660406768	25157.30081119469	path	15
h_h7_16	1062712.7295657608	25157.30081119469	path	15
h_h7_16	1208277.6451448626	23165.54445633687	path	15
h_h7_16	1373781.2930436633	23165.54445633687	path	15
h_h7_16	1561954.7781093393	19713.141919253394	path	15
h_h7_16	1775903.2978629004	19713.141919253394	path	15
h_h7_16	2019157.3837866546	61529.726177216085	path	15
h_h7_16	2295731.161379329	61529.726177216085	path	15
h_h7_16	2610188.5903733703	61529.726177216085	path	15
h_h7_16	2967718.778196078	61529.726177216085	path	15
h_h7_16	3374221.6094806395	61529.726177216085	path	15
h_h7_16	3836405.104666512	61529.726177216085	path	15
h_h7_16	4361896.114279434	61529.726177216085	path	15
h_h7_16	4959366.175543627	666666.6666666667	path	15
h_h7_17	0.0	883.1024850172544	path	16
h_h7_17	15.000000000000005	883.1024850172544	path	16
h_h7_17	17.043504016422645	883.1024850172544	path	16
h_h7_17	19.365401943854312	883.1024850172544	path	16
h_h7_17	22.00362038731463	883.1024850172544	path	16
h_h7_17	25.001252829802397	883.1024850172544	path	16
h_h7_17	28.407263534689	2445.0507506392573	path	16
h_h7_17	32.27728734326989	2445.0507506392573	path	16
h_h7_17	36.674538431616526	2445.0507506392573	path	16
h_h7_17	41.67084287064685	2445.0507506392573	path	16
h_h7_17	47.34781185557242	2445.0507506392573	path	16
h_h7_17	53.798174768618075	5824.242360736369	path	16
h_h7_17	61.12729384967661	5824.242360736369	path	16
h_h7_17	69.45488521600068	5824.242360736369	path	16
h_h7_17	78.9169743426054	5824.242360736369	path	16
h_h7_17	89.66811794480783	10272.419086184616	path	16
h_h7_17	101.88392855582607	10272.419086184616	path	16
h_h7_17	115.76394303667594	10272.419086184616	path	16
h_h7_17	131.53488187350038	10272.419086184616	path	16
h_h7_17	149.45435250071208	10272.419086184616	path	16
h_h7_17	169.81505714118205	14419.78931659728	path	16
h_h7_17	192.94957389565178	14419.78931659728	path	16
h_h7_17	219.23578917717174	14419.78931659728	path	16
h_h7_17	249.10307022564757	14419.78931659728	path	16
h_h7_17	283.03927852626896	21926.885096754864	path	16
h_h7_17	321.5987386911886	21926.885096754864	path	16
h_h7_17	365.4112929706485	21926.885096754864	path	16
h_h7_17	415.1925892927625	21926.885096754864	path	16
h_h7_17	471.7557708800075	21926.885096754864	path	16
h_h7_17	536.0247583842641	34121.12084424609	path	16
h_h7_17	609.0493414949453	34121.12084424609	path	16
h_h7_17	692.0223265312443	34121.12084424609	path	16
h_h7_17	786.2990201126263	34121.12084424609	path	16
h_h7_17	893.4193671599154	57437.84317557692	path	16
h_h7_17	1015.133104835986	57437.84317557692	path	16
h_h7_17	1153.4283432983802	57437.84317557692	path	16
h_h7_17	1310.564040110777	57437.84317557692	path	16
h_h7_17	1489.1068987604735	57437.84317557692	path	16
h_h7_17	1691.9732939937853	93878.0174755528	path	16
h_h7_17	1922.4769087908614	93878.0174755528	path	16
h_h7_17	2184.382861097122	93878.0174755528	path	16
h_h7_17	2481.9692044342382	93878.0174755528	path	16
h_h7_17	2820.0968069608157	158774.16319263625	path	16
h_h7_17	3204.288750409152	158774.16319263625	path	16
h_h7_17	3640.8205458250836	158774.16319263625	path	16
h_h7_17	4136.822639722925	158774.16319263625	path	16
h_h7_17	4700.396885023052	158774.16319263625	path	16
h_h7_17	5340.748879244723	253189.96930155647	path	16
h_h7_17	6068.338331607476	381003.3441617286	path	16
h_h7_17	6895.049915184225	428063.80520678335	path	16
h_h7_17	7834.38739485846	317127.4834567139	path	16
h_h7_17	8901.694202032071	151755.2285016645	path	16
h_h7_17	10114.40405901998	64132.61718104131	path	16
h_h7_17	11492.325746908566	33764.07178340789	path	16
h_h7_17	13057.966668364896	8700.954592881762	path	16
h_h7_17	14836.900490572669	3511.7010445188866	path	16
h_h7_17	16858.184873489205	2304.1050898618273	path	16
h_h7_17	19154.83610672724	2169.5985799554346	path	16
h_h7_17	21764.36840792821	2412.39676176323	path	16
h_h7_17	24729.406691695094	2683.4104913994033	path	16
h_h7_17	28098.382818243612	2858.576753874944	path	16
h_h7_17	31926.326694514395	3212.606424591451	path	16
h_h7_17	36275.76514983845	3212.606424591451	path	16
h_h7_17	41217.74326867174	4765.098104971871	path	16
h_h7_17	46832.9848631656	5424.972870135143	path	16
h_h7_17	53213.2110410949	5811.644768762991	path	16
h_h7_17	60462.638407043094	5978.827647891411	path	16
h_h7_17	68699.68136892992	6193.297011662546	path	16
h_h7_17	78058.8863558875	7388.685976543482	path	16
h_h7_17	88693.12954160303	7510.3685957712105	path	16
h_h7_17	100776.11397142698	8061.927276574165	path	16
h_h7_17	114505.20688209876	8804.898962218504	path	16
h_h7_17	130104.66355975703	10231.618224462201	path	16
h_h7_17	147829.29039573565	11608.092028484385	path	16
h_h7_17	167968.60697364196	11608.092028484385	path	16
h_h7_17	190851.5751725453	14197.137770921256	path	16
h_h7_17	216851.97253292444	13025.060926330449	path	16
h_h7_17	246394.49765560435	18978.36343585002	path	16
h_h7_17	279961.7073611818	14325.809755135966	path	16
h_h7_17	318101.8989236564	14325.809755135966	path	16
h_h7_17	361438.0661291334	25038.91555244311	path	16
h_h7_17	410678.07545066153	18857.348459894845	path	16
h_h7_17	466626.22856000415	18857.348459894845	path	16
h_h7_17	530196.4000420391	51044.324053016666	path	16
h_h7_17	602426.9649072873	20265.436959772487	path	16
h_h7_17	684497.7597332427	20265.436959772487	path	16
h_h7_17	777749.3544830554	28217.406252515746	path	16
h_h7_17	883704.9497934704	28217.406252515746	path	16
h_h7_17	1004095.257409173	23238.67848153727	path	16
h_h7_17	1140886.7701682763	23238.67848153727	path	16
h_h7_17	1296313.883309766	20872.23132130064	path	16
h_h7_17	1472915.3917822936	20872.23132130064	path	16
h_h7_17	1673575.9597128145	20872.23132130064	path	16
h_h7_17	1901573.2394102502	68448.08460994059	path	16
h_h7_17	2160631.4095606916	68448.08460994059	path	16
h_h7_17	2454982.007123773	68448.08460994059	path	16
h_h7_17	2789433.046577286	68448.08460994059	path	16
h_h7_17	3169447.5555254645	68448.08460994059	path	16
h_h7_17	3601232.8094959483	68448.08460994059	path	16
h_h7_17	4091841.723514474	68448.08460994059	path	16
h_h7_17	4649288.056618988	666666.6666666667	path	16
h_h7_18	0.0	454.1517314871536	path	17
h_h7_18	15.000000000000005	454.1517314871536	path	17
h_h7_18	17.049726449468164	454.1517314871536	path	17
h_h7_18	19.379544800112946	454.1517314871536	path	17
h_h7_18	22.02772917047592	454.1517314871536	path	17
h_h7_18	25.037783777305638	454.1517314871536	path	17
h_h7_18	28.459157620266183	1701.5074974439838	path	17
h_h7_18	32.34805682718904	1701.5074974439838	path	17
h_h7_18	36.768368005028265	1701.5074974439838	path	17
h_h7_18	41.792707765273995	1701.5074974439838	path	17
h_h7_18	47.503615665365686	1701.5074974439838	path	17
h_h7_18	53.99491016367702	5330.051721022546	path	17
h_h7_18	61.373229863620075	5330.051721022546	path	17
h_h7_18	69.75978536633681	5330.051721022546	path	17
h_h7_18	79.29235051131032	5330.051721022546	path	17
h_h7_18	90.12752571687916	14799.363965395694	path	17
h_h7_18	102.44331060267976	14799.363965395694	path	17
h_h7_18	116.44202815690605	14799.363965395694	path	17
h_h7_18	132.35364848643448	14799.363965395694	path	17
h_h7_18	150.43956675218502	14799.363965395694	path	17
h_h7_18	170.9968973534173	37060.60198050099	path	17
h_h7_18	194.36335490557005	37060.60198050099	path	17
h_h7_18	220.92280219605752	37060.60198050099	path	17
h_h7_18	251.11155625951628	37060.60198050099	path	17
h_h7_18	285.42555616833255	37060.60198050099	path	17
h_h7_18	324.42851029049194	81254.88251225399	path	17
h_h7_18	368.76115685742354	81254.88251225399	path	17
h_h7_18	419.1517899738993	81254.88251225399	path	17
h_h7_18	476.42822399066097	81254.88251225399	path	17
h_h7_18	541.5313927897807	155756.57241427648	path	17
h_h7_18	615.5308073910173	155756.57241427648	path	17
h_h7_18	699.642125815808	155756.57241427648	path	17
h_h7_18	795.2471238455939	155756.57241427648	path	17
h_h7_18	903.9163947529136	155756.57241427648	path	17
h_h7_18	1027.4351509151102	275285.7472876805	path	17
h_h7_18	1167.8325511780442	275285.7472876805	path	17
h_h7_18	1327.4150357580115	275285.7472876805	path	17
h_h7_18	1508.8042163056737	275285.7472876805	path	17
h_h7_18	1714.979943587728	275285.7472876805	path	17
h_h7_18	1949.3292602996733	534461.042434673	path	17
h_h7_18	2215.7020432035692	534461.042434673	path	17
h_h7_18	2518.4742486765685	534461.042434673	path	17
h_h7_18	2862.6198006643567	534461.042434673	path	17
h_h7_18	3253.7923020105563	666666.6666666667	path	17
h_h7_18	3698.417911511018	666666.6666666667	path	17
h_h7_18	4203.8009124717455	666666.6666666667	path	17
h_h7_18	4778.243707044531	666666.6666666667	path	17
h_h7_18	5431.183207600128	666666.6666666667	path	17
h_h7_18	6173.345865768481	666666.6666666667	path	17
h_h7_18	7016.923885953853	562506.9208138087	path	17
h_h7_18	7975.775518150153	250126.36339865817	path	17
h_h7_18	9065.652720455018	100351.22876995725	path	17
h_h7_18	10304.459931308993	47351.833672525485	path	17
h_h7_18	11712.548202554917	18773.24798037952	path	17
h_h7_18	13313.049525318089	7826.370227954849	path	17
h_h7_18	15132.256840993023	4328.666368740051	path	17
h_h7_18	17200.055980134945	3253.0538364144995	path	17
h_h7_18	19550.41662512265	2977.394185323126	path	17
h_h7_18	22221.950362098378	2103.2337014415507	path	17
h_h7_18	25258.544989829174	2548.4108029928207	path	17
h_h7_18	28710.085505878127	3209.0613349021796	path	17
h_h7_18	32633.27361440418	3711.64930662428	path	17
h_h7_18	37092.55921841589	3711.64930662428	path	17
h_h7_18	42161.199198979295	5661.05427502965	path	17
h_h7_18	47922.4608749422	6179.3366068743035	path	17
h_h7_18	54470.989913540325	6522.593209708739	path	17
h_h7_18	61914.36516384012	6745.6738466610805	path	17
h_h7_18	70374.86595573032	6986.430961062217	path	17
h_h7_18	79991.4808975461	7342.997839225915	path	17
h_h7_18	90922.19117273459	7571.53683069228	path	17
h_h7_18	103346.56584542486	7959.839366753221	path	17
h_h7_18	117468.71181042954	9505.013400546293	path	17
h_h7_18	133520.62684928233	10156.841675965703	path	17
h_h7_18	151766.0108761185	11478.23357323491	path	17
h_h7_18	172504.597984322	13159.358503736581	path	17
h_h7_18	196077.0804605444	13589.53979455846	path	17
h_h7_18	222870.70565750936	14520.145442955	path	17
h_h7_18	253325.63767069796	14520.145442955	path	17
h_h7_18	287942.1883281658	15321.196187355385	path	17
h_h7_18	327289.03628376464	22654.706059560827	path	17
h_h7_18	372012.5692365497	19381.657789314922	path	17
h_h7_18	422847.5027498004	19381.657789314922	path	17
h_h7_18	480628.95011498884	16656.249674119837	path	17
h_h7_18	546306.1415437091	27064.51232242748	path	17
h_h7_18	620958.0180656449	27064.51232242748	path	17
h_h7_18	705810.9563082102	69503.14666132882	path	17
h_h7_18	802258.9153395003	20327.319283142777	path	17
h_h7_18	911886.336545701	20327.319283142777	path	17
h_h7_18	1036494.1727407906	26636.76104010465	path	17
h_h7_18	1178129.4741132183	26636.76104010465	path	17
h_h7_18	1339119.0170457435	21429.38444454303	path	17
h_h7_18	1522107.5282607109	21429.38444454303	path	17
h_h7_18	1730101.1322347494	21429.38444454303	path	17
h_h7_18	1966516.7356345078	63286.319620817725	path	17
h_h7_18	2235238.1600579633	63286.319620817725	path	17
h_h7_18	2540679.94522672	63286.319620817725	path	17
h_h7_18	2887859.8707843544	63286.319620817725	path	17
h_h7_18	3282481.3880846472	63286.319620817725	path	17
h_h7_18	3731027.316154251	63286.319620817725	path	17
h_h7_18	4240866.341061555	63286.319620817725	path	17
h_h7_18	4820374.068257092	666666.6666666667	path	17
h_h7_19	0.0	277.16075667001286	path	18
h_h7_19	15.000000000000005	277.16075667001286	path	18
h_h7_19	17.04962329174675	277.16075667001286	path	18
h_h7_19	19.37931029269821	277.16075667001286	path	18
h_h7_19	22.0273293429583	277.16075667001286	path	18
h_h7_19	25.037177828045227	277.16075667001286	path	18
h_h7_19	28.458296683776336	277.16075667001286	path	18
h_h7_19	32.346882532210145	685.4491178244105	path	18
h_h7_19	36.76681078910436	685.4491178244105	path	18
h_h7_19	41.790684906210615	685.4491178244105	path	18
h_h7_19	47.50102898366517	685.4491178244105	path	18
h_h7_19	53.991643342789	685.4491178244105	path	18
h_h7_19	61.36914532645982	1817.3336213875489	path	18
h_h7_19	69.75472063684002	1817.3336213875489	path	18
h_h7_19	79.28611397861032	1817.3336213875489	path	18
h_h7_19	90.11989170678679	1817.3336213875489	path	18
h_h7_19	102.43401364624842	1817.3336213875489	path	18
h_h7_19	116.43075632867863	5536.486345868426	path	18
h_h7_19	132.34003566514193	5536.486345868426	path	18
h_h7_19	150.42318363379988	5536.486345868426	path	18
h_h7_19	170.97724102010196	5536.486345868426	path	18
h_h7_19	194.33983672366202	5536.486345868426	path	18
h_h7_19	220.89473378120027	18076.149973616204	path	18
h_h7_19	251.0781332066766	18076.149973616204	path	18
h_h7_19	285.38583919792285	18076.149973616204	path	18
h_h7_19	324.38140340823975	18076.149973616204	path	18
h_h7_19	368.70538206390796	18076.149973616204	path	18
h_h7_19	419.0858579886125	54366.474105215326	path	18
h_h7_19	476.35040037362074	54366.474105215326	path	18
h_h7_19	541.4396587495315	54366.474105215326	path	18
h_h7_19	615.4228144594277	54366.474105215326	path	18
h_h7_19	699.5151434453196	54366.474105215326	path	18
h_h7_19	795.097978840992	138595.7231265376	path	18
h_h7_19	903.7414012845426	138595.7231265376	path	18
h_h7_19	1027.2300296704518	138595.7231265376	path	18
h_h7_19	1167.5923359900685	138595.7231265376	path	18
h_h7_19	1327.1339657974174	138595.7231265376	path	18
h_h7_19	1508.4756116351919	274397.74130567384	path	18
h_h7_19	1714.5960615444835	274397.74130567384	path	18
h_h7_19	1948.8811297897378	274397.74130567384	path	18
h_h7_19	2215.1792735539216	274397.74130567384	path	18
h_h7_19	2517.864809185305	274397.74130567384	path	18
h_h7_19	2861.9097664103465	274397.74130567384	path	18
h_h7_19	3252.9655608178223	458293.22199885274	path	18
h_h7_19	3697.45582619797	458293.22199885274	path	18
h_h7_19	4202.681931636641	458293.22199885274	path	18
h_h7_19	4776.942916629014	458293.22199885274	path	18
h_h7_19	5429.67181431351	458293.22199885274	path	18
h_h7_19	6171.590602124029	653273.6570269439	path	18
h_h7_19	7014.886325139944	653273.6570269439	path	18
h_h7_19	7973.411285204114	653273.6570269439	path	18
h_h7_19	9062.91058419282	653273.6570269439	path	18
h_h7_19	10301.280759151465	653273.6570269439	path	18
h_h7_19	11708.86375773676	639823.4443499671	path	18
h_h7_19	13308.781082919864	425833.52017333894	path	18
h_h7_19	15127.313595740585	70784.69678329113	path	18
h_h7_19	17194.33321489972	22398.795500903354	path	18
h_h7_19	19543.793604453935	8774.820887018373	path	18
h_h7_19	22214.28790983926	5490.135669537437	path	18
h_h7_19	25249.682703810875	4899.274464577925	path	18
h_h7_19	28699.83855574059	4290.258857732763	path	18
h_h7_19	32621.429060621733	4016.830579254964	path	18
h_h7_19	37078.87178146936	4441.620431213938	path	18
h_h7_19	42145.386397135364	6117.535709100449	path	18
h_h7_19	47904.19743708437	4465.706054880311	path	18
h_h7_19	54449.90135971656	5162.281483113168	path	18
h_h7_19	61890.02043039574	5794.863542019453	path	18
h_h7_19	70346.7689237838	6488.759075325633	path	18
h_h7_19	79959.06066280462	7295.67617800623	path	18
h_h7_19	90884.79087084963	8029.568710347469	path	18
h_h7_19	103303.42981981132	9101.030460958886	path	18
h_h7_19	117418.97087821203	9580.100105897342	path	18
h_h7_19	133463.28138520627	10744.179933848485	path	18
h_h7_19	151699.91139321102	11781.689768591586	path	18
h_h7_19	172428.42284304035	12770.202519556564	path	18
h_h7_19	195989.31028425696	14058.687164172617	path	18
h_h7_19	222769.59397039	14753.539587333786	path	18
h_h7_19	253209.1772033682	15752.866836394782	path	18
h_h7_19	287808.07235537143	16595.289644518078	path	18
h_h7_19	327134.6142655252	17977.81268155802	path	18
h_h7_19	371834.79592787195	17090.321546022307	path	18
h_h7_19	422642.87982224993	24464.018890051524	path	18
h_h7_19	480393.45919388975	21493.30335961621	path	18
h_h7_19	546035.167404995	22986.075093004845	path	18
h_h7_19	620646.2605534028	22986.075093004845	path	18
h_h7_19	705452.3293244537	21682.995813591293	path	18
h_h7_19	801846.4310178142	31330.61518880813	path	18
h_h7_19	911411.9724456873	31330.61518880813	path	18
h_h7_19	1035948.7195857879	18005.075981846952	path	18
h_h7_19	1177502.3612336721	25480.86915715398	path	18
h_h7_19	1338398.1122784256	25480.86915715398	path	18
h_h7_19	1521278.9085821398	18210.481985593236	path	18
h_h7_19	1729148.8208670097	18210.481985593236	path	18
h_h7_19	1965422.4007433706	54051.252297609746	path	18
h_h7_19	2233980.769455667	54051.252297609746	path	18
h_h7_19	2539235.370681708	54051.252297609746	path	18
h_h7_19	2886200.4346134653	54051.252297609746	path	18
h_h7_19	3280575.3436423577	54051.252297609746	path	18
h_h7_19	3728838.252619651	54051.252297609746	path	18
h_h7_19	4238352.501534687	54051.252297609746	path	18
h_h7_19	4817487.568586587	662499.9256276092	path	18
h_h7_20	0.0	353.8161819952405	path	19
h_h7_20	15.000000000000005	353.8161819952405	path	19
h_h7_20	17.039294930443187	353.8161819952405	path	19
h_h7_20	19.35583811510848	353.8161819952405	path	19
h_h7_20	21.987322284616482	353.8161819952405	path	19
h_h7_20	24.97656460921907	353.8161819952405	path	19
h_h7_20	28.372203381716876	855.0482094064681	path	19
h_h7_20	32.22948941650612	855.0482094064681	path	19
h_h7_20	36.611185041696366	855.0482094064681	path	19
h_h7_20	41.58858531189962	855.0482094064681	path	19
h_h7_20	47.242678057957	855.0482094064681	path	19
h_h7_20	53.66546164890047	2168.739283910361	path	19
h_h7_20	60.96144190760025	2168.739283910361	path	19
h_h7_20	69.24933253657865	2168.739283910361	path	19
h_h7_20	78.66398672180658	2168.739283910361	path	19
h_h7_20	89.358591343822	2168.739283910361	path	19
h_h7_20	101.50715949842215	5809.4509267222675	path	19
h_h7_20	115.30736188301013	5809.4509267222675	path	19
h_h7_20	130.98374311839683	5809.4509267222675	path	19
h_h7_20	148.7913753391849	5809.4509267222675	path	19
h_h7_20	169.02000850070965	15361.370498095645	path	19
h_h7_20	191.9987849326404	15361.370498095645	path	19
h_h7_20	218.10159485026617	15361.370498095645	path	19
h_h7_20	247.75315996358103	15361.370498095645	path	19
h_h7_20	281.43594417124854	15361.370498095645	path	19
h_h7_20	319.69800378410986	37947.255181969645	path	19
h_h7_20	363.1619050100928	37947.255181969645	path	19
h_h7_20	412.5348537979044	37947.255181969645	path	19
h_h7_20	468.62020286331716	37947.255181969645	path	19
h_h7_20	532.3305231301454	37947.255181969645	path	19
h_h7_20	604.7024522727772	87473.85210225321	path	19
h_h7_20	686.9135619625399	87473.85210225321	path	19
h_h7_20	780.3015182667323	87473.85210225321	path	19
h_h7_20	886.3858469612971	87473.85210225321	path	19
h_h7_20	1006.8926579029484	87473.85210225321	path	19
h_h7_20	1143.7827307537455	192813.28750732355	path	19
h_h7_20	1299.283419044051	192813.28750732355	path	19
h_h7_20	1475.924891688413	192813.28750732355	path	19
h_h7_20	1676.5813016440857	192813.28750732355	path	19
h_h7_20	1904.5175515719955	384091.83439134737	path	19
h_h7_20	2163.4424174293868	384091.83439134737	path	19
h_h7_20	2457.5688943740197	384091.83439134737	path	19
h_h7_20	2791.682746874806	384091.83439134737	path	19
h_h7_20	3171.2203784153094	384091.83439134737	path	19
h_h7_20	3602.3572878166765	595265.9529792614	path	19
h_h7_20	4092.10855146265	595265.9529792614	path	19
h_h7_20	4648.442966384049	595265.9529792614	path	19
h_h7_20	5280.412711437472	595265.9529792614	path	19
h_h7_20	5998.300636309625	595265.9529792614	path	19
h_h7_20	6813.78757490298	650712.1262036108	path	19
h_h7_20	7740.142405477407	525195.1682948987	path	19
h_h7_20	8792.437950037309	203676.66813257762	path	19
h_h7_20	9987.796225887141	114408.93818074145	path	19
h_h7_20	11345.667039870557	62383.60716440071	path	19
h_h7_20	12888.144458330846	33391.00155001838	path	19
h_h7_20	14640.32630211043	18243.64623755419	path	19
h_h7_20	16630.7225159723	10560.365246842119	path	19
h_h7_20	18891.719057067607	6679.00978070635	path	19
h_h7_20	21460.104850429932	4717.716743616899	path	19
h_h7_20	24377.670385647354	3713.996653862054	path	19
h_h7_20	27691.887694545087	3137.790158008645	path	19
h_h7_20	31456.68277387094	3065.3983021740332	path	19
h_h7_20	35733.31302115857	3269.575835362787	path	19
h_h7_20	40591.36396062448	3838.04341386494	path	19
h_h7_20	46109.88147693624	4727.436865793104	path	19
h_h7_20	52378.657979553056	5329.48580942971	path	19
h_h7_20	59499.69342496105	5440.263513085883	path	19
h_h7_20	67588.85496925758	5778.936764649716	path	19
h_h7_20	76777.76225547542	6455.022158775037	path	19
h_h7_20	87215.92901136629	6761.733309695707	path	19
h_h7_20	99073.19580381775	7122.286271690137	path	19
h_h7_20	112542.4935335199	7969.448305362191	path	19
h_h7_20	127842.9826350095	8270.89316141501	path	19
h_h7_20	145223.61906036353	10184.420192752792	path	19
h_h7_20	164967.20506905767	11851.923563158982	path	19
h_h7_20	187394.99073483836	13293.610829375546	path	19
h_h7_20	212871.901041239	14028.308995021885	path	19
h_h7_20	241812.4736163858	14028.308995021885	path	19
h_h7_20	274687.6037206406	14564.606094717612	path	19
h_h7_20	312032.2062355138	19569.01241948921	path	19
[truncated: 425 more rows]
