# Supplementary material for: Genomic basis of homoploid hybrid speciation within chestnut trees
Source: Nat Commun. 2020 Jul 6;11:3375. doi: 10.1038/s41467-020-17111-w (PMC7338469; doi:10.1038/s41467-020-17111-w)
Supplement: Supplementary file 3 — Source Data [file 41467_2020_17111_MOESM3_ESM.zip › Source Data/Supplementary Fig 5 and 6/m7_43_128.psmc]

CC
CC	Brief Description of the file format:
CC	  CC  comments
CC	  MM  useful-messages
CC	  RD  round-of-iterations
CC	  LL  \log[P(sequence)]
CC	  QD  Q-before-opt Q-after-opt
CC	  TR  \theta_0 \rho_0
CC	  RS  k t_k \lambda_k \pi_k \sum_{l\not=k}A_{kl} A_{kk}
CC	  DC  begin end best-k t_k+\Delta_k max-prob
CC
MM	Version: 0.6.5-r67
MM	pattern:64*2, n:127, n_free_lambdas:64
MM	n_iterations:30, skip:1, max_t:15, theta/rho:4
MM	is_decoding:0
MM	n_seqs:330, sum_L:5806880, sum_n:1726291
RD	0
LK	0.000000
QD	0.000000 -> 0.000000
RI	inf
TR	0.352802	0.088201
MT	15.000000
MM	C_pi: 1.000000, n_recomb: 490537.026184
RS	0	0.000000	1.000000	1889.578351	0.003852	0.000000
RS	1	0.004030	1.000000	1958.013186	0.003992	0.000000
RS	2	0.008222	1.000000	2028.605203	0.004135	0.000000
RS	3	0.012583	1.000000	2101.395997	0.004284	0.000000
RS	4	0.017119	1.000000	2176.425592	0.004437	0.000000
RS	5	0.021839	1.000000	2253.732169	0.004594	0.000000
RS	6	0.026749	1.000000	2333.351776	0.004757	0.000000
RS	7	0.031856	1.000000	2415.318002	0.004924	0.000000
RS	8	0.037170	1.000000	2499.661641	0.005096	0.000000
RS	9	0.042697	1.000000	2586.410321	0.005273	0.000000
RS	10	0.048448	1.000000	2675.588114	0.005454	0.000000
RS	11	0.054430	1.000000	2767.215113	0.005641	0.000000
RS	12	0.060653	1.000000	2861.306984	0.005833	0.000000
RS	13	0.067126	1.000000	2957.874492	0.006030	0.000000
RS	14	0.073861	1.000000	3056.922992	0.006232	0.000000
RS	15	0.080867	1.000000	3158.451894	0.006439	0.000000
RS	16	0.088155	1.000000	3262.454097	0.006651	0.000000
RS	17	0.095738	1.000000	3368.915393	0.006868	0.000000
RS	18	0.103625	1.000000	3477.813837	0.007090	0.000000
RS	19	0.111831	1.000000	3589.119093	0.007317	0.000000
RS	20	0.120367	1.000000	3702.791743	0.007548	0.000000
RS	21	0.129247	1.000000	3818.782575	0.007785	0.000000
RS	22	0.138485	1.000000	3937.031837	0.008026	0.000000
RS	23	0.148095	1.000000	4057.468469	0.008271	0.000000
RS	24	0.158092	1.000000	4180.009310	0.008521	0.000000
RS	25	0.168493	1.000000	4304.558287	0.008775	0.000000
RS	26	0.179312	1.000000	4431.005582	0.009033	0.000000
RS	27	0.190568	1.000000	4559.226793	0.009294	0.000000
RS	28	0.202276	1.000000	4689.082076	0.009559	0.000000
RS	29	0.214457	1.000000	4820.415297	0.009827	0.000000
RS	30	0.227129	1.000000	4953.053180	0.010097	0.000000
RS	31	0.240311	1.000000	5086.804465	0.010370	0.000000
RS	32	0.254025	1.000000	5221.459094	0.010644	0.000000
RS	33	0.268291	1.000000	5356.787418	0.010920	0.000000
RS	34	0.283132	1.000000	5492.539449	0.011197	0.000000
RS	35	0.298571	1.000000	5628.444163	0.011474	0.000000
RS	36	0.314632	1.000000	5764.208868	0.011751	0.000000
RS	37	0.331340	1.000000	5899.518652	0.012027	0.000000
RS	38	0.348722	1.000000	6034.035930	0.012301	0.000000
RS	39	0.366804	1.000000	6167.400093	0.012573	0.000000
RS	40	0.385615	1.000000	6299.227304	0.012841	0.000000
RS	41	0.405184	1.000000	6429.110432	0.013106	0.000000
RS	42	0.425541	1.000000	6556.619166	0.013366	0.000000
RS	43	0.446719	1.000000	6681.300314	0.013620	0.000000
RS	44	0.468750	1.000000	6802.678328	0.013868	0.000000
RS	45	0.491668	1.000000	6920.256065	0.014108	0.000000
RS	46	0.515511	1.000000	7033.515809	0.014338	0.000000
RS	47	0.540314	1.000000	7141.920589	0.014559	0.000000
RS	48	0.566117	1.000000	7244.915804	0.014769	0.000000
RS	49	0.592959	1.000000	7341.931184	0.014967	0.000000
RS	50	0.620883	1.000000	7432.383118	0.015152	0.000000
RS	51	0.649933	1.000000	7515.677351	0.015321	0.000000
RS	52	0.680153	1.000000	7591.212086	0.015475	0.000000
RS	53	0.711590	1.000000	7658.381498	0.015612	0.000000
RS	54	0.744295	1.000000	7716.579672	0.015731	0.000000
RS	55	0.778317	1.000000	7765.204976	0.015830	0.000000
RS	56	0.813711	1.000000	7803.664863	0.015908	0.000000
RS	57	0.850530	1.000000	7831.381108	0.015965	0.000000
RS	58	0.888834	1.000000	7847.795447	0.015998	0.000000
RS	59	0.928681	1.000000	7852.375626	0.016008	0.000000
RS	60	0.970133	1.000000	7844.621793	0.015992	0.000000
RS	61	1.013256	1.000000	7824.073220	0.015950	0.000000
RS	62	1.058117	1.000000	7790.315287	0.015881	0.000000
RS	63	1.104786	1.000000	7742.986657	0.015785	0.000000
RS	64	1.153335	1.000000	7681.786573	0.015660	0.000000
RS	65	1.203840	1.000000	7606.482178	0.015506	0.000000
RS	66	1.256381	1.000000	7516.915745	0.015324	0.000000
RS	67	1.311039	1.000000	7413.011705	0.015112	0.000000
RS	68	1.367899	1.000000	7294.783333	0.014871	0.000000
RS	69	1.427051	1.000000	7162.338943	0.014601	0.000000
RS	70	1.488587	1.000000	7015.887444	0.014302	0.000000
RS	71	1.552602	1.000000	6855.743081	0.013976	0.000000
RS	72	1.619196	1.000000	6682.329202	0.013622	0.000000
RS	73	1.688475	1.000000	6496.180866	0.013243	0.000000
RS	74	1.760545	1.000000	6297.946134	0.012839	0.000000
RS	75	1.835519	1.000000	6088.385873	0.012412	0.000000
RS	76	1.913514	1.000000	5868.371924	0.011963	0.000000
RS	77	1.994653	1.000000	5638.883506	0.011495	0.000000
RS	78	2.079061	1.000000	5401.001744	0.011010	0.000000
RS	79	2.166870	1.000000	5155.902250	0.010511	0.000000
RS	80	2.258218	1.000000	4904.845724	0.009999	0.000000
RS	81	2.353247	1.000000	4649.166575	0.009478	0.000000
RS	82	2.452105	1.000000	4390.259624	0.008950	0.000000
RS	83	2.554947	1.000000	4129.565013	0.008418	0.000000
RS	84	2.661933	1.000000	3868.551477	0.007886	0.000000
RS	85	2.773230	1.000000	3608.698233	0.007357	0.000000
RS	86	2.889012	1.000000	3351.475765	0.006832	0.000000
RS	87	3.009460	1.000000	3098.325873	0.006316	0.000000
RS	88	3.134762	1.000000	2850.641392	0.005811	0.000000
RS	89	3.265113	1.000000	2609.746032	0.005320	0.000000
RS	90	3.400716	1.000000	2376.874834	0.004845	0.000000
RS	91	3.541784	1.000000	2153.155746	0.004389	0.000000
RS	92	3.688537	1.000000	1939.592851	0.003954	0.000000
RS	93	3.841203	1.000000	1737.051717	0.003541	0.000000
RS	94	4.000021	1.000000	1546.247374	0.003152	0.000000
RS	95	4.165239	1.000000	1367.735296	0.002788	0.000000
RS	96	4.337115	1.000000	1201.905742	0.002450	0.000000
RS	97	4.515917	1.000000	1048.981687	0.002138	0.000000
RS	98	4.701924	1.000000	909.020476	0.001853	0.000000
RS	99	4.895427	1.000000	781.919189	0.001594	0.000000
RS	100	5.096727	1.000000	667.423612	0.001361	0.000000
RS	101	5.306139	1.000000	565.140521	0.001152	0.000000
RS	102	5.523989	1.000000	474.552910	0.000967	0.000000
RS	103	5.750618	1.000000	395.037640	0.000805	0.000000
RS	104	5.986380	1.000000	325.884918	0.000664	0.000000
RS	105	6.231642	1.000000	266.318917	0.000543	0.000000
RS	106	6.486788	1.000000	215.518837	0.000439	0.000000
RS	107	6.752215	1.000000	172.639677	0.000352	0.000000
RS	108	7.028338	1.000000	136.832031	0.000279	0.000000
RS	109	7.315588	1.000000	107.260292	0.000219	0.000000
RS	110	7.614413	1.000000	83.118715	0.000169	0.000000
RS	111	7.925279	1.000000	63.644949	0.000130	0.000000
RS	112	8.248673	1.000000	48.130756	0.000098	0.000000
RS	113	8.585099	1.000000	35.929796	0.000073	0.000000
RS	114	8.935081	1.000000	26.462501	0.000054	0.000000
RS	115	9.299167	1.000000	19.218190	0.000039	0.000000
RS	116	9.677924	1.000000	13.754704	0.000028	0.000000
RS	117	10.071944	1.000000	9.695913	0.000020	0.000000
RS	118	10.481842	1.000000	6.727536	0.000014	0.000000
RS	119	10.908257	1.000000	4.591697	0.000009	0.000000
RS	120	11.351855	1.000000	3.080698	0.000006	0.000000
RS	121	11.813330	1.000000	2.030396	0.000004	0.000000
RS	122	12.293400	1.000000	1.313568	0.000003	0.000000
RS	123	12.792815	1.000000	0.833559	0.000002	0.000000
RS	124	13.312355	1.000000	0.518431	0.000001	0.000000
RS	125	13.852832	1.000000	0.315763	0.000001	0.000000
RS	126	14.415087	1.000000	0.188181	0.000000	0.000000
RS	127	15.000000	1.000000	0.245127	0.000000	0.000000
PA	64*2 0.352802081 0.088200520 15.000000000 1.000000000 1.000000000 1.000000000 1.000000000 1.000000000 1.000000000 1.000000000 1.000000000 1.000000000 1.000000000 1.000000000 1.000000000 1.000000000 1.000000000 1.000000000 1.000000000 1.000000000 1.000000000 1.000000000 1.000000000 1.000000000 1.000000000 1.000000000 1.000000000 1.000000000 1.000000000 1.000000000 1.000000000 1.000000000 1.000000000 1.000000000 1.000000000 1.000000000 1.000000000 1.000000000 1.000000000 1.000000000 1.000000000 1.000000000 1.000000000 1.000000000 1.000000000 1.000000000 1.000000000 1.000000000 1.000000000 1.000000000 1.000000000 1.000000000 1.000000000 1.000000000 1.000000000 1.000000000 1.000000000 1.000000000 1.000000000 1.000000000 1.000000000 1.000000000 1.000000000 1.000000000 1.000000000 1.000000000 1.000000000
//
IT	11208
RD	1
LK	-2606069.421358
QD	-42729.579245 -> -15953.267629
RI	0.0488170924
TR	0.304478	0.062084
MT	22.467356
MM	C_pi: 1.235473, n_recomb: 428956.089134
RS	0	0.000000	0.607381	2954.610481	0.006888	0.000324
RS	1	0.004359	0.607381	3061.305731	0.007137	0.001868
RS	2	0.008909	0.400956	4793.676466	0.011175	0.004386
RS	3	0.013656	0.400956	4943.233245	0.011524	0.007836
RS	4	0.018611	0.347110	5879.276522	0.013706	0.012389
RS	5	0.023782	0.347110	6043.887103	0.014090	0.015852
RS	6	0.029178	0.359955	5989.188648	0.013962	0.017059
RS	7	0.034809	0.359955	6152.261743	0.014342	0.017791
RS	8	0.040686	0.402318	5655.479856	0.013184	0.017928
RS	9	0.046819	0.402318	5811.935506	0.013549	0.017457
RS	10	0.053219	0.461985	5203.400599	0.012130	0.016551
RS	11	0.059899	0.461985	5351.738654	0.012476	0.015399
RS	12	0.066869	0.529186	4807.053867	0.011206	0.014226
RS	13	0.074144	0.529186	4947.781297	0.011534	0.013220
RS	14	0.081735	0.595293	4528.124433	0.010556	0.012455
RS	15	0.089658	0.595293	4662.866825	0.010870	0.011890
RS	16	0.097925	0.659248	4336.320338	0.010109	0.011406
RS	17	0.106554	0.659248	4466.460377	0.010412	0.010919
RS	18	0.115558	0.721647	4202.896571	0.009798	0.010444
RS	19	0.124955	0.721647	4329.431076	0.010093	0.010040
RS	20	0.134762	0.779707	4127.518413	0.009622	0.009732
RS	21	0.144996	0.779707	4251.443192	0.009911	0.009513
RS	22	0.155676	0.832458	4101.106024	0.009561	0.009364
RS	23	0.166822	0.832458	4223.221377	0.009845	0.009273
RS	24	0.178453	0.880655	4110.208449	0.009582	0.009231
RS	25	0.190592	0.880655	4231.019463	0.009864	0.009233
RS	26	0.203260	0.925804	4142.019863	0.009656	0.009268
RS	27	0.216480	0.925804	4261.750159	0.009935	0.009325
RS	28	0.230276	0.970101	4183.610242	0.009753	0.009385
RS	29	0.244674	0.970101	4302.229761	0.010030	0.009434
RS	30	0.259700	1.015760	4224.162162	0.009848	0.009458
RS	31	0.275380	1.015760	4341.462046	0.010121	0.009452
RS	32	0.291745	1.063775	4259.394678	0.009930	0.009415
RS	33	0.308822	1.063775	4375.106601	0.010199	0.009352
RS	34	0.326644	1.113794	4290.853911	0.010003	0.009271
RS	35	0.345243	1.113794	4404.724642	0.010268	0.009178
RS	36	0.364653	1.164871	4321.966976	0.010076	0.009079
RS	37	0.384908	1.164871	4433.762961	0.010336	0.008982
RS	38	0.406047	1.216059	4355.469047	0.010154	0.008888
RS	39	0.428108	1.216059	4464.948648	0.010409	0.008800
RS	40	0.451130	1.266666	4392.614962	0.010240	0.008721
RS	41	0.475155	1.266666	4499.498180	0.010489	0.008650
RS	42	0.500228	1.316265	4433.426006	0.010335	0.008587
RS	43	0.526394	1.316265	4537.373462	0.010578	0.008534
RS	44	0.553701	1.364566	4477.285552	0.010438	0.008490
RS	45	0.582198	1.364566	4577.886676	0.010672	0.008454
RS	46	0.611937	1.411316	4523.360610	0.010545	0.008428
RS	47	0.642973	1.411316	4620.126032	0.010771	0.008410
RS	48	0.675362	1.456291	4570.618283	0.010655	0.008401
RS	49	0.709163	1.456291	4662.973281	0.010871	0.008401
RS	50	0.744437	1.499250	4617.979783	0.010766	0.008409
RS	51	0.781249	1.499250	4705.257964	0.010969	0.008427
RS	52	0.819665	1.539936	4664.286068	0.010874	0.008454
RS	53	0.859757	1.539936	4745.722673	0.011063	0.008490
RS	54	0.901596	1.578169	4707.999805	0.010975	0.008535
RS	55	0.945259	1.578169	4782.728597	0.011150	0.008589
RS	56	0.990825	1.613780	4747.417147	0.011067	0.008651
RS	57	1.038378	1.613780	4814.469169	0.011224	0.008722
RS	58	1.088004	1.646666	4780.501456	0.011145	0.008800
RS	59	1.139793	1.646666	4838.809977	0.011280	0.008885
RS	60	1.193840	1.676731	4805.062280	0.011202	0.008977
RS	61	1.250243	1.676731	4853.470883	0.011315	0.009075
RS	62	1.309105	1.703888	4818.755951	0.011234	0.009177
RS	63	1.370533	1.703888	4856.032164	0.011321	0.009284
RS	64	1.434638	1.728013	4819.222821	0.011235	0.009394
RS	65	1.501538	1.728013	4844.074340	0.011293	0.009508
RS	66	1.571355	1.748940	4804.112232	0.011200	0.009623
RS	67	1.644215	1.748940	4815.207725	0.011225	0.009739
RS	68	1.720251	1.766497	4771.006898	0.011122	0.009856
RS	69	1.799602	1.766497	4767.007161	0.011113	0.009972
RS	70	1.882413	1.780514	4717.433890	0.010997	0.010087
RS	71	1.968833	1.780514	4697.034825	0.010950	0.010198
RS	72	2.059020	1.790834	4640.923650	0.010819	0.010306
RS	73	2.153140	1.790834	4602.912565	0.010730	0.010407
RS	74	2.251362	1.797338	4539.044115	0.010582	0.010501
RS	75	2.353866	1.797338	4482.374881	0.010449	0.010586
RS	76	2.460838	1.799969	4409.470424	0.010280	0.010659
RS	77	2.572474	1.799969	4333.361759	0.010102	0.010719
RS	78	2.688976	1.798727	4250.215549	0.009908	0.010763
RS	79	2.810557	1.798727	4154.265502	0.009685	0.010789
RS	80	2.937439	1.793699	4059.786952	0.009464	0.010794
RS	81	3.069851	1.793699	3944.109626	0.009195	0.010775
RS	82	3.208036	1.785049	3837.505672	0.008946	0.010731
RS	83	3.352244	1.785049	3702.874756	0.008632	0.010659
RS	84	3.502740	1.773052	3583.759156	0.008355	0.010555
RS	85	3.659796	1.773052	3431.754909	0.008000	0.010419
RS	86	3.823698	1.758072	3300.393844	0.007694	0.010248
RS	87	3.994746	1.758072	3133.520053	0.007305	0.010040
RS	88	4.173250	1.740576	2990.992076	0.006973	0.009795
RS	89	4.359535	1.740576	2812.742170	0.006557	0.009512
RS	90	4.553942	1.721117	2661.113785	0.006204	0.009190
RS	91	4.756823	1.721117	2475.943659	0.005772	0.008832
RS	92	4.968549	1.700323	2318.335349	0.005405	0.008438
RS	93	5.189504	1.700323	2131.510448	0.004969	0.008011
RS	94	5.420092	1.678861	1972.047013	0.004597	0.007554
RS	95	5.660732	1.678861	1789.335382	0.004171	0.007073
RS	96	5.911862	1.657393	1632.904335	0.003807	0.006571
RS	97	6.173940	1.657393	1460.118900	0.003404	0.006054
RS	98	6.447443	1.636510	1311.936254	0.003058	0.005530
RS	99	6.732868	1.636510	1154.368283	0.002691	0.005005
RS	100	7.030737	1.616619	1019.391552	0.002376	0.004487
RS	101	7.341590	1.616619	881.222488	0.002054	0.003981
RS	102	7.665994	1.612803	757.112137	0.001765	0.003447
RS	103	8.004541	1.612803	643.193789	0.001499	0.002992
RS	104	8.357846	1.602280	544.661062	0.001270	0.002569
RS	105	8.726553	1.602280	453.542116	0.001057	0.002180
RS	106	9.111332	1.594461	375.550246	0.000875	0.001828
RS	107	9.512886	1.594461	306.060090	0.000713	0.001514
RS	108	9.931945	1.589338	247.421811	0.000577	0.001238
RS	109	10.369272	1.589338	197.030577	0.000459	0.001000
RS	110	10.825664	1.586721	155.266661	0.000362	0.000796
RS	111	11.301951	1.586721	120.614045	0.000281	0.000626
RS	112	11.799001	1.586350	92.504584	0.000216	0.000485
RS	113	12.317720	1.586350	69.971287	0.000163	0.000370
RS	114	12.859051	1.587879	52.140813	0.000122	0.000278
RS	115	13.423981	1.587879	38.327772	0.000089	0.000206
RS	116	14.013538	1.591057	27.697450	0.000065	0.000150
RS	117	14.628796	1.591057	19.743515	0.000046	0.000108
RS	118	15.270875	1.595568	13.808042	0.000032	0.000076
RS	119	15.940944	1.595568	9.522370	0.000022	0.000053
RS	120	16.640224	1.601187	6.430300	0.000015	0.000036
RS	121	17.369988	1.601187	4.279159	0.000010	0.000024
RS	122	18.131565	1.607951	2.782693	0.000006	0.000016
RS	123	18.926342	1.607951	1.782061	0.000004	0.000010
RS	124	19.755766	1.617026	1.112224	0.000003	0.000006
RS	125	20.621347	1.617026	0.683736	0.000002	0.000004
RS	126	21.524662	1.658355	0.403051	0.000001	0.000002
RS	127	22.467356	1.658355	0.547631	0.000001	0.000003
PA	64*2 0.304477923 0.062084208 22.467355728 0.607380867 0.400956154 0.347109795 0.359954834 0.402318001 0.461984634 0.529186249 0.595293045 0.659248352 0.721647263 0.779706955 0.832458496 0.880655289 0.925804138 0.970101357 1.015760422 1.063775063 1.113794327 1.164871216 1.216058731 1.266666412 1.316265106 1.364566326 1.411315918 1.456291199 1.499250412 1.539936066 1.578168869 1.613780022 1.646666050 1.676731110 1.703887939 1.728013039 1.748940468 1.766496658 1.780513763 1.790834427 1.797337532 1.799968719 1.798727036 1.793699265 1.785049438 1.773052216 1.758071899 1.740575790 1.721117020 1.700323105 1.678861141 1.657393456 1.636509895 1.616619110 1.612802505 1.602279663 1.594461441 1.589338303 1.586721420 1.586350441 1.587879181 1.591056824 1.595568180 1.601186752 1.607951164 1.617026329 1.658354819
//
IT	11486
RD	2
LK	-2567374.214841
QD	-9969.076576 -> -4035.799603
RI	0.0326862399
TR	0.283064	0.052028
MT	27.359292
MM	C_pi: 1.380298, n_recomb: 402558.665745
RS	0	0.000000	0.943155	1858.298495	0.004616	0.000171
RS	1	0.004521	0.943155	1933.042116	0.004802	0.001068
RS	2	0.009246	0.397810	4749.239366	0.011798	0.003575
RS	3	0.014184	0.397810	4901.964388	0.012177	0.006239
RS	4	0.019346	0.281791	7118.828002	0.017684	0.010806
RS	5	0.024742	0.281791	7297.440463	0.018128	0.014397
RS	6	0.030381	0.272152	7735.816356	0.019217	0.016121
RS	7	0.036275	0.272152	7909.680528	0.019649	0.017862
RS	8	0.042435	0.301434	7302.936515	0.018141	0.017221
RS	9	0.048875	0.301434	7469.439021	0.018555	0.018016
RS	10	0.055605	0.354319	6504.347895	0.016158	0.016075
RS	11	0.062639	0.354319	6663.014403	0.016552	0.016227
RS	12	0.069992	0.420898	5750.465914	0.014285	0.014135
RS	13	0.077676	0.420898	5900.459688	0.014657	0.014033
RS	14	0.085709	0.491453	5188.258159	0.012888	0.012420
RS	15	0.094104	0.491453	5330.089419	0.013241	0.012460
RS	16	0.102879	0.563194	4780.211002	0.011875	0.011355
RS	17	0.112050	0.563194	4914.995847	0.012209	0.011463
RS	18	0.121636	0.637038	4469.064509	0.011102	0.010532
RS	19	0.131656	0.637038	4597.794625	0.011421	0.010568
RS	20	0.142128	0.708803	4251.950817	0.010562	0.009838
RS	21	0.153074	0.708803	4375.810979	0.010870	0.009950
RS	22	0.164515	0.774997	4118.719613	0.010231	0.009480
RS	23	0.176473	0.774997	4238.868527	0.010530	0.009693
RS	24	0.188971	0.835312	4047.147383	0.010054	0.009408
RS	25	0.202035	0.835312	4164.437430	0.010345	0.009700
RS	26	0.215689	0.891106	4016.128080	0.009977	0.009552
RS	27	0.229960	0.891106	4131.060646	0.010262	0.009923
RS	28	0.244877	0.945656	4003.282520	0.009945	0.009857
RS	29	0.260467	0.945656	4116.005074	0.010225	0.010257
RS	30	0.276763	1.003752	3986.069458	0.009902	0.010167
RS	31	0.293795	1.003752	4096.443067	0.010176	0.010504
RS	32	0.311598	1.068970	3952.236269	0.009818	0.010307
RS	33	0.330205	1.068970	4060.021748	0.010086	0.010534
RS	34	0.349653	1.141866	3903.796843	0.009697	0.010233
RS	35	0.369980	1.141866	4008.819964	0.009958	0.010370
RS	36	0.391227	1.220915	3849.471488	0.009563	0.010020
RS	37	0.413434	1.220915	3951.663281	0.009816	0.010110
RS	38	0.436644	1.303980	3797.464157	0.009433	0.009761
RS	39	0.460904	1.303980	3896.825346	0.009680	0.009834
RS	40	0.486261	1.389354	3752.279597	0.009321	0.009510
RS	41	0.512764	1.389354	3848.827215	0.009561	0.009579
RS	42	0.540465	1.475911	3715.434524	0.009230	0.009284
RS	43	0.569419	1.475911	3809.165263	0.009462	0.009352
RS	44	0.599681	1.562736	3687.253392	0.009160	0.009088
RS	45	0.631312	1.562736	3778.125834	0.009385	0.009159
RS	46	0.664372	1.649001	3667.537906	0.009111	0.008927
RS	47	0.698927	1.649001	3755.461124	0.009329	0.009003
RS	48	0.735044	1.733825	3656.003599	0.009082	0.008801
RS	49	0.772794	1.733825	3740.827788	0.009293	0.008883
RS	50	0.812250	1.816271	3652.320349	0.009073	0.008713
RS	51	0.853490	1.816271	3733.826095	0.009275	0.008803
RS	52	0.896594	1.895366	3656.077873	0.009082	0.008665
RS	53	0.941647	1.895366	3733.963516	0.009276	0.008767
RS	54	0.988737	1.970333	3666.376036	0.009108	0.008661
RS	55	1.037956	1.970333	3740.245428	0.009291	0.008776
RS	56	1.089399	2.040557	3681.968919	0.009146	0.008701
RS	57	1.143168	2.040557	3751.321382	0.009319	0.008826
RS	58	1.199368	2.105749	3701.013112	0.009194	0.008778
RS	59	1.258108	2.105749	3765.239304	0.009353	0.008911
RS	60	1.319504	2.165708	3721.536279	0.009245	0.008886
RS	61	1.383676	2.165708	3779.915865	0.009390	0.009022
RS	62	1.450748	2.220238	3741.540001	0.009294	0.009013
RS	63	1.520853	2.220238	3793.240044	0.009423	0.009149
RS	64	1.594126	2.268986	3759.222227	0.009338	0.009154
RS	65	1.670713	2.268986	3803.291379	0.009448	0.009286
RS	66	1.750761	2.311436	3772.909304	0.009372	0.009304
RS	67	1.834428	2.311436	3808.269153	0.009460	0.009430
RS	68	1.921878	2.347052	3780.774545	0.009392	0.009459
RS	69	2.013281	2.347052	3806.215580	0.009455	0.009578
RS	70	2.108816	2.375334	3780.719636	0.009392	0.009615
RS	71	2.208669	2.375334	3794.904330	0.009427	0.009722
RS	72	2.313037	2.395853	3770.327042	0.009366	0.009766
RS	73	2.422123	2.395853	3771.803165	0.009370	0.009857
RS	74	2.536141	2.408313	3746.779799	0.009307	0.009903
RS	75	2.655313	2.408313	3734.011872	0.009276	0.009973
RS	76	2.779872	2.412573	3706.868614	0.009208	0.010015
RS	77	2.910062	2.412573	3678.293136	0.009137	0.010057
RS	78	3.046138	2.408675	3647.057146	0.009060	0.010089
RS	79	3.188365	2.408675	3601.168633	0.008946	0.010096
RS	80	3.337022	2.396848	3563.621335	0.008852	0.010109
RS	81	3.492399	2.396848	3499.095734	0.008692	0.010071
RS	82	3.654800	2.377524	3452.860442	0.008577	0.010057
RS	83	3.824543	2.377524	3368.722117	0.008368	0.009967
RS	84	4.001960	2.351372	3311.379725	0.008226	0.009914
RS	85	4.187397	2.351372	3207.216922	0.007967	0.009763
RS	86	4.381217	2.319279	3136.580750	0.007792	0.009662
RS	87	4.583799	2.319279	3012.793962	0.007484	0.009443
RS	88	4.795539	2.282348	2927.214461	0.007272	0.009282
RS	89	5.016851	2.282348	2785.277368	0.006919	0.008991
RS	90	5.248168	2.241863	2684.052493	0.006667	0.008764
RS	91	5.489942	2.241863	2526.734657	0.006277	0.008401
RS	92	5.742646	2.199259	2410.498926	0.005988	0.008103
RS	93	6.006774	2.199259	2241.986082	0.005569	0.007673
RS	94	6.282843	2.156033	2113.069564	0.005249	0.007308
RS	95	6.571392	2.156033	1938.890727	0.004816	0.006823
RS	96	6.872985	2.113650	1801.432334	0.004475	0.006402
RS	97	7.188212	2.113650	1628.125856	0.004044	0.005881
RS	98	7.517689	2.073376	1487.882028	0.003696	0.005424
RS	99	7.862062	2.073376	1322.367991	0.003285	0.004893
RS	100	8.222002	2.036079	1186.071203	0.002946	0.004425
RS	101	8.598214	2.036079	1034.802854	0.002571	0.003913
RS	102	8.991434	2.020691	901.573717	0.002240	0.003434
RS	103	9.402430	2.020691	772.240927	0.001918	0.002976
RS	104	9.832005	2.005939	659.787032	0.001639	0.002553
RS	105	10.281001	2.005939	553.820751	0.001376	0.002163
RS	106	10.750294	1.991751	463.139260	0.001150	0.001820
RS	107	11.240802	1.991751	380.207856	0.000944	0.001506
RS	108	11.753485	1.982870	309.910886	0.000770	0.001235
RS	109	12.289344	1.982870	248.441885	0.000617	0.000996
RS	110	12.849429	1.978820	197.114806	0.000490	0.000794
RS	111	13.434832	1.978820	154.058476	0.000383	0.000624
RS	112	14.046701	1.979008	118.810735	0.000295	0.000484
RS	113	14.686229	1.979008	90.375220	0.000225	0.000369
RS	114	15.354669	1.982759	67.648324	0.000168	0.000278
RS	115	16.053327	1.982759	49.986990	0.000124	0.000206
RS	116	16.783570	1.989523	36.254928	0.000090	0.000150
RS	117	17.546824	1.989523	25.970268	0.000065	0.000108
RS	118	18.344583	1.998712	18.217093	0.000045	0.000076
RS	119	19.178405	1.998712	12.621370	0.000031	0.000053
RS	120	20.049923	2.009796	8.544337	0.000021	0.000036
RS	121	20.960839	2.009796	5.711175	0.000014	0.000024
RS	122	21.912935	2.022946	3.721432	0.000009	0.000016
RS	123	22.908072	2.022946	2.393467	0.000006	0.000010
RS	124	23.948196	2.039848	1.496148	0.000004	0.000006
RS	125	25.035341	2.039848	0.923719	0.000002	0.000004
RS	126	26.171632	2.115088	0.542007	0.000001	0.000002
RS	127	27.359292	2.115088	0.750005	0.000002	0.000003
PA	64*2 0.283063911 0.052027650 27.359291955 0.943155021 0.397810109 0.281791346 0.272152474 0.301433858 0.354319396 0.420898416 0.491452736 0.563194310 0.637037931 0.708803380 0.774997221 0.835312177 0.891105995 0.945655834 1.003752359 1.068970291 1.141866070 1.220915401 1.303979725 1.389354427 1.475910780 1.562736187 1.649000768 1.733824767 1.816270636 1.895366027 1.970333093 2.040556579 2.105748710 2.165707858 2.220238250 2.268986115 2.311436347 2.347051569 2.375333759 2.395853489 2.408312582 2.412572896 2.408675165 2.396848296 2.377523733 2.351371981 2.319278697 2.282347800 2.241862856 2.199259201 2.156033026 2.113650208 2.073375645 2.036079394 2.020691225 2.005939302 1.991750841 1.982869959 1.978819759 1.979008393 1.982759215 1.989522994 1.998711722 2.009796487 2.022945778 2.039848452 2.115088047
//
IT	9609
RD	3
LK	-2558480.410748
QD	-3225.351941 -> -1573.435389
RI	0.0274575005
TR	0.272425	0.046822
MT	30.436774
MM	C_pi: 1.479539, n_recomb: 388802.198039
RS	0	0.000000	1.734181	997.285674	0.002565	0.000094
RS	1	0.004608	1.734181	1040.524800	0.002676	0.000587
RS	2	0.009429	0.494082	3796.165910	0.009764	0.002821
RS	3	0.014471	0.494082	3930.327675	0.010109	0.004740
RS	4	0.019746	0.289601	6911.882666	0.017777	0.009748
RS	5	0.025264	0.289601	7091.761339	0.018240	0.012919
RS	6	0.031037	0.257553	8163.903710	0.020998	0.015702
RS	7	0.037075	0.257553	8338.930551	0.021448	0.017451
RS	8	0.043392	0.276382	7935.601684	0.020410	0.017156
RS	9	0.050000	0.276382	8102.008719	0.020838	0.018235
RS	10	0.056912	0.323710	7068.069461	0.018179	0.016178
RS	11	0.064142	0.323710	7227.995716	0.018590	0.016661
RS	12	0.071706	0.388448	6165.731869	0.015858	0.014295
RS	13	0.079619	0.388448	6318.046728	0.016250	0.014474
RS	14	0.087896	0.460017	5471.139131	0.014072	0.012544
RS	15	0.096555	0.460017	5615.274880	0.014442	0.012761
RS	16	0.105612	0.534324	4964.464764	0.012769	0.011399
RS	17	0.115087	0.534324	5101.033740	0.013120	0.011697
RS	18	0.124999	0.612849	4571.672458	0.011758	0.010580
RS	19	0.135367	0.612849	4701.450455	0.012092	0.010781
RS	20	0.146213	0.690954	4289.479247	0.011033	0.009867
RS	21	0.157559	0.690954	4413.594705	0.011352	0.010084
RS	22	0.169427	0.762711	4114.384643	0.010582	0.009475
RS	23	0.181843	0.762711	4234.157338	0.010890	0.009784
RS	24	0.194831	0.826451	4021.073803	0.010342	0.009412
RS	25	0.208417	0.826451	4137.563430	0.010642	0.009798
RS	26	0.222629	0.883012	3983.977394	0.010247	0.009600
RS	27	0.237497	0.883012	4097.849138	0.010540	0.010078
RS	28	0.253049	0.936178	3974.588020	0.010223	0.010003
RS	29	0.269318	0.936178	4086.064178	0.010509	0.010549
RS	30	0.286337	0.993077	3958.965149	0.010182	0.010467
RS	31	0.304140	0.993077	4067.865426	0.010463	0.010981
RS	32	0.322763	1.060356	3913.754731	0.010066	0.010755
RS	33	0.342245	1.060356	4019.737720	0.010339	0.011149
RS	34	0.362624	1.140246	3838.778324	0.009873	0.010757
RS	35	0.383943	1.140246	3941.595896	0.010138	0.011034
RS	36	0.406243	1.231078	3748.159628	0.009640	0.010547
RS	37	0.429572	1.231078	3847.734411	0.009896	0.010755
RS	38	0.453975	1.329642	3656.778011	0.009405	0.010255
RS	39	0.479503	1.329642	3753.160105	0.009653	0.010437
RS	40	0.506208	1.433275	3573.126756	0.009190	0.009965
RS	41	0.534143	1.433275	3666.417985	0.009430	0.010133
RS	42	0.563365	1.540306	3500.201110	0.009003	0.009696
RS	43	0.593934	1.540306	3590.501969	0.009235	0.009854
RS	44	0.625911	1.649337	3439.010459	0.008845	0.009458
RS	45	0.659363	1.649337	3526.397118	0.009070	0.009611
RS	46	0.694355	1.759102	3389.590432	0.008718	0.009256
RS	47	0.730960	1.759102	3474.100154	0.008935	0.009406
RS	48	0.769252	1.868228	3351.794244	0.008621	0.009091
RS	49	0.809309	1.868228	3433.414939	0.008831	0.009238
RS	50	0.851211	1.975152	3325.515229	0.008553	0.008963
RS	51	0.895044	1.975152	3404.173834	0.008756	0.009112
RS	52	0.940897	2.078246	3310.506747	0.008515	0.008881
RS	53	0.988864	2.078246	3386.054517	0.008709	0.009035
RS	54	1.039040	2.176180	3305.908670	0.008503	0.008847
RS	55	1.091529	2.176180	3378.105787	0.008688	0.009010
RS	56	1.146436	2.268117	3310.140446	0.008514	0.008863
RS	57	1.203874	2.268117	3378.644786	0.008690	0.009031
RS	58	1.263958	2.353970	3320.697128	0.008541	0.008918
RS	59	1.326812	2.353970	3385.062437	0.008706	0.009086
RS	60	1.392561	2.433881	3334.991537	0.008578	0.008998
RS	61	1.461341	2.433881	3394.670529	0.008731	0.009159
RS	62	1.533290	2.507864	3350.775222	0.008618	0.009089
RS	63	1.608554	2.507864	3405.120925	0.008758	0.009241
RS	64	1.687287	2.575486	3366.432219	0.008658	0.009185
RS	65	1.769648	2.575486	3414.690343	0.008783	0.009323
RS	66	1.855804	2.635900	3380.787430	0.008695	0.009282
RS	67	1.945931	2.635900	3422.080707	0.008802	0.009406
RS	68	2.040211	2.688123	3392.648554	0.008726	0.009379
RS	69	2.138835	2.688123	3425.961147	0.008812	0.009488
RS	70	2.242004	2.731207	3400.547317	0.008746	0.009474
RS	71	2.349927	2.731207	3424.713420	0.008808	0.009565
RS	72	2.462823	2.764274	3402.688364	0.008752	0.009564
RS	73	2.580922	2.764274	3416.385285	0.008787	0.009634
RS	74	2.704463	2.786651	3396.773523	0.008737	0.009641
RS	75	2.833697	2.786651	3398.528997	0.008741	0.009686
RS	76	2.968886	2.797857	3380.034836	0.008693	0.009699
RS	77	3.110305	2.797857	3368.249384	0.008663	0.009714
RS	78	3.258241	2.797695	3349.160105	0.008614	0.009726
RS	79	3.412994	2.797695	3322.158149	0.008545	0.009705
RS	80	3.574878	2.786214	3300.411469	0.008489	0.009711
RS	81	3.744222	2.786214	3256.524277	0.008376	0.009647
RS	82	3.921370	2.763818	3229.639615	0.008307	0.009638
RS	83	4.106681	2.763818	3167.341506	0.008146	0.009526
RS	84	4.300531	2.731287	3132.503811	0.008057	0.009492
RS	85	4.503314	2.731287	3050.609141	0.007846	0.009325
RS	86	4.715442	2.689779	3004.852586	0.007728	0.009255
RS	87	4.937345	2.689779	2902.777445	0.007466	0.009026
RS	88	5.169474	2.640845	2843.260619	0.007313	0.008908
RS	89	5.412299	2.640845	2721.343041	0.006999	0.008614
RS	90	5.666314	2.586366	2645.815723	0.006805	0.008439
RS	91	5.932035	2.586366	2505.653588	0.006445	0.008078
RS	92	6.210000	2.528505	2412.989599	0.006206	0.007837
RS	93	6.500775	2.528505	2257.731165	0.005807	0.007414
RS	94	6.804949	2.469566	2148.546911	0.005526	0.007106
RS	95	7.123139	2.469566	1983.017980	0.005100	0.006629
RS	96	7.455993	2.411803	1860.141293	0.004784	0.006261
RS	97	7.804184	2.411803	1690.683132	0.004348	0.005749
RS	98	8.168421	2.357173	1559.263289	0.004010	0.005335
RS	99	8.549443	2.357173	1393.187106	0.003583	0.004812
RS	100	8.948022	2.307029	1260.221019	0.003241	0.004377
RS	101	9.364969	2.307029	1104.897903	0.002842	0.003870
RS	102	9.801129	2.282867	969.990524	0.002495	0.003414
RS	103	10.257389	2.282867	834.494049	0.002146	0.002958
RS	104	10.734673	2.264804	716.502893	0.001843	0.002547
RS	105	11.233951	2.264804	603.983324	0.001553	0.002159
RS	106	11.756237	2.245955	507.786334	0.001306	0.001823
RS	107	12.302591	2.245955	418.476025	0.001076	0.001509
RS	108	12.874121	2.234375	342.612002	0.000881	0.001240
RS	109	13.471989	2.234375	275.628390	0.000709	0.001001
RS	110	14.097407	2.229365	219.472305	0.000564	0.000800
RS	111	14.751645	2.229365	172.089100	0.000443	0.000629
RS	112	15.436032	2.230084	133.101772	0.000342	0.000488
RS	113	16.151956	2.230084	101.550528	0.000261	0.000373
RS	114	16.900871	2.235581	76.191959	0.000196	0.000281
RS	115	17.684297	2.235581	56.459110	0.000145	0.000208
RS	116	18.503825	2.245072	41.027790	0.000106	0.000152
RS	117	19.361118	2.245072	29.468164	0.000076	0.000109
RS	118	20.257916	2.257765	20.703849	0.000053	0.000077
RS	119	21.196040	2.257765	14.381437	0.000037	0.000054
RS	120	22.177395	2.272977	9.749140	0.000025	0.000036
RS	121	23.203971	2.272977	6.532980	0.000017	0.000024
RS	122	24.277854	2.290751	4.262138	0.000011	0.000016
RS	123	25.401223	2.290751	2.748041	0.000007	0.000010
RS	124	26.576358	2.313256	1.719546	0.000004	0.000006
RS	125	27.805646	2.313256	1.064318	0.000003	0.000004
RS	126	29.091581	2.409698	0.623672	0.000002	0.000002
RS	127	30.436774	2.409698	0.870461	0.000002	0.000003
PA	64*2 0.272425438 0.046821739 30.436773957 1.734181213 0.494082283 0.289601386 0.257552558 0.276382021 0.323709568 0.388448436 0.460017039 0.534323899 0.612848647 0.690953780 0.762710507 0.826450623 0.883012263 0.936178317 0.993077075 1.060355943 1.140245685 1.231077898 1.329642077 1.433275250 1.540305653 1.649336943 1.759102316 1.868228199 1.975152053 2.078246102 2.176179927 2.268117122 2.353970073 2.433880923 2.507863719 2.575485853 2.635900133 2.688122721 2.731207041 2.764274090 2.786650933 2.797857135 2.797694525 2.786213624 2.763817830 2.731286686 2.689779010 2.640845240 2.586366342 2.528505445 2.469565565 2.411803458 2.357173207 2.307028715 2.282866785 2.264804367 2.245954667 2.234374575 2.229365286 2.230083608 2.235580983 2.245072313 2.257764871 2.272977368 2.290750592 2.313255630 2.409698482
//
IT	8685
RD	4
LK	-2555846.886546
QD	-1656.596482 -> -1001.844165
RI	0.0238910499
TR	0.266523	0.043513
MT	32.470709
MM	C_pi: 1.544111, n_recomb: 377473.653457
RS	0	0.000000	3.046139	558.446781	0.001479	0.000056
RS	1	0.004661	3.046139	583.623598	0.001546	0.000350
RS	2	0.009540	0.631458	2932.708722	0.007769	0.002286
RS	3	0.014646	0.631458	3044.464337	0.008065	0.003687
RS	4	0.019990	0.314219	6320.644787	0.016745	0.008953
RS	5	0.025583	0.314219	6496.679920	0.017211	0.011754
RS	6	0.031437	0.259409	8065.128045	0.021366	0.015494
RS	7	0.037563	0.259409	8240.648794	0.021831	0.017071
RS	8	0.043975	0.269775	8091.404577	0.021436	0.017250
RS	9	0.050687	0.269775	8256.961328	0.021874	0.018354
RS	10	0.057710	0.313284	7260.839956	0.019235	0.016395
RS	11	0.065062	0.313284	7420.213792	0.019658	0.016962
RS	12	0.072756	0.377293	6303.259081	0.016699	0.014491
RS	13	0.080808	0.377293	6455.716516	0.017102	0.014756
RS	14	0.089236	0.450256	5545.292181	0.014691	0.012667
RS	15	0.098057	0.450256	5689.705695	0.015073	0.012934
RS	16	0.107289	0.526783	4992.939317	0.013227	0.011445
RS	17	0.116952	0.526783	5129.612171	0.013589	0.011808
RS	18	0.127064	0.609005	4560.735891	0.012082	0.010602
RS	19	0.137648	0.609005	4690.291634	0.012425	0.010867
RS	20	0.148726	0.692314	4244.470649	0.011244	0.009856
RS	21	0.160320	0.692314	4367.967061	0.011572	0.010101
RS	22	0.172454	0.768326	4050.829864	0.010731	0.009424
RS	23	0.185154	0.768326	4169.720457	0.011046	0.009755
RS	24	0.198445	0.833721	3955.173838	0.010478	0.009358
RS	25	0.212357	0.833721	4070.712991	0.010784	0.009765
RS	26	0.226917	0.888658	3929.765697	0.010411	0.009575
RS	27	0.242155	0.888658	4042.769707	0.010710	0.010077
RS	28	0.258104	0.937082	3942.848601	0.010445	0.010045
RS	29	0.274796	0.937082	4053.598399	0.010739	0.010640
RS	30	0.292267	0.988256	3950.357273	0.010465	0.010621
RS	31	0.310551	0.988256	4058.597957	0.010752	0.011210
RS	32	0.329688	1.051982	3916.225694	0.010375	0.011021
RS	33	0.349717	1.051982	4021.473249	0.010654	0.011495
RS	34	0.370680	1.132415	3835.662508	0.010161	0.011080
RS	35	0.392619	1.132415	3937.559652	0.010431	0.011425
RS	36	0.415582	1.227836	3727.730025	0.009875	0.010869
RS	37	0.439614	1.227836	3826.155613	0.010136	0.011136
RS	38	0.464767	1.333923	3614.637564	0.009576	0.010549
RS	39	0.491093	1.333923	3709.646974	0.009828	0.010788
RS	40	0.518645	1.446986	3509.418017	0.009297	0.010230
RS	41	0.547482	1.446986	3601.145026	0.009540	0.010453
RS	42	0.577663	1.564866	3416.559877	0.009051	0.009934
RS	43	0.609251	1.564866	3505.147877	0.009286	0.010143
RS	44	0.642311	1.685728	3337.737505	0.008842	0.009672
RS	45	0.676912	1.685728	3423.312298	0.009069	0.009875
RS	46	0.713126	1.807954	3273.104340	0.008671	0.009452
RS	47	0.751028	1.807954	3355.756123	0.008890	0.009648
RS	48	0.790697	1.929832	3222.441569	0.008537	0.009271
RS	49	0.832215	1.929832	3302.212830	0.008748	0.009461
RS	50	0.875668	2.049308	3185.715398	0.008440	0.009131
RS	51	0.921147	2.049308	3262.588532	0.008643	0.009319
RS	52	0.968745	2.164176	3162.796545	0.008379	0.009040
RS	53	1.018562	2.164176	3236.676773	0.008575	0.009231
RS	54	1.070702	2.272693	3152.712660	0.008352	0.009005
RS	55	1.125271	2.272693	3223.409288	0.008539	0.009202
RS	56	1.182385	2.374106	3153.233233	0.008354	0.009024
RS	57	1.242160	2.374106	3220.448059	0.008532	0.009223
RS	58	1.304722	2.468937	3160.819417	0.008374	0.009082
RS	59	1.370200	2.468937	3224.150671	0.008541	0.009278
RS	60	1.438730	2.558154	3171.843181	0.008403	0.009160
RS	61	1.510455	2.558154	3230.799525	0.008559	0.009343
RS	62	1.585522	2.642386	3183.462747	0.008434	0.009240
RS	63	1.664089	2.642386	3237.474062	0.008577	0.009406
RS	64	1.746319	2.721402	3194.020962	0.008462	0.009314
RS	65	1.832381	2.721402	3242.434757	0.008590	0.009460
RS	66	1.922454	2.794204	3202.691650	0.008485	0.009378
RS	67	2.016727	2.794204	3244.756715	0.008596	0.009505
RS	68	2.115393	2.859484	3208.793937	0.008501	0.009435
RS	69	2.218659	2.859484	3243.642169	0.008593	0.009540
RS	70	2.326738	2.915874	3211.458274	0.008508	0.009484
RS	71	2.439855	2.915874	3238.088346	0.008578	0.009567
RS	72	2.558245	2.962048	3209.496625	0.008503	0.009522
RS	73	2.682153	2.962048	3226.760961	0.008548	0.009580
RS	74	2.811837	2.996837	3201.279926	0.008481	0.009547
RS	75	2.947566	2.996837	3207.879918	0.008498	0.009577
RS	76	3.089621	3.019241	3184.732869	0.008437	0.009552
RS	77	3.238298	3.019241	3179.223999	0.008422	0.009550
RS	78	3.393906	3.028511	3157.271308	0.008364	0.009530
RS	79	3.556767	3.028511	3138.087207	0.008313	0.009491
RS	80	3.727219	3.024200	3115.788263	0.008254	0.009471
RS	81	3.905616	3.024200	3081.292615	0.008163	0.009392
RS	82	4.092329	3.006278	3056.630573	0.008098	0.009365
RS	83	4.287745	3.006278	3005.213630	0.007961	0.009240
RS	84	4.492270	2.975264	2975.632696	0.007883	0.009198
RS	85	4.706329	2.975264	2905.873217	0.007698	0.009021
RS	86	4.930365	2.932255	2868.396401	0.007599	0.008955
RS	87	5.164845	2.932255	2779.297685	0.007363	0.008722
RS	88	5.410254	2.878940	2730.749926	0.007234	0.008618
RS	89	5.667102	2.878940	2622.055048	0.006946	0.008325
RS	90	5.935923	2.817591	2559.443613	0.006780	0.008173
RS	91	6.217274	2.817591	2432.012705	0.006443	0.007819
RS	92	6.511740	2.750969	2353.118145	0.006234	0.007609
RS	93	6.819932	2.750969	2209.306330	0.005853	0.007195
RS	94	7.142489	2.682118	2113.444935	0.005599	0.006921
RS	95	7.480082	2.682118	1957.361669	0.005185	0.006457
RS	96	7.833411	2.614072	1846.102995	0.004891	0.006122
RS	97	8.203209	2.614072	1683.596799	0.004460	0.005623
RS	98	8.590245	2.549502	1561.143603	0.004136	0.005239
RS	99	8.995322	2.549502	1399.371916	0.003707	0.004728
RS	100	9.419280	2.490297	1272.310839	0.003371	0.004317
RS	101	9.863000	2.490297	1118.859728	0.002964	0.003819
RS	102	10.327404	2.459818	986.837005	0.002614	0.003381
RS	103	10.813454	2.459818	851.300262	0.002255	0.002931
RS	104	11.322161	2.437794	733.619456	0.001943	0.002535
RS	105	11.854580	2.437794	619.959842	0.001642	0.002147
RS	106	12.411816	2.416583	522.692035	0.001385	0.001816
RS	107	12.995027	2.416583	431.784084	0.001144	0.001506
RS	108	13.605423	2.403007	354.479288	0.000939	0.001239
RS	109	14.244271	2.403007	285.795611	0.000757	0.001002
RS	110	14.912897	2.397284	228.076809	0.000604	0.000801
RS	111	15.612690	2.397284	179.194287	0.000475	0.000631
RS	112	16.345103	2.398375	138.847764	0.000368	0.000490
RS	113	17.111655	2.398375	106.132502	0.000281	0.000375
RS	114	17.913938	2.405142	79.746538	0.000211	0.000282
RS	115	18.753619	2.405142	59.197837	0.000157	0.000210
RS	116	19.632438	2.416617	43.070284	0.000114	0.000153
RS	117	20.552223	2.416617	30.988030	0.000082	0.000110
RS	118	21.514881	2.431875	21.794141	0.000058	0.000078
RS	119	22.522411	2.431875	15.164158	0.000040	0.000054
RS	120	23.576904	2.450070	10.289247	0.000027	0.000037
RS	121	24.680551	2.450070	6.906389	0.000018	0.000025
RS	122	25.835642	2.471227	4.509583	0.000012	0.000016
RS	123	27.044575	2.471227	2.912454	0.000008	0.000010
RS	124	28.309859	2.497510	1.823989	0.000005	0.000007
RS	125	29.634123	2.497510	1.130850	0.000003	0.000004
RS	126	31.020113	2.606110	0.662757	0.000002	0.000002
RS	127	32.470709	2.606110	0.928852	0.000002	0.000003
PA	64*2 0.266522616 0.043512618 32.470708729 3.046139236 0.631457830 0.314219448 0.259409455 0.269775164 0.313283695 0.377293347 0.450256259 0.526782758 0.609005251 0.692313842 0.768325861 0.833720655 0.888657742 0.937081840 0.988256478 1.051981912 1.132415152 1.227836353 1.333922998 1.446986401 1.564866496 1.685728258 1.807954340 1.929831609 2.049307656 2.164176390 2.272692789 2.374106329 2.468936957 2.558154208 2.642386446 2.721402280 2.794203561 2.859483572 2.915873786 2.962048377 2.996837150 3.019241381 3.028510941 3.024200402 3.006278152 2.975263945 2.932254568 2.878939787 2.817590713 2.750968861 2.682117690 2.614072055 2.549502127 2.490297145 2.459818047 2.437793937 2.416583444 2.403007021 2.397283749 2.398375192 2.405142361 2.416616807 2.431874696 2.450070332 2.471227246 2.497509577 2.606109863
//
IT	9807
RD	5
LK	-2554718.509363
QD	-1205.549418 -> -831.041247
RI	0.0214935537
TR	0.263165	0.041150
MT	33.854725
MM	C_pi: 1.583641, n_recomb: 366473.017381
RS	0	0.000000	4.877232	341.542491	0.000932	0.000035
RS	1	0.004696	4.877232	357.263044	0.000975	0.000228
RS	2	0.009612	0.786589	2310.721701	0.006305	0.001919
RS	3	0.014759	0.786589	2403.337018	0.006558	0.002975
RS	4	0.020147	0.341410	5730.504146	0.015637	0.008342
RS	5	0.025789	0.341410	5899.677220	0.016099	0.010858
RS	6	0.031695	0.264452	7814.656460	0.021324	0.015376
RS	7	0.037879	0.264452	7989.173616	0.021800	0.016779
RS	8	0.044353	0.267819	8057.178804	0.021986	0.017378
RS	9	0.051132	0.267819	8221.002398	0.022433	0.018444
RS	10	0.058228	0.308478	7287.004811	0.019884	0.016613
RS	11	0.065658	0.308478	7444.587824	0.020314	0.017202
RS	12	0.073436	0.372342	6308.039280	0.017213	0.014669
RS	13	0.081580	0.372342	6459.159943	0.017625	0.014966
RS	14	0.090106	0.447000	5514.500857	0.015047	0.012767
RS	15	0.099033	0.447000	5657.703838	0.015438	0.013049
RS	16	0.108379	0.525752	4938.520782	0.013476	0.011479
RS	17	0.118163	0.525752	5073.910775	0.013845	0.011872
RS	18	0.128407	0.611447	4484.829540	0.012238	0.010609
RS	19	0.139133	0.611447	4612.921301	0.012587	0.010905
RS	20	0.150361	0.699925	4146.465410	0.011315	0.009825
RS	21	0.162117	0.699925	4268.235554	0.011647	0.010076
RS	22	0.174425	0.780343	3941.397394	0.010755	0.009352
RS	23	0.187311	0.780343	4058.415629	0.011074	0.009684
RS	24	0.200802	0.847467	3847.659435	0.010499	0.009278
RS	25	0.214926	0.847467	3961.374450	0.010809	0.009682
RS	26	0.229714	0.900592	3836.908125	0.010470	0.009516
RS	27	0.245196	0.900592	3948.298063	0.010774	0.010015
RS	28	0.261405	0.943624	3876.159926	0.010577	0.010042
RS	29	0.278375	0.943624	3985.576997	0.010875	0.010649
RS	30	0.296142	0.987820	3913.131218	0.010678	0.010712
RS	31	0.314743	0.987820	4020.243756	0.010970	0.011333
RS	32	0.334217	1.046228	3898.486832	0.010638	0.011205
RS	33	0.354606	1.046228	4002.652388	0.010922	0.011715
RS	34	0.375953	1.125025	3821.111147	0.010427	0.011307
RS	35	0.398301	1.125025	3921.855071	0.010702	0.011683
RS	36	0.421700	1.222422	3704.288460	0.010108	0.011089
RS	37	0.446196	1.222422	3801.442211	0.010373	0.011382
RS	38	0.471844	1.332910	3577.655234	0.009762	0.010740
RS	39	0.498695	1.332910	3671.270092	0.010018	0.011005
RS	40	0.526807	1.451673	3458.979757	0.009439	0.010393
RS	41	0.556239	1.451673	3549.206299	0.009685	0.010643
RS	42	0.587054	1.576041	3354.163955	0.009153	0.010074
RS	43	0.619315	1.576041	3441.169249	0.009390	0.010310
RS	44	0.653091	1.703740	3265.443964	0.008910	0.009795
RS	45	0.688453	1.703740	3349.380832	0.009140	0.010024
RS	46	0.725475	1.832800	3193.032563	0.008713	0.009565
RS	47	0.764236	1.832800	3274.018455	0.008934	0.009786
RS	48	0.804817	1.961229	3136.525370	0.008559	0.009378
RS	49	0.847303	1.961229	3214.628021	0.008772	0.009591
RS	50	0.891785	2.086527	3095.929643	0.008448	0.009236
RS	51	0.938355	2.086527	3171.153612	0.008653	0.009445
RS	52	0.987112	2.205917	3071.270733	0.008381	0.009148
RS	53	1.038158	2.205917	3143.537113	0.008578	0.009360
RS	54	1.091601	2.317276	3061.484964	0.008354	0.009123
RS	55	1.147553	2.317276	3130.608026	0.008543	0.009341
RS	56	1.206133	2.420073	3063.633476	0.008360	0.009158
RS	57	1.267464	2.420073	3129.308004	0.008539	0.009379
RS	58	1.331674	2.515696	3072.942250	0.008385	0.009234
RS	59	1.398900	2.515696	3134.754975	0.008554	0.009450
RS	60	1.469282	2.606252	3084.495658	0.008417	0.009325
RS	61	1.542968	2.606252	3141.953565	0.008573	0.009525
RS	62	1.620115	2.693270	3094.624042	0.008444	0.009409
RS	63	1.700885	2.693270	3147.178169	0.008588	0.009588
RS	64	1.785447	2.776922	3101.497288	0.008463	0.009475
RS	65	1.873979	2.776922	3148.544577	0.008591	0.009631
RS	66	1.966669	2.856292	3104.479547	0.008471	0.009522
RS	67	2.063711	2.856292	3145.348308	0.008583	0.009654
RS	68	2.165310	2.929928	3103.314250	0.008468	0.009552
RS	69	2.271680	2.929928	3137.245208	0.008561	0.009659
RS	70	2.383044	2.996250	3097.591511	0.008452	0.009566
RS	71	2.499637	2.996250	3123.722339	0.008524	0.009647
RS	72	2.621705	3.053595	3086.690987	0.008423	0.009564
RS	73	2.749505	3.053595	3104.040788	0.008470	0.009617
RS	74	2.883306	3.100388	3069.601677	0.008376	0.009543
RS	75	3.023389	3.100388	3077.062530	0.008396	0.009565
RS	76	3.170050	3.135102	3044.974082	0.008309	0.009499
RS	77	3.323598	3.135102	3041.306115	0.008299	0.009487
RS	78	3.484356	3.156314	3011.073309	0.008216	0.009428
RS	79	3.652662	3.156314	2994.909713	0.008172	0.009379
RS	80	3.828872	3.162868	2965.657826	0.008092	0.009324
RS	81	4.013355	3.162868	2935.532126	0.008010	0.009235
RS	82	4.206501	3.154024	2905.899098	0.007929	0.009178
RS	83	4.408716	3.154024	2860.308319	0.007805	0.009045
RS	84	4.620427	3.129717	2828.283328	0.007718	0.008982
RS	85	4.842078	3.129717	2765.813043	0.007547	0.008800
RS	86	5.074137	3.090655	2728.774491	0.007446	0.008721
RS	87	5.317093	3.090655	2648.298566	0.007226	0.008487
RS	88	5.571457	3.038375	2603.168184	0.007103	0.008381
RS	89	5.837765	3.038375	2504.136211	0.006833	0.008092
RS	90	6.116577	2.975304	2447.657009	0.006679	0.007946
RS	91	6.408482	2.975304	2330.471479	0.006359	0.007599
RS	92	6.714093	2.904637	2259.794943	0.006166	0.007404
RS	93	7.034054	2.904637	2126.226073	0.005802	0.007001
RS	94	7.369039	2.830065	2039.738806	0.005566	0.006748
RS	95	7.719754	2.830065	1893.264777	0.005166	0.006297
RS	96	8.086936	2.755369	1791.470444	0.004888	0.005985
RS	97	8.471361	2.755369	1637.374019	0.004468	0.005499
RS	98	8.873836	2.683941	1523.493205	0.004157	0.005137
RS	99	9.295209	2.683941	1368.543285	0.003734	0.004639
RS	100	9.736369	2.618235	1248.482557	0.003407	0.004247
RS	101	10.198244	2.618235	1100.120876	0.003002	0.003759
RS	102	10.681806	2.583051	973.367447	0.002656	0.003336
RS	103	11.188074	2.583051	841.223633	0.002295	0.002895
RS	104	11.718115	2.557975	726.772555	0.001983	0.002508
RS	105	12.273044	2.557975	615.213387	0.001679	0.002127
RS	106	12.854030	2.534945	519.707834	0.001418	0.001802
RS	107	13.462297	2.534945	430.010791	0.001173	0.001495
RS	108	14.099126	2.519791	353.698709	0.000965	0.001232
RS	109	14.765857	2.519791	285.587873	0.000779	0.000997
RS	110	15.463895	2.513440	228.267980	0.000623	0.000798
RS	111	16.194710	2.513440	179.589663	0.000490	0.000629
RS	112	16.959841	2.514728	139.330939	0.000380	0.000489
RS	113	17.760900	2.514728	106.638514	0.000291	0.000375
RS	114	18.599573	2.522360	80.210373	0.000219	0.000282
RS	115	19.477626	2.522360	59.615206	0.000163	0.000210
RS	116	20.396909	2.535243	43.411947	0.000118	0.000153
RS	117	21.359358	2.535243	31.271237	0.000085	0.000110
RS	118	22.367000	2.552328	22.010209	0.000060	0.000078
RS	119	23.421956	2.552328	15.332713	0.000042	0.000054
RS	120	24.526448	2.572684	10.410916	0.000028	0.000037
RS	121	25.682803	2.572684	6.996461	0.000019	0.000025
RS	122	26.893455	2.596241	4.571548	0.000012	0.000016
RS	123	28.160954	2.596241	2.956085	0.000008	0.000010
RS	124	29.487970	2.625188	1.852633	0.000005	0.000007
RS	125	30.877297	2.625188	1.150026	0.000003	0.000004
RS	126	32.331861	2.739581	0.674684	0.000002	0.000002
RS	127	33.854725	2.739581	0.947188	0.000003	0.000003
PA	64*2 0.263164557 0.041149786 33.854724629 4.877231715 0.786589481 0.341409671 0.264451802 0.267819211 0.308478269 0.372342293 0.446999706 0.525752378 0.611446904 0.699925111 0.780342676 0.847467104 0.900592098 0.943623511 0.987820113 1.046228284 1.125025018 1.222421852 1.332909748 1.451672724 1.576041385 1.703740209 1.832800057 1.961229360 2.086526718 2.205917097 2.317276387 2.420072579 2.515696199 2.606251828 2.693269803 2.776921610 2.856292473 2.929927850 2.996249854 3.053595450 3.100388446 3.135101590 3.156314370 3.162868038 3.154023791 3.129716762 3.090654749 3.038375091 2.975303898 2.904636786 2.830064703 2.755368800 2.683941234 2.618234755 2.583051043 2.557975326 2.534944815 2.519791200 2.513440132 2.514728414 2.522359752 2.535242543 2.552328130 2.572684427 2.596240835 2.625188031 2.739581140
//
IT	9479
RD	6
LK	-2554030.604381
QD	-1025.627516 -> -752.736531
RI	0.0200423343
TR	0.261068	0.039282
MT	34.883240
MM	C_pi: 1.607939, n_recomb: 355555.600834
RS	0	0.000000	7.143512	227.681397	0.000640	0.000024
RS	1	0.004720	7.143512	238.289778	0.000670	0.000160
RS	2	0.009663	0.944279	1882.133939	0.005294	0.001664
RS	3	0.014839	0.944279	1960.149841	0.005513	0.002491
RS	4	0.020260	0.366579	5232.317718	0.014716	0.007871
RS	5	0.025937	0.366579	5393.748101	0.015170	0.010170
RS	6	0.031881	0.269012	7547.938062	0.021229	0.015311
RS	7	0.038106	0.269012	7720.173206	0.021713	0.016568
RS	8	0.044625	0.266664	7956.124811	0.022377	0.017507
RS	9	0.051451	0.266664	8117.314592	0.022830	0.018525
RS	10	0.058600	0.305045	7243.567033	0.020373	0.016809
RS	11	0.066086	0.305045	7398.428397	0.020808	0.017407
RS	12	0.073926	0.368954	6254.818026	0.017592	0.014822
RS	13	0.082136	0.368954	6403.625074	0.018010	0.015136
RS	14	0.090733	0.445291	5437.599969	0.015293	0.012845
RS	15	0.099736	0.445291	5578.647967	0.015690	0.013136
RS	16	0.109164	0.526089	4847.873202	0.013635	0.011504
RS	17	0.119037	0.526089	4981.104658	0.014009	0.011918
RS	18	0.129376	0.614968	4380.880918	0.012321	0.010610
RS	19	0.140202	0.614968	4506.715327	0.012675	0.010929
RS	20	0.151540	0.708632	4025.111079	0.011321	0.009788
RS	21	0.163414	0.708632	4144.419545	0.011656	0.010039
RS	22	0.175847	0.793847	3809.903730	0.010715	0.009274
RS	23	0.188868	0.793847	3924.341598	0.011037	0.009601
RS	24	0.202503	0.863198	3717.234458	0.010455	0.009189
RS	25	0.216782	0.863198	3828.436743	0.010767	0.009585
RS	26	0.231734	0.914964	3718.863316	0.010459	0.009443
RS	27	0.247393	0.914964	3827.977261	0.010766	0.009932
RS	28	0.263790	0.952821	3782.076606	0.010637	0.010018
RS	29	0.280962	0.952821	3889.545642	0.010939	0.010624
RS	30	0.298944	0.989942	3848.205543	0.010823	0.010772
RS	31	0.317775	0.989942	3953.633849	0.011120	0.011407
RS	32	0.337495	1.042718	3854.910934	0.010842	0.011348
RS	33	0.358145	1.042718	3957.495763	0.011130	0.011877
RS	34	0.379770	1.119403	3783.745232	0.010642	0.011484
RS	35	0.402416	1.119403	3882.896460	0.010921	0.011874
RS	36	0.426131	1.218146	3661.430780	0.010298	0.011253
RS	37	0.450966	1.218146	3756.937022	0.010566	0.011557
RS	38	0.476972	1.332162	3524.970454	0.009914	0.010873
RS	39	0.504206	1.332162	3616.878808	0.010172	0.011150
RS	40	0.532726	1.455427	3396.815866	0.009554	0.010497
RS	41	0.562592	1.455427	3485.289222	0.009802	0.010761
RS	42	0.593867	1.584786	3284.010115	0.009236	0.010157
RS	43	0.626619	1.584786	3369.232207	0.009476	0.010406
RS	44	0.660917	1.717454	3189.344140	0.008970	0.009862
RS	45	0.696834	1.717454	3271.487119	0.009201	0.010105
RS	46	0.734446	1.851139	3112.927634	0.008755	0.009624
RS	47	0.773833	1.851139	3192.127110	0.008978	0.009858
RS	48	0.815080	1.983584	3054.120268	0.008590	0.009434
RS	49	0.858273	1.983584	3130.459051	0.008804	0.009658
RS	50	0.903505	2.111814	3012.998320	0.008474	0.009292
RS	51	0.950873	2.111814	3086.491654	0.008681	0.009512
RS	52	1.000476	2.232420	2989.831715	0.008409	0.009212
RS	53	1.052420	2.232420	3060.402876	0.008607	0.009435
RS	54	1.106817	2.342859	2983.546088	0.008391	0.009202
RS	55	1.163781	2.342859	3050.996785	0.008581	0.009433
RS	56	1.223433	2.442824	2990.561755	0.008411	0.009260
RS	57	1.285902	2.442824	3054.556839	0.008591	0.009494
RS	58	1.351319	2.534707	3004.801782	0.008451	0.009361
RS	59	1.419824	2.534707	3064.888611	0.008620	0.009589
RS	60	1.491562	2.621871	3019.970232	0.008494	0.009473
RS	61	1.566687	2.621871	3075.623302	0.008650	0.009685
RS	62	1.645358	2.706878	3031.429184	0.008526	0.009570
RS	63	1.727742	2.706878	3082.089442	0.008668	0.009759
RS	64	1.814014	2.790430	3037.033069	0.008542	0.009638
RS	65	1.904359	2.790430	3082.116524	0.008668	0.009802
RS	66	1.998969	2.871808	3036.245486	0.008539	0.009678
RS	67	2.098044	2.871808	3075.130221	0.008649	0.009816
RS	68	2.201796	2.949605	3029.081578	0.008519	0.009692
RS	69	2.310445	2.949605	3061.090028	0.008609	0.009803
RS	70	2.424222	3.022207	3015.493014	0.008481	0.009682
RS	71	2.543370	3.022207	3039.878102	0.008550	0.009764
RS	72	2.668142	3.087836	2995.294032	0.008424	0.009647
RS	73	2.798803	3.087836	3011.224848	0.008469	0.009699
RS	74	2.935632	3.144687	2968.008814	0.008348	0.009588
RS	75	3.078920	3.144687	2974.561107	0.008366	0.009606
RS	76	3.228970	3.190815	2932.975910	0.008249	0.009501
RS	77	3.386104	3.190815	2929.120284	0.008238	0.009483
RS	78	3.550654	3.224186	2889.292103	0.008126	0.009384
RS	79	3.722972	3.224186	2873.885560	0.008083	0.009329
RS	80	3.903423	3.242856	2835.651758	0.007975	0.009234
RS	81	4.092392	3.242856	2807.443642	0.007896	0.009139
RS	82	4.290281	3.245242	2770.154307	0.007791	0.009048
RS	83	4.497510	3.245242	2727.822943	0.007672	0.008910
RS	84	4.714521	3.230475	2690.126204	0.007566	0.008818
RS	85	4.941775	3.230475	2632.370425	0.007404	0.008634
RS	86	5.179756	3.198633	2592.153063	0.007290	0.008533
RS	87	5.428970	3.198633	2517.857053	0.007081	0.008300
RS	88	5.689948	3.150840	2472.357199	0.006954	0.008182
RS	89	5.963244	3.150840	2380.842477	0.006696	0.007896
RS	90	6.249440	3.089447	2326.817251	0.006544	0.007748
RS	91	6.549146	3.089447	2218.201366	0.006239	0.007409
RS	92	6.862997	3.017922	2152.466066	0.006054	0.007219
RS	93	7.191664	3.017922	2028.087940	0.005704	0.006827
RS	94	7.535844	2.940495	1948.384976	0.005480	0.006585
RS	95	7.896269	2.940495	1811.190276	0.005094	0.006147
RS	96	8.273708	2.861642	1717.166474	0.004830	0.005850
RS	97	8.668962	2.861642	1571.885196	0.004421	0.005378
RS	98	9.082873	2.785468	1465.856360	0.004123	0.005033
RS	99	9.516322	2.785468	1318.782252	0.003709	0.004547
RS	100	9.970230	2.715026	1205.891100	0.003392	0.004171
RS	101	10.445563	2.715026	1064.149419	0.002993	0.003694
RS	102	10.943333	2.676313	943.657785	0.002654	0.003285
RS	103	11.464599	2.676313	816.651316	0.002297	0.002852
RS	104	12.010469	2.648333	706.985276	0.001988	0.002475
RS	105	12.582105	2.648333	599.189249	0.001685	0.002103
RS	106	13.180724	2.624209	506.833403	0.001425	0.001781
RS	107	13.807599	2.624209	419.855746	0.001181	0.001479
RS	108	14.464063	2.607786	345.837944	0.000973	0.001220
RS	109	15.151513	2.607786	279.545740	0.000786	0.000988
RS	110	15.871413	2.600912	223.700491	0.000629	0.000792
RS	111	16.625293	2.600912	176.174688	0.000495	0.000624
RS	112	17.414757	2.602326	136.812258	0.000385	0.000486
RS	113	18.241486	2.602326	104.811110	0.000295	0.000372
RS	114	19.107237	2.610618	78.898165	0.000222	0.000281
RS	115	20.013854	2.610618	58.694102	0.000165	0.000209
RS	116	20.963265	2.624575	42.770180	0.000120	0.000152
RS	117	21.957490	2.624575	30.836953	0.000087	0.000110
RS	118	22.998644	2.643076	21.717595	0.000061	0.000078
RS	119	24.088942	2.643076	15.142694	0.000043	0.000054
RS	120	25.230704	2.665103	10.287702	0.000029	0.000037
RS	121	26.426360	2.665103	6.920116	0.000019	0.000025
RS	122	27.678453	2.690536	4.524205	0.000013	0.000016
RS	123	28.989647	2.690536	2.928296	0.000008	0.000010
RS	124	30.362732	2.721399	1.836393	0.000005	0.000007
RS	125	31.800628	2.721399	1.141038	0.000003	0.000004
RS	126	33.306396	2.837888	0.670355	0.000002	0.000002
RS	127	34.883240	2.837888	0.941449	0.000003	0.000003
PA	64*2 0.261068303 0.039282463 34.883239594 7.143512022 0.944278552 0.366579036 0.269011594 0.266663726 0.305045097 0.368953993 0.445290701 0.526089316 0.614967644 0.708631989 0.793846798 0.863198057 0.914964454 0.952820586 0.989941629 1.042718161 1.119402983 1.218145726 1.332162305 1.455427279 1.584786014 1.717453633 1.851138964 1.983584070 2.111813947 2.232419843 2.342858502 2.442824459 2.534707102 2.621870807 2.706877728 2.790430481 2.871808222 2.949604585 3.022206898 3.087836340 3.144686637 3.190814751 3.224186014 3.242855502 3.245241715 3.230475294 3.198632660 3.150840427 3.089446840 3.017921876 2.940495352 2.861641861 2.785467999 2.715026263 2.676312503 2.648333493 2.624209019 2.607786457 2.600911576 2.602326232 2.610617903 2.624575259 2.643075865 2.665102980 2.690535608 2.721399456 2.837888169
//
IT	9425
RD	7
LK	-2553514.897795
QD	-925.332252 -> -704.277311
RI	0.0192328813
TR	0.259829	0.037747
MT	35.655040
MM	C_pi: 1.622201, n_recomb: 345009.159036
RS	0	0.000000	9.744009	162.750056	0.000472	0.000017
RS	1	0.004738	9.744009	170.392209	0.000494	0.000119
RS	2	0.009701	1.095482	1583.391657	0.004589	0.001480
RS	3	0.014899	1.095482	1650.545719	0.004784	0.002153
RS	4	0.020343	0.388808	4823.787226	0.013982	0.007493
RS	5	0.026045	0.388808	4977.615234	0.014427	0.009623
RS	6	0.032017	0.272478	7299.020776	0.021156	0.015269
RS	7	0.038272	0.272478	7468.214860	0.021646	0.016410
RS	8	0.044824	0.265482	7831.437600	0.022699	0.017617
RS	9	0.051686	0.265482	7989.394494	0.023157	0.018593
RS	10	0.058873	0.301924	7170.033263	0.020782	0.016976
RS	11	0.066401	0.301924	7321.597185	0.021221	0.017583
RS	12	0.074285	0.365846	6177.332358	0.017905	0.014952
RS	13	0.082543	0.365846	6323.257238	0.018328	0.015281
RS	14	0.091192	0.443626	5343.545492	0.015488	0.012908
RS	15	0.100251	0.443626	5481.918058	0.015889	0.013209
RS	16	0.109740	0.526073	4746.129726	0.013757	0.011526
RS	17	0.119677	0.526073	4876.744403	0.014135	0.011958
RS	18	0.130086	0.617651	4270.653600	0.012378	0.010614
RS	19	0.140988	0.617651	4393.837481	0.012735	0.010953
RS	20	0.152406	0.716309	3899.837246	0.011304	0.009755
RS	21	0.164366	0.716309	4016.328915	0.011641	0.010006
RS	22	0.176892	0.806529	3674.422650	0.010650	0.009198
RS	23	0.190012	0.806529	3785.927801	0.010973	0.009521
RS	24	0.203753	0.878549	3580.872502	0.010379	0.009099
RS	25	0.218145	0.878549	3689.193675	0.010693	0.009487
RS	26	0.233220	0.929463	3591.548553	0.010410	0.009365
RS	27	0.249008	0.929463	3698.001575	0.010719	0.009842
RS	28	0.265545	0.962507	3675.086983	0.010652	0.009984
RS	29	0.282865	0.962507	3780.224048	0.010957	0.010586
RS	30	0.301006	0.992713	3767.951524	0.010921	0.010818
RS	31	0.320006	0.992713	3871.329755	0.011221	0.011461
RS	32	0.339907	1.039902	3795.395588	0.011001	0.011470
RS	33	0.360750	1.039902	3896.057208	0.011293	0.012010
RS	34	0.382581	1.114467	3730.983030	0.010814	0.011636
RS	35	0.405447	1.114467	3828.228598	0.011096	0.012033
RS	36	0.429396	1.214484	3604.338896	0.010447	0.011388
RS	37	0.454480	1.214484	3697.921530	0.010718	0.011697
RS	38	0.480752	1.331827	3459.716468	0.010028	0.010974
RS	39	0.508269	1.331827	3549.681072	0.010289	0.011257
RS	40	0.537090	1.459258	3323.974183	0.009634	0.010570
RS	41	0.567276	1.459258	3410.493684	0.009885	0.010842
RS	42	0.598893	1.593086	3205.222429	0.009290	0.010208
RS	43	0.632008	1.593086	3288.494537	0.009532	0.010464
RS	44	0.666692	1.730098	3106.493482	0.009004	0.009899
RS	45	0.703019	1.730098	3186.706036	0.009237	0.010148
RS	46	0.741067	1.867635	3027.827875	0.008776	0.009653
RS	47	0.780919	1.867635	3105.131698	0.009000	0.009893
RS	48	0.822658	2.003205	2968.275097	0.008603	0.009459
RS	49	0.866375	2.003205	3042.765174	0.008819	0.009688
RS	50	0.912164	2.133315	2928.033543	0.008487	0.009318
RS	51	0.960122	2.133315	2999.733259	0.008695	0.009542
RS	52	1.010353	2.253846	2907.703701	0.008428	0.009245
RS	53	1.062963	2.253846	2976.535717	0.008627	0.009473
RS	54	1.118066	2.361734	2906.342044	0.008424	0.009252
RS	55	1.175781	2.361734	2972.090838	0.008615	0.009488
RS	56	1.236229	2.456877	2919.824296	0.008463	0.009335
RS	57	1.299542	2.456877	2982.116109	0.008644	0.009575
RS	58	1.365855	2.542694	2940.824814	0.008524	0.009463
RS	59	1.435310	2.542694	2999.154018	0.008693	0.009698
RS	60	1.508056	2.623851	2961.654409	0.008584	0.009600
RS	61	1.584248	2.623851	3015.445450	0.008740	0.009819
RS	62	1.664051	2.703955	2976.658575	0.008628	0.009715
RS	63	1.747635	2.703955	3025.322348	0.008769	0.009911
RS	64	1.835179	2.784278	2983.270090	0.008647	0.009794
RS	65	1.926871	2.784278	3026.220602	0.008771	0.009963
RS	66	2.022908	2.864337	2980.954662	0.008640	0.009834
RS	67	2.123495	2.864337	3017.597614	0.008746	0.009977
RS	68	2.228848	2.942887	2969.866775	0.008608	0.009840
RS	69	2.339193	2.942887	2999.584092	0.008694	0.009954
RS	70	2.454767	3.018437	2950.184628	0.008551	0.009813
RS	71	2.575816	3.018437	2972.323318	0.008615	0.009896
RS	72	2.702601	3.089285	2922.023098	0.008469	0.009753
RS	73	2.835393	3.089285	2935.883687	0.008510	0.009804
RS	74	2.974478	3.153612	2885.315563	0.008363	0.009661
RS	75	3.120152	3.153612	2890.143616	0.008377	0.009677
RS	76	3.272728	3.209243	2840.004591	0.008232	0.009535
RS	77	3.432534	3.209243	2834.973185	0.008217	0.009514
RS	78	3.599912	3.253643	2785.988353	0.008075	0.009375
RS	79	3.775220	3.253643	2770.176827	0.008029	0.009315
RS	80	3.958835	3.284148	2722.869225	0.007892	0.009182
RS	81	4.151150	3.284148	2695.252078	0.007812	0.009082
RS	82	4.352577	3.298301	2649.696439	0.007680	0.008955
RS	83	4.563548	3.298301	2609.156734	0.007563	0.008813
RS	84	4.784516	3.294322	2564.685422	0.007434	0.008689
RS	85	5.015953	3.294322	2510.078529	0.007275	0.008503
RS	86	5.258356	3.271465	2465.164731	0.007145	0.008377
RS	87	5.512244	3.271465	2395.450156	0.006943	0.008145
RS	88	5.778162	3.230229	2347.755605	0.006805	0.008010
RS	89	6.056680	3.230229	2262.214258	0.006557	0.007728
RS	90	6.348395	3.172701	2208.642187	0.006402	0.007572
RS	91	6.653931	3.172701	2107.212977	0.006108	0.007240
RS	92	6.973944	3.102435	2044.443923	0.005926	0.007049
RS	93	7.309121	3.102435	1928.141131	0.005589	0.006667
RS	94	7.660178	3.024102	1853.458298	0.005372	0.006432
RS	95	8.027869	3.024102	1724.785060	0.004999	0.006006
RS	96	8.412982	2.942805	1637.154144	0.004745	0.005720
RS	97	8.816342	2.942805	1500.336196	0.004349	0.005261
RS	98	9.238814	2.863344	1401.276404	0.004062	0.004929
RS	99	9.681304	2.863344	1262.124125	0.003658	0.004455
RS	100	10.144760	2.789358	1156.039851	0.003351	0.004092
RS	101	10.630175	2.789358	1021.293793	0.002960	0.003627
RS	102	11.138590	2.747885	907.192340	0.002629	0.003230
RS	103	11.671094	2.747885	785.908449	0.002278	0.002806
RS	104	12.228830	2.717567	681.443633	0.001975	0.002438
RS	105	12.812992	2.717567	578.082787	0.001676	0.002073
RS	106	13.424832	2.692486	489.492545	0.001419	0.001757
RS	107	14.065663	2.692486	405.861618	0.001176	0.001460
RS	108	14.736858	2.675019	334.683495	0.000970	0.001206
RS	109	15.439854	2.675019	270.758689	0.000785	0.000977
RS	110	16.176160	2.667677	216.870475	0.000629	0.000783
RS	111	16.947354	2.667677	170.930905	0.000495	0.000618
RS	112	17.755088	2.669124	132.842797	0.000385	0.000481
RS	113	18.601094	2.669124	101.846464	0.000295	0.000369
RS	114	19.487185	2.677879	76.715978	0.000222	0.000278
RS	115	20.415261	2.677879	57.112199	0.000166	0.000207
RS	116	21.387311	2.692663	41.640388	0.000121	0.000151
RS	117	22.405418	2.692663	30.044097	0.000087	0.000109
RS	118	23.471765	2.712272	21.169725	0.000061	0.000077
RS	119	24.588637	2.712272	14.771581	0.000043	0.000054
RS	120	25.758429	2.735567	10.040524	0.000029	0.000037
RS	121	26.983648	2.735567	6.758976	0.000020	0.000025
RS	122	28.266920	2.762496	4.420968	0.000013	0.000016
RS	123	29.610995	2.762496	2.863768	0.000008	0.000010
RS	124	31.018755	2.794620	1.797053	0.000005	0.000007
RS	125	32.493217	2.794620	1.117452	0.000003	0.000004
RS	126	34.037542	2.910848	0.657527	0.000002	0.000002
RS	127	35.655040	2.910848	0.923068	0.000003	0.000003
PA	64*2 0.259828629 0.037746793 35.655039786 9.744009011 1.095481846 0.388807812 0.272478090 0.265481691 0.301924175 0.365846348 0.443626025 0.526073261 0.617651371 0.716309124 0.806529257 0.878549273 0.929463212 0.962507120 0.992713453 1.039901982 1.114466651 1.214484003 1.331826907 1.459258169 1.593086457 1.730098155 1.867634709 2.003204712 2.133315226 2.253846114 2.361734071 2.456876962 2.542693812 2.623851133 2.703955493 2.784277874 2.864336858 2.942887231 3.018436979 3.089285177 3.153611681 3.209243147 3.253642822 3.284148271 3.298300744 3.294322235 3.271465295 3.230229240 3.172701177 3.102434832 3.024102003 2.942804532 2.863343880 2.789358475 2.747884955 2.717566546 2.692486064 2.675019446 2.667677111 2.669124358 2.677879077 2.692662845 2.712272298 2.735567415 2.762496125 2.794620169 2.910847699
//
IT	8672
RD	8
LK	-2553089.804078
QD	-855.316111 -> -666.405003
RI	0.0188677347
TR	0.259006	0.036414
MT	36.288929
MM	C_pi: 1.630790, n_recomb: 334892.690461
RS	0	0.000000	12.589373	122.763407	0.000367	0.000013
RS	1	0.004753	12.589373	128.559646	0.000384	0.000093
RS	2	0.009731	1.234301	1370.534992	0.004092	0.001345
RS	3	0.014946	1.234301	1429.614324	0.004269	0.001912
RS	4	0.020409	0.408087	4488.423548	0.013403	0.007186
RS	5	0.026132	0.408087	4635.223543	0.013841	0.009184
RS	6	0.032127	0.274914	7074.482043	0.021125	0.015244
RS	7	0.038406	0.274914	7240.284850	0.021620	0.016290
RS	8	0.044984	0.264190	7698.338371	0.022987	0.017710
RS	9	0.051875	0.264190	7852.764245	0.023449	0.018648
RS	10	0.059093	0.298944	7081.849093	0.021147	0.017118
RS	11	0.066654	0.298944	7229.835367	0.021589	0.017733
RS	12	0.074575	0.362779	6089.502592	0.018183	0.015061
RS	13	0.082872	0.362779	6232.270773	0.018610	0.015404
RS	14	0.091563	0.441704	5244.599076	0.015661	0.012960
RS	15	0.100667	0.441704	5380.062766	0.016065	0.013271
RS	16	0.110204	0.525343	4644.059553	0.013867	0.011548
RS	17	0.120195	0.525343	4771.875163	0.014249	0.011998
RS	18	0.130660	0.619044	4163.776841	0.012433	0.010623
RS	19	0.141622	0.619044	4284.183159	0.012793	0.010981
RS	20	0.153106	0.722362	3779.611268	0.011286	0.009727
RS	21	0.165135	0.722362	3893.191436	0.011625	0.009980
RS	22	0.177736	0.817657	3543.740361	0.010582	0.009128
RS	23	0.190936	0.817657	3652.214462	0.010906	0.009449
RS	24	0.204763	0.892706	3447.465042	0.010294	0.009014
RS	25	0.219248	0.892706	3552.779199	0.010609	0.009396
RS	26	0.234421	0.943229	3464.151154	0.010344	0.009287
RS	27	0.250314	0.943229	3567.783665	0.010654	0.009755
RS	28	0.266964	0.971852	3564.391305	0.010643	0.009945
RS	29	0.284404	0.971852	3667.013891	0.010950	0.010544
RS	30	0.302674	0.995388	3681.082338	0.010992	0.010855
RS	31	0.321812	0.995388	3782.221269	0.011294	0.011504
RS	32	0.341859	1.037161	3727.773682	0.011131	0.011581
RS	33	0.362859	1.037161	3826.324583	0.011426	0.012130
RS	34	0.384857	1.109757	3669.668896	0.010958	0.011773
RS	35	0.407901	1.109757	3764.832308	0.011242	0.012175
RS	36	0.432040	1.211169	3538.916968	0.010567	0.011504
RS	37	0.457326	1.211169	3630.419467	0.010841	0.011816
RS	38	0.483814	1.331908	3386.815698	0.010113	0.011055
RS	39	0.511560	1.331908	3474.702144	0.010376	0.011343
RS	40	0.540626	1.463475	3244.498695	0.009688	0.010623
RS	41	0.571073	1.463475	3328.950889	0.009940	0.010900
RS	42	0.602967	1.601728	3120.771026	0.009319	0.010241
RS	43	0.636376	1.601728	3201.998206	0.009561	0.010501
RS	44	0.671374	1.743011	3018.855303	0.009014	0.009916
RS	45	0.708035	1.743011	3097.059295	0.009248	0.010170
RS	46	0.746438	1.884334	2938.614808	0.008775	0.009662
RS	47	0.786666	1.884334	3013.960466	0.009000	0.009906
RS	48	0.828807	2.023012	2878.746405	0.008596	0.009464
RS	49	0.872950	2.023012	2951.340588	0.008813	0.009695
RS	50	0.919191	2.154995	2839.619176	0.008479	0.009323
RS	51	0.967630	2.154995	2909.494561	0.008688	0.009548
RS	52	1.018371	2.275375	2822.237631	0.008427	0.009256
RS	53	1.071523	2.275375	2889.318792	0.008628	0.009484
RS	54	1.127202	2.380428	2825.959485	0.008438	0.009278
RS	55	1.185527	2.380428	2890.016328	0.008630	0.009516
RS	56	1.246624	2.470218	2846.227034	0.008499	0.009384
RS	57	1.310624	2.470218	2906.847638	0.008680	0.009628
RS	58	1.377667	2.549168	2874.605285	0.008584	0.009541
RS	59	1.447895	2.549168	2931.227156	0.008753	0.009779
RS	60	1.521462	2.623241	2902.078365	0.008666	0.009705
RS	61	1.598525	2.623241	2954.067343	0.008821	0.009928
RS	62	1.679250	2.697086	2921.951180	0.008725	0.009842
RS	63	1.763812	2.697086	2968.676195	0.008865	0.010040
RS	64	1.852393	2.772478	2931.227528	0.008753	0.009934
RS	65	1.945184	2.772478	2972.085239	0.008875	0.010106
RS	66	2.042385	2.849182	2929.277419	0.008747	0.009980
RS	67	2.144205	2.849182	2963.683495	0.008850	0.010125
RS	68	2.250865	2.926166	2916.273199	0.008708	0.009984
RS	69	2.362594	2.926166	2943.650063	0.008790	0.010100
RS	70	2.479633	3.002121	2892.519576	0.008637	0.009946
RS	71	2.602234	3.002121	2912.287922	0.008696	0.010031
RS	72	2.730663	3.075627	2858.235066	0.008535	0.009868
RS	73	2.865195	3.075627	2869.809391	0.008569	0.009919
RS	74	3.006121	3.145003	2813.659299	0.008402	0.009749
RS	75	3.153744	3.145003	2816.439103	0.008410	0.009763
RS	76	3.308384	3.208043	2759.224603	0.008239	0.009589
RS	77	3.470374	3.208043	2752.572871	0.008219	0.009565
RS	78	3.640062	3.261897	2695.540269	0.008049	0.009391
RS	79	3.817815	3.261897	2678.750470	0.007999	0.009327
RS	80	4.004016	3.303279	2623.090406	0.007833	0.009156
RS	81	4.199066	3.303279	2595.357658	0.007750	0.009052
RS	82	4.403386	3.328907	2541.845832	0.007590	0.008888
RS	83	4.617418	3.328907	2502.260999	0.007472	0.008743
RS	84	4.841621	3.336060	2450.913301	0.007319	0.008587
RS	85	5.076480	3.336060	2398.502661	0.007162	0.008399
RS	86	5.322501	3.323044	2348.408994	0.007012	0.008247
RS	87	5.580215	3.323044	2282.236356	0.006815	0.008015
RS	88	5.850177	3.289594	2231.512120	0.006663	0.007860
RS	89	6.132970	3.289594	2150.867157	0.006423	0.007582
RS	90	6.429202	3.237334	2096.665073	0.006261	0.007414
RS	91	6.739514	3.237334	2001.372613	0.005976	0.007088
RS	92	7.064573	3.169757	1940.347474	0.005794	0.006894
RS	93	7.405082	3.169757	1831.173252	0.005468	0.006521
RS	94	7.761774	3.091882	1760.283903	0.005256	0.006289
RS	95	8.135419	3.091882	1639.363158	0.004895	0.005874
RS	96	8.526821	3.009355	1557.045081	0.004649	0.005596
RS	97	8.936826	3.009355	1428.152794	0.004265	0.005149
RS	98	9.366316	2.927641	1335.239213	0.003987	0.004828
RS	99	9.816219	2.927641	1203.721496	0.003594	0.004365
RS	100	10.287505	2.850978	1103.923391	0.003296	0.004014
RS	101	10.781189	2.850978	976.117676	0.002915	0.003559
RS	102	11.298336	2.807351	868.196373	0.002592	0.003173
RS	103	11.840062	2.807351	752.757377	0.002248	0.002758
RS	104	12.407534	2.775154	653.513312	0.001951	0.002398
RS	105	13.001976	2.775154	554.814469	0.001657	0.002040
RS	106	13.624670	2.748841	470.259276	0.001404	0.001732
RS	107	14.276959	2.748841	390.193261	0.001165	0.001439
RS	108	14.960249	2.730809	322.013104	0.000962	0.001189
RS	109	15.676013	2.730809	260.688404	0.000778	0.000964
RS	110	16.425795	2.723062	208.963909	0.000624	0.000774
RS	111	17.211212	2.723062	164.805817	0.000492	0.000611
RS	112	18.033957	2.724539	128.163702	0.000383	0.000475
RS	113	18.895805	2.724539	98.319802	0.000294	0.000365
RS	114	19.798613	2.733695	74.098796	0.000221	0.000275
RS	115	20.744329	2.733695	55.197086	0.000165	0.000205
RS	116	21.734992	2.749173	40.262719	0.000120	0.000150
RS	117	22.772738	2.749173	29.067645	0.000087	0.000108
RS	118	23.859804	2.769710	20.490385	0.000061	0.000076
RS	119	24.998535	2.769710	14.306420	0.000043	0.000053
RS	120	26.191386	2.794086	9.728427	0.000029	0.000036
RS	121	27.440930	2.794086	6.553101	0.000020	0.000024
RS	122	28.749860	2.822225	4.288159	0.000013	0.000016
RS	123	30.121000	2.822225	2.779614	0.000008	0.000010
RS	124	31.557305	2.855398	1.745187	0.000005	0.000007
RS	125	33.061873	2.855398	1.085908	0.000003	0.000004
RS	126	34.637948	2.970032	0.640010	0.000002	0.000002
RS	127	36.288929	2.970032	0.897740	0.000003	0.000003
PA	64*2 0.259005743 0.036414322 36.288929224 12.589372854 1.234300731 0.408086610 0.274914494 0.264190458 0.298943736 0.362779183 0.441703573 0.525342782 0.619043858 0.722361617 0.817656784 0.892705585 0.943229085 0.971851529 0.995387952 1.037160846 1.109757215 1.211169171 1.331908195 1.463474890 1.601728153 1.743010665 1.884334446 2.023011790 2.154994730 2.275374856 2.380428369 2.470218348 2.549168300 2.623240572 2.697085855 2.772477746 2.849181694 2.926165771 3.002121041 3.075626724 3.145002659 3.208043402 3.261896577 3.303278575 3.328906504 3.336059860 3.323043688 3.289593685 3.237333659 3.169757375 3.091881969 3.009354523 2.927640884 2.850977948 2.807351322 2.775153530 2.748840579 2.730809394 2.723062062 2.724539357 2.733695466 2.749173049 2.769710395 2.794085661 2.822225011 2.855397753 2.970031860
//
IT	8740
RD	9
LK	-2552725.852954
QD	-801.209882 -> -637.690918
RI	0.0187729501
TR	0.258548	0.035250
MT	36.798218
MM	C_pi: 1.635261, n_recomb: 325352.847377
RS	0	0.000000	15.649696	96.259791	0.000296	0.000010
RS	1	0.004764	15.649696	100.822980	0.000310	0.000075
RS	2	0.009755	1.358237	1214.609090	0.003733	0.001243
RS	3	0.014984	1.358237	1267.588829	0.003896	0.001735
RS	4	0.020462	0.424941	4207.995347	0.012934	0.006927
RS	5	0.026201	0.424941	4348.386599	0.013365	0.008818
RS	6	0.032214	0.276652	6870.254285	0.021116	0.015222
RS	7	0.038512	0.276652	7032.538007	0.021615	0.016193
RS	8	0.045111	0.262945	7560.625706	0.023238	0.017779
RS	9	0.052025	0.262945	7711.437618	0.023702	0.018686
RS	10	0.059267	0.296192	6984.752033	0.021468	0.017234
RS	11	0.066855	0.296192	7129.081853	0.021912	0.017858
RS	12	0.074804	0.359827	5996.960891	0.018432	0.015153
RS	13	0.083132	0.359827	6136.477268	0.018861	0.015509
RS	14	0.091857	0.439595	5145.862806	0.015816	0.013004
RS	15	0.100997	0.439595	5278.346398	0.016223	0.013325
RS	16	0.110573	0.523953	4546.277402	0.013973	0.011570
RS	17	0.120605	0.523953	4671.262497	0.014358	0.012038
RS	18	0.131115	0.619171	4064.360091	0.012492	0.010638
RS	19	0.142125	0.619171	4182.004330	0.012854	0.011015
RS	20	0.153660	0.726716	3668.387479	0.011275	0.009707
RS	21	0.165745	0.726716	3779.103025	0.011615	0.009964
RS	22	0.178406	0.827014	3422.044870	0.010518	0.009066
RS	23	0.191669	0.827014	3527.534405	0.010842	0.009386
RS	24	0.205565	0.905302	3321.781265	0.010210	0.008934
RS	25	0.220122	0.905302	3424.110884	0.010524	0.009311
RS	26	0.235373	0.955808	3342.059414	0.010272	0.009211
RS	27	0.251351	0.955808	3442.858559	0.010582	0.009670
RS	28	0.268090	0.980326	3456.013183	0.010622	0.009906
RS	29	0.285626	0.980326	3556.079807	0.010930	0.010501
RS	30	0.303998	0.997370	3594.034373	0.011047	0.010888
RS	31	0.323245	0.997370	3692.877726	0.011350	0.011542
RS	32	0.343409	1.033845	3658.545424	0.011245	0.011686
RS	33	0.364534	1.033845	3754.922273	0.011541	0.012241
RS	34	0.386665	1.104567	3606.140312	0.011084	0.011901
RS	35	0.409850	1.104567	3699.160841	0.011370	0.012306
RS	36	0.434140	1.207401	3471.304626	0.010669	0.011610
RS	37	0.459587	1.207401	3560.678214	0.010944	0.011924
RS	38	0.486247	1.331502	3312.165887	0.010180	0.011126
RS	39	0.514176	1.331502	3397.939242	0.010444	0.011418
RS	40	0.543436	1.467109	3163.915011	0.009725	0.010667
RS	41	0.574091	1.467109	3246.277037	0.009978	0.010949
RS	42	0.606205	1.609671	3035.845908	0.009331	0.010264
RS	43	0.639850	1.609671	3115.015213	0.009574	0.010529
RS	44	0.675097	1.755139	2931.212989	0.009009	0.009925
RS	45	0.712024	1.755139	3007.403445	0.009244	0.010183
RS	46	0.750710	1.900249	2849.615317	0.008759	0.009662
RS	47	0.791239	1.900249	2923.004549	0.008984	0.009908
RS	48	0.833699	2.042154	2789.392406	0.008573	0.009459
RS	49	0.878181	2.042154	2860.099063	0.008791	0.009690
RS	50	0.924783	2.176270	2751.071036	0.008456	0.009316
RS	51	0.973605	2.176270	2819.138724	0.008665	0.009540
RS	52	1.024753	2.296779	2736.191075	0.008410	0.009253
RS	53	1.078338	2.296779	2801.550300	0.008611	0.009480
RS	54	1.134476	2.399225	2744.481139	0.008435	0.009289
RS	55	1.193288	2.399225	2806.892837	0.008627	0.009526
RS	56	1.254902	2.483710	2771.157967	0.008517	0.009417
RS	57	1.319451	2.483710	2830.176964	0.008699	0.009660
RS	58	1.387076	2.555674	2806.774328	0.008627	0.009600
RS	59	1.457922	2.555674	2861.783186	0.008796	0.009839
RS	60	1.532144	2.622335	2841.111866	0.008732	0.009791
RS	61	1.609902	2.622335	2891.415269	0.008887	0.010014
RS	62	1.691364	2.689339	2866.486075	0.008810	0.009950
RS	63	1.776707	2.689339	2911.404017	0.008948	0.010150
RS	64	1.866115	2.758903	2879.463502	0.008850	0.010058
RS	65	1.959784	2.758903	2918.364289	0.008970	0.010232
RS	66	2.057915	2.830979	2879.291032	0.008850	0.010114
RS	67	2.160721	2.830979	2911.585073	0.008949	0.010260
RS	68	2.268425	2.904734	2866.081629	0.008809	0.010120
RS	69	2.381260	2.904734	2891.213202	0.008886	0.010236
RS	70	2.499470	2.979148	2840.087301	0.008729	0.010077
RS	71	2.623313	2.979148	2857.532383	0.008783	0.010162
RS	72	2.753055	3.053129	2801.544966	0.008611	0.009986
RS	73	2.888978	3.053129	2810.812515	0.008639	0.010036
RS	74	3.031377	3.125345	2750.804259	0.008455	0.009845
RS	75	3.180561	3.125345	2751.432417	0.008457	0.009858
RS	76	3.336851	3.193713	2688.689066	0.008264	0.009656
RS	77	3.500587	3.193713	2680.217441	0.008238	0.009628
RS	78	3.672124	3.255243	2616.431037	0.008042	0.009422
RS	79	3.851833	3.255243	2598.356400	0.007986	0.009353
RS	80	4.040104	3.306177	2535.337538	0.007793	0.009148
RS	81	4.237344	3.306177	2507.067145	0.007706	0.009040
RS	82	4.443981	3.342497	2446.269444	0.007519	0.008842
RS	83	4.660463	3.342497	2407.096754	0.007398	0.008693
RS	84	4.887258	3.360551	2349.214614	0.007221	0.008504
RS	85	5.124858	3.360551	2298.337223	0.007064	0.008314
RS	86	5.373777	3.357650	2243.069499	0.006894	0.008135
RS	87	5.634555	3.357650	2179.666839	0.006699	0.007903
RS	88	5.907758	3.332641	2125.608083	0.006533	0.007728
RS	89	6.193975	3.332641	2049.003241	0.006298	0.007452
RS	90	6.493829	3.286540	1993.595393	0.006127	0.007271
RS	91	6.807968	3.286540	1903.539856	0.005851	0.006950
RS	92	7.137073	3.222652	1843.477574	0.005666	0.006751
RS	93	7.481857	3.222652	1740.543610	0.005350	0.006386
RS	94	7.843067	3.146196	1672.579795	0.005141	0.006155
RS	95	8.221486	3.146196	1558.591747	0.004790	0.005749
RS	96	8.617933	3.063320	1480.722405	0.004551	0.005478
RS	97	9.033267	3.063320	1359.057944	0.004177	0.005041
RS	98	9.468389	2.980125	1271.525008	0.003908	0.004729
RS	99	9.924240	2.980125	1147.101971	0.003526	0.004278
RS	100	10.401808	2.901425	1052.994185	0.003236	0.003936
RS	101	10.902129	2.901425	931.755873	0.002864	0.003492
RS	102	11.426285	2.856054	829.606733	0.002550	0.003116
RS	103	11.975413	2.856054	719.794084	0.002212	0.002709
RS	104	12.550703	2.822292	625.533562	0.001923	0.002358
RS	105	13.153400	2.822292	531.397562	0.001633	0.002007
RS	106	13.784810	2.794898	450.790590	0.001386	0.001705
RS	107	14.446301	2.794898	374.260778	0.001150	0.001417
RS	108	15.139307	2.776377	309.065994	0.000950	0.001172
RS	109	15.865328	2.776377	250.350830	0.000769	0.000950
RS	110	16.625939	2.768261	200.807096	0.000617	0.000763
RS	111	17.422785	2.768261	158.458411	0.000487	0.000603
RS	112	18.257595	2.769729	123.294445	0.000379	0.000469
RS	113	19.132176	2.769729	94.633388	0.000291	0.000361
RS	114	20.048423	2.779202	71.352995	0.000219	0.000272
RS	115	21.008322	2.779202	53.178813	0.000163	0.000203
RS	116	22.013951	2.795238	38.806189	0.000119	0.000148
RS	117	23.067490	2.795238	28.030515	0.000086	0.000107
RS	118	24.171221	2.816548	19.766619	0.000061	0.000076
RS	119	25.327535	2.816548	13.808451	0.000042	0.000053
RS	120	26.538938	2.841827	9.393308	0.000029	0.000036
RS	121	27.808053	2.841827	6.330919	0.000019	0.000024
RS	122	29.137631	2.870969	4.144404	0.000013	0.000016
RS	123	30.530552	2.870969	2.688031	0.000008	0.000010
RS	124	31.989834	2.904820	1.688596	0.000005	0.000006
RS	125	33.518638	2.904820	1.051275	0.000003	0.000004
RS	126	35.120276	3.016950	0.620603	0.000002	0.000002
RS	127	36.798218	3.016950	0.869587	0.000003	0.000003
PA	64*2 0.258548224 0.035250468 36.798217900 15.649696159 1.358237437 0.424941292 0.276651691 0.262945313 0.296191999 0.359826994 0.439594839 0.523952992 0.619170786 0.726716139 0.827014124 0.905302165 0.955808159 0.980326461 0.997370040 1.033845337 1.104567082 1.207401362 1.331501729 1.467109236 1.609671294 1.755138547 1.900249044 2.042154249 2.176269779 2.296779406 2.399225239 2.483709922 2.555673860 2.622334950 2.689338565 2.758903241 2.830979229 2.904733893 2.979147962 3.053129492 3.125345193 3.193713039 3.255242604 3.306176806 3.342497364 3.360551159 3.357650275 3.332640789 3.286540034 3.222652362 3.146196073 3.063319517 2.980125199 2.901424501 2.856054066 2.822291991 2.794897689 2.776376880 2.768261356 2.769729394 2.779201613 2.795238351 2.816547729 2.841826822 2.870969123 2.904819648 3.016950041
//
IT	8581
RD	10
LK	-2552408.618612
QD	-757.159879 -> -613.174359
RI	0.0188647812
TR	0.258248	0.034202
MT	37.242449
MM	C_pi: 1.637480, n_recomb: 316351.821956
RS	0	0.000000	18.929421	77.604204	0.000245	0.000008
RS	1	0.004774	18.929421	81.294837	0.000257	0.000062
RS	2	0.009776	1.465552	1098.137891	0.003471	0.001165
RS	3	0.015017	1.465552	1146.463485	0.003624	0.001603
RS	4	0.020508	0.439661	3970.882063	0.012552	0.006708
RS	5	0.026261	0.439661	4105.500471	0.012978	0.008513
RS	6	0.032288	0.277854	6684.350009	0.021129	0.015208
RS	7	0.038604	0.277854	6843.129776	0.021631	0.016116
RS	8	0.045221	0.261812	7421.074359	0.023458	0.017831
RS	9	0.052154	0.261812	7568.320616	0.023924	0.018711
RS	10	0.059417	0.293716	6882.046535	0.021754	0.017330
RS	11	0.067028	0.293716	7022.768492	0.022199	0.017961
RS	12	0.075002	0.357076	5902.147516	0.018657	0.015232
RS	13	0.083357	0.357076	6038.431793	0.019088	0.015598
RS	14	0.092110	0.437438	5049.047912	0.015960	0.013042
RS	15	0.101281	0.437438	5178.579638	0.016370	0.013370
RS	16	0.110891	0.522103	4453.879380	0.014079	0.011594
RS	17	0.120958	0.522103	4576.089093	0.014465	0.012077
RS	18	0.131507	0.618269	3973.164011	0.012559	0.010660
RS	19	0.142559	0.618269	4088.139305	0.012923	0.011055
RS	20	0.154139	0.729606	3566.782336	0.011275	0.009694
RS	21	0.166272	0.729606	3674.754849	0.011616	0.009955
RS	22	0.178983	0.834787	3310.109142	0.010463	0.009012
RS	23	0.192302	0.834787	3412.737352	0.010788	0.009331
RS	24	0.206257	0.916478	3204.950844	0.010131	0.008859
RS	25	0.220877	0.916478	3304.398201	0.010445	0.009233
RS	26	0.236196	0.967301	3226.928796	0.010200	0.009138
RS	27	0.252246	0.967301	3324.963316	0.010510	0.009590
RS	28	0.269062	0.988030	3352.064611	0.010596	0.009865
RS	29	0.286682	0.988030	3449.613002	0.010904	0.010457
RS	30	0.305142	0.998770	3509.186042	0.011093	0.010917
RS	31	0.324483	0.998770	3605.751987	0.011398	0.011576
RS	32	0.344748	1.030075	3590.190579	0.011349	0.011784
RS	33	0.365980	1.030075	3684.399445	0.011647	0.012346
RS	34	0.388226	1.099005	3542.927244	0.011199	0.012021
RS	35	0.411534	1.099005	3633.808842	0.011487	0.012430
RS	36	0.435955	1.203291	3403.969409	0.010760	0.011708
RS	37	0.461542	1.203291	3491.224943	0.011036	0.012024
RS	38	0.488350	1.330694	3238.201401	0.010236	0.011189
RS	39	0.516437	1.330694	3321.881372	0.010501	0.011485
RS	40	0.545866	1.470208	3084.618663	0.009751	0.010704
RS	41	0.576700	1.470208	3164.917321	0.010004	0.010991
RS	42	0.609006	1.616954	2952.721115	0.009334	0.010282
RS	43	0.642854	1.616954	3029.863988	0.009578	0.010550
RS	44	0.678318	1.766534	2845.693779	0.008995	0.009929
RS	45	0.715475	1.766534	2919.904647	0.009230	0.010190
RS	46	0.754405	1.915472	2762.807294	0.008733	0.009658
RS	47	0.795195	1.915472	2834.274989	0.008959	0.009906
RS	48	0.837932	2.060851	2701.977720	0.008541	0.009449
RS	49	0.882708	2.060851	2770.831989	0.008759	0.009680
RS	50	0.929623	2.197537	2663.940410	0.008421	0.009302
RS	51	0.978777	2.197537	2730.237118	0.008630	0.009524
RS	52	1.030278	2.318745	2650.816252	0.008379	0.009241
RS	53	1.084238	2.318745	2714.495867	0.008581	0.009466
RS	54	1.140774	2.419141	2662.837913	0.008417	0.009287
RS	55	1.200008	2.419141	2723.659038	0.008610	0.009522
RS	56	1.262071	2.498822	2695.087055	0.008519	0.009434
RS	57	1.327096	2.498822	2752.578934	0.008701	0.009677
RS	58	1.395226	2.564188	2737.283285	0.008653	0.009643
RS	59	1.466608	2.564188	2790.779571	0.008822	0.009881
RS	60	1.541398	2.623695	2778.122524	0.008782	0.009859
RS	61	1.619759	2.623695	2826.869340	0.008936	0.010082
RS	62	1.701860	2.683909	2809.037833	0.008879	0.010040
RS	63	1.787881	2.683909	2852.304149	0.009016	0.010239
RS	64	1.878009	2.747425	2826.186027	0.008934	0.010165
RS	65	1.972439	2.747425	2863.304961	0.009051	0.010338
RS	66	2.071377	2.814292	2828.702554	0.008942	0.010233
RS	67	2.175039	2.814292	2859.066937	0.009038	0.010378
RS	68	2.283650	2.883868	2816.558515	0.008903	0.010244
RS	69	2.397445	2.883868	2839.618476	0.008976	0.010361
RS	70	2.516674	2.955416	2789.874416	0.008819	0.010201
RS	71	2.641594	2.955416	2805.142033	0.008867	0.010285
RS	72	2.772478	3.028283	2748.731419	0.008689	0.010102
RS	73	2.909610	3.028283	2755.792285	0.008711	0.010150
RS	74	3.053289	3.101544	2693.494710	0.008514	0.009945
RS	75	3.203828	3.101544	2692.007905	0.008510	0.009954
RS	76	3.361553	3.173459	2625.188872	0.008298	0.009730
RS	77	3.526808	3.173459	2614.858685	0.008266	0.009699
RS	78	3.699952	3.241018	2545.609833	0.008047	0.009464
RS	79	3.881362	3.241018	2526.125015	0.007985	0.009391
RS	80	4.071433	3.300155	2456.810829	0.007766	0.009154
RS	81	4.270577	3.300155	2427.781617	0.007674	0.009041
RS	82	4.479229	3.346221	2360.506768	0.007462	0.008810
RS	83	4.697842	3.346221	2321.421399	0.007338	0.008657
RS	84	4.926891	3.374693	2257.534502	0.007136	0.008438
RS	85	5.166876	3.374693	2207.758021	0.006979	0.008246
RS	86	5.418317	3.381869	2147.562400	0.006789	0.008039
RS	87	5.681762	3.381869	2086.392505	0.006595	0.007807
RS	88	5.957784	3.365626	2028.967205	0.006414	0.007611
RS	89	6.246983	3.365626	1955.773525	0.006182	0.007337
RS	90	6.549988	3.326258	1898.871266	0.006002	0.007142
RS	91	6.867459	3.326258	1813.358529	0.005732	0.006826
RS	92	7.200087	3.266749	1753.765234	0.005544	0.006619
RS	93	7.548593	3.266749	1656.351091	0.005236	0.006261
RS	94	7.913738	3.192422	1590.682166	0.005028	0.006030
RS	95	8.296315	3.192422	1482.927375	0.004688	0.005633
RS	96	8.697156	3.109868	1408.823252	0.004453	0.005366
RS	97	9.117133	3.109868	1293.755401	0.004090	0.004939
RS	98	9.557159	3.025775	1210.958327	0.003828	0.004635
RS	99	10.018193	3.025775	1093.102033	0.003455	0.004194
RS	100	10.501237	2.945532	1004.135699	0.003174	0.003861
RS	101	11.007341	2.945532	889.058899	0.002810	0.003426
RS	102	11.537606	2.898768	792.254101	0.002504	0.003059
RS	103	12.093187	2.898768	687.787648	0.002174	0.002661
RS	104	12.675291	2.863711	598.222185	0.001891	0.002318
RS	105	13.285184	2.863711	508.473483	0.001607	0.001974
RS	106	13.924194	2.835203	431.677789	0.001365	0.001678
RS	107	14.593711	2.835203	358.570594	0.001133	0.001396
RS	108	15.295190	2.816386	296.258749	0.000936	0.001154
RS	109	16.030158	2.816386	240.095180	0.000759	0.000936
RS	110	16.800213	2.807950	192.687636	0.000609	0.000752
RS	111	17.607031	2.807950	152.122185	0.000481	0.000594
RS	112	18.452367	2.809430	118.419012	0.000374	0.000463
RS	113	19.338058	2.809430	90.932164	0.000287	0.000356
RS	114	20.266033	2.819178	68.589515	0.000217	0.000269
RS	115	21.238310	2.819178	51.141887	0.000162	0.000200
RS	116	22.257003	2.835710	37.332947	0.000118	0.000146
RS	117	23.324328	2.835710	26.978463	0.000085	0.000106
RS	118	24.442608	2.857694	19.030970	0.000060	0.000075
RS	119	25.614275	2.857694	13.300738	0.000042	0.000052
RS	120	26.841877	2.883764	9.050923	0.000029	0.000036
RS	121	28.128084	2.883764	6.103150	0.000019	0.000024
RS	122	29.475696	2.913792	3.996687	0.000013	0.000016
RS	123	30.887643	2.913792	2.593573	0.000008	0.000010
RS	124	32.366996	2.948217	1.630038	0.000005	0.000006
RS	125	33.916973	2.948217	1.015308	0.000003	0.000004
RS	126	35.540947	3.057277	0.600333	0.000002	0.000002
RS	127	37.242449	3.057277	0.840124	0.000003	0.000003
PA	64*2 0.258248410 0.034201519 37.242449164 18.929421493 1.465552437 0.439660783 0.277854386 0.261812360 0.293716144 0.357076241 0.437438318 0.522102925 0.618268522 0.729605814 0.834786783 0.916477542 0.967301181 0.988029669 0.998769681 1.030075058 1.099005144 1.203291198 1.330694124 1.470208341 1.616953818 1.766533985 1.915471681 2.060850729 2.197536941 2.318744532 2.419140683 2.498821912 2.564188500 2.623695414 2.683908982 2.747425088 2.814291566 2.883867586 2.955415946 3.028282576 3.101543920 3.173458721 3.241018054 3.300154546 3.346220543 3.374692654 3.381869395 3.365626297 3.326257742 3.266748943 3.192422450 3.109867790 3.025774510 2.945532088 2.898767841 2.863711205 2.835202537 2.816385847 2.807950423 2.809429933 2.819178399 2.835709722 2.857694281 2.883764105 2.913792335 2.948217029 3.057276525
//
IT	9926
RD	11
LK	-2552130.098809
QD	-720.722750 -> -594.414756
RI	0.0190620727
TR	0.258134	0.033261
MT	37.613390
MM	C_pi: 1.637784, n_recomb: 307938.933182
RS	0	0.000000	22.492023	63.732504	0.000207	0.000007
RS	1	0.004782	22.492023	66.771197	0.000217	0.000052
RS	2	0.009793	1.556669	1009.172296	0.003277	0.001104
RS	3	0.015044	1.556669	1053.881227	0.003422	0.001504
RS	4	0.020545	0.452665	3767.116908	0.012233	0.006517
RS	5	0.026310	0.452665	3896.515397	0.012654	0.008251
RS	6	0.032350	0.278703	6513.583763	0.021152	0.015195
RS	7	0.038679	0.278703	6668.937417	0.021657	0.016053
RS	8	0.045311	0.260857	7280.873638	0.023644	0.017865
RS	9	0.052260	0.260857	7424.677132	0.024111	0.018721
RS	10	0.059541	0.291563	6775.544857	0.022003	0.017406
RS	11	0.067171	0.291563	6912.782783	0.022449	0.018045
RS	12	0.075165	0.354590	5806.535018	0.018856	0.015298
RS	13	0.083542	0.354590	5939.670339	0.019288	0.015673
RS	14	0.092319	0.435351	4954.919695	0.016091	0.013074
RS	15	0.101516	0.435351	5081.577744	0.016502	0.013409
RS	16	0.111153	0.519956	4367.209799	0.014182	0.011619
RS	17	0.121251	0.519956	4486.739020	0.014570	0.012116
RS	18	0.131832	0.616552	3890.167261	0.012633	0.010688
RS	19	0.142918	0.616552	4002.597977	0.012998	0.011099
RS	20	0.154535	0.731237	3474.710513	0.011284	0.009689
RS	21	0.166707	0.731237	3580.090935	0.011626	0.009953
RS	22	0.179462	0.841143	3207.934884	0.010417	0.008964
RS	23	0.192826	0.841143	3307.856660	0.010742	0.009284
RS	24	0.206829	0.926336	3097.299060	0.010058	0.008791
RS	25	0.221502	0.926336	3194.003448	0.010372	0.009162
RS	26	0.236877	0.977762	3119.533182	0.010130	0.009068
RS	27	0.252987	0.977762	3214.914033	0.010440	0.009513
RS	28	0.269868	0.994951	3253.896930	0.010567	0.009824
RS	29	0.287555	0.994951	3349.011428	0.010876	0.010413
RS	30	0.306089	0.999532	3428.324801	0.011133	0.010943
RS	31	0.325509	0.999532	3522.679881	0.011440	0.011607
RS	32	0.345857	1.025764	3524.723392	0.011446	0.011878
RS	33	0.367179	1.025764	3616.818688	0.011745	0.012446
RS	34	0.389520	1.092932	3482.183822	0.011308	0.012136
RS	35	0.412930	1.092932	3570.977817	0.011596	0.012548
RS	36	0.437459	1.198595	3339.216619	0.010844	0.011800
RS	37	0.463161	1.198595	3424.410819	0.011120	0.012119
RS	38	0.490092	1.329136	3167.259856	0.010285	0.011247
RS	39	0.518311	1.329136	3248.909784	0.010551	0.011548
RS	40	0.547880	1.472281	3008.978454	0.009771	0.010737
RS	41	0.578863	1.472281	3087.282009	0.010026	0.011030
RS	42	0.611327	1.622900	2873.820529	0.009332	0.010298
RS	43	0.645344	1.622900	2949.007888	0.009577	0.010571
RS	44	0.680988	1.776349	2764.725098	0.008978	0.009933
RS	45	0.718336	1.776349	2837.027386	0.009213	0.010198
RS	46	0.757470	1.928969	2680.643280	0.008705	0.009654
RS	47	0.798475	1.928969	2750.258555	0.008931	0.009904
RS	48	0.841442	2.077906	2618.975696	0.008505	0.009437
RS	49	0.886463	2.077906	2686.043270	0.008723	0.009669
RS	50	0.933638	2.217482	2580.709243	0.008381	0.009285
RS	51	0.983068	2.217482	2645.297474	0.008590	0.009506
RS	52	1.034862	2.339880	2568.598825	0.008341	0.009224
RS	53	1.089133	2.339880	2630.661021	0.008543	0.009447
RS	54	1.145999	2.438792	2583.455859	0.008390	0.009278
RS	55	1.205585	2.438792	2642.754164	0.008582	0.009512
RS	56	1.268020	2.514226	2620.340599	0.008509	0.009443
RS	57	1.333441	2.514226	2676.386488	0.008691	0.009683
RS	58	1.401991	2.573525	2668.252890	0.008665	0.009674
RS	59	1.473818	2.573525	2720.338834	0.008834	0.009911
RS	60	1.549081	2.626333	2714.948261	0.008817	0.009913
RS	61	1.627943	2.626333	2762.267208	0.008970	0.010135
RS	62	1.710576	2.680070	2751.086434	0.008934	0.010115
RS	63	1.797161	2.680070	2792.857807	0.009070	0.010313
RS	64	1.887886	2.737605	2772.500562	0.009003	0.010257
RS	65	1.982950	2.737605	2808.018386	0.009119	0.010429
RS	66	2.082560	2.799031	2778.209990	0.009022	0.010337
RS	67	2.186934	2.799031	2806.840474	0.009115	0.010482
RS	68	2.296299	2.863813	2768.055450	0.008989	0.010357
RS	69	2.410894	2.863813	2789.239217	0.009058	0.010473
RS	70	2.530969	2.931546	2741.890929	0.008904	0.010317
RS	71	2.656786	2.931546	2755.158968	0.008947	0.010400
RS	72	2.788620	3.002016	2699.563335	0.008767	0.010214
RS	73	2.926759	3.002016	2704.558662	0.008783	0.010260
RS	74	3.071503	3.074834	2641.279725	0.008577	0.010044
RS	75	3.223170	3.074834	2637.766568	0.008566	0.010050
RS	76	3.382089	3.148693	2568.164203	0.008340	0.009808
RS	77	3.548608	3.148693	2555.997952	0.008300	0.009773
RS	78	3.723091	3.220717	2482.466982	0.008062	0.009513
RS	79	3.905917	3.220717	2461.517905	0.007994	0.009436
RS	80	4.097487	3.286684	2386.910967	0.007751	0.009169
RS	81	4.298218	3.286684	2356.983972	0.007654	0.009052
RS	82	4.508548	3.341427	2284.033111	0.007417	0.008790
RS	83	4.728936	3.341427	2244.803077	0.007290	0.008633
RS	84	4.959864	3.379642	2175.483977	0.007065	0.008384
RS	85	5.201835	3.379642	2126.477627	0.006906	0.008189
RS	86	5.455377	3.396621	2061.692991	0.006695	0.007956
RS	87	5.721044	3.396621	2002.324265	0.006502	0.007722
RS	88	5.999416	3.389224	1941.632857	0.006305	0.007505
RS	89	6.291100	3.389224	1871.323845	0.006077	0.007233
RS	90	6.596733	3.356920	1812.803158	0.005887	0.007023
RS	91	6.916982	3.356920	1731.228127	0.005622	0.006711
RS	92	7.252546	3.302271	1671.780884	0.005429	0.006497
RS	93	7.604157	3.302271	1579.231390	0.005128	0.006145
RS	94	7.972582	3.230607	1515.385282	0.004921	0.005912
RS	95	8.358626	3.230607	1413.196381	0.004589	0.005523
RS	96	8.763132	3.148886	1342.304421	0.004359	0.005259
RS	97	9.186981	3.148886	1233.194279	0.004005	0.004842
RS	98	9.631100	3.064349	1154.566275	0.003749	0.004544
RS	99	10.096457	3.064349	1042.702802	0.003386	0.004113
RS	100	10.584069	2.982949	958.356771	0.003112	0.003788
RS	101	11.094999	2.982949	848.957651	0.002757	0.003363
RS	102	11.630362	2.935046	757.040958	0.002458	0.003004
RS	103	12.191327	2.935046	657.545131	0.002135	0.002614
RS	104	12.779119	2.898882	572.327064	0.001859	0.002279
RS	105	13.395019	2.898882	486.691020	0.001580	0.001941
RS	106	14.040373	2.869406	413.459950	0.001343	0.001651
RS	107	14.716589	2.869406	343.585355	0.001116	0.001374
RS	108	15.425143	2.850274	284.007651	0.000922	0.001136
RS	109	16.167581	2.850274	230.264178	0.000748	0.000922
RS	110	16.945523	2.841571	184.885309	0.000600	0.000741
RS	111	17.760668	2.841571	146.021455	0.000474	0.000586
RS	112	18.614795	2.843039	113.716386	0.000369	0.000457
RS	113	19.509767	2.843039	87.355242	0.000284	0.000351
RS	114	20.447539	2.853017	65.914561	0.000214	0.000265
RS	115	21.430156	2.853017	49.166479	0.000160	0.000198
RS	116	22.459764	2.869944	35.902475	0.000117	0.000145
RS	117	23.538609	2.869944	25.954935	0.000084	0.000105
RS	118	24.669046	2.892518	18.314267	0.000059	0.000074
RS	119	25.853542	2.892518	12.805121	0.000042	0.000052
RS	120	27.094684	2.919255	8.716312	0.000028	0.000035
RS	121	28.395178	2.919255	5.880084	0.000019	0.000024
RS	122	29.757865	2.950025	3.851854	0.000013	0.000016
RS	123	31.185717	2.950025	2.500748	0.000008	0.000010
RS	124	32.681851	2.984768	1.572445	0.000005	0.000006
RS	125	34.249534	2.984768	0.979832	0.000003	0.000004
RS	126	35.892185	3.090486	0.580233	0.000002	0.000002
RS	127	37.613390	3.090486	0.810918	0.000003	0.000003
PA	64*2 0.258134103 0.033261037 37.613390458 22.492023181 1.556668670 0.452664742 0.278703390 0.260857070 0.291562662 0.354590340 0.435350781 0.519955911 0.616551676 0.731237479 0.841142963 0.926336499 0.977762106 0.994950558 0.999531682 1.025764479 1.092932493 1.198595432 1.329135732 1.472280645 1.622899953 1.776348826 1.928969435 2.077906301 2.217482047 2.339880397 2.438792325 2.514226026 2.573525040 2.626332681 2.680069620 2.737604771 2.799030811 2.863812614 2.931546033 3.002016258 3.074834419 3.148693313 3.220717183 3.286684219 3.341427354 3.379642488 3.396621469 3.389224095 3.356919904 3.302270900 3.230606962 3.148885869 3.064349256 2.982949011 2.935046118 2.898881639 2.869406364 2.850274035 2.841571084 2.843038836 2.853016842 2.869944007 2.892518287 2.919255071 2.950025225 2.984768335 3.090485916
//
IT	9859
RD	12
LK	-2551884.580705
QD	-690.193561 -> -578.285237
RI	0.0193348552
TR	0.258081	0.032400
MT	37.947690
MM	C_pi: 1.637131, n_recomb: 300053.643557
RS	0	0.000000	26.440382	52.945134	0.000176	0.000005
RS	1	0.004789	26.440382	55.475030	0.000185	0.000044
RS	2	0.009808	1.632186	940.174860	0.003133	0.001056
RS	3	0.015067	1.632186	982.044541	0.003273	0.001430
RS	4	0.020579	0.464118	3590.846330	0.011967	0.006352
RS	5	0.026354	0.464118	3715.547892	0.012383	0.008028
RS	6	0.032405	0.279236	6357.469053	0.021188	0.015188
RS	7	0.038747	0.279236	6509.525124	0.021695	0.016004
RS	8	0.045392	0.260064	7142.120385	0.023803	0.017886
RS	9	0.052355	0.260064	7282.641858	0.024271	0.018722
RS	10	0.059652	0.289707	6667.357577	0.022221	0.017469
RS	11	0.067299	0.289707	6801.275685	0.022667	0.018113
RS	12	0.075312	0.352382	5711.206862	0.019034	0.015355
RS	13	0.083708	0.352382	5841.317150	0.019468	0.015735
RS	14	0.092507	0.433390	4863.864739	0.016210	0.013100
RS	15	0.101727	0.433390	4987.761140	0.016623	0.013441
RS	16	0.111388	0.517649	4285.942040	0.014284	0.011644
RS	17	0.121513	0.517649	4402.910333	0.014674	0.012154
RS	18	0.132122	0.614244	3814.573149	0.012713	0.010721
RS	19	0.143239	0.614244	3924.599422	0.013080	0.011148
RS	20	0.154889	0.731890	3391.171813	0.011302	0.009690
RS	21	0.167097	0.731890	3494.122448	0.011645	0.009958
RS	22	0.179889	0.846357	3114.613301	0.010380	0.008923
RS	23	0.193294	0.846357	3211.996226	0.010705	0.009244
RS	24	0.207341	0.935160	2998.047646	0.009992	0.008728
RS	25	0.222061	0.935160	3092.163274	0.010305	0.009096
RS	26	0.237486	0.987471	3019.368122	0.010063	0.009001
RS	27	0.253650	0.987471	3112.224480	0.010372	0.009439
RS	28	0.270588	1.001378	3161.279884	0.010536	0.009782
RS	29	0.288337	1.001378	3254.065053	0.010845	0.010369
RS	30	0.306936	0.999974	3351.364005	0.011169	0.010965
RS	31	0.326426	0.999974	3443.595605	0.011477	0.011634
RS	32	0.346850	1.021237	3462.204925	0.011539	0.011968
RS	33	0.368251	1.021237	3552.262561	0.011839	0.012541
RS	34	0.390678	1.086687	3424.052222	0.011411	0.012245
RS	35	0.414179	1.086687	3510.830835	0.011701	0.012660
RS	36	0.438805	1.193676	3277.217757	0.010922	0.011885
RS	37	0.464611	1.193676	3360.426641	0.011199	0.012207
RS	38	0.491653	1.327189	3099.576900	0.010330	0.011299
RS	39	0.519989	1.327189	3179.277736	0.010596	0.011605
RS	40	0.549683	1.473673	2937.278615	0.009789	0.010767
RS	41	0.580800	1.473673	3013.671411	0.010044	0.011066
RS	42	0.613406	1.627853	2799.424940	0.009330	0.010312
RS	43	0.647574	1.627853	2872.742359	0.009574	0.010590
RS	44	0.683379	1.784873	2688.657545	0.008961	0.009936
RS	45	0.720899	1.784873	2759.135896	0.009195	0.010206
RS	46	0.760215	1.941000	2603.509472	0.008677	0.009651
RS	47	0.801415	1.941000	2671.353701	0.008903	0.009904
RS	48	0.844587	2.093530	2540.852135	0.008468	0.009427
RS	49	0.889828	2.093530	2606.209234	0.008686	0.009659
RS	50	0.937235	2.236286	2501.921560	0.008338	0.009268
RS	51	0.986913	2.236286	2564.871730	0.008548	0.009488
RS	52	1.038970	2.360392	2490.127886	0.008299	0.009205
RS	53	1.093521	2.360392	2550.639003	0.008501	0.009426
RS	54	1.150684	2.458441	2506.949864	0.008355	0.009265
RS	55	1.210584	2.458441	2564.792510	0.008548	0.009497
RS	56	1.273354	2.530310	2547.476424	0.008490	0.009444
RS	57	1.339130	2.530310	2602.151952	0.008672	0.009683
RS	58	1.408057	2.584206	2600.150607	0.008666	0.009695
RS	59	1.480284	2.584206	2650.918739	0.008835	0.009930
RS	60	1.555971	2.630980	2651.858658	0.008838	0.009956
RS	61	1.635283	2.630980	2697.866941	0.008991	0.010175
RS	62	1.718393	2.678802	2692.646147	0.008974	0.010177
RS	63	1.805484	2.678802	2733.068849	0.009109	0.010372
RS	64	1.896746	2.730744	2718.091726	0.009059	0.010335
RS	65	1.992380	2.730744	2752.183769	0.009172	0.010504
RS	66	2.092593	2.786826	2727.181255	0.009089	0.010428
RS	67	2.197606	2.786826	2754.275524	0.009179	0.010570
RS	68	2.307649	2.846606	2719.581705	0.009064	0.010458
RS	69	2.422962	2.846606	2739.097689	0.009129	0.010571
RS	70	2.543798	2.909941	2694.878167	0.008981	0.010423
RS	71	2.670421	2.909941	2706.347947	0.009020	0.010504
RS	72	2.803109	2.977132	2652.529029	0.008840	0.010320
RS	73	2.942151	2.977132	2655.635295	0.008851	0.010363
RS	74	3.087854	3.048378	2592.466894	0.008640	0.010141
RS	75	3.240534	3.048378	2587.062564	0.008622	0.010144
RS	76	3.400527	3.122886	2515.804213	0.008385	0.009888
RS	77	3.568183	3.122886	2501.881979	0.008338	0.009848
RS	78	3.743869	3.198049	2425.126400	0.008082	0.009567
RS	79	3.927969	3.198049	2402.728348	0.008008	0.009485
RS	80	4.120886	3.269609	2323.764128	0.007744	0.009192
RS	81	4.323043	3.269609	2292.881535	0.007642	0.009070
RS	82	4.534883	3.332014	2215.020553	0.007382	0.008779
RS	83	4.756868	3.332014	2175.508134	0.007250	0.008618
RS	84	4.989485	3.379262	2101.336596	0.007003	0.008341
RS	85	5.233243	3.379262	2052.876549	0.006842	0.008142
RS	86	5.488676	3.405678	1983.880935	0.006612	0.007884
RS	87	5.756342	3.405678	1926.000232	0.006419	0.007649
RS	88	6.036829	3.407076	1862.217406	0.006206	0.007411
RS	89	6.330749	3.407076	1794.392705	0.005980	0.007140
RS	90	6.638746	3.382029	1734.226381	0.005780	0.006916
RS	91	6.961495	3.382029	1656.112691	0.005519	0.006606
RS	92	7.299701	3.332581	1596.602462	0.005321	0.006384
RS	93	7.654106	3.332581	1508.386701	0.005027	0.006038
RS	94	8.025485	3.263980	1446.011783	0.004819	0.005802
RS	95	8.414651	3.263980	1348.833448	0.004495	0.005421
RS	96	8.822455	3.183490	1280.711073	0.004268	0.005159
RS	97	9.249791	3.183490	1177.013701	0.003923	0.004751
RS	98	9.697595	3.098866	1102.081787	0.003673	0.004458
RS	99	10.166845	3.098866	995.709061	0.003318	0.004036
RS	100	10.658570	3.016615	915.530740	0.003051	0.003719
RS	101	11.173846	3.016615	811.375082	0.002704	0.003302
RS	102	11.713801	2.967799	723.934177	0.002413	0.002951
RS	103	12.279617	2.967799	629.062992	0.002097	0.002569
RS	104	12.872532	2.930710	547.866528	0.001826	0.002240
RS	105	13.493844	2.930710	466.083246	0.001553	0.001909
RS	106	14.144914	2.900411	396.179642	0.001320	0.001624
RS	107	14.827167	2.900411	329.351719	0.001098	0.001352
RS	108	15.542095	2.880811	272.368732	0.000908	0.001119
RS	109	16.291265	2.880811	220.907895	0.000736	0.000908
RS	110	17.076316	2.872012	177.437175	0.000591	0.000730
RS	111	17.898966	2.872012	140.189346	0.000467	0.000577
RS	112	18.761017	2.873479	109.213951	0.000364	0.000450
RS	113	19.664355	2.873479	83.925831	0.000280	0.000346
RS	114	20.610958	2.883673	63.346567	0.000211	0.000261
RS	115	21.602899	2.883673	47.267437	0.000158	0.000195
RS	116	22.642347	2.900974	34.525587	0.000115	0.000143
RS	117	23.731580	2.900974	24.968396	0.000083	0.000103
RS	118	24.872981	2.924075	17.622826	0.000059	0.000073
RS	119	26.069048	2.924075	12.326256	0.000041	0.000051
RS	120	27.322401	2.951427	8.392644	0.000028	0.000035
RS	121	28.635782	2.951427	5.663973	0.000019	0.000023
RS	122	30.012067	2.982756	3.711488	0.000012	0.000015
RS	123	31.454268	2.982756	2.410587	0.000008	0.000010
RS	124	32.965542	3.017942	1.516316	0.000005	0.000006
RS	125	34.549199	3.017942	0.945214	0.000003	0.000004
RS	126	36.208704	3.120085	0.560567	0.000002	0.000002
RS	127	37.947690	3.120085	0.782363	0.000003	0.000003
PA	64*2 0.258081406 0.032399675 37.947689539 26.440382196 1.632185845 0.464118197 0.279236204 0.260063858 0.289707334 0.352381962 0.433390288 0.517649254 0.614244111 0.731890211 0.846357060 0.935160076 0.987470890 1.001378128 0.999973980 1.021237221 1.086687022 1.193676232 1.327188835 1.473673401 1.627852651 1.784873327 1.941000475 2.093529597 2.236285529 2.360392196 2.458440799 2.530309852 2.584206174 2.630980089 2.678801887 2.730743958 2.786826480 2.846606062 2.909940553 2.977131533 3.048378391 3.122886259 3.198049400 3.269609432 3.332014238 3.379262165 3.405678470 3.407075624 3.382028550 3.332581251 3.263979779 3.183490322 3.098866349 3.016614989 2.967799180 2.930710006 2.900411014 2.880810666 2.872012442 2.873478634 2.883672647 2.900973797 2.924075416 2.951426668 2.982756245 3.017942477 3.120085453
//
IT	8698
RD	13
LK	-2551667.894673
QD	-664.692393 -> -566.280126
RI	0.0196474132
TR	0.258134	0.031618
MT	38.232720
MM	C_pi: 1.635476, n_recomb: 292707.293700
RS	0	0.000000	30.922312	44.248822	0.000151	0.000004
RS	1	0.004796	30.922312	46.367056	0.000158	0.000037
RS	2	0.009821	1.693314	885.955409	0.003027	0.001018
RS	3	0.015088	1.693314	925.569048	0.003162	0.001372
RS	4	0.020607	0.474308	3436.487532	0.011740	0.006204
RS	5	0.026391	0.474308	3556.934444	0.012152	0.007832
RS	6	0.032452	0.279534	6214.175403	0.021230	0.015182
RS	7	0.038804	0.279534	6363.074322	0.021739	0.015964
RS	8	0.045460	0.259434	7005.822229	0.023935	0.017895
RS	9	0.052436	0.259434	7143.237036	0.024404	0.018713
RS	10	0.059746	0.288130	6558.931351	0.022408	0.017517
RS	11	0.067407	0.288130	6689.710395	0.022855	0.018167
RS	12	0.075435	0.350448	5617.014433	0.019190	0.015402
RS	13	0.083848	0.350448	5744.240369	0.019625	0.015787
RS	14	0.092665	0.431598	4776.021926	0.016317	0.013123
RS	15	0.101905	0.431598	4897.279956	0.016731	0.013467
RS	16	0.111587	0.515276	4209.748892	0.014382	0.011671
RS	17	0.121734	0.515276	4324.280788	0.014773	0.012191
RS	18	0.132367	0.611474	3745.874031	0.012797	0.010759
RS	19	0.143511	0.611474	3853.635892	0.013165	0.011199
RS	20	0.155189	0.731706	3315.557983	0.011327	0.009697
RS	21	0.167426	0.731706	3416.238746	0.011671	0.009969
RS	22	0.180251	0.850585	3029.437792	0.010350	0.008887
RS	23	0.193691	0.850585	3124.446474	0.010674	0.009210
RS	24	0.207775	0.943058	2906.694333	0.009930	0.008669
RS	25	0.222535	0.943058	2998.376659	0.010244	0.009035
RS	26	0.238002	0.996506	2926.189876	0.009997	0.008936
RS	27	0.254212	0.996506	3016.656526	0.010306	0.009368
RS	28	0.271198	1.007381	3074.224194	0.010503	0.009740
RS	29	0.288999	1.007381	3164.793576	0.010812	0.010324
RS	30	0.307654	1.000128	3278.626603	0.011201	0.010985
RS	31	0.327204	1.000128	3368.834831	0.011509	0.011657
RS	32	0.347691	1.016508	3403.118716	0.011626	0.012052
RS	33	0.369160	1.016508	3491.229496	0.011927	0.012630
RS	34	0.391659	1.080274	3369.065468	0.011510	0.012348
RS	35	0.415237	1.080274	3453.916463	0.011800	0.012766
RS	36	0.439946	1.188507	3218.556556	0.010996	0.011965
RS	37	0.465840	1.188507	3299.871286	0.011274	0.012289
RS	38	0.492975	1.324751	3035.824431	0.010372	0.011347
RS	39	0.521412	1.324751	3113.671614	0.010637	0.011658
RS	40	0.551212	1.474220	2870.183975	0.009806	0.010795
RS	41	0.582442	1.474220	2944.764111	0.010060	0.011100
RS	42	0.615169	1.631529	2730.252468	0.009328	0.010327
RS	43	0.649466	1.631529	2801.799107	0.009572	0.010610
RS	44	0.685407	1.791687	2618.263314	0.008945	0.009942
RS	45	0.723072	1.791687	2687.015901	0.009180	0.010216
RS	46	0.762544	1.950982	2532.259287	0.008651	0.009650
RS	47	0.803908	1.950982	2598.427264	0.008877	0.009906
RS	48	0.847256	2.106966	2468.555832	0.008434	0.009419
RS	49	0.892682	2.106966	2532.291598	0.008651	0.009652
RS	50	0.940288	2.253036	2428.629387	0.008297	0.009253
RS	51	0.990176	2.253036	2490.023543	0.008507	0.009472
RS	52	1.042456	2.379193	2416.613072	0.008256	0.009186
RS	53	1.097244	2.379193	2475.648610	0.008458	0.009405
RS	54	1.154659	2.476883	2434.655728	0.008318	0.009250
RS	55	1.214827	2.476883	2491.114976	0.008511	0.009480
RS	56	1.277881	2.545773	2477.955097	0.008466	0.009442
RS	57	1.343959	2.545773	2531.335460	0.008648	0.009678
RS	58	1.413206	2.594922	2534.462922	0.008659	0.009710
RS	59	1.485773	2.594922	2583.999508	0.008828	0.009943
RS	60	1.561820	2.636319	2590.337661	0.008850	0.009990
RS	61	1.641515	2.636319	2635.140579	0.009003	0.010206
RS	62	1.725031	2.678838	2635.102836	0.009003	0.010227
RS	63	1.812552	2.678838	2674.307369	0.009136	0.010420
RS	64	1.904271	2.725645	2664.197698	0.009102	0.010400
RS	65	2.000387	2.725645	2697.021526	0.009214	0.010566
RS	66	2.101114	2.776629	2676.614273	0.009144	0.010506
RS	67	2.206670	2.776629	2702.353763	0.009232	0.010646
RS	68	2.317289	2.831337	2671.907921	0.009128	0.010547
RS	69	2.433213	2.831337	2689.950887	0.009190	0.010658
RS	70	2.554696	2.889904	2649.323807	0.009051	0.010520
RS	71	2.682004	2.889904	2659.188830	0.009085	0.010598
RS	72	2.815418	2.953134	2607.875837	0.008910	0.010419
RS	73	2.955230	2.953134	2609.267358	0.008914	0.010460
RS	74	3.101747	3.021865	2547.103793	0.008702	0.010235
RS	75	3.255290	3.021865	2539.946456	0.008677	0.010234
RS	76	3.416197	3.095905	2467.974054	0.008432	0.009968
RS	77	3.584820	3.095905	2452.385070	0.008378	0.009923
RS	78	3.761529	3.173014	2373.310872	0.008108	0.009624
RS	79	3.946713	3.173014	2349.495008	0.008027	0.009537
RS	80	4.140777	3.248989	2266.999018	0.007745	0.009221
RS	81	4.344148	3.248989	2235.125956	0.007636	0.009093
RS	82	4.557272	3.318036	2153.042461	0.007356	0.008776
RS	83	4.780616	3.318036	2113.141017	0.007219	0.008610
RS	84	5.014671	3.373535	2034.656569	0.006951	0.008306
RS	85	5.259951	3.373535	1986.558171	0.006787	0.008103
RS	86	5.516993	3.408920	1913.718309	0.006538	0.007821
RS	87	5.786361	3.408920	1857.059416	0.006344	0.007584
RS	88	6.068648	3.418942	1790.378048	0.006117	0.007326
RS	89	6.364472	3.418942	1724.689967	0.005892	0.007055
RS	90	6.674482	3.401223	1662.898979	0.005681	0.006816
RS	91	6.999360	3.401223	1587.824349	0.005425	0.006510
RS	92	7.339817	3.357196	1528.115807	0.005221	0.006279
RS	93	7.696601	3.357196	1443.752031	0.004932	0.005937
RS	94	8.070495	3.291951	1382.578234	0.004723	0.005699
RS	95	8.462320	3.291951	1289.893540	0.004407	0.005324
RS	96	8.872935	3.213009	1224.172450	0.004182	0.005065
RS	97	9.303242	3.213009	1125.366398	0.003845	0.004664
RS	98	9.754184	3.128589	1053.715877	0.003600	0.004376
RS	99	10.226752	3.128589	952.338447	0.003254	0.003963
RS	100	10.721982	3.045735	875.914006	0.002992	0.003652
RS	101	11.240961	3.045735	776.557817	0.002653	0.003243
RS	102	11.784829	2.996182	693.192890	0.002368	0.002900
RS	103	12.354778	2.996182	602.579002	0.002059	0.002525
RS	104	12.952060	2.958288	525.076239	0.001794	0.002203
RS	105	13.577986	2.958288	446.857371	0.001527	0.001878
RS	106	14.233928	2.927256	380.029194	0.001298	0.001599
RS	107	14.921326	2.927256	316.032515	0.001080	0.001331
RS	108	15.641690	2.907205	261.464376	0.000893	0.001102
RS	109	16.396599	2.907205	212.131496	0.000725	0.000895
RS	110	17.187710	2.898317	170.442614	0.000582	0.000720
RS	111	18.016761	2.898317	134.705873	0.000460	0.000569
RS	112	18.885569	2.899766	104.976159	0.000359	0.000444
RS	113	19.796042	2.899766	80.694225	0.000276	0.000341
RS	114	20.750177	2.910127	60.924640	0.000208	0.000258
RS	115	21.750069	2.910127	45.474273	0.000155	0.000193
RS	116	22.797912	2.927756	33.224251	0.000114	0.000141
RS	117	23.896006	2.927756	24.034890	0.000082	0.000102
RS	118	25.046759	2.951320	16.968026	0.000058	0.000072
RS	119	26.252698	2.951320	11.872226	0.000041	0.000050
RS	120	27.516470	2.979212	8.085522	0.000028	0.000034
RS	121	28.840846	2.979212	5.458659	0.000019	0.000023
RS	122	30.228735	3.011134	3.577922	0.000012	0.000015
RS	123	31.683181	3.011134	2.324732	0.000008	0.000010
RS	124	33.207377	3.046597	1.462879	0.000005	0.000006
RS	125	34.804667	3.046597	0.912223	0.000003	0.000004
RS	126	36.478557	3.145223	0.541758	0.000002	0.000002
RS	127	38.232720	3.145223	0.755161	0.000003	0.000003
PA	64*2 0.258134292 0.031617875 38.232719906 30.922312052 1.693314052 0.474307697 0.279534460 0.259433649 0.288130291 0.350447614 0.431598162 0.515275694 0.611473916 0.731705943 0.850584906 0.943058195 0.996505805 1.007381186 1.000128471 1.016507828 1.080274116 1.188506856 1.324751085 1.474220103 1.631528831 1.791687185 1.950981511 2.106966347 2.253035661 2.379192927 2.476883044 2.545772943 2.594921781 2.636319450 2.678837653 2.725644856 2.776628789 2.831337035 2.889904074 2.953134498 3.021865090 3.095905107 3.173014316 3.248989155 3.318035728 3.373535399 3.408919882 3.418941851 3.401222630 3.357196388 3.291951163 3.213009476 3.128589372 3.045734650 2.996181568 2.958287707 2.927255505 2.907204506 2.898317458 2.899765564 2.910126741 2.927755716 2.951320190 2.979211977 3.011134111 3.046597181 3.145223046
//
IT	8383
RD	14
LK	-2551476.573656
QD	-643.371852 -> -556.176297
RI	0.0199907258
TR	0.258208	0.030897
MT	38.493967
MM	C_pi: 1.633407, n_recomb: 285842.823757
RS	0	0.000000	36.117337	37.061815	0.000130	0.000004
RS	1	0.004801	36.117337	38.838893	0.000136	0.000032
RS	2	0.009833	1.741661	842.815031	0.002949	0.000988
RS	3	0.015106	1.741661	880.619508	0.003081	0.001328
RS	4	0.020633	0.483319	3300.908987	0.011548	0.006074
RS	5	0.026425	0.483319	3417.516239	0.011956	0.007662
RS	6	0.032494	0.279605	6083.404007	0.021282	0.015183
RS	7	0.038856	0.279605	6229.305643	0.021793	0.015937
RS	8	0.045523	0.258927	6873.611757	0.024047	0.017895
RS	9	0.052509	0.258927	7008.099862	0.024517	0.018698
RS	10	0.059832	0.286787	6451.823380	0.022571	0.017555
RS	11	0.067506	0.286787	6579.650739	0.023018	0.018209
RS	12	0.075548	0.348759	5524.807219	0.019328	0.015441
RS	13	0.083976	0.348759	5649.301747	0.019764	0.015829
RS	14	0.092809	0.429988	4691.514979	0.016413	0.013141
RS	15	0.102067	0.429988	4810.268902	0.016828	0.013487
RS	16	0.111768	0.512897	4138.295924	0.014478	0.011697
RS	17	0.121936	0.512897	4250.522543	0.014870	0.012227
RS	18	0.132591	0.608379	3683.318623	0.012886	0.010800
RS	19	0.143758	0.608379	3788.956239	0.013255	0.011254
RS	20	0.155462	0.730874	3246.941589	0.011359	0.009709
RS	21	0.167727	0.730874	3345.508836	0.011704	0.009984
RS	22	0.180581	0.854011	2951.549495	0.010326	0.008856
RS	23	0.194052	0.854011	3044.345892	0.010650	0.009180
RS	24	0.208171	0.950238	2822.388582	0.009874	0.008614
RS	25	0.222966	0.950238	2911.790986	0.010187	0.008979
RS	26	0.238473	1.005066	2839.328074	0.009933	0.008872
RS	27	0.254723	1.005066	2927.540487	0.010242	0.009299
RS	28	0.271755	1.013165	2992.235994	0.010468	0.009697
RS	29	0.289603	1.013165	3080.705662	0.010778	0.010278
RS	30	0.308309	1.000230	3209.670747	0.011229	0.011001
RS	31	0.327913	1.000230	3297.959020	0.011538	0.011676
RS	32	0.348458	1.011847	3347.005117	0.011709	0.012132
RS	33	0.369989	1.011847	3433.264022	0.012011	0.012714
RS	34	0.392554	1.073994	3316.777523	0.011604	0.012445
RS	35	0.416203	1.073994	3399.793112	0.011894	0.012866
RS	36	0.440987	1.183420	3162.808636	0.011065	0.012039
RS	37	0.466961	1.183420	3242.323981	0.011343	0.012365
RS	38	0.494182	1.322215	2975.528138	0.010410	0.011391
RS	39	0.522710	1.322215	3051.619342	0.010676	0.011707
RS	40	0.552607	1.474344	2807.227212	0.009821	0.010821
RS	41	0.583940	1.474344	2880.094174	0.010076	0.011132
RS	42	0.616778	1.634378	2665.833892	0.009326	0.010342
RS	43	0.651192	1.634378	2735.709834	0.009571	0.010629
RS	44	0.687258	1.797262	2553.072638	0.008932	0.009949
RS	45	0.725056	1.797262	2620.198414	0.009167	0.010227
RS	46	0.764668	1.959364	2466.483301	0.008629	0.009652
RS	47	0.806183	1.959364	2531.070842	0.008855	0.009911
RS	48	0.849691	2.118637	2401.753688	0.008402	0.009414
RS	49	0.895287	2.118637	2463.958485	0.008620	0.009648
RS	50	0.943073	2.268091	2360.621663	0.008258	0.009240
RS	51	0.993153	2.268091	2420.542974	0.008468	0.009459
RS	52	1.045638	2.396619	2347.938745	0.008214	0.009168
RS	53	1.100642	2.396619	2405.574353	0.008416	0.009386
RS	54	1.158288	2.494437	2366.565305	0.008279	0.009235
RS	55	1.218701	2.494437	2421.711517	0.008472	0.009463
RS	56	1.282014	2.560932	2411.860978	0.008438	0.009437
RS	57	1.348368	2.560932	2464.016353	0.008620	0.009671
RS	58	1.417907	2.606016	2471.326910	0.008646	0.009720
RS	59	1.490785	2.606016	2519.709504	0.008815	0.009950
RS	60	1.567162	2.642756	2530.515325	0.008853	0.010016
RS	61	1.647205	2.642756	2574.206176	0.009006	0.010230
RS	62	1.731092	2.680667	2578.528695	0.009021	0.010268
RS	63	1.819007	2.680667	2616.631405	0.009154	0.010458
RS	64	1.911143	2.722938	2610.756021	0.009134	0.010453
RS	65	2.007702	2.722938	2642.455343	0.009244	0.010617
RS	66	2.108897	2.769212	2626.297423	0.009188	0.010572
RS	67	2.214951	2.769212	2650.851744	0.009274	0.010709
RS	68	2.326096	2.818993	2624.607973	0.009182	0.010624
RS	69	2.442578	2.818993	2641.366375	0.009241	0.010733
RS	70	2.564653	2.872646	2604.600311	0.009112	0.010607
RS	71	2.692588	2.872646	2613.054545	0.009142	0.010683
RS	72	2.826666	2.931488	2564.776390	0.008973	0.010511
RS	73	2.967182	2.931488	2564.636109	0.008972	0.010548
RS	74	3.114444	2.997032	2504.181656	0.008761	0.010325
RS	75	3.268776	2.997032	2495.426995	0.008730	0.010320
RS	76	3.430518	3.069725	2423.543697	0.008479	0.010047
RS	77	3.600025	3.069725	2406.402149	0.008419	0.009997
RS	78	3.777671	3.147785	2325.813783	0.008137	0.009684
RS	79	3.963846	3.147785	2300.643018	0.008049	0.009591
RS	80	4.158960	3.227177	2215.344168	0.007750	0.009254
RS	81	4.363442	3.227177	2182.486388	0.007635	0.009120
RS	82	4.577741	3.301936	2096.820132	0.007336	0.008779
RS	83	4.802329	3.301936	2056.471587	0.007194	0.008608
RS	84	5.037700	3.364968	1974.170041	0.006906	0.008278
RS	85	5.284372	3.364968	1926.307724	0.006739	0.008072
RS	86	5.542887	3.408837	1849.985902	0.006472	0.007766
RS	87	5.813814	3.408837	1794.350940	0.006277	0.007527
RS	88	6.097748	3.427266	1724.980182	0.006035	0.007250
RS	89	6.395315	3.427266	1661.157864	0.005811	0.006978
RS	90	6.707169	3.416870	1597.802805	0.005590	0.006725
RS	91	7.033995	3.416870	1525.427630	0.005337	0.006421
RS	92	7.376513	3.378407	1465.437811	0.005127	0.006182
RS	93	7.735476	3.378407	1384.529776	0.004844	0.005845
RS	94	8.111674	3.316747	1324.346477	0.004633	0.005603
RS	95	8.505934	3.316747	1235.723194	0.004323	0.005234
RS	96	8.919123	3.239587	1172.107601	0.004101	0.004976
RS	97	9.352149	3.239587	1077.749032	0.003770	0.004582
RS	98	9.805967	3.155605	1009.028670	0.003530	0.004299
RS	99	10.281573	3.155605	912.219159	0.003191	0.003893
RS	100	10.780014	3.072359	839.187789	0.002936	0.003588
RS	101	11.302387	3.072359	744.244031	0.002604	0.003188
RS	102	11.849839	3.022207	664.606901	0.002325	0.002851
RS	103	12.423576	3.022207	577.925017	0.002022	0.002483
RS	104	13.024859	2.983633	503.820219	0.001763	0.002167
RS	105	13.655011	2.983633	428.908137	0.001501	0.001847
RS	106	14.315418	2.951964	364.926280	0.001277	0.001574
RS	107	15.007532	2.951964	303.566375	0.001062	0.001310
RS	108	15.732876	2.931436	251.251817	0.000879	0.001085
RS	109	16.493046	2.931436	203.903964	0.000713	0.000882
RS	110	17.289713	2.922508	163.877060	0.000573	0.000709
RS	111	18.124629	2.922508	129.554153	0.000453	0.000561
RS	112	18.999632	2.923966	100.990343	0.000353	0.000438
RS	113	19.916645	2.923966	77.652311	0.000272	0.000337
RS	114	20.877686	2.934485	58.643128	0.000205	0.000254
RS	115	21.884869	2.934485	43.783718	0.000153	0.000190
RS	116	22.940409	2.952419	31.996559	0.000112	0.000139
RS	117	24.046627	2.952419	23.153492	0.000081	0.000101
RS	118	25.205957	2.976420	16.349365	0.000057	0.000071
RS	119	26.420949	2.976420	11.442895	0.000040	0.000050
RS	120	27.694276	3.004814	7.794930	0.000027	0.000034
RS	121	29.028737	3.004814	5.264223	0.000018	0.000023
RS	122	30.427269	3.037265	3.451368	0.000012	0.000015
RS	123	31.892947	3.037265	2.243298	0.000008	0.000010
RS	124	33.428995	3.072924	1.412161	0.000005	0.000006
RS	125	35.038792	3.072924	0.880872	0.000003	0.000004
RS	126	36.725879	3.167960	0.523842	0.000002	0.000002
RS	127	38.493967	3.167960	0.729241	0.000003	0.000003
PA	64*2 0.258208376 0.030896747 38.493967005 36.117337357 1.741660841 0.483318890 0.279604838 0.258926943 0.286786605 0.348758836 0.429987555 0.512897293 0.608378572 0.730874154 0.854011335 0.950237869 1.005066486 1.013164682 1.000229574 1.011846869 1.073993836 1.183419939 1.322214848 1.474343824 1.634377771 1.797261773 1.959363518 2.118636708 2.268091338 2.396618657 2.494437285 2.560932365 2.606015907 2.642755777 2.680666845 2.722937604 2.769211743 2.818993192 2.872645832 2.931488197 2.997031972 3.069725421 3.147784855 3.227177423 3.301935640 3.364967852 3.408836981 3.427266053 3.416870039 3.378407464 3.316746533 3.239586507 3.155604879 3.072358570 3.022206598 2.983633049 2.951964385 2.931436386 2.922508431 2.923965859 2.934484970 2.952419258 2.976420074 3.004814012 3.037264611 3.072923568 3.167959583
//
IT	8929
RD	15
LK	-2551307.726223
QD	-625.756454 -> -548.854280
RI	0.0203486317
TR	0.258322	0.030235
MT	38.726566
MM	C_pi: 1.630937, n_recomb: 279450.903238
RS	0	0.000000	42.302160	30.985267	0.000111	0.000003
RS	1	0.004806	42.302160	32.473108	0.000116	0.000027
RS	2	0.009843	1.779230	807.988315	0.002891	0.000964
RS	3	0.015123	1.779230	844.321475	0.003021	0.001294
RS	4	0.020656	0.491384	3180.585788	0.011382	0.005956
RS	5	0.026454	0.491384	3293.705961	0.011786	0.007511
RS	6	0.032532	0.279500	5963.817814	0.021341	0.015185
RS	7	0.038902	0.279500	6106.883619	0.021853	0.015918
RS	8	0.045578	0.258538	6746.034702	0.024140	0.017887
RS	9	0.052574	0.258538	6877.777624	0.024612	0.018677
RS	10	0.059907	0.285658	6346.872988	0.022712	0.017584
RS	11	0.067593	0.285658	6471.938370	0.023159	0.018242
RS	12	0.075648	0.347301	5435.137061	0.019449	0.015473
RS	13	0.084089	0.347301	5557.057527	0.019886	0.015863
RS	14	0.092937	0.428567	4610.461572	0.016498	0.013155
RS	15	0.102210	0.428567	4726.848680	0.016915	0.013502
RS	16	0.111929	0.510565	4071.300146	0.014569	0.011722
RS	17	0.122114	0.510565	4181.352159	0.014963	0.012261
RS	18	0.132789	0.605047	3626.437760	0.012977	0.010845
RS	19	0.143978	0.605047	3730.086986	0.013348	0.011310
RS	20	0.155704	0.729502	3184.771520	0.011397	0.009726
RS	21	0.167993	0.729502	3281.375138	0.011742	0.010003
RS	22	0.180873	0.856751	2880.345394	0.010307	0.008830
RS	23	0.194373	0.856751	2971.084543	0.010632	0.009156
RS	24	0.208521	0.956778	2744.660177	0.009822	0.008563
RS	25	0.223349	0.956778	2831.931921	0.010134	0.008927
RS	26	0.238889	1.013233	2758.402645	0.009871	0.008811
RS	27	0.255177	1.013233	2844.494106	0.010179	0.009233
RS	28	0.272247	1.018792	2915.135344	0.010432	0.009653
RS	29	0.290138	1.018792	3001.622073	0.010741	0.010231
RS	30	0.308889	1.000323	3144.503491	0.011252	0.011014
RS	31	0.328541	1.000323	3230.978557	0.011562	0.011691
RS	32	0.349137	1.007300	3293.943256	0.011787	0.012207
RS	33	0.370723	1.007300	3378.450421	0.012090	0.012793
RS	34	0.393347	1.067885	3267.315009	0.011692	0.012537
RS	35	0.417058	1.067885	3348.593295	0.011983	0.012959
RS	36	0.441909	1.178465	3110.066381	0.011129	0.012107
RS	37	0.467954	1.178465	3187.882413	0.011408	0.012436
RS	38	0.495251	1.319627	2918.758797	0.010445	0.011430
RS	39	0.523860	1.319627	2993.196112	0.010711	0.011751
RS	40	0.553843	1.474074	2748.462234	0.009835	0.010845
RS	41	0.585268	1.474074	2819.719338	0.010090	0.011161
RS	42	0.618203	1.636417	2606.179808	0.009326	0.010356
RS	43	0.652721	1.636417	2674.488636	0.009571	0.010648
RS	44	0.688898	1.801552	2493.123859	0.008922	0.009957
RS	45	0.726814	1.801552	2558.725502	0.009156	0.010241
RS	46	0.766552	1.966046	2406.231553	0.008611	0.009657
RS	47	0.808200	1.966046	2469.338484	0.008836	0.009919
RS	48	0.851850	2.128335	2340.570363	0.008376	0.009412
RS	49	0.897597	2.128335	2401.339091	0.008593	0.009648
RS	50	0.945544	2.281121	2298.126934	0.008224	0.009230
RS	51	0.995794	2.281121	2356.663405	0.008433	0.009449
RS	52	1.048460	2.412216	2284.456024	0.008175	0.009152
RS	53	1.103657	2.412216	2340.771764	0.008376	0.009370
RS	54	1.161506	2.510508	2303.195576	0.008242	0.009220
RS	55	1.222137	2.510508	2357.101893	0.008435	0.009448
RS	56	1.285681	2.575107	2349.843010	0.008409	0.009431
RS	57	1.352279	2.575107	2400.843268	0.008591	0.009664
RS	58	1.422078	2.616723	2411.526500	0.008630	0.009727
RS	59	1.495231	2.616723	2458.827844	0.008799	0.009955
RS	60	1.571901	2.649475	2473.256780	0.008850	0.010037
RS	61	1.652255	2.649475	2515.918906	0.009003	0.010248
RS	62	1.736472	2.683464	2523.805341	0.009031	0.010301
RS	63	1.824736	2.683464	2560.907836	0.009164	0.010488
RS	64	1.917242	2.721800	2558.617956	0.009156	0.010498
RS	65	2.014194	2.721800	2589.317791	0.009266	0.010659
RS	66	2.115805	2.763819	2576.965070	0.009222	0.010627
RS	67	2.222301	2.763819	2600.483816	0.009306	0.010762
RS	68	2.333914	2.808896	2578.273760	0.009226	0.010691
RS	69	2.450892	2.808896	2593.916484	0.009282	0.010797
RS	70	2.573492	2.857600	2561.122292	0.009165	0.010684
RS	71	2.701985	2.857600	2568.342893	0.009191	0.010757
RS	72	2.836653	2.911751	2523.470741	0.009030	0.010595
RS	73	2.977794	2.911751	2521.968409	0.009025	0.010629
RS	74	3.125718	2.973572	2463.774761	0.008816	0.010410
RS	75	3.280751	2.973572	2453.569312	0.008780	0.010401
RS	76	3.443236	3.044197	2382.421092	0.008525	0.010123
RS	77	3.613529	3.044197	2363.837286	0.008459	0.010069
RS	78	3.792008	3.122352	2282.403299	0.008167	0.009743
RS	79	3.979064	3.122352	2255.942219	0.008073	0.009645
RS	80	4.175111	3.204243	2168.478315	0.007760	0.009290
RS	81	4.380580	3.204243	2134.647679	0.007639	0.009150
RS	82	4.595924	3.283861	2045.940066	0.007321	0.008786
RS	83	4.821618	3.283861	2005.100092	0.007175	0.008610
RS	84	5.058159	3.353704	1919.425695	0.006869	0.008257
RS	85	5.306069	3.353704	1871.694027	0.006698	0.008047
RS	86	5.565894	3.405560	1792.209470	0.006413	0.007718
RS	87	5.838206	3.405560	1737.428807	0.006217	0.007477
RS	88	6.123607	3.432117	1665.570794	0.005960	0.007180
RS	89	6.422724	3.432117	1603.377690	0.005738	0.006909
RS	90	6.736217	3.428972	1538.530264	0.005506	0.006641
RS	91	7.064777	3.428972	1468.553872	0.005255	0.006339
RS	92	7.409128	3.396154	1408.227261	0.005039	0.006091
RS	93	7.770029	3.396154	1330.419633	0.004761	0.005758
RS	94	8.148276	3.338235	1271.061592	0.004548	0.005512
RS	95	8.544702	3.338235	1186.105746	0.004244	0.005150
RS	96	8.960181	3.263051	1124.340986	0.004023	0.004892
RS	97	9.395628	3.263051	1034.019873	0.003700	0.004505
RS	98	9.852004	3.179686	967.926055	0.003464	0.004226
RS	99	10.330314	3.179686	875.281833	0.003132	0.003827
RS	100	10.831613	3.096210	805.321226	0.002882	0.003528
RS	101	11.357004	3.096210	714.417554	0.002557	0.003134
RS	102	11.907647	3.045575	638.180763	0.002284	0.002804
RS	103	12.484755	3.045575	555.112854	0.001986	0.002443
RS	104	13.089599	3.006408	484.125140	0.001732	0.002133
RS	105	13.723514	3.006408	412.262653	0.001475	0.001819
RS	106	14.387895	2.974165	350.903578	0.001256	0.001550
RS	107	15.084208	2.974165	291.982542	0.001045	0.001291
RS	108	15.813986	2.953198	241.752482	0.000865	0.001069
RS	109	16.578839	2.953198	196.245284	0.000702	0.000869
RS	110	17.380452	2.944231	157.761161	0.000565	0.000699
RS	111	18.220592	2.944231	124.751653	0.000446	0.000553
RS	112	19.101110	2.945683	97.272357	0.000348	0.000431
RS	113	20.023948	2.945683	74.812631	0.000268	0.000332
RS	114	20.991139	2.956339	56.511926	0.000202	0.000251
RS	115	22.004814	2.956339	42.203328	0.000151	0.000187
RS	116	23.067209	2.974562	30.848058	0.000110	0.000137
RS	117	24.180664	2.974562	22.328342	0.000080	0.000099
RS	118	25.347633	2.998930	15.770010	0.000056	0.000070
RS	119	26.570689	2.998930	11.040492	0.000040	0.000049
RS	120	27.852528	3.027768	7.522415	0.000027	0.000033
RS	121	29.195973	3.027768	5.081706	0.000018	0.000023
RS	122	30.603987	3.060717	3.332468	0.000012	0.000015
RS	123	32.079672	3.060717	2.166719	0.000008	0.000010
RS	124	33.626281	3.096514	1.364432	0.000005	0.000006
RS	125	35.247223	3.096514	0.851342	0.000003	0.000004
RS	126	36.946070	3.188232	0.506896	0.000002	0.000002
RS	127	38.726566	3.188232	0.704829	0.000003	0.000003
PA	64*2 0.258322172 0.030234526 38.726566049 42.302159615 1.779229654 0.491384223 0.279499778 0.258537778 0.285657593 0.347300708 0.428567079 0.510565088 0.605046512 0.729502427 0.856751140 0.956777587 1.013232958 1.018792000 1.000322578 1.007299919 1.067885266 1.178465397 1.319627353 1.474073864 1.636416503 1.801551921 1.966045613 2.128335058 2.281121373 2.412215548 2.510508409 2.575107447 2.616722538 2.649474972 2.683463638 2.721800208 2.763818971 2.808895556 2.857600121 2.911750660 2.973571929 3.044197461 3.122352237 3.204242579 3.283860545 3.353703969 3.405560054 3.432116500 3.428972410 3.396153692 3.338235026 3.263051339 3.179686253 3.096209742 3.045575482 3.006407744 2.974165152 2.953197614 2.944231254 2.945682784 2.956338792 2.974561501 2.998929660 3.027767580 3.060716619 3.096514459 3.188232035
//
IT	10013
RD	16
LK	-2551158.824453
QD	-611.309964 -> -543.808978
RI	0.0207079600
TR	0.258486	0.029628
MT	38.928070
MM	C_pi: 1.628057, n_recomb: 273508.196612
RS	0	0.000000	49.738822	25.828784	0.000094	0.000003
RS	1	0.004810	49.738822	27.070557	0.000099	0.000023
RS	2	0.009852	1.807780	779.521733	0.002850	0.000945
RS	3	0.015137	1.807780	814.643432	0.002978	0.001268
RS	4	0.020675	0.498622	3073.208450	0.011236	0.005850
RS	5	0.026480	0.498622	3183.151543	0.011638	0.007377
RS	6	0.032565	0.279227	5854.822550	0.021406	0.015192
RS	7	0.038941	0.279227	5995.208473	0.021920	0.015907
RS	8	0.045625	0.258230	6623.959189	0.024219	0.017873
RS	9	0.052630	0.258230	6753.125092	0.024691	0.018652
RS	10	0.059973	0.284694	6245.117963	0.022833	0.017605
RS	11	0.067668	0.284694	6367.598231	0.023281	0.018267
RS	12	0.075733	0.346037	5348.456658	0.019555	0.015500
RS	13	0.084187	0.346037	5467.954380	0.019992	0.015890
RS	14	0.093047	0.427315	4532.946246	0.016573	0.013166
RS	15	0.102334	0.427315	4647.098978	0.016991	0.013513
RS	16	0.112067	0.508282	4008.546726	0.014656	0.011747
RS	17	0.122268	0.508282	4116.548645	0.015051	0.012292
RS	18	0.132960	0.601520	3574.771143	0.013070	0.010892
RS	19	0.144167	0.601520	3676.558558	0.013442	0.011368
RS	20	0.155912	0.727655	3128.472523	0.011438	0.009746
RS	21	0.168223	0.727655	3223.251216	0.011785	0.010026
RS	22	0.181125	0.858859	2815.244103	0.010293	0.008807
RS	23	0.194649	0.858859	2904.070228	0.010618	0.009135
RS	24	0.208823	0.962727	2672.936495	0.009773	0.008515
RS	25	0.223678	0.962727	2758.216902	0.010085	0.008878
RS	26	0.239249	1.021029	2682.979531	0.009810	0.008752
RS	27	0.255568	1.021029	2767.075879	0.010117	0.009169
RS	28	0.272672	1.024272	2842.646829	0.010393	0.009609
RS	29	0.290600	1.024272	2927.261891	0.010703	0.010184
RS	30	0.309389	1.000414	3082.958086	0.011272	0.011024
RS	31	0.329083	1.000414	3167.722468	0.011582	0.011704
RS	32	0.349723	1.002884	3243.787712	0.011860	0.012277
RS	33	0.371357	1.002884	3326.640186	0.012163	0.012866
RS	34	0.394031	1.061978	3220.510929	0.011775	0.012623
RS	35	0.417796	1.061978	3300.147478	0.012066	0.013047
RS	36	0.442705	1.173687	3060.133106	0.011188	0.012169
RS	37	0.468811	1.173687	3136.347000	0.011467	0.012500
RS	38	0.496174	1.317045	2865.280891	0.010476	0.011465
RS	39	0.524852	1.317045	2938.162825	0.010743	0.011790
RS	40	0.554910	1.473497	2693.570419	0.009848	0.010866
RS	41	0.586414	1.473497	2763.316814	0.010103	0.011188
RS	42	0.619434	1.637727	2550.955267	0.009327	0.010370
RS	43	0.654042	1.637727	2617.796368	0.009571	0.010667
RS	44	0.690314	1.804644	2438.047254	0.008914	0.009967
RS	45	0.728332	1.804644	2502.223394	0.009149	0.010255
RS	46	0.768178	1.971063	2351.175768	0.008596	0.009664
RS	47	0.809942	1.971063	2412.898528	0.008822	0.009930
RS	48	0.853714	2.136032	2284.727550	0.008353	0.009413
RS	49	0.899592	2.136032	2344.152497	0.008571	0.009651
RS	50	0.947676	2.292025	2240.927688	0.008193	0.009223
RS	51	0.998074	2.292025	2298.165444	0.008403	0.009442
RS	52	1.050897	2.425761	2226.072441	0.008139	0.009139
RS	53	1.106260	2.425761	2281.146928	0.008340	0.009356
RS	54	1.164286	2.524792	2244.558804	0.008207	0.009207
RS	55	1.225104	2.524792	2297.296464	0.008399	0.009434
RS	56	1.288847	2.587892	2292.056662	0.008380	0.009425
RS	57	1.355657	2.587892	2341.968094	0.008563	0.009657
RS	58	1.425680	2.626575	2355.328168	0.008612	0.009732
RS	59	1.499072	2.626575	2401.614650	0.008781	0.009959
RS	60	1.575995	2.655954	2418.925128	0.008844	0.010054
RS	61	1.656617	2.655954	2460.631838	0.008997	0.010263
RS	62	1.741118	2.686678	2471.343336	0.009036	0.010328
RS	63	1.829684	2.686678	2507.533454	0.009168	0.010512
RS	64	1.922511	2.721686	2508.187494	0.009170	0.010534
RS	65	2.019802	2.721686	2537.996152	0.009279	0.010692
RS	66	2.121774	2.759929	2528.971529	0.009246	0.010673
RS	67	2.228651	2.759929	2551.585963	0.009329	0.010805
RS	68	2.340670	2.800570	2533.170644	0.009262	0.010748
RS	69	2.458077	2.800570	2547.848417	0.009315	0.010851
RS	70	2.581131	2.844377	2519.026594	0.009210	0.010753
RS	71	2.710105	2.844377	2525.175051	0.009233	0.010823
RS	72	2.845284	2.893651	2483.944641	0.009082	0.010672
RS	73	2.986965	2.893651	2481.238827	0.009072	0.010703
RS	74	3.135462	2.951339	2425.730427	0.008869	0.010490
RS	75	3.291102	2.951339	2414.214367	0.008827	0.010477
RS	76	3.454228	3.019294	2344.338242	0.008571	0.010198
RS	77	3.625202	3.019294	2324.420525	0.008499	0.010138
RS	78	3.804401	3.096798	2242.715179	0.008200	0.009803
RS	79	3.992220	3.096798	2215.030730	0.008099	0.009699
RS	80	4.189074	3.180365	2125.951554	0.007773	0.009328
RS	81	4.395397	3.180365	2091.167644	0.007646	0.009183
RS	82	4.611645	3.264030	1999.905211	0.007312	0.008798
RS	83	4.838296	3.264030	1958.541877	0.007161	0.008616
RS	84	5.075850	3.339986	1869.887343	0.006837	0.008240
RS	85	5.324831	3.339986	1822.199870	0.006662	0.008026
RS	86	5.585789	3.399298	1739.849838	0.006361	0.007676
RS	87	5.859301	3.399298	1685.778599	0.006164	0.007432
RS	88	6.145970	3.433661	1611.621905	0.005892	0.007117
RS	89	6.446428	3.433661	1550.852768	0.005670	0.006845
RS	90	6.761340	3.437648	1484.587971	0.005428	0.006564
RS	91	7.091401	3.437648	1416.746556	0.005180	0.006264
RS	92	7.437339	3.410489	1356.052114	0.004958	0.006007
RS	93	7.799918	3.410489	1281.029040	0.004684	0.005677
RS	94	8.179939	3.356421	1222.362356	0.004469	0.005428
RS	95	8.578240	3.356421	1140.719962	0.004171	0.005070
RS	96	8.995702	3.283363	1080.590793	0.003951	0.004813
RS	97	9.433245	3.283363	993.934209	0.003634	0.004433
RS	98	9.891836	3.200764	930.199557	0.003401	0.004156
RS	99	10.372487	3.200764	841.350493	0.003076	0.003765
RS	100	10.876260	3.117192	774.172520	0.002831	0.003470
RS	101	11.404266	3.117192	686.962437	0.002512	0.003084
RS	102	11.957672	3.066168	613.826927	0.002244	0.002760
RS	103	12.537699	3.066168	534.073278	0.001953	0.002404
RS	104	13.145628	3.026472	465.941520	0.001704	0.002100
RS	105	13.782801	3.026472	396.883285	0.001451	0.001791
RS	106	14.450625	2.993708	337.935168	0.001236	0.001526
RS	107	15.150574	2.993708	281.262322	0.001028	0.001272
RS	108	15.884194	2.972332	232.954293	0.000852	0.001054
RS	109	16.653104	2.972332	189.147432	0.000692	0.000857
RS	110	17.459002	2.963294	152.091508	0.000556	0.000689
RS	111	18.303667	2.963294	120.296438	0.000440	0.000545
RS	112	19.188965	2.964743	93.820715	0.000343	0.000426
RS	113	20.116849	2.964743	72.174670	0.000264	0.000328
RS	114	21.089368	2.975520	54.530994	0.000199	0.000248
RS	115	22.108670	2.975520	40.733472	0.000149	0.000185
RS	116	23.177005	2.993994	29.779463	0.000109	0.000135
RS	117	24.296731	2.993994	21.560129	0.000079	0.000098
RS	118	25.470321	3.018658	15.230534	0.000056	0.000069
RS	119	26.700366	3.018658	10.665517	0.000039	0.000049
RS	120	27.989581	3.047888	7.268355	0.000027	0.000033
RS	121	29.340814	3.047888	4.911422	0.000018	0.000022
RS	122	30.757047	3.081283	3.221481	0.000012	0.000015
RS	123	32.241406	3.081283	2.095182	0.000008	0.000010
RS	124	33.797170	3.117186	1.319814	0.000005	0.000006
RS	125	35.427773	3.117186	0.823719	0.000003	0.000004
RS	126	37.136815	3.205379	0.491045	0.000002	0.000002
RS	127	38.928070	3.205379	0.681958	0.000002	0.000003
PA	64*2 0.258485706 0.029628380 38.928069940 49.738822360 1.807780105 0.498621598 0.279226829 0.258230070 0.284694300 0.346037466 0.427314781 0.508282441 0.601519782 0.727654627 0.858859159 0.962726788 1.021029020 1.024271800 1.000414160 1.002883875 1.061978461 1.173686693 1.317044922 1.473497492 1.637727414 1.804644490 1.971063025 2.136031826 2.292024713 2.425760704 2.524792250 2.587892414 2.626574776 2.655953524 2.686677931 2.721685996 2.759928555 2.800569934 2.844377354 2.893651075 2.951339106 3.019294044 3.096797554 3.180364528 3.264030409 3.339986283 3.399298305 3.433661413 3.437648046 3.410488729 3.356421278 3.283362634 3.200764361 3.117192167 3.066168295 3.026471947 2.993707844 2.972332158 2.963293664 2.964743355 2.975520474 2.993994036 3.018657955 3.047888431 3.081283377 3.117185924 3.205378562
//
IT	8689
RD	17
LK	-2551027.651414
QD	-599.630650 -> -540.008435
RI	0.0210734970
TR	0.258647	0.029067
MT	39.114668
MM	C_pi: 1.625096, n_recomb: 267969.711953
RS	0	0.000000	58.827222	21.424305	0.000080	0.000002
RS	1	0.004814	58.827222	22.455478	0.000084	0.000019
RS	2	0.009861	1.828565	756.130958	0.002822	0.000929
RS	3	0.015150	1.828565	790.252064	0.002949	0.001248
RS	4	0.020693	0.505098	2977.164369	0.011110	0.005755
RS	5	0.026504	0.505098	3084.218011	0.011510	0.007257
RS	6	0.032594	0.278795	5755.882401	0.021480	0.015205
RS	7	0.038978	0.278795	5893.747141	0.021994	0.015905
RS	8	0.045669	0.257982	6507.884458	0.024286	0.017855
RS	9	0.052682	0.257982	6634.636653	0.024759	0.018626
RS	10	0.060033	0.283863	6147.299835	0.022940	0.017620
RS	11	0.067737	0.283863	6267.365031	0.023388	0.018286
RS	12	0.075813	0.344943	5265.144608	0.019648	0.015521
RS	13	0.084277	0.344943	5382.369513	0.020086	0.015911
RS	14	0.093149	0.426229	4458.917871	0.016640	0.013172
RS	15	0.102448	0.426229	4570.968594	0.017058	0.013519
RS	16	0.112194	0.506080	3949.709577	0.014739	0.011772
RS	17	0.122410	0.506080	4055.784389	0.015135	0.012322
RS	18	0.133118	0.597865	3527.837080	0.013165	0.010941
RS	19	0.144341	0.597865	3627.885087	0.013538	0.011428
RS	20	0.156104	0.725434	3077.443666	0.011484	0.009769
RS	21	0.168434	0.725434	3170.529555	0.011832	0.010053
RS	22	0.181358	0.860452	2755.619882	0.010283	0.008788
RS	23	0.194903	0.860452	2842.670141	0.010608	0.009119
RS	24	0.209101	0.968191	2606.650923	0.009727	0.008471
RS	25	0.223982	0.968191	2690.073468	0.010039	0.008833
RS	26	0.239580	1.028530	2612.639535	0.009750	0.008694
RS	27	0.255929	1.028530	2694.863128	0.010057	0.009107
RS	28	0.273065	1.029695	2774.414325	0.010353	0.009564
RS	29	0.291025	1.029695	2857.265901	0.010663	0.010137
RS	30	0.309851	1.000615	3024.705518	0.011287	0.011032
RS	31	0.329582	1.000615	3107.858844	0.011598	0.011713
RS	32	0.350264	0.998714	3196.249601	0.011928	0.012343
RS	33	0.371942	0.998714	3277.542281	0.012231	0.012935
RS	34	0.394663	1.056420	3176.024980	0.011852	0.012704
RS	35	0.418477	1.056420	3254.113228	0.012144	0.013128
RS	36	0.443439	1.169272	3012.619642	0.011242	0.012226
RS	37	0.469602	1.169272	3087.325747	0.011521	0.012558
RS	38	0.497025	1.314723	2814.616237	0.010503	0.011495
RS	39	0.525768	1.314723	2886.037428	0.010770	0.011824
RS	40	0.555895	1.472910	2642.053491	0.009860	0.010884
RS	41	0.587472	1.472910	2710.383847	0.010115	0.011211
RS	42	0.620570	1.638676	2499.593215	0.009328	0.010383
RS	43	0.655260	1.638676	2565.060994	0.009572	0.010684
RS	44	0.691622	1.806961	2387.241370	0.008909	0.009978
RS	45	0.729733	1.806961	2450.085551	0.009143	0.010270
RS	46	0.769680	1.974882	2300.701072	0.008586	0.009674
RS	47	0.811549	1.974882	2361.131231	0.008811	0.009942
RS	48	0.855435	2.142212	2233.629267	0.008335	0.009417
RS	49	0.901433	2.142212	2291.798418	0.008552	0.009656
RS	50	0.949646	2.301275	2188.480497	0.008167	0.009219
RS	51	1.000180	2.301275	2244.502126	0.008376	0.009439
RS	52	1.053146	2.437689	2172.325445	0.008107	0.009128
RS	53	1.108663	2.437689	2226.234402	0.008308	0.009345
RS	54	1.166853	2.537683	2190.282226	0.008174	0.009195
RS	55	1.227844	2.537683	2241.919674	0.008366	0.009422
RS	56	1.291771	2.599645	2238.222207	0.008353	0.009419
RS	57	1.358776	2.599645	2287.107593	0.008535	0.009651
RS	58	1.429007	2.635883	2302.556520	0.008593	0.009736
RS	59	1.502620	2.635883	2347.889236	0.008762	0.009961
RS	60	1.579776	2.662494	2367.406188	0.008835	0.010067
RS	61	1.660646	2.662494	2408.223212	0.008987	0.010274
RS	62	1.745411	2.690605	2421.075895	0.009035	0.010350
RS	63	1.834256	2.690605	2456.431184	0.009167	0.010531
RS	64	1.927378	2.722906	2459.406086	0.009178	0.010563
RS	65	2.024983	2.722906	2488.419270	0.009286	0.010718
RS	66	2.127288	2.757891	2482.226515	0.009263	0.010711
RS	67	2.234518	2.757891	2504.054075	0.009345	0.010839
RS	68	2.346911	2.794458	2489.115105	0.009289	0.010796
RS	69	2.464714	2.794458	2502.966248	0.009340	0.010896
RS	70	2.588189	2.833516	2478.028429	0.009247	0.010812
RS	71	2.717609	2.833516	2483.256689	0.009267	0.010879
RS	72	2.853259	2.877850	2445.797250	0.009127	0.010742
RS	73	2.995440	2.877850	2442.041548	0.009113	0.010769
RS	74	3.144466	2.931141	2389.530247	0.008917	0.010565
RS	75	3.300667	2.931141	2376.844410	0.008870	0.010547
RS	76	3.464388	2.995982	2308.674038	0.008615	0.010269
RS	77	3.635991	2.995982	2287.537173	0.008537	0.010205
RS	78	3.815856	3.072238	2206.053367	0.008232	0.009863
RS	79	4.004380	3.072238	2177.223975	0.008125	0.009753
RS	80	4.201980	3.156798	2087.012557	0.007788	0.009367
RS	81	4.409093	3.156798	2051.311559	0.007655	0.009216
RS	82	4.626178	3.243817	1957.926364	0.007307	0.008813
RS	83	4.853714	3.243817	1916.030092	0.007150	0.008626
RS	84	5.092205	3.325248	1824.759799	0.006810	0.008228
RS	85	5.342177	3.325248	1777.057633	0.006632	0.008010
RS	86	5.604184	3.391531	1692.113387	0.006315	0.007639
RS	87	5.878805	3.391531	1638.641124	0.006115	0.007393
RS	88	6.166647	3.433383	1562.368015	0.005830	0.007060
RS	89	6.468347	3.433383	1502.858343	0.005608	0.006787
RS	90	6.784572	3.444349	1435.262373	0.005356	0.006493
RS	91	7.116021	3.444349	1369.337979	0.005110	0.006194
RS	92	7.463427	3.422842	1308.259136	0.004882	0.005928
RS	93	7.827559	3.422842	1235.755598	0.004612	0.005602
RS	94	8.209222	3.372695	1177.675481	0.004395	0.005349
RS	95	8.609259	3.372695	1099.045524	0.004101	0.004996
RS	96	9.028555	3.301869	1040.372801	0.003882	0.004739
RS	97	9.468038	3.301869	957.060210	0.003572	0.004365
RS	98	9.928680	3.220154	895.455315	0.003342	0.004091
RS	99	10.411498	3.220154	810.080648	0.003023	0.003706
RS	100	10.917561	3.136593	745.434261	0.002782	0.003416
RS	101	11.447988	3.136593	661.615454	0.002469	0.003036
RS	102	12.003952	3.085263	591.317716	0.002207	0.002718
RS	103	12.586681	3.085263	514.615406	0.001920	0.002368
RS	104	13.197466	3.045104	449.107782	0.001676	0.002069
RS	105	13.837656	3.045104	382.637610	0.001428	0.001765
RS	106	14.508667	3.011871	325.911829	0.001216	0.001505
RS	107	15.211983	3.011871	271.318323	0.001012	0.001254
RS	108	15.949160	2.990134	224.786408	0.000839	0.001039
RS	109	16.721827	2.990134	182.555270	0.000681	0.000845
RS	110	17.531693	2.980944	146.827076	0.000548	0.000680
RS	111	18.380549	2.980944	116.156973	0.000433	0.000538
RS	112	19.270272	2.982454	90.609968	0.000338	0.000420
RS	113	20.202830	2.982454	69.719643	0.000260	0.000323
RS	114	21.180285	2.993341	52.686663	0.000197	0.000244
RS	115	22.204798	2.993341	39.364301	0.000147	0.000183
RS	116	23.278634	3.012020	28.783888	0.000107	0.000134
RS	117	24.404170	3.012020	20.843966	0.000078	0.000097
RS	118	25.583893	3.037013	14.727129	0.000055	0.000068
RS	119	26.820412	3.037013	10.315458	0.000038	0.000048
RS	120	28.116462	3.066701	7.030936	0.000026	0.000033
RS	121	29.474909	3.066701	4.752280	0.000018	0.000022
RS	122	30.898756	3.100513	3.117765	0.000012	0.000015
RS	123	32.391153	3.100513	2.028327	0.000008	0.000009
RS	124	33.955399	3.136372	1.278156	0.000005	0.000006
RS	125	35.594955	3.136372	0.797911	0.000003	0.000004
RS	126	37.313444	3.221445	0.476174	0.000002	0.000002
RS	127	39.114668	3.221445	0.660607	0.000002	0.000003
PA	64*2 0.258647387 0.029067107 39.114667966 58.827221807 1.828565483 0.505098216 0.278795436 0.257982325 0.283862950 0.344942503 0.426229150 0.506079801 0.597864602 0.725434001 0.860451639 0.968191256 1.028530386 1.029695359 1.000615469 0.998713625 1.056420315 1.169272115 1.314723147 1.472910103 1.638675853 1.806961014 1.974881741 2.142212323 2.301275209 2.437688520 2.537683167 2.599645061 2.635882973 2.662493510 2.690604526 2.722905929 2.757891331 2.794458404 2.833516065 2.877850291 2.931141420 2.995982234 3.072237610 3.156797870 3.243816521 3.325248089 3.391530896 3.433383073 3.444349089 3.422841707 3.372694820 3.301869155 3.220153757 3.136592569 3.085262838 3.045103532 3.011871496 2.990133678 2.980944260 2.982454186 2.993341088 3.012019515 3.037012569 3.066701274 3.100513188 3.136372247 3.221445370
//
IT	9107
RD	18
LK	-2550912.242678
QD	-590.419603 -> -538.018577
RI	0.0214382264
TR	0.258823	0.028550
MT	39.282381
MM	C_pi: 1.622028, n_recomb: 262821.706366
RS	0	0.000000	70.028213	17.672775	0.000067	0.000002
RS	1	0.004818	70.028213	18.524231	0.000070	0.000016
RS	2	0.009868	1.843167	736.676749	0.002803	0.000916
RS	3	0.015161	1.843167	769.961029	0.002930	0.001233
RS	4	0.020710	0.510975	2890.556526	0.010998	0.005668
RS	5	0.026525	0.510975	2994.967077	0.011395	0.007148
RS	6	0.032621	0.278239	5666.008530	0.021558	0.015220
RS	7	0.039011	0.278239	5801.504840	0.022074	0.015909
RS	8	0.045708	0.257794	6397.737054	0.024342	0.017834
RS	9	0.052728	0.257794	6522.234433	0.024816	0.018598
RS	10	0.060086	0.283163	6053.418764	0.023032	0.017630
RS	11	0.067799	0.283163	6171.235680	0.023481	0.018300
RS	12	0.075884	0.344002	5185.409252	0.019730	0.015538
RS	13	0.084358	0.344002	5300.507810	0.020168	0.015927
RS	14	0.093240	0.425309	4388.355627	0.016697	0.013176
RS	15	0.102550	0.425309	4498.433751	0.017116	0.013521
RS	16	0.112308	0.503976	3894.591390	0.014818	0.011794
RS	17	0.122537	0.503976	3998.858357	0.015215	0.012350
RS	18	0.133259	0.594129	3485.294302	0.013261	0.010991
RS	19	0.144497	0.594129	3583.719405	0.013636	0.011488
RS	20	0.156277	0.722909	3031.274149	0.011534	0.009795
RS	21	0.168624	0.722909	3122.791726	0.011882	0.010082
RS	22	0.181566	0.861586	2701.081514	0.010277	0.008773
RS	23	0.195131	0.861586	2786.485745	0.010602	0.009106
RS	24	0.209350	0.973192	2545.495243	0.009685	0.008429
RS	25	0.224255	0.973192	2627.187898	0.009996	0.008792
RS	26	0.239877	1.035765	2547.086449	0.009691	0.008638
RS	27	0.256252	1.035765	2627.554763	0.009997	0.009047
RS	28	0.273416	1.035059	2710.315340	0.010312	0.009520
RS	29	0.291406	1.035059	2791.509093	0.010621	0.010090
RS	30	0.310264	1.000907	2969.760746	0.011300	0.011037
RS	31	0.330030	1.000907	3051.401522	0.011610	0.011720
RS	32	0.350749	0.994761	3151.420288	0.011991	0.012405
RS	33	0.372465	0.994761	3231.247900	0.012294	0.013000
RS	34	0.395228	1.051181	3133.954013	0.011924	0.012779
RS	35	0.419088	1.051181	3210.587520	0.012216	0.013204
RS	36	0.444097	1.165195	2967.591284	0.011291	0.012277
RS	37	0.470311	1.165195	3040.883631	0.011570	0.012610
RS	38	0.497788	1.312637	2766.789721	0.010527	0.011522
RS	39	0.526589	1.312637	2836.843857	0.010794	0.011854
RS	40	0.556777	1.472337	2593.799010	0.009869	0.010900
RS	41	0.588420	1.472337	2660.806305	0.010124	0.011231
RS	42	0.621587	1.639301	2451.930238	0.009329	0.010395
RS	43	0.656353	1.639301	2516.117150	0.009573	0.010700
RS	44	0.692793	1.808533	2340.527500	0.008905	0.009989
RS	45	0.730989	1.808533	2402.131361	0.009140	0.010285
RS	46	0.771025	1.977549	2254.586821	0.008578	0.009685
RS	47	0.812990	1.977549	2313.814135	0.008804	0.009957
RS	48	0.856977	2.146895	2187.067342	0.008321	0.009424
RS	49	0.903083	2.146895	2244.067372	0.008538	0.009665
RS	50	0.951411	2.308825	2140.627200	0.008145	0.009218
RS	51	1.002067	2.308825	2195.514695	0.008354	0.009438
RS	52	1.055163	2.447899	2123.099820	0.008078	0.009120
RS	53	1.110818	2.447899	2175.918955	0.008279	0.009337
RS	54	1.169154	2.548961	2140.370157	0.008144	0.009186
RS	55	1.230300	2.548961	2190.975989	0.008336	0.009412
RS	56	1.294393	2.610068	2188.443180	0.008327	0.009415
RS	57	1.361573	2.610068	2236.364727	0.008509	0.009646
RS	58	1.431990	2.644259	2253.435520	0.008574	0.009740
RS	59	1.505800	2.644259	2297.873071	0.008743	0.009964
RS	60	1.583166	2.668628	2319.033125	0.008824	0.010079
RS	61	1.664259	2.668628	2359.020622	0.008976	0.010284
RS	62	1.749259	2.694715	2373.417433	0.009031	0.010368
RS	63	1.838355	2.694715	2408.006031	0.009162	0.010547
RS	64	1.931743	2.724900	2412.724096	0.009180	0.010586
RS	65	2.029630	2.724900	2441.024301	0.009288	0.010739
RS	66	2.132233	2.757129	2437.184057	0.009273	0.010741
RS	67	2.239780	2.757129	2458.325570	0.009354	0.010867
RS	68	2.352508	2.789992	2446.519224	0.009309	0.010836
RS	69	2.470668	2.789992	2459.663513	0.009359	0.010934
RS	70	2.594520	2.824491	2438.453527	0.009278	0.010864
RS	71	2.724339	2.824491	2442.895288	0.009295	0.010928
RS	72	2.860413	2.863886	2409.247265	0.009167	0.010805
RS	73	3.003043	2.863886	2404.579072	0.009149	0.010829
RS	74	3.152544	2.912586	2355.287394	0.008962	0.010634
RS	75	3.309248	2.912586	2341.559094	0.008909	0.010613
RS	76	3.473502	2.973953	2275.435148	0.008658	0.010338
RS	77	3.645670	2.973953	2253.183728	0.008573	0.010268
RS	78	3.826133	3.048458	2172.322110	0.008265	0.009921
RS	79	4.015290	3.048458	2142.419989	0.008152	0.009806
RS	80	4.213560	3.133412	2051.480553	0.007806	0.009408
RS	81	4.421383	3.133412	2014.896482	0.007666	0.009251
RS	82	4.639219	3.223139	1919.762239	0.007304	0.008830
RS	83	4.867550	3.223139	1877.325037	0.007143	0.008638
RS	84	5.106881	3.309449	1783.749428	0.006787	0.008220
RS	85	5.357744	3.309449	1735.980369	0.006605	0.007998
RS	86	5.620692	3.382209	1648.684243	0.006273	0.007607
RS	87	5.896309	3.382209	1595.711544	0.006071	0.007358
RS	88	6.185205	3.431229	1517.477244	0.005774	0.007008
RS	89	6.488020	3.431229	1459.079368	0.005552	0.006735
RS	90	6.805424	3.449000	1390.228602	0.005290	0.006427
RS	91	7.138121	3.449000	1326.025051	0.005045	0.006129
RS	92	7.486846	3.433098	1264.553824	0.004811	0.005855
RS	93	7.852373	3.433098	1194.329464	0.004544	0.005532
RS	94	8.235510	3.386905	1136.748588	0.004325	0.005275
RS	95	8.637106	3.386905	1060.855882	0.004036	0.004927
RS	96	9.058051	3.318388	1003.484232	0.003818	0.004669
RS	97	9.499277	3.318388	923.219956	0.003513	0.004301
RS	98	9.961760	3.237646	863.540870	0.003286	0.004030
RS	99	10.446525	3.237646	781.341868	0.002973	0.003651
RS	100	10.954646	3.154181	718.999718	0.002736	0.003365
RS	101	11.487248	3.154181	638.287792	0.002429	0.002991
RS	102	12.045510	3.102605	570.585380	0.002171	0.002678
RS	103	12.630668	3.102605	496.684271	0.001890	0.002334
RS	104	13.244019	3.062034	433.583021	0.001650	0.002040
RS	105	13.886920	3.062034	369.493376	0.001406	0.001740
RS	106	14.560796	3.028359	314.812130	0.001198	0.001484
RS	107	15.267138	3.028359	262.133913	0.000997	0.001237
RS	108	16.007511	3.006280	217.238319	0.000827	0.001026
RS	109	16.783555	3.006280	176.460624	0.000671	0.000834
RS	110	17.596987	2.996950	141.957592	0.000540	0.000671
RS	111	18.449610	2.996950	112.326462	0.000427	0.000531
RS	112	19.343312	2.998496	87.638222	0.000333	0.000415
RS	113	20.280071	2.998496	67.446306	0.000257	0.000319
RS	114	21.261962	3.009481	50.978125	0.000194	0.000241
RS	115	22.291159	3.009481	38.095358	0.000145	0.000181
RS	116	23.369943	3.028347	27.860843	0.000106	0.000132
RS	117	24.500701	3.028347	20.179676	0.000077	0.000096
RS	118	25.685938	3.053614	14.260139	0.000054	0.000068
RS	119	26.928278	3.053614	9.990534	0.000038	0.000047
RS	120	28.230473	3.083617	6.810663	0.000026	0.000032
RS	121	29.595407	3.083617	4.604465	0.000018	0.000022
RS	122	31.026101	3.117781	3.021357	0.000011	0.000014
RS	123	32.525725	3.117781	1.966098	0.000007	0.000009
RS	124	34.097599	3.153637	1.239308	0.000005	0.000006
RS	125	35.745205	3.153637	0.773820	0.000003	0.000004
RS	126	37.472191	3.235387	0.462291	0.000002	0.000002
RS	127	39.282381	3.235387	0.640598	0.000002	0.000003
PA	64*2 0.258822673 0.028549675 39.282380700 70.028212620 1.843166789 0.510974946 0.278239215 0.257794357 0.283163428 0.344001669 0.425308871 0.503975511 0.594128861 0.722908830 0.861585696 0.973192060 1.035765379 1.035059010 1.000907473 0.994760968 1.051181415 1.165195292 1.312636794 1.472336995 1.639300958 1.808532620 1.977548627 2.146894816 2.308824864 2.447898870 2.548960942 2.610067680 2.644258868 2.668628100 2.694715195 2.724900245 2.757128593 2.789991858 2.824490545 2.863886113 2.912585858 2.973953289 3.048458427 3.133411863 3.223139269 3.309449152 3.382209309 3.431228564 3.449000347 3.433098063 3.386905107 3.318388326 3.237646048 3.154181341 3.102604966 3.062034068 3.028358753 3.006279515 2.996949506 2.998495982 3.009481407 3.028346723 3.053614281 3.083617358 3.117781366 3.153636747 3.235386866
//
IT	8907
RD	19
LK	-2550810.829854
QD	-583.320240 -> -537.489606
RI	0.0217919418
TR	0.259020	0.028074
MT	39.429384
MM	C_pi: 1.618838, n_recomb: 258044.298317
RS	0	0.000000	84.083571	14.466444	0.000056	0.000001
RS	1	0.004821	84.083571	15.164028	0.000059	0.000013
RS	2	0.009874	1.853119	720.225428	0.002791	0.000906
RS	3	0.015171	1.853119	752.797888	0.002917	0.001221
RS	4	0.020724	0.516349	2812.063438	0.010898	0.005587
RS	5	0.026544	0.516349	2914.047819	0.011293	0.007049
RS	6	0.032644	0.277581	5584.395748	0.021641	0.015239
RS	7	0.039039	0.277581	5717.668902	0.022158	0.015920
RS	8	0.045742	0.257653	6293.628635	0.024390	0.017810
RS	9	0.052768	0.257653	6416.020598	0.024864	0.018569
RS	10	0.060133	0.282562	5964.025294	0.023112	0.017636
RS	11	0.067853	0.282562	6079.748216	0.023561	0.018310
RS	12	0.075946	0.343193	5109.398164	0.019800	0.015551
RS	13	0.084428	0.343193	5222.509608	0.020239	0.015939
RS	14	0.093319	0.424540	4321.227445	0.016746	0.013176
RS	15	0.102639	0.424540	4429.456583	0.017165	0.013519
RS	16	0.112408	0.501974	3842.978966	0.014893	0.011816
RS	17	0.122648	0.501974	3945.551386	0.015290	0.012376
RS	18	0.133382	0.590339	3446.821357	0.013357	0.011043
RS	19	0.144633	0.590339	3543.732723	0.013733	0.011549
RS	20	0.156427	0.720118	2989.598764	0.011586	0.009824
RS	21	0.168789	0.720118	3079.664112	0.011935	0.010113
RS	22	0.181748	0.862286	2651.278274	0.010275	0.008760
RS	23	0.195331	0.862286	2735.158298	0.010600	0.009096
RS	24	0.209568	0.977751	2489.095624	0.009646	0.008391
RS	25	0.224493	0.977751	2569.178482	0.009956	0.008753
RS	26	0.240136	1.042719	2486.058128	0.009634	0.008584
RS	27	0.256534	1.042719	2564.882818	0.009940	0.008989
RS	28	0.273723	1.040334	2650.193355	0.010270	0.009475
RS	29	0.291740	1.040334	2729.830288	0.010579	0.010043
RS	30	0.310625	1.001263	2918.044265	0.011308	0.011041
RS	31	0.330421	1.001263	2998.266802	0.011619	0.011725
RS	32	0.351172	0.991004	3109.242413	0.012049	0.012464
RS	33	0.372923	0.991004	3187.695966	0.012353	0.013060
RS	34	0.395722	1.046233	3094.265145	0.011991	0.012850
RS	35	0.419621	1.046233	3169.534055	0.012283	0.013275
RS	36	0.444672	1.161453	2924.934867	0.011335	0.012323
RS	37	0.470930	1.161453	2996.903722	0.011614	0.012657
RS	38	0.498455	1.310804	2721.626122	0.010547	0.011543
RS	39	0.527306	1.310804	2790.402607	0.010814	0.011879
RS	40	0.557548	1.471806	2548.598505	0.009877	0.010914
RS	41	0.589248	1.471806	2614.371176	0.010131	0.011249
RS	42	0.622477	1.639664	2407.690496	0.009331	0.010406
RS	43	0.657307	1.639664	2470.684202	0.009575	0.010714
RS	44	0.693817	1.809477	2297.546577	0.008904	0.010001
RS	45	0.732087	1.809477	2357.996779	0.009138	0.010301
RS	46	0.772201	1.979168	2212.490541	0.008574	0.009698
RS	47	0.814250	1.979168	2270.600185	0.008799	0.009972
RS	48	0.858326	2.150196	2144.682971	0.008311	0.009433
RS	49	0.904526	2.150196	2200.596395	0.008528	0.009675
RS	50	0.952954	2.314761	2097.034815	0.008127	0.009219
RS	51	1.003717	2.314761	2150.866755	0.008335	0.009440
RS	52	1.056927	2.456405	2078.130397	0.008053	0.009114
RS	53	1.112702	2.456405	2129.932835	0.008254	0.009331
RS	54	1.171166	2.558587	2094.612884	0.008117	0.009179
RS	55	1.232448	2.558587	2144.253651	0.008310	0.009405
RS	56	1.296685	2.619026	2142.617105	0.008303	0.009412
RS	57	1.364019	2.619026	2189.634836	0.008485	0.009642
RS	58	1.434599	2.651511	2207.945109	0.008556	0.009744
RS	59	1.508582	2.651511	2251.543020	0.008725	0.009967
RS	60	1.586131	2.674085	2273.891134	0.008812	0.010089
RS	61	1.667419	2.674085	2313.104087	0.008964	0.010293
RS	62	1.752626	2.698683	2328.527345	0.009024	0.010383
RS	63	1.841941	2.698683	2362.409484	0.009155	0.010559
RS	64	1.935561	2.727309	2368.344719	0.009178	0.010604
RS	65	2.033695	2.727309	2396.003596	0.009285	0.010754
RS	66	2.136560	2.757276	2394.051286	0.009278	0.010764
RS	67	2.244384	2.757276	2414.594408	0.009357	0.010888
RS	68	2.357406	2.786794	2405.584694	0.009322	0.010869
RS	69	2.475877	2.786794	2418.126660	0.009371	0.010964
RS	70	2.600059	2.816943	2400.456893	0.009302	0.010909
RS	71	2.730228	2.816943	2404.230315	0.009317	0.010970
RS	72	2.866673	2.851440	2374.379325	0.009201	0.010861
RS	73	3.009695	2.851440	2368.921796	0.009180	0.010882
RS	74	3.159613	2.895437	2322.983836	0.009002	0.010699
RS	75	3.316758	2.895437	2308.329852	0.008945	0.010673
RS	76	3.481479	2.953045	2244.520389	0.008698	0.010403
RS	77	3.654141	2.953045	2221.251738	0.008608	0.010328
RS	78	3.835127	3.025375	2141.345225	0.008298	0.009979
RS	79	4.024839	3.025375	2110.438669	0.008179	0.009857
RS	80	4.223696	3.110188	2019.119154	0.007825	0.009449
RS	81	4.432140	3.110188	1981.685225	0.007680	0.009286
RS	82	4.650633	3.202041	1885.122725	0.007305	0.008850
RS	83	4.879660	3.202041	1842.139701	0.007139	0.008652
RS	84	5.119728	3.292665	1746.529672	0.006768	0.008216
RS	85	5.371370	3.292665	1698.648693	0.006583	0.007989
RS	86	5.635143	3.371423	1609.211679	0.006236	0.007579
RS	87	5.911633	3.371423	1556.651080	0.006032	0.007328
RS	88	6.201452	3.427266	1476.598259	0.005722	0.006961
RS	89	6.505244	3.427266	1419.180480	0.005500	0.006687
RS	90	6.823681	3.451645	1349.145144	0.005228	0.006366
RS	91	7.157470	3.451645	1286.486478	0.004986	0.006069
RS	92	7.507350	3.441270	1224.619592	0.004746	0.005787
RS	93	7.874099	3.441270	1156.457562	0.004482	0.005466
RS	94	8.258528	3.399031	1099.302961	0.004260	0.005205
RS	95	8.661490	3.399031	1025.897515	0.003976	0.004862
RS	96	9.083879	3.332870	969.691855	0.003758	0.004603
RS	97	9.526632	3.332870	892.205304	0.003458	0.004240
RS	98	9.990729	3.253171	834.269892	0.003233	0.003972
RS	99	10.477201	3.253171	754.971328	0.002926	0.003599
RS	100	10.987125	3.169871	694.727866	0.002692	0.003317
RS	101	11.521632	3.169871	616.858925	0.002391	0.002949
RS	102	12.081908	3.118092	551.529841	0.002137	0.002640
RS	103	12.669194	3.118092	480.196085	0.001861	0.002301
RS	104	13.284794	3.077142	419.300237	0.001625	0.002012
RS	105	13.930071	3.077142	357.395503	0.001385	0.001716
RS	106	14.606457	3.043053	304.590957	0.001180	0.001464
RS	107	15.315452	3.043053	253.673040	0.000983	0.001220
RS	108	16.058627	3.020655	210.281635	0.000815	0.001012
RS	109	16.837630	3.020655	170.841468	0.000662	0.000823
RS	110	17.654189	3.011165	137.467436	0.000533	0.000663
RS	111	18.510113	3.011165	108.792914	0.000422	0.000525
RS	112	19.407302	3.012748	84.895766	0.000329	0.000410
RS	113	20.347744	3.012748	65.347600	0.000253	0.000315
RS	114	21.333524	3.023809	49.400512	0.000191	0.000239
RS	115	22.366829	3.023809	36.923204	0.000143	0.000178
RS	116	23.449949	3.042855	27.007855	0.000105	0.000131
RS	117	24.585285	3.042855	19.565617	0.000076	0.000095
RS	118	25.775356	3.068372	13.828375	0.000054	0.000067
RS	119	27.022801	3.068372	9.690037	0.000038	0.000047
RS	120	28.330384	3.098614	6.606999	0.000026	0.000032
RS	121	29.701005	3.098614	4.467734	0.000017	0.000022
RS	122	31.137704	3.133136	2.932119	0.000011	0.000014
RS	123	32.643665	3.133136	1.908484	0.000007	0.000009
RS	124	34.222228	3.169017	1.203320	0.000005	0.000006
RS	125	35.876894	3.169017	0.751505	0.000003	0.000004
RS	126	37.611331	3.247710	0.449407	0.000002	0.000002
RS	127	39.429384	3.247710	0.622119	0.000002	0.000003
PA	64*2 0.259019646 0.028074126 39.429383933 84.083570903 1.853119344 0.516349083 0.277580584 0.257652624 0.282562053 0.343193316 0.424539842 0.501974174 0.590339403 0.720118059 0.862285760 0.977750928 1.042719370 1.040334060 1.001262681 0.991004203 1.046233150 1.161452713 1.310804118 1.471806234 1.639663853 1.809477137 1.979168176 2.150196311 2.314761097 2.456405198 2.558587221 2.619026147 2.651511455 2.674084584 2.698683091 2.727309372 2.757275840 2.786793645 2.816942955 2.851439968 2.895436595 2.953044949 3.025374969 3.110187896 3.202040534 3.292664817 3.371423149 3.427265840 3.451644883 3.441270111 3.399031351 3.332869818 3.253170802 3.169871391 3.118091716 3.077142366 3.043053243 3.020654711 3.011165049 3.012748171 3.023808772 3.042855236 3.068372347 3.098614166 3.133136107 3.169017319 3.247709796
//
IT	9556
RD	20
LK	-2550721.830699
QD	-578.047650 -> -537.731868
RI	0.0221416738
TR	0.259206	0.027633
MT	39.566108
MM	C_pi: 1.615712, n_recomb: 253601.292950
RS	0	0.000000	101.720836	11.763828	0.000046	0.000001
RS	1	0.004824	101.720836	12.331537	0.000049	0.000011
RS	2	0.009880	1.859135	706.280971	0.002785	0.000897
RS	3	0.015181	1.859135	738.247584	0.002911	0.001212
RS	4	0.020737	0.521277	2740.723818	0.010807	0.005514
RS	5	0.026561	0.521277	2840.481360	0.011201	0.006959
RS	6	0.032666	0.276817	5510.730505	0.021730	0.015262
RS	7	0.039066	0.276817	5641.921690	0.022247	0.015936
RS	8	0.045774	0.257543	6195.595532	0.024430	0.017785
RS	9	0.052806	0.257543	6316.023103	0.024905	0.018539
RS	10	0.060177	0.282040	5879.257531	0.023183	0.017640
RS	11	0.067904	0.282040	5993.031327	0.023632	0.018317
RS	12	0.076003	0.342497	5037.192203	0.019863	0.015560
RS	13	0.084493	0.342497	5148.449305	0.020301	0.015947
RS	14	0.093393	0.423915	4257.400826	0.016788	0.013174
RS	15	0.102722	0.423915	4363.899916	0.017208	0.013514
RS	16	0.112500	0.500084	3794.616544	0.014963	0.011836
RS	17	0.122751	0.500084	3895.603137	0.015361	0.012399
RS	18	0.133496	0.586536	3412.018566	0.013454	0.011096
RS	19	0.144760	0.586536	3507.519233	0.013831	0.011611
RS	20	0.156566	0.717122	2951.980600	0.011640	0.009854
RS	21	0.168943	0.717122	3040.702517	0.011990	0.010147
RS	22	0.181916	0.862633	2605.720026	0.010275	0.008750
RS	23	0.195515	0.862633	2688.189478	0.010600	0.009088
RS	24	0.209770	0.981936	2437.005333	0.009610	0.008355
RS	25	0.224713	0.981936	2515.591208	0.009919	0.008718
RS	26	0.240377	1.049442	2429.178057	0.009579	0.008532
RS	27	0.256796	1.049442	2506.464849	0.009883	0.008934
RS	28	0.274007	1.045565	2593.741421	0.010228	0.009432
RS	29	0.292049	1.045565	2671.917372	0.010536	0.009996
RS	30	0.310960	1.001704	2869.368670	0.011314	0.011043
RS	31	0.330784	1.001704	2948.262774	0.011626	0.011729
RS	32	0.351565	0.987473	3069.541200	0.012104	0.012519
RS	33	0.373347	0.987473	3146.707058	0.012408	0.013117
RS	34	0.396181	1.041631	3056.724069	0.012053	0.012916
RS	35	0.420116	1.041631	3130.713748	0.012345	0.013341
RS	36	0.445205	1.158108	2884.423292	0.011374	0.012365
RS	37	0.471505	1.158108	2955.153792	0.011653	0.012699
RS	38	0.499073	1.309334	2678.820461	0.010563	0.011561
RS	39	0.527971	1.309334	2746.403014	0.010830	0.011900
RS	40	0.558264	1.471475	2506.083760	0.009882	0.010924
RS	41	0.590017	1.471475	2570.704150	0.010137	0.011263
RS	42	0.623302	1.639995	2366.422895	0.009331	0.010416
RS	43	0.658193	1.639995	2428.304587	0.009575	0.010727
RS	44	0.694767	1.810071	2257.823709	0.008903	0.010013
RS	45	0.733105	1.810071	2317.200408	0.009137	0.010316
RS	46	0.773293	1.980097	2173.879354	0.008572	0.009712
RS	47	0.815419	1.980097	2230.949942	0.008797	0.009989
RS	48	0.859577	2.152501	2105.950493	0.008304	0.009443
RS	49	0.905865	2.152501	2160.853672	0.008521	0.009687
RS	50	0.954387	2.319485	2057.190159	0.008112	0.009222
RS	51	1.005248	2.319485	2110.039565	0.008320	0.009444
RS	52	1.058563	2.463611	2036.926713	0.008032	0.009110
RS	53	1.114451	2.463611	2087.780748	0.008233	0.009328
RS	54	1.173033	2.566942	2052.564952	0.008094	0.009173
RS	55	1.234442	2.566942	2101.303062	0.008286	0.009400
RS	56	1.298814	2.626864	2100.356458	0.008282	0.009410
RS	57	1.366290	2.626864	2146.526598	0.008464	0.009640
RS	58	1.437021	2.657937	2165.768391	0.008540	0.009748
RS	59	1.511164	2.657937	2208.578082	0.008709	0.009970
RS	60	1.588884	2.679124	2231.723754	0.008800	0.010099
RS	61	1.670353	2.679124	2270.212121	0.008952	0.010301
RS	62	1.755751	2.702739	2286.203526	0.009015	0.010395
RS	63	1.845270	2.702739	2319.432863	0.009146	0.010569
RS	64	1.939106	2.730326	2326.121504	0.009172	0.010618
RS	65	2.037469	2.730326	2353.201784	0.009279	0.010766
RS	66	2.140577	2.758517	2352.702081	0.009277	0.010782
RS	67	2.248658	2.758517	2372.723506	0.009356	0.010904
RS	68	2.361953	2.785082	2366.155190	0.009330	0.010895
RS	69	2.480713	2.785082	2378.188009	0.009378	0.010988
RS	70	2.605202	2.811146	2363.826883	0.009321	0.010946
RS	71	2.735697	2.811146	2367.040063	0.009334	0.011005
RS	72	2.872486	2.840851	2340.914457	0.009231	0.010911
RS	73	3.015873	2.840851	2334.783487	0.009207	0.010929
RS	74	3.166177	2.880095	2292.284592	0.009039	0.010758
RS	75	3.323732	2.880095	2276.817411	0.008978	0.010728
RS	76	3.488887	2.933748	2215.529924	0.008736	0.010465
RS	77	3.662008	2.933748	2191.341086	0.008641	0.010385
RS	78	3.843481	3.003586	2112.661736	0.008331	0.010034
RS	79	4.033707	3.003586	2080.823223	0.008205	0.009907
RS	80	4.233110	3.087823	1989.426699	0.007845	0.009491
RS	81	4.442132	3.087823	1951.184089	0.007694	0.009322
RS	82	4.661236	3.181300	1853.483069	0.007309	0.008871
RS	83	4.890910	3.181300	1809.960640	0.007137	0.008668
RS	84	5.131663	3.275740	1712.563471	0.006753	0.008214
RS	85	5.384029	3.275740	1664.540535	0.006564	0.007983
RS	86	5.648569	3.360067	1573.154029	0.006203	0.007555
RS	87	5.925869	3.360067	1520.937557	0.005997	0.007301
RS	88	6.216547	3.422402	1439.203637	0.005675	0.006918
RS	89	6.521246	3.422402	1382.657752	0.005452	0.006643
RS	90	6.840643	3.453199	1311.504816	0.005172	0.006310
RS	91	7.175447	3.453199	1250.243299	0.004930	0.006014
RS	92	7.526402	3.448254	1187.987685	0.004684	0.005724
RS	93	7.894286	3.448254	1121.702711	0.004423	0.005406
RS	94	8.279917	3.409965	1064.911317	0.004199	0.005141
RS	95	8.684149	3.409965	993.778241	0.003919	0.004801
RS	96	9.107881	3.346188	938.623086	0.003701	0.004542
RS	97	9.552053	3.346188	863.680098	0.003406	0.004184
RS	98	10.017651	3.267579	807.331464	0.003183	0.003917
RS	99	10.505708	3.267579	730.693601	0.002881	0.003550
RS	100	11.017309	3.184497	672.368739	0.002651	0.003271
RS	101	11.553588	3.184497	597.111927	0.002355	0.002909
RS	102	12.115737	3.132556	533.959811	0.002106	0.002605
RS	103	12.705002	3.132556	464.988324	0.001834	0.002271
RS	104	13.322693	3.091258	406.120373	0.001601	0.001985
RS	105	13.970180	3.091258	346.228378	0.001365	0.001694
RS	106	14.648901	3.056783	295.151825	0.001164	0.001445
RS	107	15.360362	3.056783	245.857313	0.000969	0.001205
RS	108	16.106142	3.034088	203.852745	0.000804	0.001000
RS	109	16.887898	3.034088	165.647334	0.000653	0.000813
RS	110	17.707364	3.024421	133.316684	0.000526	0.000655
RS	111	18.566360	3.024421	105.525445	0.000416	0.000519
RS	112	19.466792	3.026042	82.358968	0.000325	0.000405
RS	113	20.410660	3.026042	63.405686	0.000250	0.000312
RS	114	21.400058	3.037163	47.940467	0.000189	0.000236
RS	115	22.437183	3.037163	35.838033	0.000141	0.000176
RS	116	23.524337	3.056384	26.217897	0.000103	0.000129
RS	117	24.663933	3.056384	18.996739	0.000075	0.000094
RS	118	25.858501	3.082104	13.428379	0.000053	0.000066
RS	119	27.110694	3.082104	9.411510	0.000037	0.000046
RS	120	28.423289	3.112657	6.417992	0.000025	0.000032
RS	121	29.799203	3.112657	4.340829	0.000017	0.000021
RS	122	31.241487	3.147393	2.849380	0.000011	0.000014
RS	123	32.753345	3.147393	1.855025	0.000007	0.000009
RS	124	34.338133	3.183382	1.169875	0.000005	0.000006
RS	125	35.999368	3.183382	0.730762	0.000003	0.000004
RS	126	37.740737	3.259351	0.437394	0.000002	0.000002
RS	127	39.566108	3.259351	0.604968	0.000002	0.000003
PA	64*2 0.259206408 0.027633326 39.566107680 101.720836350 1.859135139 0.521277311 0.276817128 0.257543034 0.282040355 0.342496833 0.423914718 0.500084188 0.586536396 0.717122421 0.862632788 0.981935791 1.049441613 1.045564621 1.001703835 0.987473327 1.041631455 1.158107618 1.309334024 1.471474978 1.639995359 1.810070761 1.980096817 2.152501171 2.319485208 2.463611068 2.566941983 2.626863923 2.657936826 2.679123791 2.702739186 2.730326492 2.758516984 2.785082090 2.811145604 2.840850838 2.880094793 2.933748051 3.003585769 3.087823455 3.181299777 3.275739517 3.360066923 3.422402319 3.453198586 3.448253889 3.409965163 3.346187617 3.267578651 3.184496785 3.132555520 3.091257752 3.056782992 3.034087512 3.024420681 3.026042378 3.037163320 3.056383861 3.082103671 3.112656652 3.147393308 3.183381885 3.259351032
//
IT	8075
RD	21
LK	-2550643.835254
QD	-574.382850 -> -539.090337
RI	0.0224818429
TR	0.259394	0.027226
MT	39.689854
MM	C_pi: 1.612628, n_recomb: 249478.945710
RS	0	0.000000	124.202471	9.486400	0.000038	0.000001
RS	1	0.004826	124.202471	9.944524	0.000040	0.000009
RS	2	0.009886	1.862406	694.247002	0.002783	0.000889
RS	3	0.015189	1.862406	725.688445	0.002909	0.001205
RS	4	0.020749	0.525871	2675.451379	0.010724	0.005445
RS	5	0.026577	0.525871	2773.154814	0.011116	0.006875
RS	6	0.032686	0.275978	5444.173084	0.021822	0.015287
RS	7	0.039090	0.275978	5573.416692	0.022340	0.015957
RS	8	0.045803	0.257466	6103.421257	0.024465	0.017758
RS	9	0.052840	0.257466	6222.020120	0.024940	0.018510
RS	10	0.060216	0.281593	5799.087766	0.023245	0.017640
RS	11	0.067949	0.281593	5911.051229	0.023694	0.018321
RS	12	0.076055	0.341912	4968.681302	0.019916	0.015567
RS	13	0.084552	0.341912	5078.212171	0.020355	0.015952
RS	14	0.093459	0.423431	4196.792353	0.016822	0.013168
RS	15	0.102796	0.423431	4301.676013	0.017243	0.013506
RS	16	0.112584	0.498322	3749.284575	0.015028	0.011855
RS	17	0.122844	0.498322	3848.789647	0.015427	0.012420
RS	18	0.133599	0.582755	3380.600999	0.013551	0.011149
RS	19	0.144874	0.582755	3474.788669	0.013928	0.011672
RS	20	0.156692	0.713971	2918.114512	0.011697	0.009887
RS	21	0.169081	0.713971	3005.595343	0.012047	0.010182
RS	22	0.182068	0.862666	2564.125722	0.010278	0.008742
RS	23	0.195682	0.862666	2645.291978	0.010603	0.009083
RS	24	0.209953	0.985756	2388.993516	0.009576	0.008321
RS	25	0.224912	0.985756	2466.190103	0.009885	0.008685
RS	26	0.240594	1.055920	2376.267697	0.009525	0.008482
RS	27	0.257032	1.055920	2452.118356	0.009829	0.008881
RS	28	0.274264	1.050720	2540.878323	0.010185	0.009388
RS	29	0.292328	1.050720	2617.686386	0.010493	0.009951
RS	30	0.311263	1.002201	2823.721652	0.011318	0.011044
RS	31	0.331112	1.002201	2901.374786	0.011630	0.011731
RS	32	0.351919	0.984121	3032.397099	0.012155	0.012572
RS	33	0.373731	0.984121	3108.359754	0.012459	0.013171
RS	34	0.396595	1.037332	3021.398392	0.012111	0.012978
RS	35	0.420562	1.037332	3094.192391	0.012403	0.013403
RS	36	0.445687	1.155121	2846.086547	0.011408	0.012402
RS	37	0.472024	1.155121	2915.661739	0.011687	0.012736
RS	38	0.499632	1.308196	2638.354258	0.010575	0.011576
RS	39	0.528572	1.308196	2704.824149	0.010842	0.011917
RS	40	0.558910	1.471351	2466.141320	0.009885	0.010933
RS	41	0.590711	1.471351	2529.688952	0.010140	0.011275
RS	42	0.624048	1.640308	2327.993582	0.009331	0.010424
RS	43	0.658993	1.640308	2388.841572	0.009575	0.010738
RS	44	0.695625	1.810361	2221.169840	0.008903	0.010024
RS	45	0.734025	1.810361	2279.550165	0.009137	0.010330
RS	46	0.774279	1.980407	2138.533486	0.008572	0.009726
RS	47	0.816475	1.980407	2194.640653	0.008797	0.010006
RS	48	0.860707	2.153881	2070.647677	0.008300	0.009455
RS	49	0.907075	2.153881	2124.614276	0.008516	0.009701
RS	50	0.955680	2.323073	2020.861834	0.008100	0.009227
RS	51	1.006632	2.323073	2072.799447	0.008309	0.009449
RS	52	1.060042	2.469551	1999.290332	0.008014	0.009108
RS	53	1.116030	2.469551	2049.262619	0.008214	0.009326
RS	54	1.174721	2.573993	2014.085188	0.008073	0.009169
RS	55	1.236244	2.573993	2061.981947	0.008265	0.009397
RS	56	1.300736	2.633489	2061.581028	0.008264	0.009410
RS	57	1.368341	2.633489	2106.958854	0.008445	0.009640
RS	58	1.439209	2.663370	2126.905014	0.008525	0.009753
RS	59	1.513497	2.663370	2168.976400	0.008694	0.009975
RS	60	1.591371	2.683518	2192.604990	0.008789	0.010108
RS	61	1.673003	2.683518	2230.415891	0.008940	0.010309
RS	62	1.758575	2.706575	2246.607885	0.009005	0.010405
RS	63	1.848278	2.706575	2279.232699	0.009136	0.010578
RS	64	1.942309	2.733607	2286.258184	0.009164	0.010629
RS	65	2.040879	2.733607	2312.814620	0.009271	0.010774
RS	66	2.144206	2.760474	2313.371443	0.009273	0.010796
RS	67	2.252521	2.760474	2332.936909	0.009351	0.010915
RS	68	2.366063	2.784467	2328.467052	0.009333	0.010915
RS	69	2.485084	2.784467	2340.070552	0.009380	0.011006
RS	70	2.609851	2.806706	2328.778876	0.009335	0.010978
RS	71	2.740639	2.806706	2331.525072	0.009346	0.011034
RS	72	2.877739	2.831748	2309.017695	0.009255	0.010955
RS	73	3.021457	2.831748	2302.314547	0.009228	0.010970
RS	74	3.172111	2.866230	2263.286857	0.009072	0.010812
RS	75	3.330036	2.866230	2247.106028	0.009007	0.010778
RS	76	3.495583	2.915797	2188.478856	0.008772	0.010523
RS	77	3.669120	2.915797	2163.457175	0.008672	0.010438
RS	78	3.851032	2.982870	2086.229262	0.008362	0.010088
RS	79	4.041725	2.982870	2053.523663	0.008231	0.009955
RS	80	4.241621	3.066162	1962.296645	0.007866	0.009532
RS	81	4.451164	3.066162	1923.282152	0.007709	0.009357
RS	82	4.670821	3.160815	1824.684692	0.007314	0.008893
RS	83	4.901080	3.160815	1780.628172	0.007137	0.008685
RS	84	5.142452	3.258608	1681.654045	0.006741	0.008215
RS	85	5.395473	3.258608	1633.461346	0.006547	0.007979
RS	86	5.660707	3.348082	1540.293545	0.006174	0.007534
RS	87	5.938741	3.348082	1488.358474	0.005966	0.007277
RS	88	6.230195	3.416593	1405.056591	0.005632	0.006879
RS	89	6.535715	3.416593	1349.284003	0.005408	0.006603
RS	90	6.855980	3.453594	1277.075303	0.005119	0.006258
RS	91	7.191703	3.453594	1217.075692	0.004878	0.005963
RS	92	7.543630	3.453976	1154.433295	0.004627	0.005664
RS	93	7.912542	3.453976	1089.856130	0.004369	0.005349
RS	94	8.299258	3.419604	1033.375146	0.004142	0.005080
RS	95	8.704640	3.419604	964.316812	0.003865	0.004744
RS	96	9.129586	3.358212	910.111330	0.003648	0.004484
RS	97	9.575043	3.358212	837.494996	0.003357	0.004131
RS	98	10.041998	3.280728	782.590281	0.003137	0.003866
RS	99	10.531491	3.280728	708.390033	0.002839	0.003504
RS	100	11.044609	3.197895	651.820838	0.002613	0.003229
RS	101	11.582492	3.197895	578.959558	0.002321	0.002871
RS	102	12.146335	3.145818	517.803196	0.002076	0.002571
RS	103	12.737391	3.145818	451.000165	0.001808	0.002242
RS	104	13.356975	3.104198	393.993153	0.001579	0.001960
RS	105	14.006461	3.104198	335.950567	0.001347	0.001673
RS	106	14.687295	3.069359	286.461802	0.001148	0.001428
RS	107	15.400988	3.069359	238.660194	0.000957	0.001191
RS	108	16.149127	3.046373	197.931605	0.000793	0.000988
RS	109	16.933374	3.046373	160.862325	0.000645	0.000804
RS	110	17.755471	3.036523	129.492451	0.000519	0.000647
RS	111	18.617247	3.036523	102.514256	0.000411	0.000513
RS	112	19.520615	3.038177	80.020686	0.000321	0.000400
RS	113	20.467583	3.038177	61.615288	0.000247	0.000308
RS	114	21.460256	3.049352	46.594050	0.000187	0.000233
RS	115	22.500839	3.049352	34.837077	0.000140	0.000174
RS	116	23.591645	3.068702	25.489327	0.000102	0.000128
RS	117	24.735097	3.068702	18.471878	0.000074	0.000093
RS	118	25.933737	3.094647	13.059085	0.000052	0.000065
RS	119	27.190227	3.094647	9.154314	0.000037	0.000046
RS	120	28.507361	3.125452	6.243504	0.000025	0.000031
RS	121	29.888066	3.125452	4.223631	0.000017	0.000021
RS	122	31.335408	3.160444	2.772905	0.000011	0.000014
RS	123	32.852605	3.160444	1.805612	0.000007	0.000009
RS	124	34.443027	3.196417	1.138992	0.000005	0.000006
RS	125	36.110210	3.196417	0.711596	0.000003	0.000004
RS	126	37.857858	3.269530	0.426303	0.000002	0.000002
RS	127	39.689854	3.269530	0.589076	0.000002	0.000003
PA	64*2 0.259394048 0.027226248 39.689853646 124.202470588 1.862406342 0.525871030 0.275978289 0.257466157 0.281592781 0.341911511 0.423431203 0.498321501 0.582755090 0.713970662 0.862665695 0.985756494 1.055919957 1.050719774 1.002200591 0.984121011 1.037332118 1.155120612 1.308195854 1.471351487 1.640308163 1.810360766 1.980406509 2.153880642 2.323073126 2.469550561 2.573992912 2.633488852 2.663370183 2.683518411 2.706574555 2.733607333 2.760474245 2.784466548 2.806706005 2.831747770 2.866229591 2.915797108 2.982870120 3.066161668 3.160814723 3.258607563 3.348082431 3.416592653 3.453593774 3.453975899 3.419604080 3.358211957 3.280728261 3.197895150 3.145817503 3.104198231 3.069359058 3.046373446 3.036523256 3.038177414 3.049351643 3.068701783 3.094646865 3.125452202 3.160444214 3.196417321 3.269529549
//
IT	7265
RD	22
LK	-2550575.567967
QD	-572.074104 -> -541.219023
RI	0.0228110816
TR	0.259582	0.026850
MT	39.801590
MM	C_pi: 1.609592, n_recomb: 245654.785717
RS	0	0.000000	152.731315	7.602398	0.000031	0.000001
RS	1	0.004829	152.731315	7.969767	0.000032	0.000007
RS	2	0.009891	1.863525	683.791223	0.002784	0.000883
RS	3	0.015197	1.863525	714.774357	0.002910	0.001199
RS	4	0.020759	0.530176	2615.550998	0.010647	0.005381
RS	5	0.026591	0.530176	2711.356074	0.011037	0.006797
RS	6	0.032703	0.275078	5384.103854	0.021917	0.015316
RS	7	0.039111	0.275078	5511.525964	0.022436	0.015982
RS	8	0.045828	0.257414	6016.932242	0.024493	0.017730
RS	9	0.052870	0.257414	6133.828702	0.024969	0.018480
RS	10	0.060252	0.281202	5723.565265	0.023299	0.017639
RS	11	0.067990	0.281202	5833.846201	0.023748	0.018324
RS	12	0.076101	0.341417	4903.892941	0.019963	0.015571
RS	13	0.084605	0.341417	5011.817081	0.020402	0.015954
RS	14	0.093519	0.423082	4139.227153	0.016850	0.013160
RS	15	0.102863	0.423082	4242.602978	0.017271	0.013494
RS	16	0.112659	0.496687	3706.759401	0.015089	0.011871
RS	17	0.122928	0.496687	3804.880849	0.015489	0.012439
RS	18	0.133692	0.579004	3352.330436	0.013647	0.011203
RS	19	0.144977	0.579004	3445.296273	0.014025	0.011732
RS	20	0.156806	0.710691	2887.688061	0.011755	0.009920
RS	21	0.169206	0.710691	2974.022478	0.012107	0.010218
RS	22	0.182205	0.862412	2526.176061	0.010283	0.008736
RS	23	0.195832	0.862412	2606.138735	0.010609	0.009081
RS	24	0.210117	0.989246	2344.707951	0.009545	0.008290
RS	25	0.225092	0.989246	2420.614960	0.009854	0.008655
RS	26	0.240789	1.062155	2327.048851	0.009473	0.008434
RS	27	0.257245	1.062155	2401.558689	0.009776	0.008829
RS	28	0.274496	1.055786	2491.395984	0.010142	0.009345
RS	29	0.292579	1.055786	2566.923710	0.010449	0.009906
RS	30	0.311535	1.002736	2780.958411	0.011321	0.011044
RS	31	0.331407	1.002736	2857.452805	0.011632	0.011732
RS	32	0.352239	0.980924	2997.711825	0.012203	0.012622
RS	33	0.374076	0.980924	3072.550722	0.012508	0.013223
RS	34	0.396968	1.033296	2988.239831	0.012164	0.013037
RS	35	0.420965	1.033296	3059.916726	0.012456	0.013461
RS	36	0.446121	1.152460	2809.838732	0.011438	0.012435
RS	37	0.472491	1.152460	2878.336517	0.011717	0.012770
RS	38	0.500135	1.307378	2600.083173	0.010584	0.011586
RS	39	0.529114	1.307378	2665.516309	0.010851	0.011930
RS	40	0.559492	1.471422	2428.617449	0.009886	0.010939
RS	41	0.591337	1.471422	2491.166474	0.010141	0.011283
RS	42	0.624720	1.640643	2292.157507	0.009331	0.010432
RS	43	0.659714	1.640643	2352.044479	0.009575	0.010748
RS	44	0.696399	1.810437	2187.282147	0.008904	0.010035
RS	45	0.734854	1.810437	2244.737494	0.009138	0.010344
RS	46	0.775167	1.980210	2106.134536	0.008574	0.009741
RS	47	0.817426	1.980210	2161.348313	0.008798	0.010023
RS	48	0.861726	2.154509	2038.404827	0.008298	0.009468
RS	49	0.908165	2.154509	2091.503015	0.008514	0.009715
RS	50	0.956846	2.325661	1987.722939	0.008092	0.009233
RS	51	1.007878	2.325661	2038.814596	0.008300	0.009456
RS	52	1.061375	2.474355	1964.900407	0.007999	0.009107
RS	53	1.117454	2.474355	2014.053252	0.008199	0.009326
RS	54	1.176241	2.579855	1978.870524	0.008055	0.009167
RS	55	1.237867	2.579855	2025.983515	0.008247	0.009395
RS	56	1.302469	2.638964	2026.038138	0.008248	0.009411
RS	57	1.370190	2.638964	2070.675626	0.008429	0.009641
RS	58	1.441182	2.667830	2091.151342	0.008513	0.009759
RS	59	1.515601	2.667830	2132.531065	0.008681	0.009980
RS	60	1.593613	2.687224	2156.398305	0.008778	0.010117
RS	61	1.675393	2.687224	2193.574855	0.008930	0.010317
RS	62	1.761122	2.710103	2209.652829	0.008995	0.010414
RS	63	1.850990	2.710103	2241.716215	0.009125	0.010585
RS	64	1.945197	2.737007	2248.728740	0.009154	0.010637
RS	65	2.043954	2.737007	2274.808685	0.009260	0.010780
RS	66	2.147479	2.762980	2276.058150	0.009265	0.010805
RS	67	2.256004	2.762980	2295.223999	0.009343	0.010922
RS	68	2.369768	2.784764	2292.530415	0.009332	0.010931
RS	69	2.489026	2.784764	2303.773145	0.009378	0.011019
RS	70	2.614043	2.803446	2295.306946	0.009344	0.011004
RS	71	2.745096	2.803446	2297.667355	0.009353	0.011058
RS	72	2.882477	2.823981	2278.640390	0.009276	0.010994
RS	73	3.026492	2.823981	2271.455202	0.009247	0.011006
RS	74	3.177462	2.853732	2235.888816	0.009102	0.010862
RS	75	3.335721	2.853732	2219.084937	0.009033	0.010825
RS	76	3.501622	2.899124	2163.218498	0.008806	0.010578
RS	77	3.675533	2.899124	2137.444678	0.008701	0.010489
RS	78	3.857843	2.963230	2061.839114	0.008393	0.010140
RS	79	4.048956	2.963230	2028.328406	0.008257	0.010002
RS	80	4.249297	3.045254	1937.485317	0.007887	0.009573
RS	81	4.459312	3.045254	1897.735252	0.007725	0.009393
RS	82	4.679467	3.140689	1798.451839	0.007321	0.008917
RS	83	4.910254	3.140689	1753.868895	0.007140	0.008703
RS	84	5.152185	3.241413	1653.502956	0.006731	0.008217
RS	85	5.405797	3.241413	1605.118029	0.006534	0.007977
RS	86	5.671656	3.335649	1510.313724	0.006148	0.007516
RS	87	5.950353	3.335649	1458.606485	0.005938	0.007256
RS	88	6.242507	3.410017	1373.841510	0.005593	0.006843
RS	89	6.548768	3.410017	1318.755792	0.005368	0.006566
RS	90	6.869817	3.453001	1245.550235	0.005070	0.006210
RS	91	7.206370	3.453001	1186.692543	0.004831	0.005915
RS	92	7.559173	3.458594	1123.667238	0.004574	0.005609
RS	93	7.929012	3.458594	1060.646836	0.004318	0.005296
RS	94	8.316710	3.428083	1004.433343	0.004089	0.005023
RS	95	8.723128	3.428083	937.272122	0.003815	0.004690
RS	96	9.149172	3.369082	883.922970	0.003598	0.004430
RS	97	9.595787	3.369082	813.438515	0.003311	0.004081
RS	98	10.063968	3.292730	759.854525	0.003093	0.003818
RS	99	10.554757	3.292730	687.889823	0.002800	0.003461
RS	100	11.069244	3.210180	632.927569	0.002576	0.003188
RS	101	11.608574	3.210180	562.265552	0.002289	0.002836
RS	102	12.173947	3.157986	502.941114	0.002047	0.002540
RS	103	12.766621	3.157986	438.130308	0.001784	0.002215
RS	104	13.387912	3.116052	382.834470	0.001558	0.001937
RS	105	14.039204	3.116052	326.491616	0.001329	0.001654
RS	106	14.721945	3.080857	278.463055	0.001134	0.001411
RS	107	15.437654	3.080857	232.034153	0.000945	0.001177
RS	108	16.187922	3.057588	192.479412	0.000784	0.000977
RS	109	16.974419	3.057588	156.455313	0.000637	0.000795
RS	110	17.798893	3.047562	125.969490	0.000513	0.000640
RS	111	18.663178	3.047562	99.739739	0.000406	0.000507
RS	112	19.569197	3.049234	77.866087	0.000317	0.000396
RS	113	20.518966	3.049234	59.965156	0.000244	0.000305
RS	114	21.514596	3.060449	45.352950	0.000185	0.000231
RS	115	22.558302	3.060449	33.914194	0.000138	0.000173
RS	116	23.652405	3.079907	24.817520	0.000101	0.000126
RS	117	24.799340	3.079907	17.987776	0.000073	0.000092
RS	118	26.001656	3.106051	12.718430	0.000052	0.000065
RS	119	27.262029	3.106051	8.916987	0.000036	0.000045
RS	120	28.583262	3.137064	6.082491	0.000025	0.000031
RS	121	29.968293	3.137064	4.115433	0.000017	0.000021
RS	122	31.420204	3.172238	2.702310	0.000011	0.000014
RS	123	32.942223	3.172238	1.759963	0.000007	0.000009
RS	124	34.537736	3.208135	1.110451	0.000005	0.000006
RS	125	36.210291	3.208135	0.693864	0.000003	0.000004
RS	126	37.963609	3.278735	0.416000	0.000002	0.000002
RS	127	39.801590	3.278735	0.574351	0.000002	0.000003
PA	64*2 0.259581853 0.026850431 39.801590371 152.731315280 1.863525303 0.530175989 0.275077641 0.257414103 0.281201776 0.341416533 0.423082307 0.496686687 0.579003720 0.710691469 0.862412302 0.989246111 1.062155324 1.055786110 1.002735585 0.980924375 1.033295868 1.152460227 1.307377745 1.471421647 1.640642927 1.810436731 1.980210088 2.154509197 2.325660777 2.474355060 2.579854857 2.638963902 2.667830402 2.687224136 2.710103043 2.737006823 2.762980474 2.784763961 2.803445804 2.823980945 2.853732259 2.899123906 2.963230404 3.045254213 3.140689163 3.241412934 3.335648966 3.410017370 3.453000925 3.458594042 3.428083170 3.369081719 3.292729936 3.210179545 3.157985850 3.116051649 3.080856978 3.057587703 3.047562252 3.049233833 3.060448908 3.079907330 3.106050816 3.137064495 3.172238319 3.208135145 3.278735055
//
IT	9444
RD	23
LK	-2550515.895448
QD	-570.918366 -> -544.073645
RI	0.0231252726
TR	0.259774	0.026504
MT	39.900470
MM	C_pi: 1.606602, n_recomb: 242112.568625
RS	0	0.000000	189.187184	6.053399	0.000025	0.000001
RS	1	0.004831	189.187184	6.346073	0.000026	0.000006
RS	2	0.009895	1.863123	674.604856	0.002786	0.000878
RS	3	0.015204	1.863123	705.183437	0.002913	0.001195
RS	4	0.020769	0.534239	2560.423709	0.010575	0.005321
RS	5	0.026603	0.534239	2654.470802	0.010964	0.006725
RS	6	0.032719	0.274124	5330.089944	0.022015	0.015347
RS	7	0.039130	0.274124	5455.809348	0.022534	0.016011
RS	8	0.045851	0.257384	5935.899606	0.024517	0.017702
RS	9	0.052897	0.257384	6051.212851	0.024993	0.018451
RS	10	0.060283	0.280862	5652.540984	0.023347	0.017637
RS	11	0.068026	0.280862	5761.259984	0.023796	0.018325
RS	12	0.076143	0.341001	4842.766907	0.020002	0.015574
RS	13	0.084652	0.341001	4949.197233	0.020442	0.015954
RS	14	0.093572	0.422855	4084.651360	0.016871	0.013149
RS	15	0.102923	0.422855	4186.621427	0.017292	0.013481
RS	16	0.112725	0.495185	3666.838078	0.015145	0.011886
RS	17	0.123002	0.495185	3763.668526	0.015545	0.012455
RS	18	0.133774	0.575315	3326.883662	0.013741	0.011256
RS	19	0.145067	0.575315	3418.712690	0.014120	0.011793
RS	20	0.156906	0.707319	2860.425253	0.011814	0.009955
RS	21	0.169316	0.707319	2945.701464	0.012167	0.010256
RS	22	0.182326	0.861914	2491.571881	0.010291	0.008733
RS	23	0.195965	0.861914	2570.423628	0.010617	0.009080
RS	24	0.210262	0.992413	2303.916174	0.009516	0.008261
RS	25	0.225250	0.992413	2378.627658	0.009824	0.008627
RS	26	0.240962	1.068160	2281.272143	0.009422	0.008387
RS	27	0.257433	1.068160	2354.530874	0.009725	0.008781
RS	28	0.274700	1.060752	2445.129728	0.010099	0.009303
RS	29	0.292801	1.060752	2519.460360	0.010406	0.009862
RS	30	0.311776	1.003271	2741.035524	0.011321	0.011043
RS	31	0.331668	1.003271	2816.449951	0.011633	0.011732
RS	32	0.352521	0.977852	2965.456745	0.012248	0.012671
RS	33	0.374381	0.977852	3039.247772	0.012553	0.013272
RS	34	0.397297	1.029492	2957.217565	0.012214	0.013092
RS	35	0.421320	1.029492	3027.852427	0.012506	0.013516
RS	36	0.446504	1.150091	2775.646395	0.011464	0.012464
RS	37	0.472904	1.150091	2843.141041	0.011743	0.012799
RS	38	0.500580	1.306849	2563.941391	0.010590	0.011594
RS	39	0.529592	1.306849	2628.409894	0.010856	0.011940
RS	40	0.560006	1.471685	2393.375745	0.009885	0.010942
RS	41	0.591890	1.471685	2454.996353	0.010140	0.011289
RS	42	0.625313	1.641023	2258.739444	0.009329	0.010437
RS	43	0.660351	1.641023	2317.734058	0.009573	0.010755
RS	44	0.697082	1.810340	2155.964057	0.008905	0.010046
RS	45	0.735587	1.810340	2212.561824	0.009139	0.010357
RS	46	0.775952	1.979604	2076.430426	0.008576	0.009757
RS	47	0.818267	1.979604	2130.816771	0.008801	0.010040
RS	48	0.862626	2.154476	2008.983996	0.008298	0.009481
RS	49	0.909128	2.154476	2061.278163	0.008514	0.009730
RS	50	0.957877	2.327395	1957.486626	0.008085	0.009240
RS	51	1.008980	2.327395	2007.794592	0.008293	0.009464
RS	52	1.062552	2.478140	1933.499245	0.007986	0.009108
RS	53	1.118712	2.478140	1981.891983	0.008186	0.009328
RS	54	1.177585	2.584608	1946.693711	0.008040	0.009166
RS	55	1.239302	2.584608	1993.078145	0.008232	0.009395
RS	56	1.304001	2.643338	1993.531654	0.008234	0.009413
RS	57	1.371824	2.643338	2037.478910	0.008415	0.009644
RS	58	1.442925	2.671301	2058.373615	0.008502	0.009766
RS	59	1.517459	2.671301	2099.106455	0.008670	0.009987
RS	60	1.595595	2.690169	2123.026513	0.008769	0.010126
RS	61	1.677505	2.690169	2159.609436	0.008920	0.010325
RS	62	1.763372	2.713194	2175.320191	0.008985	0.010422
RS	63	1.853387	2.713194	2206.861590	0.009115	0.010592
RS	64	1.947750	2.740364	2213.550405	0.009143	0.010643
RS	65	2.046672	2.740364	2239.196071	0.009249	0.010785
RS	66	2.150372	2.765832	2240.821865	0.009255	0.010811
RS	67	2.259082	2.765832	2259.636993	0.009333	0.010926
RS	68	2.373043	2.785757	2258.415986	0.009328	0.010942
RS	69	2.492510	2.785757	2269.357265	0.009373	0.011028
RS	70	2.617748	2.801147	2263.474910	0.009349	0.011025
RS	71	2.749035	2.801147	2265.520372	0.009357	0.011077
RS	72	2.886665	2.817340	2249.823972	0.009292	0.011028
RS	73	3.030943	2.817340	2242.236371	0.009261	0.011037
RS	74	3.182191	2.842413	2210.095689	0.009128	0.010907
RS	75	3.340746	2.842413	2192.749804	0.009057	0.010866
RS	76	3.506960	2.883583	2139.702067	0.008838	0.010630
RS	77	3.681203	2.883583	2113.249652	0.008728	0.010536
RS	78	3.863864	2.944556	2039.405080	0.008423	0.010190
RS	79	4.055348	2.944556	2005.145954	0.008282	0.010046
RS	80	4.256083	3.025040	1914.863197	0.007909	0.009613
RS	81	4.466514	3.025040	1874.411123	0.007742	0.009427
RS	82	4.687111	3.120904	1774.621585	0.007330	0.008941
RS	83	4.918365	3.120904	1729.519469	0.007143	0.008722
RS	84	5.160790	3.224165	1627.923230	0.006724	0.008222
RS	85	5.414925	3.224165	1579.325465	0.006523	0.007978
RS	86	5.681338	3.322794	1483.009871	0.006125	0.007501
RS	87	5.960620	3.322794	1431.481419	0.005912	0.007238
RS	88	6.253393	3.402710	1345.343691	0.005557	0.006811
RS	89	6.560310	3.402710	1290.865885	0.005332	0.006532
RS	90	6.882053	3.451463	1216.709363	0.005025	0.006165
RS	91	7.219339	3.451463	1158.884712	0.004787	0.005871
RS	92	7.572918	3.462136	1095.480694	0.004525	0.005558
RS	93	7.943577	3.462136	1033.879438	0.004270	0.005246
RS	94	8.332143	3.435419	977.894367	0.004039	0.004970
RS	95	8.739479	3.435419	912.468043	0.003769	0.004640
RS	96	9.166492	3.378790	859.894046	0.003552	0.004379
RS	97	9.614133	3.378790	791.362348	0.003269	0.004034
RS	98	10.083399	3.303575	738.985434	0.003052	0.003773
RS	99	10.575334	3.303575	669.070206	0.002763	0.003420
RS	100	11.091032	3.221311	615.583111	0.002543	0.003151
RS	101	11.631644	3.221311	546.937772	0.002259	0.002803
RS	102	12.198370	3.169014	489.293935	0.002021	0.002510
RS	103	12.792474	3.169014	426.310784	0.001761	0.002189
RS	104	13.415277	3.126779	372.585512	0.001539	0.001915
RS	105	14.068167	3.126779	317.802635	0.001313	0.001635
RS	106	14.752596	3.091230	271.115785	0.001120	0.001396
RS	107	15.470088	3.091230	225.946825	0.000933	0.001164
RS	108	16.222240	3.067692	187.469695	0.000774	0.000967
RS	109	17.010727	3.067692	152.405434	0.000629	0.000786
RS	110	17.837304	3.057490	122.731916	0.000507	0.000634
RS	111	18.703811	3.057490	97.189668	0.000401	0.000502
RS	112	19.612176	3.059148	75.886230	0.000313	0.000392
RS	113	20.564423	3.059148	58.448538	0.000241	0.000302
RS	114	21.562670	3.070407	44.211962	0.000183	0.000229
RS	115	22.609140	3.070407	33.065631	0.000137	0.000171
RS	116	23.706162	3.089960	24.199769	0.000100	0.000125
RS	117	24.856178	3.089960	17.542570	0.000072	0.000091
RS	118	26.061750	3.116278	12.405153	0.000051	0.000064
RS	119	27.325559	3.116278	8.698704	0.000036	0.000045
RS	120	28.650420	3.147525	5.934323	0.000025	0.000031
RS	121	30.039281	3.147525	4.015881	0.000017	0.000021
RS	122	31.495235	3.182925	2.637331	0.000011	0.000014
RS	123	33.021522	3.182925	1.717970	0.000007	0.000009
RS	124	34.621541	3.218690	1.084227	0.000004	0.000006
RS	125	36.298853	3.218690	0.677579	0.000003	0.000004
RS	126	38.057191	3.286749	0.406551	0.000002	0.000002
RS	127	39.900470	3.286749	0.560845	0.000002	0.000003
PA	64*2 0.259774437 0.026504256 39.900470321 189.187183637 1.863122768 0.534238607 0.274123530 0.257384031 0.280862400 0.341001393 0.422854944 0.495185130 0.575314599 0.707318895 0.861914303 0.992413167 1.068160093 1.060752023 1.003271103 0.977852251 1.029492117 1.150090628 1.306849096 1.471685459 1.641023135 1.810340044 1.979603888 2.154476322 2.327395193 2.478140065 2.584608236 2.643337948 2.671300747 2.690168721 2.713194172 2.740363557 2.765831526 2.785757214 2.801146530 2.817340290 2.842413411 2.883582853 2.944556482 3.025040389 3.120904218 3.224165292 3.322794049 3.402710022 3.451463076 3.462136494 3.435419423 3.378789819 3.303574589 3.221311035 3.169014282 3.126779480 3.091230428 3.067691810 3.057490453 3.059147668 3.070406503 3.089959995 3.116277676 3.147525106 3.182925128 3.218690475 3.286749355
//
IT	9256
RD	24
LK	-2550463.792057
QD	-570.728931 -> -547.231728
RI	0.0234297960
TR	0.259955	0.026184
MT	39.992404
MM	C_pi: 1.603731, n_recomb: 238824.278803
RS	0	0.000000	236.481634	4.780260	0.000020	0.000000
RS	1	0.004833	236.481634	5.011493	0.000021	0.000004
RS	2	0.009899	1.861418	666.534508	0.002791	0.000873
RS	3	0.015210	1.861418	696.756531	0.002917	0.001192
RS	4	0.020778	0.538094	2509.532598	0.010508	0.005266
RS	5	0.026614	0.538094	2601.949823	0.010895	0.006657
RS	6	0.032733	0.273121	5281.675769	0.022115	0.015381
RS	7	0.039148	0.273121	5405.804243	0.022635	0.016044
RS	8	0.045872	0.257366	5860.154679	0.024538	0.017674
RS	9	0.052922	0.257366	5973.994667	0.025014	0.018422
RS	10	0.060312	0.280554	5586.069407	0.023390	0.017633
RS	11	0.068059	0.280554	5693.335577	0.023839	0.018325
RS	12	0.076181	0.340654	4785.155977	0.020036	0.015574
RS	13	0.084695	0.340654	4890.197346	0.020476	0.015952
RS	14	0.093621	0.422746	4032.825430	0.016886	0.013136
RS	15	0.102978	0.422746	4133.485029	0.017308	0.013464
RS	16	0.112787	0.493808	3629.350646	0.015197	0.011899
RS	17	0.123070	0.493808	3724.976998	0.015597	0.012469
RS	18	0.133850	0.571693	3304.024223	0.013835	0.011310
RS	19	0.145151	0.571693	3394.795577	0.014215	0.011852
RS	20	0.156999	0.703880	2836.024299	0.011875	0.009991
RS	21	0.169419	0.703880	2920.323693	0.012228	0.010294
RS	22	0.182439	0.861211	2459.985456	0.010300	0.008731
RS	23	0.196088	0.861211	2537.811666	0.010626	0.009081
RS	24	0.210397	0.995296	2266.286130	0.009489	0.008234
RS	25	0.225397	0.995296	2339.888970	0.009798	0.008601
RS	26	0.241122	1.073941	2238.672343	0.009374	0.008342
RS	27	0.257608	1.073941	2310.763834	0.009676	0.008734
RS	28	0.274890	1.065626	2401.830930	0.010057	0.009262
RS	29	0.293007	1.065626	2475.041996	0.010363	0.009819
RS	30	0.311999	1.003815	2703.738170	0.011321	0.011042
RS	31	0.331910	1.003815	2778.145660	0.011633	0.011732
RS	32	0.352783	0.974905	2935.457704	0.012291	0.012717
RS	33	0.374664	0.974905	3008.270917	0.012596	0.013319
RS	34	0.397603	1.025910	2928.196565	0.012261	0.013144
RS	35	0.421650	1.025910	2997.858518	0.012553	0.013568
RS	36	0.446860	1.148020	2743.326175	0.011487	0.012490
RS	37	0.473287	1.148020	2809.885905	0.011765	0.012825
RS	38	0.500992	1.306622	2529.741254	0.010592	0.011599
RS	39	0.530036	1.306622	2593.311157	0.010859	0.011946
RS	40	0.560484	1.472191	2360.172752	0.009882	0.010944
RS	41	0.592403	1.472191	2420.928963	0.010137	0.011293
RS	42	0.625864	1.641526	2227.467538	0.009327	0.010442
RS	43	0.660942	1.641526	2285.632278	0.009570	0.010761
RS	44	0.697716	1.810205	2126.889914	0.008906	0.010056
RS	45	0.736267	1.810205	2182.691212	0.009139	0.010369
RS	46	0.776681	1.978758	2049.080381	0.008580	0.009772
RS	47	0.819047	1.978758	2102.699044	0.008804	0.010056
RS	48	0.863462	2.153991	1982.027288	0.008299	0.009495
RS	49	0.910022	2.153991	2033.575735	0.008515	0.009745
RS	50	0.958833	2.328509	1929.791744	0.008080	0.009248
RS	51	1.010003	2.328509	1979.372474	0.008288	0.009473
RS	52	1.063646	2.481165	1904.715396	0.007975	0.009110
RS	53	1.119880	2.481165	1952.401943	0.008175	0.009330
RS	54	1.178833	2.588522	1917.183979	0.008028	0.009166
RS	55	1.240634	2.588522	1962.890189	0.008219	0.009396
RS	56	1.305423	2.646862	1963.711072	0.008222	0.009417
RS	57	1.373342	2.646862	2007.013861	0.008404	0.009648
RS	58	1.444543	2.674011	2028.243383	0.008493	0.009773
RS	59	1.519185	2.674011	2068.370184	0.008661	0.009994
RS	60	1.597435	2.692539	2092.201659	0.008760	0.010135
RS	61	1.679466	2.692539	2128.227673	0.008911	0.010334
RS	62	1.765461	2.716004	2143.354708	0.008975	0.010429
RS	63	1.855612	2.716004	2174.409151	0.009105	0.010598
RS	64	1.950120	2.743800	2180.504767	0.009130	0.010647
RS	65	2.049195	2.743800	2205.752961	0.009236	0.010787
RS	66	2.153058	2.769126	2207.471996	0.009243	0.010814
RS	67	2.261941	2.769126	2225.978588	0.009321	0.010928
RS	68	2.376085	2.787543	2225.939908	0.009320	0.010949
RS	69	2.495745	2.787543	2236.631413	0.009365	0.011034
RS	70	2.621189	2.799904	2233.097429	0.009350	0.011041
RS	71	2.752694	2.799904	2234.890578	0.009358	0.011091
RS	72	2.890555	2.811946	2222.356673	0.009305	0.011057
RS	73	3.035078	2.811946	2214.439063	0.009272	0.011064
RS	74	3.186585	2.832435	2185.656306	0.009152	0.010949
RS	75	3.345414	2.832435	2167.844649	0.009077	0.010904
RS	76	3.511919	2.869368	2117.652875	0.008867	0.010678
RS	77	3.686470	2.869368	2090.592698	0.008754	0.010579
RS	78	3.869457	2.927098	2018.616784	0.008452	0.010238
RS	79	4.061286	2.927098	1983.666281	0.008306	0.010089
RS	80	4.262387	3.005830	1894.094834	0.007931	0.009652
RS	81	4.473205	3.005830	1852.977508	0.007759	0.009461
RS	82	4.694212	3.101829	1752.842029	0.007339	0.008966
RS	83	4.925900	3.101829	1707.233816	0.007148	0.008741
RS	84	5.168784	3.207291	1604.552540	0.006719	0.008228
RS	85	5.423405	3.207291	1555.729954	0.006514	0.007979
RS	86	5.690332	3.309971	1458.025075	0.006105	0.007488
RS	87	5.970158	3.309971	1406.636949	0.005890	0.007222
RS	88	6.263508	3.395159	1319.208221	0.005524	0.006782
RS	89	6.571034	3.395159	1265.273241	0.005298	0.006502
RS	90	6.893421	3.449470	1190.214753	0.004984	0.006124
RS	91	7.231388	3.449470	1133.330498	0.004745	0.005830
RS	92	7.585689	3.465085	1069.558032	0.004478	0.005510
RS	93	7.957111	3.465085	1009.256831	0.004226	0.005200
RS	94	8.346482	3.442100	953.465407	0.003992	0.004920
RS	95	8.754671	3.442100	889.633122	0.003725	0.004593
RS	96	9.182586	3.387809	837.765844	0.003508	0.004332
RS	97	9.631181	3.387809	771.030301	0.003228	0.003991
RS	98	10.101454	3.313729	719.760363	0.003014	0.003731
RS	99	10.594455	3.313729	651.731586	0.002729	0.003382
RS	100	11.111280	3.231762	599.601274	0.002511	0.003115
RS	101	11.653082	3.231762	532.812981	0.002231	0.002772
RS	102	12.221066	3.179359	476.718507	0.001996	0.002483
RS	103	12.816500	3.179359	415.418286	0.001739	0.002166
RS	104	13.440709	3.136838	363.139250	0.001521	0.001895
RS	105	14.095084	3.136838	309.793345	0.001297	0.001618
RS	106	14.781082	3.100954	264.341993	0.001107	0.001382
RS	107	15.500232	3.100954	220.334210	0.000923	0.001152
RS	108	16.254136	3.077144	182.850930	0.000766	0.000957
RS	109	17.044474	3.077144	148.671219	0.000623	0.000779
RS	110	17.873006	3.066766	119.746630	0.000501	0.000627
RS	111	18.741578	3.066766	94.838029	0.000397	0.000497
RS	112	19.652125	3.068367	74.061087	0.000310	0.000388
RS	113	20.606675	3.068367	57.050033	0.000239	0.000299
RS	114	21.607356	3.079681	43.159351	0.000181	0.000227
RS	115	22.656396	3.079681	32.282615	0.000135	0.000169
RS	116	23.756132	3.099331	23.629568	0.000099	0.000124
RS	117	24.909015	3.099331	17.131551	0.000072	0.000090
RS	118	26.117612	3.125812	12.115883	0.000051	0.000064
RS	119	27.384617	3.125812	8.497106	0.000036	0.000045
RS	120	28.712851	3.157185	5.797594	0.000024	0.000030
RS	121	30.105275	3.157185	3.923942	0.000016	0.000021
RS	122	31.564989	3.192812	2.577262	0.000011	0.000014
RS	123	33.095246	3.192812	1.679121	0.000007	0.000009
RS	124	34.699455	3.228488	1.059935	0.000004	0.000006
RS	125	36.381190	3.228488	0.662486	0.000003	0.000003
RS	126	38.144197	3.294181	0.397778	0.000002	0.000002
RS	127	39.992404	3.294181	0.548319	0.000002	0.000003
PA	64*2 0.259955070 0.026183524 39.992404083 236.481634048 1.861417917 0.538093915 0.273121490 0.257365989 0.280553970 0.340654075 0.422746062 0.493808063 0.571693425 0.703880029 0.861210683 0.995296020 1.073941084 1.065625970 1.003814562 0.974905384 1.025910019 1.148019847 1.306622268 1.472190722 1.641525500 1.810205379 1.978758110 2.153991420 2.328509421 2.481165139 2.588522457 2.646862143 2.674011341 2.692539284 2.716004201 2.743800197 2.769126016 2.787542520 2.799904338 2.811946489 2.832435189 2.869368109 2.927098226 3.005829818 3.101828943 3.207290770 3.309971244 3.395158728 3.449470029 3.465084957 3.442099740 3.387808939 3.313728761 3.231762256 3.179359298 3.136837528 3.100954495 3.077144355 3.066765772 3.068366749 3.079681475 3.099330868 3.125811576 3.157184621 3.192811857 3.228487815 3.294181423
//
IT	7965
RD	25
LK	-2550418.358954
QD	-571.362254 -> -550.892875
RI	0.0237212017
TR	0.260130	0.025887
MT	40.076006
MM	C_pi: 1.600978, n_recomb: 235779.210558
RS	0	0.000000	297.544333	3.753149	0.000016	0.000000
RS	1	0.004834	297.544333	3.934777	0.000017	0.000004
RS	2	0.009902	1.858906	659.360585	0.002797	0.000870
RS	3	0.015216	1.858906	689.264575	0.002923	0.001190
RS	4	0.020785	0.541789	2462.408514	0.010444	0.005213
RS	5	0.026625	0.541789	2553.311336	0.010829	0.006592
RS	6	0.032746	0.272088	5238.362384	0.022217	0.015417
RS	7	0.039164	0.272088	5361.006349	0.022737	0.016079
RS	8	0.045891	0.257363	5789.415654	0.024554	0.017646
RS	9	0.052944	0.257363	5901.888327	0.025031	0.018394
RS	10	0.060338	0.280285	5523.813023	0.023428	0.017629
RS	11	0.068089	0.280285	5629.732719	0.023877	0.018325
RS	12	0.076215	0.340371	4730.981097	0.020065	0.015573
RS	13	0.084734	0.340371	4834.734155	0.020505	0.015949
RS	14	0.093665	0.422753	3983.671534	0.016896	0.013121
RS	15	0.103028	0.422753	4083.112190	0.017318	0.013446
RS	16	0.112843	0.492569	3594.110229	0.015244	0.011911
RS	17	0.123132	0.492569	3688.615789	0.015644	0.012480
RS	18	0.133919	0.568160	3283.566376	0.013926	0.011362
RS	19	0.145228	0.568160	3373.355638	0.014307	0.011910
RS	20	0.157083	0.700427	2814.205756	0.011936	0.010028
RS	21	0.169511	0.700427	2897.604476	0.012289	0.010333
RS	22	0.182541	0.860350	2431.178739	0.010311	0.008730
RS	23	0.196200	0.860350	2508.059618	0.010637	0.009084
RS	24	0.210519	0.997931	2231.602569	0.009465	0.008209
RS	25	0.225531	0.997931	2304.178915	0.009773	0.008577
RS	26	0.241268	1.079525	2199.047985	0.009327	0.008299
RS	27	0.257766	1.079525	2270.051936	0.009628	0.008688
RS	28	0.275062	1.070406	2361.379773	0.010015	0.009222
RS	29	0.293194	1.070406	2433.546054	0.010321	0.009778
RS	30	0.312202	1.004358	2669.003512	0.011320	0.011041
RS	31	0.332130	1.004358	2742.474951	0.011632	0.011731
RS	32	0.353020	0.972063	2907.719913	0.012332	0.012762
RS	33	0.374921	0.972063	2979.623615	0.012637	0.013365
RS	34	0.397880	1.022529	2901.183357	0.012305	0.013193
RS	35	0.421950	1.022529	2969.939834	0.012596	0.013617
RS	36	0.447183	1.146206	2712.922195	0.011506	0.012512
RS	37	0.473635	1.146206	2778.613419	0.011785	0.012848
RS	38	0.501367	1.306660	2497.490177	0.010592	0.011601
RS	39	0.530439	1.306660	2560.225570	0.010859	0.011950
RS	40	0.560917	1.472910	2328.980018	0.009878	0.010944
RS	41	0.592868	1.472910	2388.933842	0.010132	0.011295
RS	42	0.626364	1.642139	2198.277480	0.009323	0.010445
RS	43	0.661479	1.642139	2255.672744	0.009567	0.010766
RS	44	0.698292	1.810040	2099.969812	0.008907	0.010065
RS	45	0.736884	1.810040	2155.033625	0.009140	0.010380
RS	46	0.777342	1.977716	2023.956028	0.008584	0.009787
RS	47	0.819756	1.977716	2076.864561	0.008809	0.010073
RS	48	0.864221	2.153157	1957.354458	0.008302	0.009509
RS	49	0.910835	2.153157	2008.213248	0.008517	0.009760
RS	50	0.959702	2.329096	1904.472344	0.008077	0.009256
RS	51	1.010932	2.329096	1953.380354	0.008285	0.009482
RS	52	1.064638	2.483531	1878.377168	0.007967	0.009112
RS	53	1.120941	2.483531	1925.409847	0.008166	0.009333
RS	54	1.179966	2.591663	1890.198522	0.008017	0.009167
RS	55	1.241844	2.591663	1935.275715	0.008208	0.009398
RS	56	1.306714	2.649568	1936.461999	0.008213	0.009421
RS	57	1.374720	2.649568	1979.165336	0.008394	0.009653
RS	58	1.446013	2.675949	2000.685881	0.008485	0.009782
RS	59	1.520753	2.675949	2040.246830	0.008653	0.010003
RS	60	1.599106	2.694275	2063.892640	0.008753	0.010145
RS	61	1.681247	2.694275	2099.397468	0.008904	0.010343
RS	62	1.767359	2.718418	2113.774270	0.008965	0.010436
RS	63	1.857634	2.718418	2144.374828	0.009095	0.010604
RS	64	1.952273	2.747139	2149.665048	0.009117	0.010649
RS	65	2.051488	2.747139	2174.548769	0.009223	0.010788
RS	66	2.155499	2.772665	2176.102781	0.009229	0.010815
RS	67	2.264538	2.772665	2194.337554	0.009307	0.010927
RS	68	2.378848	2.789882	2195.228402	0.009311	0.010953
RS	69	2.498685	2.789882	2205.713795	0.009355	0.011036
RS	70	2.624315	2.799488	2204.289511	0.009349	0.011054
RS	71	2.756018	2.799488	2205.883826	0.009356	0.011102
RS	72	2.894088	2.807562	2196.345771	0.009315	0.011082
RS	73	3.038834	2.807562	2188.160243	0.009281	0.011086
RS	74	3.190576	2.823575	2162.647265	0.009172	0.010986
RS	75	3.349655	2.823575	2144.436104	0.009095	0.010938
RS	76	3.516424	2.856296	2097.098159	0.008894	0.010723
RS	77	3.691255	2.856296	2069.493155	0.008777	0.010620
RS	78	3.874538	2.910698	1999.465870	0.008480	0.010284
RS	79	4.066682	2.910698	1963.874636	0.008329	0.010130
RS	80	4.268115	2.987501	1875.134110	0.007953	0.009691
RS	81	4.479285	2.987501	1833.383881	0.007776	0.009495
RS	82	4.700665	3.083376	1733.034904	0.007350	0.008990
RS	83	4.932746	3.083376	1686.931230	0.007155	0.008761
RS	84	5.176048	3.190734	1583.285134	0.006715	0.008235
RS	85	5.431111	3.190734	1534.225514	0.006507	0.007982
RS	86	5.698506	3.297155	1435.230043	0.006087	0.007477
RS	87	5.978827	3.297155	1383.946277	0.005870	0.007208
RS	88	6.272699	3.387333	1295.300683	0.005494	0.006755
RS	89	6.580779	3.387333	1241.847460	0.005267	0.006474
RS	90	6.903752	3.446991	1165.927115	0.004945	0.006086
RS	91	7.242339	3.446991	1109.896925	0.004707	0.005792
RS	92	7.597295	3.467418	1045.758407	0.004435	0.005465
RS	93	7.969410	3.467418	986.647245	0.004185	0.005157
RS	94	8.359515	3.448081	931.020328	0.003949	0.004873
RS	95	8.768479	3.448081	868.651099	0.003684	0.004549
RS	96	9.197214	3.396094	817.425762	0.003467	0.004287
RS	97	9.646675	3.396094	752.340781	0.003191	0.003950
RS	98	10.117865	3.323134	702.086952	0.002978	0.003691
RS	99	10.611835	3.323134	635.792256	0.002697	0.003346
RS	100	11.129684	3.241458	584.910947	0.002481	0.003082
RS	101	11.672568	3.241458	519.829438	0.002205	0.002742
RS	102	12.241697	3.188963	465.158490	0.001973	0.002457
RS	103	12.838340	3.188963	405.405452	0.001719	0.002143
RS	104	13.463827	3.146147	354.458309	0.001503	0.001876
RS	105	14.119552	3.146147	302.432820	0.001283	0.001602
RS	106	14.806977	3.109928	258.118041	0.001095	0.001368
RS	107	15.527635	3.109928	215.176955	0.000913	0.001141
RS	108	16.283132	3.085854	178.606961	0.000758	0.000948
RS	109	17.075153	3.085854	145.239900	0.000616	0.000771
RS	110	17.905463	3.075300	117.003599	0.000496	0.000622
RS	111	18.775913	3.075300	92.677156	0.000393	0.000493
RS	112	19.688443	3.076843	72.384042	0.000307	0.000385
RS	113	20.645089	3.076843	55.764981	0.000237	0.000297
RS	114	21.647983	3.088202	42.192217	0.000179	0.000225
RS	115	22.699360	3.088202	31.563162	0.000134	0.000168
RS	116	23.801565	3.107950	23.105591	0.000098	0.000123
RS	117	24.957054	3.107950	16.753870	0.000071	0.000089
RS	118	26.168404	3.134518	11.850298	0.000050	0.000063
RS	119	27.438315	3.134518	8.311959	0.000035	0.000044
RS	120	28.769618	3.166111	5.671839	0.000024	0.000030
RS	121	30.165281	3.166111	3.839413	0.000016	0.000020
RS	122	31.628416	3.201918	2.522080	0.000011	0.000013
RS	123	33.162284	3.201918	1.643439	0.000007	0.000009
RS	124	34.770304	3.237549	1.037619	0.000004	0.000006
RS	125	36.456063	3.237549	0.648629	0.000003	0.000003
RS	126	38.223317	3.301106	0.389716	0.000002	0.000002
RS	127	40.076006	3.301106	0.536863	0.000002	0.000003
PA	64*2 0.260130112 0.025887198 40.076006368 297.544332821 1.858906028 0.541788713 0.272088210 0.257363044 0.280284807 0.340370786 0.422752513 0.492568570 0.568160468 0.700427004 0.860349945 0.997930966 1.079524968 1.070406457 1.004358315 0.972063162 1.022528724 1.146205702 1.306659651 1.472909565 1.642139168 1.810039649 1.977716436 2.153157412 2.329095670 2.483531362 2.591662525 2.649568133 2.675949444 2.694275121 2.718418252 2.747139096 2.772664748 2.789881919 2.799487787 2.807561940 2.823575186 2.856296122 2.910698173 2.987500888 3.083376100 3.190733968 3.297155307 3.387332782 3.446991262 3.467417978 3.448080714 3.396093688 3.323133569 3.241457611 3.188963390 3.146146768 3.109928424 3.085854229 3.075300034 3.076842552 3.088201750 3.107949842 3.134518350 3.166111076 3.201918399 3.237548901 3.301106046
//
IT	9005
RD	26
LK	-2550378.786290
QD	-572.660138 -> -554.847456
RI	0.0239982173
TR	0.260299	0.025613
MT	40.152140
MM	C_pi: 1.598346, n_recomb: 232959.545541
RS	0	0.000000	377.103226	2.927594	0.000013	0.000000
RS	1	0.004836	377.103226	3.069325	0.000013	0.000003
RS	2	0.009906	1.855715	652.989363	0.002803	0.000866
RS	3	0.015221	1.855715	682.609925	0.002930	0.001188
RS	4	0.020793	0.545357	2418.626766	0.010382	0.005163
RS	5	0.026634	0.545357	2508.119122	0.010766	0.006532
RS	6	0.032758	0.271042	5199.512393	0.022319	0.015455
RS	7	0.039178	0.271042	5320.771467	0.022840	0.016117
RS	8	0.045909	0.257377	5723.321478	0.024568	0.017618
RS	9	0.052965	0.257377	5834.526623	0.025045	0.018367
RS	10	0.060362	0.280040	5465.775759	0.023462	0.017625
RS	11	0.068117	0.280040	5570.446153	0.023912	0.018324
RS	12	0.076247	0.340142	4680.115533	0.020090	0.015571
RS	13	0.084770	0.340142	4782.674069	0.020530	0.015945
RS	14	0.093706	0.422865	3937.059340	0.016900	0.013104
RS	15	0.103073	0.422865	4035.366657	0.017322	0.013425
RS	16	0.112893	0.491464	3560.951461	0.015286	0.011920
RS	17	0.123189	0.491464	3654.414269	0.015687	0.012490
RS	18	0.133982	0.564722	3265.313156	0.014017	0.011415
RS	19	0.145297	0.564722	3354.190779	0.014398	0.011968
RS	20	0.157160	0.696976	2794.756471	0.011997	0.010065
RS	21	0.169596	0.696976	2877.325089	0.012351	0.010372
RS	22	0.182633	0.859346	2404.948968	0.010323	0.008731
RS	23	0.196301	0.859346	2480.959184	0.010650	0.009088
RS	24	0.210630	1.000329	2199.649608	0.009442	0.008185
RS	25	0.225652	1.000329	2271.276029	0.009750	0.008555
RS	26	0.241400	1.084909	2162.198989	0.009281	0.008258
RS	27	0.257910	1.084909	2232.190022	0.009582	0.008645
RS	28	0.275218	1.075086	2323.598414	0.009974	0.009183
RS	29	0.293364	1.075086	2394.789984	0.010280	0.009737
RS	30	0.312387	1.004887	2636.702731	0.011318	0.011039
RS	31	0.332329	1.004887	2709.304577	0.011630	0.011730
RS	32	0.353236	0.969301	2882.163572	0.012372	0.012805
RS	33	0.375155	0.969301	2953.221619	0.012677	0.013409
RS	34	0.398133	1.019315	2876.120625	0.012346	0.013241
RS	35	0.422222	1.019315	2944.034539	0.012638	0.013664
RS	36	0.447476	1.144623	2684.341715	0.011523	0.012533
RS	37	0.473952	1.144623	2749.226308	0.011801	0.012868
RS	38	0.501708	1.306939	2467.078780	0.010590	0.011601
RS	39	0.530806	1.306939	2529.039239	0.010856	0.011951
RS	40	0.561311	1.473820	2299.680127	0.009872	0.010942
RS	41	0.593292	1.473820	2358.889150	0.010126	0.011294
RS	42	0.626819	1.642872	2171.006776	0.009319	0.010447
RS	43	0.661967	1.642872	2227.688499	0.009563	0.010769
RS	44	0.698816	1.809893	2074.996970	0.008907	0.010074
RS	45	0.737446	1.809893	2129.377779	0.009141	0.010390
RS	46	0.777944	1.976555	2000.835441	0.008589	0.009802
RS	47	0.820401	1.976555	2053.086980	0.008813	0.010089
RS	48	0.864911	2.152040	1934.762638	0.008305	0.009523
RS	49	0.911573	2.152040	1984.983643	0.008521	0.009775
RS	50	0.960492	2.329269	1881.288677	0.008076	0.009265
RS	51	1.011777	2.329269	1929.574380	0.008283	0.009492
RS	52	1.065542	2.485350	1854.251293	0.007960	0.009115
RS	53	1.121906	2.485350	1900.678656	0.008159	0.009337
RS	54	1.180997	2.594134	1865.509204	0.008008	0.009170
RS	55	1.242945	2.594134	1910.003216	0.008199	0.009401
RS	56	1.307889	2.651549	1911.566310	0.008206	0.009426
RS	57	1.375973	2.651549	1953.712273	0.008386	0.009659
RS	58	1.447350	2.677169	1975.513189	0.008480	0.009791
RS	59	1.522179	2.677169	2014.545758	0.008648	0.010012
RS	60	1.600627	2.695403	2037.933688	0.008748	0.010155
RS	61	1.682868	2.695403	2072.950397	0.008898	0.010353
RS	62	1.769086	2.720420	2086.448665	0.008956	0.010443
RS	63	1.859474	2.720420	2116.625292	0.009086	0.010610
RS	64	1.954232	2.750335	2120.925692	0.009104	0.010651
RS	65	2.053574	2.750335	2145.474141	0.009210	0.010789
RS	66	2.157719	2.776367	2146.641155	0.009215	0.010813
RS	67	2.266901	2.776367	2164.635661	0.009292	0.010924
RS	68	2.381362	2.792686	2166.217199	0.009299	0.010953
RS	69	2.501359	2.792686	2176.533968	0.009343	0.011035
RS	70	2.627159	2.799792	2176.998281	0.009345	0.011063
RS	71	2.759042	2.799792	2178.439810	0.009351	0.011109
RS	72	2.897304	2.804092	2171.723953	0.009322	0.011103
RS	73	3.042251	2.804092	2163.325226	0.009286	0.011105
RS	74	3.194208	2.815750	2140.982924	0.009190	0.011019
RS	75	3.353514	2.815750	2122.431832	0.009111	0.010969
RS	76	3.520523	2.844294	2077.934216	0.008920	0.010765
RS	77	3.695609	2.844294	2049.841560	0.008799	0.010658
RS	78	3.879162	2.895325	1981.811876	0.008507	0.010327
RS	79	4.071592	2.895325	1945.627455	0.008352	0.010169
RS	80	4.273327	2.970053	1857.819146	0.007975	0.009729
RS	81	4.484818	2.970053	1815.467049	0.007793	0.009527
RS	82	4.706537	3.065584	1715.016945	0.007362	0.009016
RS	83	4.938977	3.065584	1668.429287	0.007162	0.008781
RS	84	5.182659	3.174558	1563.927234	0.006713	0.008243
RS	85	5.438124	3.174558	1514.620793	0.006502	0.007987
RS	86	5.705944	3.284433	1414.421914	0.006072	0.007468
RS	87	5.986715	3.284433	1363.211045	0.005852	0.007196
RS	88	6.281065	3.379341	1273.411980	0.005466	0.006730
RS	89	6.589648	3.379341	1220.386522	0.005239	0.006448
RS	90	6.913155	3.444151	1143.637394	0.004909	0.006050
RS	91	7.252306	3.444151	1088.384733	0.004672	0.005757
RS	92	7.607859	3.469247	1023.886643	0.004395	0.005423
RS	93	7.980605	3.469247	965.866772	0.004146	0.005116
RS	94	8.371378	3.453477	910.376726	0.003908	0.004829
RS	95	8.781047	3.453477	849.352951	0.003646	0.004508
RS	96	9.210529	3.403744	798.714023	0.003429	0.004245
RS	97	9.660779	3.403744	735.148013	0.003156	0.003911
RS	98	10.132804	3.331881	685.829107	0.002944	0.003654
RS	99	10.627655	3.331881	621.130305	0.002666	0.003313
RS	100	11.146437	3.250490	571.399643	0.002453	0.003051
RS	101	11.690306	3.250490	507.888591	0.002180	0.002715
RS	102	12.260477	3.197899	454.529474	0.001951	0.002432
RS	103	12.858221	3.197899	396.199428	0.001701	0.002122
RS	104	13.484871	3.154782	346.479224	0.001487	0.001858
RS	105	14.141826	3.154782	295.667526	0.001269	0.001587
RS	106	14.830551	3.118239	252.397919	0.001083	0.001355
RS	107	15.552582	3.118239	210.437332	0.000903	0.001131
RS	108	16.309530	3.093888	174.708019	0.000750	0.000939
RS	109	17.103083	3.093888	142.087458	0.000610	0.000764
RS	110	17.935012	3.083159	114.483675	0.000491	0.000616
RS	111	18.807172	3.083159	90.691980	0.000389	0.000488
RS	112	19.721510	3.084648	70.843275	0.000304	0.000382
RS	113	20.680064	3.084648	54.584359	0.000234	0.000294
RS	114	21.684973	3.096048	41.303706	0.000177	0.000223
RS	115	22.738479	3.096048	30.902218	0.000133	0.000167
RS	116	23.842932	3.115842	22.624528	0.000097	0.000122
RS	117	25.000795	3.115842	16.407051	0.000070	0.000089
RS	118	26.214652	3.142537	11.606233	0.000050	0.000063
RS	119	27.487210	3.142537	8.141830	0.000035	0.000044
RS	120	28.821308	3.174316	5.556328	0.000024	0.000030
RS	121	30.219922	3.174316	3.761770	0.000016	0.000020
RS	122	31.686172	3.210273	2.471405	0.000011	0.000013
RS	123	33.223328	3.210273	1.610669	0.000007	0.000009
RS	124	34.834821	3.245920	1.017106	0.000004	0.000005
RS	125	36.524244	3.245920	0.635897	0.000003	0.000003
RS	126	38.295367	3.307659	0.382291	0.000002	0.000002
RS	127	40.152140	3.307659	0.526379	0.000002	0.000003
PA	64*2 0.260298744 0.025613384 40.152139528 377.103226023 1.855715004 0.545356974 0.271042491 0.257376789 0.280039960 0.340142265 0.422865400 0.491463718 0.564721951 0.696976224 0.859345661 1.000329253 1.084909333 1.075085892 1.004887038 0.969300608 1.019314599 1.144622884 1.306938783 1.473819795 1.642872087 1.809892923 1.976554600 2.152040357 2.329268923 2.485350355 2.594134127 2.651549164 2.677169293 2.695403114 2.720419650 2.750335344 2.776366655 2.792686232 2.799792145 2.804091901 2.815749993 2.844294283 2.895325471 2.970052982 3.065583648 3.174557800 3.284433015 3.379340742 3.444151029 3.469246632 3.453476890 3.403743656 3.331880526 3.250489988 3.197898531 3.154781918 3.118238760 3.093888346 3.083159298 3.084647806 3.096047599 3.115842158 3.142536800 3.174316400 3.210272632 3.245920068 3.307658786
//
IT	9147
RD	27
LK	-2550344.350735
QD	-574.497380 -> -559.012184
RI	0.0242615851
TR	0.260461	0.025360
MT	40.221333
MM	C_pi: 1.595823, n_recomb: 230348.226615
RS	0	0.000000	482.096655	2.265524	0.000010	0.000000
RS	1	0.004837	482.096655	2.375240	0.000010	0.000002
RS	2	0.009909	1.852241	647.237091	0.002810	0.000863
RS	3	0.015225	1.852241	676.601049	0.002937	0.001187
RS	4	0.020799	0.548826	2377.821978	0.010323	0.005115
RS	5	0.026643	0.548826	2465.997507	0.010706	0.006474
RS	6	0.032769	0.269975	5165.033583	0.022423	0.015494
RS	7	0.039191	0.269975	5284.999731	0.022944	0.016156
RS	8	0.045924	0.257402	5661.638120	0.024579	0.017590
RS	9	0.052983	0.257402	5771.667363	0.025056	0.018340
RS	10	0.060384	0.279813	5411.753100	0.023494	0.017621
RS	11	0.068142	0.279813	5515.263235	0.023943	0.018324
RS	12	0.076276	0.339958	4632.421328	0.020111	0.015568
RS	13	0.084803	0.339958	4733.871728	0.020551	0.015940
RS	14	0.093742	0.423075	3892.844919	0.016900	0.013085
RS	15	0.103114	0.423075	3990.098079	0.017322	0.013402
RS	16	0.112940	0.490487	3529.714107	0.015323	0.011927
RS	17	0.123240	0.490487	3622.206508	0.015725	0.012497
RS	18	0.134039	0.561388	3249.022935	0.014105	0.011466
RS	19	0.145360	0.561388	3337.053625	0.014487	0.012024
RS	20	0.157229	0.693530	2777.503480	0.012058	0.010102
RS	21	0.169672	0.693530	2859.307175	0.012413	0.010411
RS	22	0.182717	0.858223	2381.053543	0.010337	0.008732
RS	23	0.196393	0.858223	2456.261395	0.010663	0.009093
RS	24	0.210731	1.002516	2170.179646	0.009421	0.008164
RS	25	0.225762	1.002516	2240.926366	0.009728	0.008534
RS	26	0.241520	1.090103	2127.900606	0.009238	0.008218
RS	27	0.258041	1.090103	2196.947649	0.009538	0.008604
RS	28	0.275361	1.079655	2288.307720	0.009934	0.009145
RS	29	0.293518	1.079655	2358.589744	0.010239	0.009697
RS	30	0.312554	1.005374	2606.724220	0.011316	0.011037
RS	31	0.332511	1.005374	2678.518402	0.011628	0.011729
RS	32	0.353433	0.966594	2858.687477	0.012410	0.012847
RS	33	0.375367	0.966594	2928.958947	0.012715	0.013452
RS	34	0.398362	1.016237	2852.924286	0.012385	0.013286
RS	35	0.422469	1.016237	2920.053738	0.012677	0.013708
RS	36	0.447743	1.143233	2657.505175	0.011537	0.012550
RS	37	0.474239	1.143233	2721.640243	0.011815	0.012886
RS	38	0.502017	1.307417	2438.419196	0.010586	0.011599
RS	39	0.531139	1.307417	2499.659621	0.010852	0.011950
RS	40	0.561669	1.474891	2272.154040	0.009864	0.010938
RS	41	0.593676	1.474891	2330.671243	0.010118	0.011292
RS	42	0.627232	1.643712	2145.508129	0.009314	0.010448
RS	43	0.662411	1.643712	2201.527680	0.009557	0.010771
RS	44	0.699291	1.809763	2051.813889	0.008907	0.010082
RS	45	0.737956	1.809763	2105.561688	0.009141	0.010399
RS	46	0.778490	1.975301	1979.533979	0.008594	0.009816
RS	47	0.820986	1.975301	2031.177184	0.008818	0.010104
RS	48	0.865537	2.150715	1914.030869	0.008309	0.009537
RS	49	0.912244	2.150715	1963.661498	0.008525	0.009790
RS	50	0.961210	2.329116	1860.016484	0.008075	0.009274
RS	51	1.012544	2.329116	1907.726032	0.008282	0.009501
RS	52	1.066362	2.486706	1832.117743	0.007954	0.009119
RS	53	1.122782	2.486706	1877.984364	0.008153	0.009341
RS	54	1.181933	2.596039	1842.883117	0.008000	0.009172
RS	55	1.243944	2.596039	1886.836180	0.008191	0.009404
RS	56	1.308955	2.652884	1888.807299	0.008200	0.009433
RS	57	1.377112	2.652884	1930.434772	0.008381	0.009666
RS	58	1.448565	2.677754	1952.505160	0.008476	0.009801
RS	59	1.523474	2.677754	1991.044152	0.008644	0.010023
RS	60	1.602007	2.695963	2014.136815	0.008744	0.010166
RS	61	1.684339	2.695963	2048.695916	0.008894	0.010364
RS	62	1.770654	2.722005	2061.223344	0.008948	0.010450
RS	63	1.861144	2.722005	2091.003182	0.009078	0.010616
RS	64	1.956011	2.753349	2094.161354	0.009091	0.010651
RS	65	2.055467	2.753349	2118.400327	0.009197	0.010789
RS	66	2.159735	2.780153	2118.994424	0.009199	0.010810
RS	67	2.269046	2.780153	2136.775625	0.009276	0.010920
RS	68	2.383645	2.795845	2138.840038	0.009285	0.010952
RS	69	2.503788	2.795845	2149.019560	0.009329	0.011033
RS	70	2.629742	2.800711	2151.153290	0.009339	0.011069
RS	71	2.761789	2.800711	2152.481434	0.009344	0.011114
RS	72	2.900224	2.801428	2148.416557	0.009327	0.011121
RS	73	3.045355	2.801428	2139.852345	0.009290	0.011121
RS	74	3.197507	2.808865	2120.569901	0.009206	0.011050
RS	75	3.357018	2.808865	2101.732224	0.009124	0.010996
RS	76	3.524246	2.833298	2060.037228	0.008943	0.010804
RS	77	3.699564	2.833298	2031.509943	0.008819	0.010694
RS	78	3.883362	2.880926	1965.518798	0.008533	0.010369
RS	79	4.076051	2.880926	1928.785625	0.008373	0.010206
RS	80	4.278061	2.953472	1841.986632	0.007997	0.009766
RS	81	4.489843	2.953472	1799.063120	0.007810	0.009559
RS	82	4.711870	3.048460	1698.614076	0.007374	0.009041
RS	83	4.944637	3.048460	1651.554681	0.007170	0.008802
RS	84	5.188663	3.158806	1546.290350	0.006713	0.008253
RS	85	5.444494	3.158806	1496.730212	0.006498	0.007992
RS	86	5.712701	3.271866	1395.408007	0.006058	0.007460
RS	87	5.993881	3.271866	1344.243109	0.005836	0.007186
RS	88	6.288663	3.371261	1253.347024	0.005441	0.006708
RS	89	6.597705	3.371261	1200.701965	0.005213	0.006424
RS	90	6.921696	3.441021	1123.158597	0.004876	0.006017
RS	91	7.261360	3.441021	1068.614921	0.004639	0.005724
RS	92	7.617455	3.470643	1003.763381	0.004358	0.005383
RS	93	7.990775	3.470643	946.746013	0.004110	0.005078
RS	94	8.382154	3.458351	891.369775	0.003870	0.004788
RS	95	8.792465	3.458351	831.585165	0.003610	0.004469
RS	96	9.222624	3.410817	781.482992	0.003393	0.004206
RS	97	9.673592	3.410817	719.316771	0.003123	0.003875
RS	98	10.146375	3.340034	670.857661	0.002912	0.003619
RS	99	10.642027	3.340034	607.629869	0.002638	0.003281
RS	100	11.161656	3.258916	558.962061	0.002427	0.003022
RS	101	11.706422	3.258916	496.897790	0.002157	0.002689
RS	102	12.277539	3.206212	444.750181	0.001931	0.002410
RS	103	12.876284	3.206212	387.730005	0.001683	0.002103
RS	104	13.503992	3.162794	339.140779	0.001472	0.001841
RS	105	14.162064	3.162794	289.445790	0.001257	0.001572
RS	106	14.851970	3.125917	247.139448	0.001073	0.001344
RS	107	15.575248	3.125917	206.080270	0.000895	0.001121
RS	108	16.333515	3.101291	171.124423	0.000743	0.000932
RS	109	17.128461	3.101291	139.189956	0.000604	0.000758
RS	110	17.961861	3.090378	112.168081	0.000487	0.000611
RS	111	18.835576	3.090378	88.867659	0.000386	0.000484
RS	112	19.751556	3.091797	69.427614	0.000301	0.000379
RS	113	20.711844	3.091797	53.499459	0.000232	0.000292
RS	114	21.718585	3.103181	40.487715	0.000176	0.000221
RS	115	22.774026	3.103181	30.294969	0.000132	0.000165
RS	116	23.880522	3.123066	22.182075	0.000096	0.000121
RS	117	25.040543	3.123066	16.088026	0.000070	0.000088
RS	118	26.256679	3.149822	11.381863	0.000049	0.000062
RS	119	27.531643	3.149822	7.985353	0.000035	0.000044
RS	120	28.868281	3.181766	5.450047	0.000024	0.000030
RS	121	30.269577	3.181766	3.690288	0.000016	0.000020
RS	122	31.738659	3.217874	2.424716	0.000011	0.000013
RS	123	33.278806	3.217874	1.580460	0.000007	0.000009
RS	124	34.893454	3.253439	0.998208	0.000004	0.000005
RS	125	36.586209	3.253439	0.624152	0.000003	0.000003
RS	126	38.360849	3.313316	0.375441	0.000002	0.000002
RS	127	40.221333	3.313316	0.516653	0.000002	0.000003
PA	64*2 0.260461264 0.025360493 40.221333288 482.096655086 1.852240989 0.548825994 0.269974684 0.257401825 0.279812953 0.339958014 0.423074700 0.490486955 0.561388260 0.693530479 0.858222897 1.002515795 1.090103277 1.079654548 1.005373872 0.966593973 1.016236949 1.143233280 1.307417399 1.474890820 1.643711873 1.809763470 1.975301082 2.150714541 2.329115649 2.486706118 2.596039076 2.652884325 2.677753964 2.695963491 2.722004825 2.753349084 2.780152937 2.795844922 2.800710655 2.801428407 2.808864862 2.833297684 2.880925826 2.953471742 3.048460308 3.158805747 3.271866310 3.371261207 3.441020807 3.470642832 3.458351258 3.410816827 3.340034065 3.258915540 3.206212160 3.162793911 3.125917071 3.101291305 3.090377808 3.091796624 3.103180763 3.123065871 3.149822401 3.181766497 3.217874090 3.253438580 3.313316452
//
IT	8087
RD	28
LK	-2550314.417945
QD	-576.763445 -> -563.370387
RI	0.0245100421
TR	0.260623	0.025128
MT	40.282514
MM	C_pi: 1.593391, n_recomb: 227933.328632
RS	0	0.000000	619.615046	1.745053	0.000008	0.000000
RS	1	0.004839	619.615046	1.829589	0.000008	0.000002
RS	2	0.009911	1.848456	642.080369	0.002817	0.000861
RS	3	0.015229	1.848456	671.213366	0.002945	0.001187
RS	4	0.020805	0.552210	2339.732312	0.010265	0.005070
RS	5	0.026650	0.552210	2426.676644	0.010646	0.006418
RS	6	0.032778	0.268895	5134.507628	0.022526	0.015535
RS	7	0.039203	0.268895	5253.266577	0.023047	0.016198
RS	8	0.045938	0.257438	5604.089313	0.024587	0.017562
RS	9	0.053000	0.257438	5713.028569	0.025064	0.018314
RS	10	0.060403	0.279601	5361.554985	0.023522	0.017617
RS	11	0.068164	0.279601	5463.987875	0.023972	0.018323
RS	12	0.076301	0.339810	4587.799131	0.020128	0.015564
RS	13	0.084831	0.339810	4688.221940	0.020568	0.015934
RS	14	0.093775	0.423368	3850.957969	0.016895	0.013064
RS	15	0.103151	0.423368	3947.231081	0.017317	0.013378
RS	16	0.112980	0.489634	3500.275901	0.015357	0.011933
RS	17	0.123286	0.489634	3591.865688	0.015758	0.012502
RS	18	0.134089	0.558163	3234.539850	0.014191	0.011517
RS	19	0.145416	0.558163	3321.784019	0.014573	0.012079
RS	20	0.157291	0.690124	2762.191031	0.012118	0.010139
RS	21	0.169740	0.690124	2843.289371	0.012474	0.010451
RS	22	0.182792	0.857005	2359.298998	0.010351	0.008735
RS	23	0.196475	0.857005	2433.767620	0.010678	0.009098
RS	24	0.210820	1.004516	2142.989113	0.009402	0.008143
RS	25	0.225859	1.004516	2212.921097	0.009709	0.008515
RS	26	0.241626	1.095110	2095.982498	0.009196	0.008180
RS	27	0.258156	1.095110	2164.150026	0.009495	0.008564
RS	28	0.275486	1.084107	2255.360346	0.009895	0.009108
RS	29	0.293654	1.084107	2324.794048	0.010199	0.009659
RS	30	0.312702	1.005826	2578.908546	0.011314	0.011036
RS	31	0.332671	1.005826	2649.953121	0.011626	0.011728
RS	32	0.353606	0.963928	2837.211915	0.012448	0.012889
RS	33	0.375554	0.963928	2906.752543	0.012753	0.013494
RS	34	0.398564	1.013279	2831.518677	0.012423	0.013329
RS	35	0.422688	1.013279	2897.918540	0.012714	0.013751
RS	36	0.447978	1.142002	2632.370488	0.011549	0.012566
RS	37	0.474493	1.142002	2695.809903	0.011827	0.012901
RS	38	0.502290	1.308071	2411.434705	0.010580	0.011595
RS	39	0.531433	1.308071	2472.006778	0.010845	0.011948
RS	40	0.561985	1.476100	2246.314080	0.009855	0.010934
RS	41	0.594016	1.476100	2304.189307	0.010109	0.011289
RS	42	0.627597	1.644640	2121.686867	0.009308	0.010448
RS	43	0.662802	1.644640	2177.092566	0.009551	0.010771
RS	44	0.699711	1.809646	2030.310786	0.008907	0.010089
RS	45	0.738406	1.809646	2083.472570	0.009141	0.010408
RS	46	0.778973	1.973967	1959.928098	0.008599	0.009830
RS	47	0.821503	1.973967	2011.008685	0.008823	0.010118
RS	48	0.866091	2.149215	1895.017345	0.008314	0.009551
RS	49	0.912836	2.149215	1944.102117	0.008529	0.009804
RS	50	0.961843	2.328676	1840.512149	0.008075	0.009283
RS	51	1.013221	2.328676	1887.688949	0.008282	0.009510
RS	52	1.067086	2.487674	1811.806608	0.007949	0.009122
RS	53	1.123556	2.487674	1857.154502	0.008148	0.009345
RS	54	1.182759	2.597437	1822.162368	0.007994	0.009175
RS	55	1.244827	2.597437	1865.614511	0.008185	0.009408
RS	56	1.309898	2.653618	1868.037496	0.008196	0.009439
RS	57	1.378117	2.653618	1909.183541	0.008376	0.009673
RS	58	1.449637	2.677708	1931.543616	0.008474	0.009811
RS	59	1.524618	2.677708	1969.622200	0.008641	0.010034
RS	60	1.603227	2.695927	1992.407824	0.008741	0.010177
RS	61	1.685639	2.695927	2026.538192	0.008891	0.010375
RS	62	1.772039	2.723116	2038.024714	0.008941	0.010457
RS	63	1.862619	2.723116	2067.433079	0.009070	0.010623
RS	64	1.957583	2.756080	2069.330212	0.009079	0.010652
RS	65	2.057141	2.756080	2093.282914	0.009184	0.010788
RS	66	2.161516	2.783902	2093.137834	0.009183	0.010806
RS	67	2.270942	2.783902	2110.729289	0.009260	0.010915
RS	68	2.385662	2.799215	2113.090291	0.009271	0.010948
RS	69	2.505933	2.799215	2123.159343	0.009315	0.011028
RS	70	2.632024	2.802062	2126.777434	0.009331	0.011072
RS	71	2.764216	2.802062	2128.024892	0.009336	0.011116
RS	72	2.902804	2.799403	2126.431367	0.009329	0.011135
RS	73	3.048097	2.799403	2117.742544	0.009291	0.011134
RS	74	3.200421	2.802747	2101.410839	0.009219	0.011077
RS	75	3.360115	2.802747	2082.332641	0.009136	0.011020
RS	76	3.527536	2.823133	2043.397679	0.008965	0.010841
RS	77	3.703058	2.823133	2014.481607	0.008838	0.010726
RS	78	3.887073	2.867359	1950.540877	0.008558	0.010409
RS	79	4.079991	2.867359	1913.298423	0.008394	0.010241
RS	80	4.282244	2.937631	1827.572231	0.008018	0.009801
RS	81	4.494284	2.937631	1784.103893	0.007827	0.009589
RS	82	4.716583	3.031912	1683.735459	0.007387	0.009066
RS	83	4.949638	3.031912	1636.214850	0.007178	0.008822
RS	84	5.193969	3.143406	1530.267133	0.006714	0.008263
RS	85	5.450123	3.143406	1480.446332	0.006495	0.007998
RS	86	5.718672	3.259404	1378.067401	0.006046	0.007454
RS	87	6.000214	3.259404	1326.923363	0.005822	0.007177
RS	88	6.295379	3.363043	1234.981428	0.005418	0.006688
RS	89	6.604825	3.363043	1182.672536	0.005189	0.006403
RS	90	6.929245	3.437557	1104.362389	0.004845	0.005986
RS	91	7.269362	3.437557	1050.464305	0.004609	0.005693
RS	92	7.625936	3.471570	985.261170	0.004323	0.005346
RS	93	7.999763	3.471570	929.164719	0.004076	0.005043
RS	94	8.391678	3.462665	873.880253	0.003834	0.004749
RS	95	8.802556	3.462665	815.237162	0.003577	0.004433
RS	96	9.233315	3.417270	765.626428	0.003359	0.004169
RS	97	9.684917	3.417270	704.750306	0.003092	0.003841
RS	98	10.158369	3.347526	657.086357	0.002883	0.003586
RS	99	10.654731	3.347526	595.213410	0.002611	0.003252
RS	100	11.175109	3.266673	547.525828	0.002402	0.002995
RS	101	11.720666	3.266673	486.793539	0.002136	0.002666
RS	102	12.292621	3.213838	435.765070	0.001912	0.002389
RS	103	12.892250	3.213838	379.949423	0.001667	0.002085
RS	104	13.520893	3.170123	332.401293	0.001458	0.001825
RS	105	14.179953	3.170123	283.732706	0.001245	0.001559
RS	106	14.870903	3.132903	242.313564	0.001063	0.001333
RS	107	15.595285	3.132903	202.082041	0.000887	0.001112
RS	108	16.354717	3.107999	167.837173	0.000736	0.000924
RS	109	17.150895	3.107999	136.532265	0.000599	0.000752
RS	110	17.985596	3.096903	110.044567	0.000483	0.000607
RS	111	18.860686	3.096903	87.194812	0.000383	0.000481
RS	112	19.778117	3.098230	68.130093	0.000299	0.000376
RS	113	20.739939	3.098230	52.505100	0.000230	0.000290
RS	114	21.748300	3.109638	39.739410	0.000174	0.000219
RS	115	22.805452	3.109638	29.738245	0.000130	0.000164
RS	116	23.913755	3.129547	21.776913	0.000096	0.000120
RS	117	25.075684	3.129547	15.795877	0.000069	0.000087
RS	118	26.293834	3.156378	11.176335	0.000049	0.000062
RS	119	27.570926	3.156378	7.842037	0.000034	0.000043
RS	120	28.909811	3.188472	5.352725	0.000023	0.000030
RS	121	30.313480	3.188472	3.624844	0.000016	0.000020
RS	122	31.785066	3.224625	2.382034	0.000010	0.000013
RS	123	33.327856	3.224625	1.552829	0.000007	0.000009
RS	124	34.945296	3.260140	0.980905	0.000004	0.000005
RS	125	36.640997	3.260140	0.613397	0.000003	0.000003
RS	126	38.418747	3.318301	0.369161	0.000002	0.000002
RS	127	40.282514	3.318301	0.507747	0.000002	0.000003
PA	64*2 0.260623000 0.025127597 40.282514382 619.615045944 1.848456403 0.552210045 0.268895121 0.257438156 0.279600540 0.339809527 0.423368430 0.489633518 0.558162854 0.690123597 0.857005021 1.004515900 1.095110007 1.084106706 1.005826425 0.963928082 1.013279075 1.142002363 1.308070748 1.476100466 1.644639872 1.809646107 1.973967356 2.149215201 2.328675848 2.487673693 2.597436651 2.653618021 2.677707997 2.695927496 2.723115873 2.756079915 2.783901960 2.799215157 2.802062164 2.799403296 2.802746614 2.823132598 2.867358844 2.937630902 3.031912307 3.143405991 3.259403852 3.363043449 3.437557064 3.471569594 3.462665226 3.417270399 3.347525902 3.266672969 3.213838019 3.170123460 3.132903295 3.107999192 3.096902939 3.098230398 3.109638226 3.129546843 3.156378423 3.188472453 3.224625458 3.260140457 3.318301273
//
IT	9275
RD	29
LK	-2550288.415813
QD	-579.357242 -> -567.685414
RI	0.0247460549
TR	0.260771	0.024912
MT	40.340273
MM	C_pi: 1.591119, n_recomb: 225697.033098
RS	0	0.000000	800.343093	1.338332	0.000006	0.000000
RS	1	0.004840	800.343093	1.403182	0.000006	0.000001
RS	2	0.009914	1.844470	637.449101	0.002824	0.000859
RS	3	0.015233	1.844470	666.374305	0.002953	0.001186
RS	4	0.020810	0.555500	2304.213078	0.010209	0.005027
RS	5	0.026657	0.555500	2390.008757	0.010589	0.006366
RS	6	0.032787	0.267810	5107.615890	0.022630	0.015577
RS	7	0.039214	0.267810	5225.249176	0.023152	0.016241
RS	8	0.045952	0.257483	5550.475699	0.024593	0.017535
RS	9	0.053015	0.257483	5658.405802	0.025071	0.018289
RS	10	0.060421	0.279398	5315.029734	0.023549	0.017613
RS	11	0.068185	0.279398	5416.462804	0.023999	0.018324
RS	12	0.076325	0.339694	4546.080240	0.020142	0.015560
RS	13	0.084858	0.339694	4645.551341	0.020583	0.015928
RS	14	0.093805	0.423748	3811.215414	0.016886	0.013042
RS	15	0.103185	0.423748	3906.578392	0.017309	0.013353
RS	16	0.113019	0.488901	3472.512960	0.015386	0.011936
RS	17	0.123328	0.488901	3563.264408	0.015788	0.012504
RS	18	0.134137	0.555056	3221.685783	0.014274	0.011567
RS	19	0.145469	0.555056	3308.200425	0.014658	0.012132
RS	20	0.157349	0.686770	2748.658343	0.012179	0.010177
RS	21	0.169804	0.686770	2829.107363	0.012535	0.010490
RS	22	0.182862	0.855733	2339.461236	0.010365	0.008738
RS	23	0.196552	0.855733	2413.249146	0.010692	0.009105
RS	24	0.210904	1.006374	2117.857031	0.009384	0.008124
RS	25	0.225951	1.006374	2187.034621	0.009690	0.008498
RS	26	0.241726	1.099975	2066.220162	0.009155	0.008142
RS	27	0.258265	1.099975	2133.568156	0.009453	0.008525
RS	28	0.275604	1.088484	2224.538937	0.009856	0.009072
RS	29	0.293783	1.088484	2293.181430	0.010160	0.009621
RS	30	0.312841	1.006254	2553.123724	0.011312	0.011034
RS	31	0.332822	1.006254	2623.473504	0.011624	0.011727
RS	32	0.353769	0.961323	2817.585993	0.012484	0.012929
RS	33	0.375731	0.961323	2886.448071	0.012789	0.013536
RS	34	0.398755	1.010448	2811.795143	0.012458	0.013370
RS	35	0.422894	1.010448	2877.516801	0.012749	0.013792
RS	36	0.448200	1.140939	2608.826586	0.011559	0.012579
RS	37	0.474732	1.140939	2671.620698	0.011837	0.012915
RS	38	0.502548	1.308907	2386.019363	0.010572	0.011589
RS	39	0.531710	1.308907	2445.971290	0.010837	0.011943
RS	40	0.562283	1.477476	2222.029834	0.009845	0.010928
RS	41	0.594336	1.477476	2279.309459	0.010099	0.011284
RS	42	0.627941	1.645713	2099.384250	0.009302	0.010447
RS	43	0.663171	1.645713	2154.220914	0.009545	0.010771
RS	44	0.700107	1.809618	2010.319697	0.008907	0.010095
RS	45	0.738831	1.809618	2062.938990	0.009140	0.010415
RS	46	0.779428	1.972661	1941.835354	0.008604	0.009843
RS	47	0.821991	1.972661	1992.395583	0.008828	0.010132
RS	48	0.866613	2.147678	1877.529949	0.008319	0.009564
RS	49	0.913395	2.147678	1926.109976	0.008534	0.009818
RS	50	0.962441	2.328118	1822.569999	0.008075	0.009291
RS	51	1.013861	2.328118	1869.254118	0.008282	0.009519
RS	52	1.067769	2.488447	1793.104136	0.007945	0.009126
RS	53	1.124286	2.488447	1837.972139	0.008144	0.009349
RS	54	1.183539	2.598536	1803.127944	0.007989	0.009178
RS	55	1.245660	2.598536	1846.116292	0.008180	0.009412
RS	56	1.310787	2.653982	1849.024309	0.008193	0.009446
RS	57	1.379066	2.653982	1889.723515	0.008373	0.009681
RS	58	1.450649	2.677243	1912.410708	0.008473	0.009822
RS	59	1.525697	2.677243	1950.059926	0.008640	0.010045
RS	60	1.604377	2.695506	1972.529089	0.008740	0.010189
RS	61	1.686865	2.695506	2006.257925	0.008889	0.010387
RS	62	1.773346	2.723931	2016.659538	0.008935	0.010464
RS	63	1.864011	2.723931	2045.720062	0.009064	0.010629
RS	64	1.959065	2.758682	2046.259103	0.009066	0.010651
RS	65	2.058719	2.758682	2069.946839	0.009171	0.010787
RS	66	2.163197	2.787746	2068.918445	0.009167	0.010801
RS	67	2.272730	2.787746	2086.341267	0.009244	0.010909
RS	68	2.387565	2.802928	2088.820483	0.009255	0.010943
RS	69	2.507958	2.802928	2098.803069	0.009299	0.011022
RS	70	2.634177	2.803981	2103.725035	0.009321	0.011072
RS	71	2.766505	2.803981	2104.921520	0.009326	0.011115
RS	72	2.905238	2.798133	2105.638167	0.009329	0.011147
RS	73	3.050685	2.798133	2096.861709	0.009291	0.011144
RS	74	3.203171	2.797534	2083.356419	0.009231	0.011100
RS	75	3.363037	2.797534	2064.081070	0.009145	0.011042
RS	76	3.530640	2.813968	2027.845169	0.008985	0.010874
RS	77	3.706355	2.813968	1998.585391	0.008855	0.010757
RS	78	3.890574	2.854806	1936.704232	0.008581	0.010447
RS	79	4.083709	2.854806	1898.992108	0.008414	0.010274
RS	80	4.286192	2.922744	1814.391048	0.008039	0.009836
RS	81	4.498474	2.922744	1770.406221	0.007844	0.009619
RS	82	4.721030	3.016186	1670.190475	0.007400	0.009090
RS	83	4.954357	3.016186	1622.222220	0.007188	0.008842
RS	84	5.198976	3.128633	1515.666965	0.006715	0.008273
RS	85	5.455435	3.128633	1465.582491	0.006494	0.008005
RS	86	5.724306	3.247353	1362.208301	0.006036	0.007450
RS	87	6.006189	3.247353	1311.065340	0.005809	0.007170
RS	88	6.301716	3.355022	1218.124753	0.005397	0.006669
RS	89	6.611544	3.355022	1166.114705	0.005167	0.006383
RS	90	6.936368	3.434115	1087.063166	0.004816	0.005957
RS	91	7.276913	3.434115	1033.755892	0.004580	0.005665
RS	92	7.633939	3.472384	968.206063	0.004290	0.005312
RS	93	8.008245	3.472384	912.958757	0.004045	0.005010
RS	94	8.400666	3.466777	857.747515	0.003800	0.004713
RS	95	8.812079	3.466777	800.159379	0.003545	0.004399
RS	96	9.243404	3.423462	750.999424	0.003327	0.004135
RS	97	9.695604	3.423462	691.315870	0.003063	0.003810
RS	98	10.169690	3.354716	644.388298	0.002855	0.003556
RS	99	10.666720	3.354716	583.766883	0.002587	0.003224
RS	100	11.187805	3.274110	536.986673	0.002379	0.002970
RS	101	11.734110	3.274110	477.483769	0.002116	0.002643
RS	102	12.306855	3.221145	427.488751	0.001894	0.002369
RS	103	12.907319	3.221145	372.784233	0.001652	0.002068
RS	104	13.536845	3.177121	326.198678	0.001445	0.001811
RS	105	14.196838	3.177121	278.475687	0.001234	0.001547
RS	106	14.888773	3.139557	237.874771	0.001054	0.001322
RS	107	15.614197	3.139557	198.405107	0.000879	0.001104
RS	108	16.374729	3.114372	164.815289	0.000730	0.000917
RS	109	17.172069	3.114372	134.089422	0.000594	0.000747
RS	110	18.007999	3.103103	108.092917	0.000479	0.000602
RS	111	18.884386	3.103103	85.657597	0.000380	0.000477
RS	112	19.803189	3.104323	66.938345	0.000297	0.000373
RS	113	20.766459	3.104323	51.591864	0.000229	0.000288
RS	114	21.776349	3.115762	39.052112	0.000173	0.000218
RS	115	22.835116	3.115762	29.226982	0.000129	0.000163
RS	116	23.945125	3.135743	21.404609	0.000095	0.000120
RS	117	25.108856	3.135743	15.527556	0.000069	0.000087
RS	118	26.328908	3.162640	10.987690	0.000049	0.000061
RS	119	27.608009	3.162640	7.710560	0.000034	0.000043
RS	120	28.949015	3.194869	5.263503	0.000023	0.000029
RS	121	30.354923	3.194869	3.564878	0.000016	0.000020
RS	122	31.828874	3.231077	2.342939	0.000010	0.000013
RS	123	33.374161	3.231077	1.527537	0.000007	0.000009
RS	124	34.994236	3.266614	0.965064	0.000004	0.000005
RS	125	36.692720	3.266614	0.603563	0.000003	0.000003
RS	126	38.473406	3.323262	0.363420	0.000002	0.000002
RS	127	40.340273	3.323262	0.499658	0.000002	0.000003
PA	64*2 0.260770608 0.024911698 40.340273439 800.343093458 1.844469773 0.555499630 0.267809618 0.257482839 0.279397888 0.339693835 0.423747961 0.488900872 0.555055520 0.686769648 0.855733296 1.006374384 1.099974721 1.088484174 1.006254242 0.961322861 1.010448187 1.140939403 1.308907491 1.477475808 1.645712693 1.809618494 1.972660885 2.147677963 2.328118428 2.488447105 2.598536488 2.653982440 2.677243231 2.695505846 2.723931320 2.758682033 2.787746307 2.802928487 2.803980843 2.798132510 2.797534445 2.813967842 2.854806000 2.922743502 3.016185673 3.128632904 3.247352548 3.355022121 3.434114839 3.472384037 3.466776534 3.423462429 3.354716096 3.274110069 3.221144872 3.177120808 3.139557058 3.114371833 3.103102941 3.104322995 3.115762153 3.135742807 3.162639550 3.194868700 3.231077317 3.266613629 3.323261553
//
IT	8913
RD	30
LK	-2550265.854887
QD	-582.210635 -> -572.089359
RI	0.0249689688
TR	0.260910	0.024712
MT	40.393191
MM	C_pi: 1.588974, n_recomb: 223628.447614
RS	0	0.000000	1038.846510	1.022035	0.000005	0.000000
RS	1	0.004841	1038.846510	1.071571	0.000005	0.000001
RS	2	0.009916	1.840326	633.296775	0.002832	0.000857
RS	3	0.015237	1.840326	662.035139	0.002960	0.001186
RS	4	0.020815	0.558769	2270.783064	0.010154	0.004986
RS	5	0.026664	0.558769	2355.498641	0.010533	0.006315
RS	6	0.032796	0.266726	5084.011654	0.022734	0.015620
RS	7	0.039224	0.266726	5200.594931	0.023256	0.016285
RS	8	0.045964	0.257541	5500.431291	0.024596	0.017508
RS	9	0.053029	0.257541	5607.428639	0.025075	0.018264
RS	10	0.060437	0.279207	5271.911248	0.023574	0.017610
RS	11	0.068204	0.279207	5372.417249	0.024024	0.018324
RS	12	0.076346	0.339605	4507.139544	0.020155	0.015555
RS	13	0.084883	0.339605	4605.729632	0.020595	0.015922
RS	14	0.093833	0.424207	3773.508316	0.016874	0.013019
RS	15	0.103216	0.424207	3868.026360	0.017297	0.013326
RS	16	0.113054	0.488287	3446.298817	0.015411	0.011938
RS	17	0.123367	0.488287	3536.271972	0.015813	0.012505
RS	18	0.134180	0.552066	3210.338746	0.014356	0.011615
RS	19	0.145517	0.552066	3296.177142	0.014740	0.012184
RS	20	0.157402	0.683474	2736.774234	0.012238	0.010214
RS	21	0.169862	0.683474	2816.625994	0.012595	0.010528
RS	22	0.182926	0.854410	2321.422455	0.010381	0.008743
RS	23	0.196622	0.854410	2394.584272	0.010708	0.009112
RS	24	0.210981	1.008078	2094.682909	0.009367	0.008106
RS	25	0.226035	1.008078	2163.162948	0.009673	0.008481
RS	26	0.241818	1.104683	2038.495885	0.009116	0.008107
RS	27	0.258365	1.104683	2105.080709	0.009413	0.008489
RS	28	0.275713	1.092761	2195.751686	0.009819	0.009037
RS	29	0.293900	1.092761	2263.656881	0.010122	0.009585
RS	30	0.312969	1.006653	2529.244927	0.011310	0.011033
RS	31	0.332960	1.006653	2598.951165	0.011622	0.011727
RS	32	0.353919	0.958749	2799.767564	0.012520	0.012969
RS	33	0.375892	0.958749	2868.000129	0.012825	0.013576
RS	34	0.398930	1.007711	2793.718031	0.012493	0.013410
RS	35	0.423082	1.007711	2858.809591	0.012784	0.013832
RS	36	0.448404	1.140006	2586.831678	0.011568	0.012591
RS	37	0.474951	1.140006	2649.027624	0.011846	0.012927
RS	38	0.502784	1.309886	2362.120932	0.010563	0.011583
RS	39	0.531964	1.309886	2421.497804	0.010828	0.011938
RS	40	0.562556	1.478964	2199.255113	0.009834	0.010921
RS	41	0.594630	1.478964	2255.982546	0.010088	0.011278
RS	42	0.628256	1.646866	2078.559157	0.009295	0.010445
RS	43	0.663509	1.646866	2132.868761	0.009538	0.010769
RS	44	0.700470	1.809633	1991.773214	0.008907	0.010101
RS	45	0.739219	1.809633	2043.890677	0.009140	0.010421
RS	46	0.779845	1.971367	1925.153960	0.008609	0.009856
RS	47	0.822437	1.971367	1975.233190	0.008833	0.010145
RS	48	0.867091	2.146105	1861.452571	0.008324	0.009577
RS	49	0.913906	2.146105	1909.566117	0.008539	0.009831
RS	50	0.962988	2.327457	1806.065327	0.008076	0.009300
RS	51	1.014446	2.327457	1852.294088	0.008283	0.009528
RS	52	1.068394	2.489026	1775.894576	0.007941	0.009129
RS	53	1.124955	2.489026	1820.318958	0.008140	0.009353
RS	54	1.184253	2.599339	1785.660685	0.007985	0.009182
RS	55	1.246422	2.599339	1828.219989	0.008175	0.009416
RS	56	1.311600	2.653970	1831.652615	0.008191	0.009454
RS	57	1.379934	2.653970	1871.937424	0.008371	0.009689
RS	58	1.451575	2.676344	1894.994200	0.008474	0.009834
RS	59	1.526685	2.676344	1932.243195	0.008640	0.010057
RS	60	1.605430	2.694643	1954.414663	0.008740	0.010201
RS	61	1.687988	2.694643	1987.767173	0.008889	0.010399
RS	62	1.774542	2.724378	1997.050709	0.008930	0.010471
RS	63	1.865286	2.724378	2025.785010	0.009059	0.010636
RS	64	1.960423	2.761050	2024.891315	0.009055	0.010651
RS	65	2.060165	2.761050	2048.332935	0.009160	0.010786
RS	66	2.164735	2.791548	2046.301597	0.009150	0.010794
RS	67	2.274368	2.791548	2063.573604	0.009228	0.010902
RS	68	2.389308	2.806820	2066.015368	0.009239	0.010936
RS	69	2.509811	2.806820	2075.931024	0.009283	0.011014
RS	70	2.636149	2.806302	2081.980201	0.009310	0.011071
RS	71	2.768602	2.806302	2083.150334	0.009315	0.011113
RS	72	2.907467	2.797439	2086.027263	0.009328	0.011156
RS	73	3.053054	2.797439	2077.194079	0.009289	0.011151
RS	74	3.205689	2.793052	2066.388845	0.009240	0.011122
RS	75	3.365712	2.793052	2046.953556	0.009153	0.011061
RS	76	3.533483	2.805622	2013.355694	0.009003	0.010906
RS	77	3.709374	2.805622	1983.791068	0.008871	0.010784
RS	78	3.893781	2.843110	1923.956860	0.008603	0.010482
RS	79	4.087114	2.843110	1885.810334	0.008433	0.010306
RS	80	4.289806	2.908667	1802.373218	0.008060	0.009869
RS	81	4.502311	2.908667	1757.897287	0.007861	0.009648
RS	82	4.725102	3.001159	1657.891775	0.007414	0.009115
RS	83	4.958678	3.001159	1609.488120	0.007197	0.008862
RS	84	5.203562	3.114383	1502.390165	0.006718	0.008284
RS	85	5.460300	3.114383	1452.039128	0.006493	0.008012
RS	86	5.729466	3.235618	1347.724354	0.006027	0.007446
RS	87	6.011662	3.235618	1296.564032	0.005798	0.007164
RS	88	6.307519	3.347122	1202.662039	0.005378	0.006653
RS	89	6.617698	3.347122	1150.916840	0.005147	0.006365
RS	90	6.942892	3.430619	1071.147402	0.004790	0.005931
RS	91	7.283828	3.430619	1018.380737	0.004554	0.005638
RS	92	7.641269	3.473010	952.488532	0.004259	0.005280
RS	93	8.016013	3.473010	898.024499	0.004016	0.004979
RS	94	8.408898	3.470605	842.869799	0.003769	0.004679
RS	95	8.820801	3.470605	786.257041	0.003516	0.004368
RS	96	9.252644	3.429310	737.510981	0.003298	0.004102
RS	97	9.705393	3.429310	678.930194	0.003036	0.003780
RS	98	10.180058	3.361534	632.682939	0.002829	0.003527
RS	99	10.677701	3.361534	573.218367	0.002563	0.003199
RS	100	11.199434	3.281146	527.280546	0.002358	0.002946
RS	101	11.746424	3.281146	468.912372	0.002097	0.002622
RS	102	12.319892	3.228023	419.875431	0.001878	0.002350
RS	103	12.921122	3.228023	366.194619	0.001638	0.002052
RS	104	13.551456	3.183682	320.497817	0.001433	0.001797
RS	105	14.212303	3.183682	273.644965	0.001224	0.001536
RS	106	14.905142	3.145779	233.797725	0.001045	0.001313
RS	107	15.631519	3.145779	195.028546	0.000872	0.001096
RS	108	16.393060	3.120315	162.041430	0.000725	0.000911
RS	109	17.191465	3.120315	131.847543	0.000590	0.000742
RS	110	18.028521	3.108851	106.303153	0.000475	0.000598
RS	111	18.906097	3.108851	84.248009	0.000377	0.000474
RS	112	19.826155	3.109972	65.845588	0.000294	0.000371
RS	113	20.790752	3.109972	50.754594	0.000227	0.000286
RS	114	21.802043	3.121414	38.422350	0.000172	0.000217
RS	115	22.862290	3.121414	28.758512	0.000129	0.000162
RS	116	23.973862	3.141434	21.063622	0.000094	0.000119
RS	117	25.139243	3.141434	15.281754	0.000068	0.000086
RS	118	26.361039	3.168406	10.814797	0.000048	0.000061
RS	119	27.641981	3.168406	7.590054	0.000034	0.000043
RS	120	28.984931	3.200709	5.181787	0.000023	0.000029
RS	121	30.392891	3.200709	3.509927	0.000016	0.000020
RS	122	31.869008	3.237055	2.307045	0.000010	0.000013
RS	123	33.416583	3.237055	1.504323	0.000007	0.000008
RS	124	35.039073	3.272572	0.950537	0.000004	0.000005
RS	125	36.740106	3.272572	0.594545	0.000003	0.000003
RS	126	38.523483	3.327687	0.358162	0.000002	0.000002
RS	127	40.393191	3.327687	0.492230	0.000002	0.000003
PA	64*2 0.260910387 0.024712205 40.393190963 1038.846510357 1.840326174 0.558768814 0.266725559 0.257540790 0.279206573 0.339605394 0.424207038 0.488286818 0.552065795 0.683474244 0.854409597 1.008077826 1.104683237 1.092760979 1.006653452 0.958749434 1.007710972 1.140006234 1.309886136 1.478963920 1.646866256 1.809633163 1.971366567 2.146104956 2.327456788 2.489026158 2.599339411 2.653969785 2.676344498 2.694643398 2.724378132 2.761049829 2.791548108 2.806820492 2.806301948 2.797438698 2.793052311 2.805621818 2.843109903 2.908667407 3.001159053 3.114382767 3.235618330 3.347122313 3.430618747 3.473009501 3.470605085 3.429309808 3.361533818 3.281146476 3.228022907 3.183682140 3.145778828 3.120314996 3.108850738 3.109971654 3.121413798 3.141433685 3.168406387 3.200709158 3.237055224 3.272571612 3.327686899
//
CC
CC	Brief Description of the file format:
CC	  CC  comments
CC	  MM  useful-messages
CC	  RD  round-of-iterations
CC	  LL  \log[P(sequence)]
CC	  QD  Q-before-opt Q-after-opt
CC	  TR  \theta_0 \rho_0
CC	  RS  k t_k \lambda_k \pi_k \sum_{l\not=k}A_{kl} A_{kk}
CC	  DC  begin end best-k t_k+\Delta_k max-prob
CC
MM	Version: 0.6.5-r67
MM	pattern:64*2, n:127, n_free_lambdas:64
MM	n_iterations:30, skip:1, max_t:15, theta/rho:4
MM	is_decoding:0
MM	n_seqs:330, sum_L:5873723, sum_n:1780608
RD	0
LK	0.000000
QD	0.000000 -> 0.000000
RI	inf
TR	0.361182	0.090296
MT	15.000000
MM	C_pi: 1.000000, n_recomb: 507460.586524
RS	0	0.000000	1.000000	1952.813811	0.003848	0.000000
RS	1	0.004030	1.000000	2023.547554	0.003988	0.000000
RS	2	0.008222	1.000000	2096.511660	0.004131	0.000000
RS	3	0.012583	1.000000	2171.749195	0.004280	0.000000
RS	4	0.017119	1.000000	2249.301613	0.004432	0.000000
RS	5	0.021839	1.000000	2329.208469	0.004590	0.000000
RS	6	0.026749	1.000000	2411.507116	0.004752	0.000000
RS	7	0.031856	1.000000	2496.232377	0.004919	0.000000
RS	8	0.037170	1.000000	2583.416190	0.005091	0.000000
RS	9	0.042697	1.000000	2673.087232	0.005268	0.000000
RS	10	0.048448	1.000000	2765.270509	0.005449	0.000000
RS	11	0.054430	1.000000	2859.986924	0.005636	0.000000
RS	12	0.060653	1.000000	2957.252816	0.005828	0.000000
RS	13	0.067126	1.000000	3057.079464	0.006024	0.000000
RS	14	0.073861	1.000000	3159.472567	0.006226	0.000000
RS	15	0.080867	1.000000	3264.431689	0.006433	0.000000
RS	16	0.088155	1.000000	3371.949674	0.006645	0.000000
RS	17	0.095738	1.000000	3482.012032	0.006862	0.000000
RS	18	0.103625	1.000000	3594.596285	0.007083	0.000000
RS	19	0.111831	1.000000	3709.671295	0.007310	0.000000
RS	20	0.120367	1.000000	3827.196547	0.007542	0.000000
RS	21	0.129247	1.000000	3947.121415	0.007778	0.000000
RS	22	0.138485	1.000000	4069.384390	0.008019	0.000000
RS	23	0.148095	1.000000	4193.912285	0.008265	0.000000
RS	24	0.158092	1.000000	4320.619419	0.008514	0.000000
RS	25	0.168493	1.000000	4449.406775	0.008768	0.000000
RS	26	0.179312	1.000000	4580.161140	0.009026	0.000000
RS	27	0.190568	1.000000	4712.754233	0.009287	0.000000
RS	28	0.202276	1.000000	4847.041828	0.009552	0.000000
RS	29	0.214457	1.000000	4982.862865	0.009819	0.000000
RS	30	0.227129	1.000000	5120.038574	0.010090	0.000000
RS	31	0.240311	1.000000	5258.371605	0.010362	0.000000
RS	32	0.254025	1.000000	5397.645179	0.010637	0.000000
RS	33	0.268291	1.000000	5537.622272	0.010912	0.000000
RS	34	0.283132	1.000000	5678.044840	0.011189	0.000000
RS	35	0.298571	1.000000	5818.633090	0.011466	0.000000
RS	36	0.314632	1.000000	5959.084830	0.011743	0.000000
RS	37	0.331340	1.000000	6099.074895	0.012019	0.000000
RS	38	0.348722	1.000000	6238.254668	0.012293	0.000000
RS	39	0.366804	1.000000	6376.251727	0.012565	0.000000
RS	40	0.385615	1.000000	6512.669616	0.012834	0.000000
RS	41	0.405184	1.000000	6647.087780	0.013099	0.000000
RS	42	0.425541	1.000000	6779.061673	0.013359	0.000000
RS	43	0.446719	1.000000	6908.123067	0.013613	0.000000
RS	44	0.468750	1.000000	7033.780586	0.013861	0.000000
RS	45	0.491668	1.000000	7155.520481	0.014101	0.000000
RS	46	0.515511	1.000000	7272.807689	0.014332	0.000000
RS	47	0.540314	1.000000	7385.087182	0.014553	0.000000
RS	48	0.566117	1.000000	7491.785638	0.014763	0.000000
RS	49	0.592959	1.000000	7592.313467	0.014961	0.000000
RS	50	0.620883	1.000000	7686.067200	0.015146	0.000000
RS	51	0.649933	1.000000	7772.432275	0.015316	0.000000
RS	52	0.680153	1.000000	7850.786234	0.015471	0.000000
RS	53	0.711590	1.000000	7920.502345	0.015608	0.000000
RS	54	0.744295	1.000000	7980.953668	0.015727	0.000000
RS	55	0.778317	1.000000	8031.517562	0.015827	0.000000
RS	56	0.813711	1.000000	8071.580649	0.015906	0.000000
RS	57	0.850530	1.000000	8100.544214	0.015963	0.000000
RS	58	0.888834	1.000000	8117.830035	0.015997	0.000000
RS	59	0.928681	1.000000	8122.886625	0.016007	0.000000
RS	60	0.970133	1.000000	8115.195842	0.015992	0.000000
RS	61	1.013256	1.000000	8094.279837	0.015951	0.000000
RS	62	1.058117	1.000000	8059.708269	0.015882	0.000000
RS	63	1.104786	1.000000	8011.105730	0.015787	0.000000
RS	64	1.153335	1.000000	7948.159295	0.015663	0.000000
RS	65	1.203840	1.000000	7870.626093	0.015510	0.000000
RS	66	1.256381	1.000000	7778.340797	0.015328	0.000000
RS	67	1.311039	1.000000	7671.222906	0.015117	0.000000
RS	68	1.367899	1.000000	7549.283668	0.014877	0.000000
RS	69	1.427051	1.000000	7412.632517	0.014607	0.000000
RS	70	1.488587	1.000000	7261.482836	0.014309	0.000000
RS	71	1.552602	1.000000	7096.156892	0.013984	0.000000
RS	72	1.619196	1.000000	6917.089761	0.013631	0.000000
RS	73	1.688475	1.000000	6724.832064	0.013252	0.000000
RS	74	1.760545	1.000000	6520.051342	0.012848	0.000000
RS	75	1.835519	1.000000	6303.531895	0.012422	0.000000
RS	76	1.913514	1.000000	6076.172933	0.011974	0.000000
RS	77	1.994653	1.000000	5838.984905	0.011506	0.000000
RS	78	2.079061	1.000000	5593.083889	0.011022	0.000000
RS	79	2.166870	1.000000	5339.683966	0.010522	0.000000
RS	80	2.258218	1.000000	5080.087548	0.010011	0.000000
RS	81	2.353247	1.000000	4815.673649	0.009490	0.000000
RS	82	2.452105	1.000000	4547.884181	0.008962	0.000000
RS	83	2.554947	1.000000	4278.208373	0.008431	0.000000
RS	84	2.661933	1.000000	4008.165507	0.007898	0.000000
RS	85	2.773230	1.000000	3739.286194	0.007369	0.000000
RS	86	2.889012	1.000000	3473.092523	0.006844	0.000000
RS	87	3.009460	1.000000	3211.077418	0.006328	0.000000
RS	88	3.134762	1.000000	2954.683648	0.005822	0.000000
RS	89	3.265113	1.000000	2705.282956	0.005331	0.000000
RS	90	3.400716	1.000000	2464.155801	0.004856	0.000000
RS	91	3.541784	1.000000	2232.472260	0.004399	0.000000
RS	92	3.688537	1.000000	2011.274606	0.003963	0.000000
RS	93	3.841203	1.000000	1801.462096	0.003550	0.000000
RS	94	4.000021	1.000000	1603.778448	0.003160	0.000000
RS	95	4.165239	1.000000	1418.802422	0.002796	0.000000
RS	96	4.337115	1.000000	1246.941883	0.002457	0.000000
RS	97	4.515917	1.000000	1088.431562	0.002145	0.000000
RS	98	4.701924	1.000000	943.334675	0.001859	0.000000
RS	99	4.895427	1.000000	811.548394	0.001599	0.000000
RS	100	5.096727	1.000000	692.813039	0.001365	0.000000
RS	101	5.306139	1.000000	586.724726	0.001156	0.000000
RS	102	5.523989	1.000000	492.751064	0.000971	0.000000
RS	103	5.750618	1.000000	410.249374	0.000808	0.000000
RS	104	5.986380	1.000000	338.486820	0.000667	0.000000
RS	105	6.231642	1.000000	276.661739	0.000545	0.000000
RS	106	6.486788	1.000000	223.925438	0.000441	0.000000
RS	107	6.752215	1.000000	179.403721	0.000354	0.000000
RS	108	7.028338	1.000000	142.217406	0.000280	0.000000
RS	109	7.315588	1.000000	111.501216	0.000220	0.000000
RS	110	7.614413	1.000000	86.420462	0.000170	0.000000
RS	111	7.925279	1.000000	66.185112	0.000130	0.000000
RS	112	8.248673	1.000000	50.060951	0.000099	0.000000
RS	113	8.585099	1.000000	37.377706	0.000074	0.000000
RS	114	8.935081	1.000000	27.534148	0.000054	0.000000
RS	115	9.299167	1.000000	20.000345	0.000039	0.000000
RS	116	9.677924	1.000000	14.317323	0.000028	0.000000
RS	117	10.071944	1.000000	10.094531	0.000020	0.000000
RS	118	10.481842	1.000000	7.005539	0.000014	0.000000
RS	119	10.908257	1.000000	4.782425	0.000009	0.000000
RS	120	11.351855	1.000000	3.209331	0.000006	0.000000
RS	121	11.813330	1.000000	2.115620	0.000004	0.000000
RS	122	12.293400	1.000000	1.368996	0.000003	0.000000
RS	123	12.792815	1.000000	0.868920	0.000002	0.000000
RS	124	13.312355	1.000000	0.540542	0.000001	0.000000
RS	125	13.852832	1.000000	0.329302	0.000001	0.000000
RS	126	14.415087	1.000000	0.196294	0.000000	0.000000
RS	127	15.000000	1.000000	0.255819	0.000001	0.000000
PA	64*2 0.361182381 0.090295595 15.000000000 1.000000000 1.000000000 1.000000000 1.000000000 1.000000000 1.000000000 1.000000000 1.000000000 1.000000000 1.000000000 1.000000000 1.000000000 1.000000000 1.000000000 1.000000000 1.000000000 1.000000000 1.000000000 1.000000000 1.000000000 1.000000000 1.000000000 1.000000000 1.000000000 1.000000000 1.000000000 1.000000000 1.000000000 1.000000000 1.000000000 1.000000000 1.000000000 1.000000000 1.000000000 1.000000000 1.000000000 1.000000000 1.000000000 1.000000000 1.000000000 1.000000000 1.000000000 1.000000000 1.000000000 1.000000000 1.000000000 1.000000000 1.000000000 1.000000000 1.000000000 1.000000000 1.000000000 1.000000000 1.000000000 1.000000000 1.000000000 1.000000000 1.000000000 1.000000000 1.000000000 1.000000000 1.000000000 1.000000000 1.000000000
//
IT	10662
RD	1
LK	-2648636.855447
QD	-44215.028491 -> -16694.765419
RI	0.0481897775
TR	0.310507	0.063320
MT	22.630348
MM	C_pi: 1.239026, n_recomb: 443431.081059
RS	0	0.000000	0.689873	2691.616436	0.006070	0.000191
RS	1	0.004365	0.689873	2791.402577	0.006295	0.001548
RS	2	0.008921	0.376095	5293.425108	0.011937	0.004881
RS	3	0.013676	0.376095	5454.431030	0.012301	0.010567
RS	4	0.018638	0.326950	6454.882471	0.014557	0.016426
RS	5	0.023817	0.326950	6629.611206	0.014951	0.018879
RS	6	0.029222	0.369083	6033.467188	0.013606	0.017565
RS	7	0.034863	0.369083	6200.404979	0.013983	0.016246
RS	8	0.040750	0.416330	5650.360886	0.012742	0.016014
RS	9	0.046894	0.416330	5809.912464	0.013102	0.015973
RS	10	0.053306	0.471527	5276.183132	0.011899	0.015583
RS	11	0.059998	0.471527	5428.397775	0.012242	0.014566
RS	12	0.066983	0.536972	4905.866892	0.011063	0.013392
RS	13	0.074272	0.536972	5050.682736	0.011390	0.012501
RS	14	0.081879	0.601151	4645.541560	0.010476	0.011849
RS	15	0.089819	0.601151	4784.568869	0.010790	0.011318
RS	16	0.098105	0.663582	4464.576480	0.010068	0.010832
RS	17	0.106753	0.663582	4599.115560	0.010372	0.010346
RS	18	0.115778	0.723793	4343.672797	0.009796	0.009902
RS	19	0.125197	0.723793	4474.762329	0.010091	0.009563
RS	20	0.135028	0.779106	4282.252637	0.009657	0.009345
RS	21	0.145287	0.779106	4410.910154	0.009947	0.009218
RS	22	0.155995	0.830017	4264.179511	0.009616	0.009153
RS	23	0.167170	0.830017	4391.098705	0.009903	0.009129
RS	24	0.178832	0.878040	4273.692104	0.009638	0.009138
RS	25	0.191004	0.878040	4399.240400	0.009921	0.009171
RS	26	0.203707	0.924690	4299.066755	0.009695	0.009215
RS	27	0.216965	0.924690	4423.366467	0.009975	0.009259
RS	28	0.230801	0.971657	4330.208648	0.009765	0.009293
RS	29	0.245241	0.971657	4453.190516	0.010043	0.009307
RS	30	0.260312	1.019997	4361.489814	0.009836	0.009297
RS	31	0.276040	1.019997	4482.983816	0.010110	0.009263
RS	32	0.292456	1.069756	4392.316514	0.009905	0.009211
RS	33	0.309587	1.069756	4512.128683	0.010175	0.009146
RS	34	0.327467	1.120365	4424.508028	0.009978	0.009074
RS	35	0.346127	1.120365	4542.443136	0.010244	0.008999
RS	36	0.365601	1.171192	4459.687798	0.010057	0.008923
RS	37	0.385926	1.171192	4575.534018	0.010318	0.008848
RS	38	0.407138	1.221680	4498.782856	0.010145	0.008776
RS	39	0.429276	1.221680	4612.291840	0.010401	0.008709
RS	40	0.452380	1.271317	4542.251528	0.010243	0.008648
RS	41	0.476493	1.271317	4653.122048	0.010493	0.008595
RS	42	0.501658	1.319672	4590.038029	0.010351	0.008549
RS	43	0.527922	1.319672	4697.900712	0.010594	0.008513
RS	44	0.555333	1.366467	4641.399532	0.010467	0.008486
RS	45	0.583940	1.366467	4745.803851	0.010702	0.008469
RS	46	0.613796	1.411549	4695.076785	0.010588	0.008462
RS	47	0.644955	1.411549	4795.483215	0.010814	0.008464
RS	48	0.677474	1.454887	4749.349929	0.010710	0.008474
RS	49	0.711413	1.454887	4845.127038	0.010926	0.008493
RS	50	0.746833	1.496483	4802.358198	0.010830	0.008519
RS	51	0.783799	1.496483	4892.783547	0.011034	0.008552
RS	52	0.822379	1.536301	4852.290758	0.010943	0.008592
RS	53	0.862644	1.536301	4936.552601	0.011133	0.008637
RS	54	0.904665	1.574219	4897.519515	0.011045	0.008689
RS	55	0.948522	1.574219	4974.716724	0.011219	0.008746
RS	56	0.994292	1.610046	4936.496265	0.011132	0.008810
RS	57	1.042061	1.610046	5005.637227	0.011288	0.008879
RS	58	1.091915	1.643585	4967.538710	0.011203	0.008953
RS	59	1.143945	1.643585	5027.543173	0.011338	0.009034
RS	60	1.198247	1.674614	4988.871503	0.011251	0.009120
RS	61	1.254918	1.674614	5038.574331	0.011363	0.009211
RS	62	1.314064	1.702927	4998.511090	0.011272	0.009306
RS	63	1.375792	1.702927	5036.672389	0.011358	0.009406
RS	64	1.440214	1.728317	4994.326765	0.011263	0.009509
RS	65	1.507448	1.728317	5019.647112	0.011320	0.009615
RS	66	1.577617	1.750587	4974.040424	0.011217	0.009723
RS	67	1.650850	1.750587	4985.184073	0.011242	0.009833
RS	68	1.727279	1.769535	4935.294802	0.011130	0.009943
RS	69	1.807044	1.769535	4930.920642	0.011120	0.010053
RS	70	1.890292	1.784958	4875.690092	0.010995	0.010161
RS	71	1.977173	1.784958	4854.493189	0.010948	0.010266
RS	72	2.067847	1.796677	4792.791398	0.010808	0.010368
RS	73	2.162479	1.796677	4753.560214	0.010720	0.010464
RS	74	2.261242	1.804531	4684.241904	0.010564	0.010553
RS	75	2.364317	1.804531	4625.930049	0.010432	0.010633
RS	76	2.471890	1.808414	4547.808956	0.010256	0.010703
RS	77	2.584160	1.808414	4469.629482	0.010080	0.010759
RS	78	2.701331	1.808285	4381.544701	0.009881	0.010801
RS	79	2.823616	1.808285	4283.084990	0.009659	0.010825
RS	80	2.951239	1.804176	4183.996497	0.009436	0.010830
RS	81	3.084434	1.804176	4065.351846	0.009168	0.010812
RS	82	3.223443	1.796219	3954.451059	0.008918	0.010769
RS	83	3.368519	1.796219	3816.372892	0.008606	0.010698
RS	84	3.519929	1.784645	3693.252264	0.008329	0.010597
RS	85	3.677949	1.784645	3537.296599	0.007977	0.010464
RS	86	3.842866	1.769802	3402.131525	0.007672	0.010297
RS	87	4.014982	1.769802	3230.788603	0.007286	0.010094
RS	88	4.194612	1.752159	3084.531055	0.006956	0.009853
RS	89	4.382083	1.752159	2901.306481	0.006543	0.009574
RS	90	4.577737	1.732311	2745.856700	0.006192	0.009256
RS	91	4.781932	1.732311	2555.266634	0.005762	0.008900
RS	92	4.995041	1.710957	2393.606137	0.005398	0.008508
RS	93	5.217453	1.710957	2201.040209	0.004964	0.008082
RS	94	5.449574	1.688866	2037.218704	0.004594	0.007625
RS	95	5.691827	1.688866	1848.639791	0.004169	0.007141
RS	96	5.944655	1.666807	1687.596271	0.003806	0.006636
RS	97	6.208520	1.666807	1509.064925	0.003403	0.006115
RS	98	6.483903	1.645456	1356.195871	0.003058	0.005586
RS	99	6.771308	1.645456	1193.264580	0.002691	0.005055
RS	100	7.071258	1.625273	1053.786246	0.002376	0.004529
RS	101	7.384302	1.625273	910.863075	0.002054	0.004017
RS	102	7.711011	1.621843	782.305460	0.001764	0.003475
RS	103	8.051982	1.621843	664.535307	0.001499	0.003015
RS	104	8.407837	1.611467	562.604484	0.001269	0.002587
RS	105	8.779226	1.611467	468.431996	0.001056	0.002194
RS	106	9.166827	1.603945	387.754598	0.000874	0.001838
RS	107	9.571348	1.603945	315.971842	0.000713	0.001521
RS	108	9.993528	1.599205	255.342549	0.000576	0.001243
RS	109	10.434136	1.599205	203.319463	0.000459	0.001003
RS	110	10.893978	1.597023	160.164587	0.000361	0.000798
RS	111	11.373894	1.597023	124.411032	0.000281	0.000627
RS	112	11.874759	1.597086	95.385970	0.000215	0.000485
RS	113	12.397488	1.597086	72.148613	0.000163	0.000370
RS	114	12.943036	1.599075	53.747538	0.000121	0.000279
RS	115	13.512398	1.599075	39.509332	0.000089	0.000206
RS	116	14.106615	1.602661	28.545197	0.000064	0.000150
RS	117	14.726770	1.602661	20.348765	0.000046	0.000108
RS	118	15.373997	1.607566	14.229011	0.000032	0.000076
RS	119	16.049477	1.607566	9.813470	0.000022	0.000053
RS	120	16.754443	1.613541	6.626186	0.000015	0.000036
RS	121	17.490183	1.613541	4.409983	0.000010	0.000024
RS	122	18.258040	1.620579	2.867674	0.000006	0.000016
RS	123	19.059416	1.620579	1.836680	0.000004	0.000010
RS	124	19.895774	1.630013	1.146243	0.000003	0.000006
RS	125	20.768642	1.630013	0.704739	0.000002	0.000004
RS	126	21.679612	1.673236	0.415183	0.000001	0.000002
RS	127	22.630348	1.673236	0.564825	0.000001	0.000003
PA	64*2 0.310506564 0.063320310 22.630348206 0.689872563 0.376094818 0.326949596 0.369083405 0.416330338 0.471527100 0.536972046 0.601150513 0.663581789 0.723793030 0.779106140 0.830017090 0.878040314 0.924690247 0.971656799 1.019996643 1.069755554 1.120365143 1.171192169 1.221679688 1.271316528 1.319671631 1.366466522 1.411548615 1.454887390 1.496482849 1.536300659 1.574218750 1.610046387 1.643585205 1.674613953 1.702926636 1.728317261 1.750587463 1.769535065 1.784957886 1.796676636 1.804531097 1.808414459 1.808284760 1.804176331 1.796218872 1.784645081 1.769802094 1.752159119 1.732311249 1.710956573 1.688865662 1.666807175 1.645456314 1.625272751 1.621843338 1.611467361 1.603944778 1.599205017 1.597023010 1.597085953 1.599075317 1.602661133 1.607565880 1.613540649 1.620578766 1.630012512 1.673235953
//
IT	11855
RD	2
LK	-2608800.629662
QD	-10500.604872 -> -4319.112159
RI	0.0298342487
TR	0.288042	0.052945
MT	27.675687
MM	C_pi: 1.387467, n_recomb: 416193.105340
RS	0	0.000000	1.236681	1467.953319	0.003527	0.000094
RS	1	0.004530	1.236681	1528.903470	0.003674	0.000738
RS	2	0.009265	0.363228	5394.714923	0.012962	0.003947
RS	3	0.014215	0.363228	5561.808933	0.013364	0.008159
RS	4	0.019389	0.252357	8221.273103	0.019754	0.014855
RS	5	0.024798	0.252357	8408.649879	0.020204	0.018320
RS	6	0.030451	0.280405	7741.449171	0.018601	0.016926
RS	7	0.036361	0.280405	7920.884415	0.019032	0.016771
RS	8	0.042538	0.319149	7123.629323	0.017116	0.015282
RS	9	0.048995	0.319149	7295.136079	0.017528	0.016130
RS	10	0.055745	0.366882	6502.066206	0.015623	0.014918
RS	11	0.062801	0.366882	6665.538520	0.016015	0.015277
RS	12	0.070176	0.431523	5813.521104	0.013968	0.013397
RS	13	0.077885	0.431523	5968.116212	0.014340	0.013257
RS	14	0.085943	0.500241	5287.922159	0.012705	0.011804
RS	15	0.094367	0.500241	5434.344026	0.013057	0.011861
RS	16	0.103172	0.570135	4901.906557	0.011778	0.010830
RS	17	0.112376	0.570135	5041.328553	0.012113	0.010903
RS	18	0.121997	0.641164	4611.446408	0.011080	0.010027
RS	19	0.132053	0.641164	4744.938662	0.011401	0.010058
RS	20	0.142566	0.708770	4417.039734	0.010613	0.009428
RS	21	0.153554	0.708770	4545.861173	0.010922	0.009595
RS	22	0.165040	0.771375	4298.656685	0.010329	0.009232
RS	23	0.177047	0.771375	4423.867273	0.010629	0.009512
RS	24	0.189598	0.830411	4228.620852	0.010160	0.009299
RS	25	0.202717	0.830411	4350.883746	0.010454	0.009647
RS	26	0.216430	0.887991	4185.739558	0.010057	0.009522
RS	27	0.230765	0.887991	4305.385625	0.010345	0.009906
RS	28	0.245749	0.947245	4150.684629	0.009973	0.009799
RS	29	0.261412	0.947245	4267.767304	0.010254	0.010162
RS	30	0.277784	1.011137	4110.143497	0.009876	0.010001
RS	31	0.294898	1.011137	4224.558868	0.010150	0.010286
RS	32	0.312788	1.080836	4061.463897	0.009759	0.010043
RS	33	0.331487	1.080836	4173.096760	0.010027	0.010246
RS	34	0.351034	1.155725	4009.281409	0.009633	0.009952
RS	35	0.371467	1.155725	4118.076834	0.009895	0.010103
RS	36	0.392825	1.234629	3958.792584	0.009512	0.009795
RS	37	0.415150	1.234629	4064.744036	0.009766	0.009914
RS	38	0.438487	1.316387	3913.540499	0.009403	0.009608
RS	39	0.462881	1.316387	4016.658472	0.009651	0.009705
RS	40	0.488380	1.399751	3876.087352	0.009313	0.009415
RS	41	0.515035	1.399751	3976.376491	0.009554	0.009503
RS	42	0.542897	1.483453	3848.074568	0.009246	0.009241
RS	43	0.572021	1.483453	3945.512219	0.009480	0.009330
RS	44	0.602464	1.566505	3829.758952	0.009202	0.009100
RS	45	0.634286	1.566505	3924.273497	0.009429	0.009195
RS	46	0.667550	1.648277	3820.274361	0.009179	0.008998
RS	47	0.702321	1.648277	3911.730545	0.009399	0.009100
RS	48	0.738668	1.728508	3817.921041	0.009173	0.008933
RS	49	0.776660	1.728508	3906.112971	0.009385	0.009041
RS	50	0.816374	1.807158	3820.686447	0.009180	0.008898
RS	51	0.857887	1.807158	3905.337654	0.009383	0.009009
RS	52	0.901280	1.884007	3827.099854	0.009195	0.008885
RS	53	0.946640	1.884007	3907.864569	0.009390	0.008997
RS	54	0.994054	1.958556	3836.285722	0.009218	0.008892
RS	55	1.043616	1.958556	3912.744572	0.009401	0.009006
RS	56	1.095423	2.030068	3847.722279	0.009245	0.008921
RS	57	1.149577	2.030068	3919.371969	0.009417	0.009039
RS	58	1.206184	2.097793	3860.744825	0.009276	0.008974
RS	59	1.265356	2.097793	3926.986596	0.009435	0.009096
RS	60	1.327208	2.161030	3874.418685	0.009309	0.009051
RS	61	1.391862	2.161030	3934.547825	0.009454	0.009176
RS	62	1.459446	2.219181	3887.463685	0.009341	0.009149
RS	63	1.530090	2.219181	3940.662043	0.009468	0.009275
RS	64	1.603935	2.271678	3898.393696	0.009367	0.009264
RS	65	1.681126	2.271678	3943.722886	0.009476	0.009389
RS	66	1.761813	2.317907	3905.636191	0.009384	0.009391
RS	67	1.846155	2.317907	3942.029469	0.009472	0.009512
RS	68	1.934319	2.357295	3907.347389	0.009388	0.009526
RS	69	2.026476	2.357295	3933.607321	0.009451	0.009639
RS	70	2.122808	2.389280	3901.466472	0.009374	0.009664
RS	71	2.223503	2.389280	3916.265881	0.009410	0.009766
RS	72	2.328761	2.413330	3885.667923	0.009336	0.009798
RS	73	2.438787	2.413330	3887.558935	0.009341	0.009886
RS	74	2.553797	2.429046	3857.207935	0.009268	0.009921
RS	75	2.674017	2.429046	3844.650047	0.009238	0.009989
RS	76	2.799683	2.436145	3813.004094	0.009162	0.010024
RS	77	2.931043	2.436145	3784.410373	0.009093	0.010066
RS	78	3.068353	2.434560	3749.549200	0.009009	0.010092
RS	79	3.211883	2.434560	3703.368970	0.008898	0.010101
RS	80	3.361915	2.424415	3663.103584	0.008801	0.010112
RS	81	3.518744	2.424415	3597.939742	0.008645	0.010079
RS	82	3.682678	2.406077	3549.841174	0.008529	0.010065
RS	83	3.854037	2.406077	3464.616605	0.008325	0.009981
RS	84	4.033160	2.380142	3406.187752	0.008184	0.009933
RS	85	4.220397	2.380142	3300.358716	0.007930	0.009789
RS	86	4.416117	2.347506	3229.179934	0.007759	0.009694
RS	87	4.620702	2.347506	3103.001941	0.007456	0.009484
RS	88	4.834556	2.309347	3017.075983	0.007249	0.009331
RS	89	5.058097	2.309347	2871.893207	0.006900	0.009048
RS	90	5.291765	2.267120	2770.066078	0.006656	0.008829
RS	91	5.536019	2.267120	2608.579681	0.006268	0.008471
RS	92	5.791337	2.222496	2491.035910	0.005985	0.008180
RS	93	6.058222	2.222496	2317.472152	0.005568	0.007751
RS	94	6.337197	2.177245	2186.219108	0.005253	0.007390
RS	95	6.628810	2.177245	2006.289228	0.004821	0.006902
RS	96	6.933633	2.133060	1865.408633	0.004482	0.006480
RS	97	7.252265	2.133060	1685.965720	0.004051	0.005954
RS	98	7.585332	2.091362	1541.434567	0.003704	0.005493
RS	99	7.933486	2.091362	1369.796082	0.003291	0.004954
RS	100	8.297413	2.053091	1228.776790	0.002952	0.004480
RS	101	8.677826	2.053091	1071.795491	0.002575	0.003959
RS	102	9.075472	2.041111	932.077898	0.002240	0.003472
RS	103	9.491132	2.041111	798.396024	0.001918	0.002990
RS	104	9.925622	2.024691	682.594826	0.001640	0.002577
RS	105	10.379795	2.024691	572.854756	0.001376	0.002183
RS	106	10.854543	2.011030	478.806504	0.001150	0.001835
RS	107	11.350797	2.011030	392.993605	0.000944	0.001518
RS	108	11.869532	2.002876	320.144167	0.000769	0.001243
RS	109	12.411766	2.002876	256.602219	0.000617	0.001002
RS	110	12.978564	1.999658	203.469884	0.000489	0.000799
RS	111	13.571039	1.999658	159.005409	0.000382	0.000627
RS	112	14.190354	2.000706	122.560602	0.000294	0.000486
RS	113	14.837724	2.000706	93.220659	0.000224	0.000371
RS	114	15.514421	2.005356	69.745052	0.000168	0.000279
RS	115	16.221773	2.005356	51.535681	0.000124	0.000207
RS	116	16.961170	2.012910	37.365192	0.000090	0.000150
RS	117	17.734061	2.012910	26.766487	0.000064	0.000108
RS	118	18.541966	2.022872	18.770416	0.000045	0.000076
RS	119	19.386470	2.022872	13.005747	0.000031	0.000053
RS	120	20.269230	2.034732	8.802623	0.000021	0.000036
RS	121	21.191981	2.034732	5.884549	0.000014	0.000024
RS	122	22.156534	2.048506	3.834020	0.000009	0.000016
RS	123	23.164782	2.048506	2.466207	0.000006	0.000010
RS	124	24.218705	2.066300	1.541357	0.000004	0.000006
RS	125	25.320372	2.066300	0.951820	0.000002	0.000004
RS	126	26.471945	2.145541	0.557991	0.000001	0.000002
RS	127	27.675687	2.145541	0.773600	0.000002	0.000003
PA	64*2 0.288042110 0.052944925 27.675686805 1.236681289 0.363227641 0.252357173 0.280404740 0.319148767 0.366881752 0.431523194 0.500241369 0.570135234 0.641163738 0.708770252 0.771374716 0.830411021 0.887991038 0.947245286 1.011136885 1.080835929 1.155724873 1.234628543 1.316387080 1.399751413 1.483452594 1.566504807 1.648277170 1.728508494 1.807157858 1.884006890 1.958555505 2.030068368 2.097793147 2.161029692 2.219180515 2.271678295 2.317906980 2.357295387 2.389280223 2.413329841 2.429046348 2.436144903 2.434559530 2.424415283 2.406076952 2.380142320 2.347505656 2.309347109 2.267119658 2.222496326 2.177245057 2.133059705 2.091362271 2.053090723 2.041110882 2.024690798 2.011029651 2.002875503 1.999657627 2.000705891 2.005355884 2.012910353 2.022871829 2.034732331 2.048505930 2.066300337 2.145541486
//
IT	11147
RD	3
LK	-2599518.079145
QD	-3444.181922 -> -1703.769651
RI	0.0248743090
TR	0.276561	0.047525
MT	30.936905
MM	C_pi: 1.491897, n_recomb: 402205.727301
RS	0	0.000000	2.790644	642.783458	0.001598	0.000041
RS	1	0.004622	2.790644	671.426889	0.001669	0.000313
RS	2	0.009457	0.448649	4341.559377	0.010794	0.002993
RS	3	0.014515	0.448649	4490.664020	0.011165	0.006066
RS	4	0.019808	0.247577	8370.903908	0.020812	0.013819
RS	5	0.025345	0.247577	8560.822357	0.021285	0.017440
RS	6	0.031137	0.264760	8184.729966	0.020350	0.016822
RS	7	0.037198	0.264760	8366.025870	0.020800	0.016854
RS	8	0.043539	0.298306	7592.185381	0.018876	0.015148
RS	9	0.050172	0.298306	7765.648590	0.019308	0.016043
RS	10	0.057113	0.339388	6984.549886	0.017366	0.014843
RS	11	0.064374	0.339388	7150.404939	0.017778	0.015549
RS	12	0.071970	0.401481	6193.007069	0.015398	0.013548
RS	13	0.079918	0.401481	6350.547831	0.015789	0.013675
RS	14	0.088233	0.471288	5551.260988	0.013802	0.011919
RS	15	0.096932	0.471288	5700.373408	0.014173	0.012136
RS	16	0.106033	0.543581	5077.433079	0.012624	0.010888
RS	17	0.115555	0.543581	5218.945297	0.012976	0.011136
RS	18	0.125517	0.618938	4712.902186	0.011718	0.010094
RS	19	0.135940	0.618938	4847.720422	0.012053	0.010259
RS	20	0.146844	0.691777	4462.182591	0.011094	0.009454
RS	21	0.158252	0.691777	4591.573252	0.011416	0.009701
RS	22	0.170187	0.758210	4310.840834	0.010718	0.009218
RS	23	0.182673	0.758210	4436.058160	0.011029	0.009590
RS	24	0.195737	0.819234	4224.474628	0.010503	0.009308
RS	25	0.209405	0.819234	4346.352140	0.010806	0.009760
RS	26	0.223704	0.877294	4175.087754	0.010380	0.009598
RS	27	0.238664	0.877294	4294.051746	0.010676	0.010111
RS	28	0.254316	0.936712	4135.434870	0.010282	0.009986
RS	29	0.270691	0.936712	4251.548626	0.010571	0.010505
RS	30	0.287822	1.002498	4083.349872	0.010152	0.010319
RS	31	0.305746	1.002498	4196.449922	0.010434	0.010769
RS	32	0.324497	1.077488	4011.943574	0.009975	0.010460
RS	33	0.344116	1.077488	4121.846304	0.010248	0.010812
RS	34	0.364640	1.161377	3928.395552	0.009767	0.010414
RS	35	0.386114	1.161377	4035.022718	0.010032	0.010698
RS	36	0.408580	1.252601	3842.261224	0.009553	0.010266
RS	37	0.432084	1.252601	3945.632567	0.009810	0.010505
RS	38	0.456675	1.349630	3760.017535	0.009348	0.010065
RS	39	0.482402	1.349630	3860.203443	0.009598	0.010270
RS	40	0.509317	1.450601	3686.655993	0.009166	0.009846
RS	41	0.537477	1.450601	3783.748937	0.009407	0.010033
RS	42	0.566938	1.553468	3625.575747	0.009014	0.009645
RS	43	0.597761	1.553468	3719.662182	0.009248	0.009825
RS	44	0.630009	1.656579	3577.831629	0.008896	0.009478
RS	45	0.663746	1.656579	3668.961685	0.009122	0.009657
RS	46	0.699043	1.758884	3542.580426	0.008808	0.009353
RS	47	0.735971	1.758884	3630.746420	0.009027	0.009533
RS	48	0.774606	1.860110	3517.447214	0.008745	0.009266
RS	49	0.815026	1.860110	3602.572929	0.008957	0.009445
RS	50	0.857314	1.960475	3499.543343	0.008701	0.009207
RS	51	0.901557	1.960475	3581.486064	0.008905	0.009381
RS	52	0.947844	2.059916	3486.922289	0.008669	0.009165
RS	53	0.996271	2.059916	3565.479587	0.008865	0.009331
RS	54	1.046935	2.157725	3478.876350	0.008649	0.009136
RS	55	1.099941	2.157725	3553.784912	0.008836	0.009297
RS	56	1.155397	2.252742	3475.308168	0.008641	0.009126
RS	57	1.213415	2.252742	3546.233035	0.008817	0.009284
RS	58	1.274115	2.343832	3475.848928	0.008642	0.009139
RS	59	1.337621	2.343832	3542.370695	0.008807	0.009294
RS	60	1.404061	2.430074	3479.640014	0.008651	0.009173
RS	61	1.473572	2.430074	3541.244924	0.008805	0.009324
RS	62	1.546295	2.510699	3485.492382	0.008666	0.009225
RS	63	1.622379	2.510699	3541.564553	0.008805	0.009368
RS	64	1.701979	2.584954	3492.093313	0.008682	0.009288
RS	65	1.785258	2.584954	3541.906424	0.008806	0.009420
RS	66	1.872386	2.651918	3498.237243	0.008698	0.009357
RS	67	1.963541	2.651918	3540.940898	0.008804	0.009476
RS	68	2.058908	2.710588	3502.638055	0.008709	0.009429
RS	69	2.158683	2.710588	3537.243686	0.008795	0.009533
RS	70	2.263068	2.759921	3503.846297	0.008712	0.009501
RS	71	2.372278	2.759921	3529.213139	0.008775	0.009589
RS	72	2.486536	2.798878	3500.166284	0.008702	0.009571
RS	73	2.606073	2.798878	3514.989665	0.008739	0.009639
RS	74	2.731135	2.826556	3489.466715	0.008676	0.009633
RS	75	2.861977	2.826556	3492.277237	0.008683	0.009677
RS	76	2.998866	2.842260	3469.108416	0.008625	0.009680
RS	77	3.142081	2.842260	3458.286758	0.008598	0.009696
RS	78	3.291915	2.845593	3435.855932	0.008543	0.009702
RS	79	3.448674	2.845593	3409.674922	0.008477	0.009685
RS	80	3.612677	2.836450	3385.953074	0.008418	0.009689
RS	81	3.784260	2.836450	3342.652458	0.008311	0.009632
RS	82	3.963772	2.815119	3315.129120	0.008242	0.009624
RS	83	4.151581	2.815119	3253.044029	0.008088	0.009520
RS	84	4.348069	2.782293	3218.804653	0.008003	0.009493
RS	85	4.553638	2.782293	3136.557344	0.007798	0.009335
RS	86	4.768708	2.739180	3092.329782	0.007688	0.009275
RS	87	4.993717	2.739180	2989.106953	0.007432	0.009056
RS	88	5.229125	2.687542	2931.527655	0.007289	0.008952
RS	89	5.475412	2.687542	2807.438442	0.006980	0.008666
RS	90	5.733082	2.629603	2733.581103	0.006796	0.008504
RS	91	6.002660	2.629603	2590.054232	0.006440	0.008149
RS	92	6.284697	2.567994	2498.067803	0.006211	0.007919
RS	93	6.579768	2.567994	2338.216652	0.005813	0.007497
RS	94	6.888475	2.505475	2228.181022	0.005540	0.007196
RS	95	7.211450	2.505475	2056.983570	0.005114	0.006717
RS	96	7.549352	2.444657	1931.557026	0.004802	0.006349
RS	97	7.902869	2.444657	1755.697277	0.004365	0.005831
RS	98	8.272725	2.387714	1620.254425	0.004028	0.005414
RS	99	8.659673	2.387714	1447.525213	0.003599	0.004882
RS	100	9.064504	2.336058	1309.618690	0.003256	0.004441
RS	101	9.488045	2.336058	1147.907313	0.002854	0.003924
RS	102	9.931160	2.315672	1005.833019	0.002501	0.003454
RS	103	10.394754	2.315672	865.328229	0.002151	0.002992
RS	104	10.879773	2.295901	743.366993	0.001848	0.002577
RS	105	11.387207	2.295901	626.488488	0.001558	0.002184
RS	106	11.918092	2.277786	526.358705	0.001309	0.001842
RS	107	12.473512	2.277786	433.684309	0.001078	0.001524
RS	108	13.054602	2.267263	354.797089	0.000882	0.001251
RS	109	13.662546	2.267263	285.376139	0.000710	0.001010
RS	110	14.298587	2.263479	227.065181	0.000565	0.000806
RS	111	14.964023	2.263479	178.017944	0.000443	0.000634
RS	112	15.660212	2.265479	137.594853	0.000342	0.000491
RS	113	16.388576	2.265479	104.970630	0.000261	0.000376
RS	114	17.150602	2.272313	78.711330	0.000196	0.000282
RS	115	17.947844	2.272313	58.325931	0.000145	0.000210
RS	116	18.781932	2.283005	42.365880	0.000105	0.000153
RS	117	19.654567	2.283005	30.430849	0.000076	0.000110
RS	118	20.567531	2.296890	21.372674	0.000053	0.000077
RS	119	21.522689	2.296890	14.847557	0.000037	0.000054
RS	120	22.521989	2.313285	10.062346	0.000025	0.000037
RS	121	23.567472	2.313285	6.743877	0.000017	0.000025
RS	122	24.661273	2.332159	4.398939	0.000011	0.000016
RS	123	25.805624	2.332159	2.836743	0.000007	0.000010
RS	124	27.002861	2.356041	1.774678	0.000004	0.000006
RS	125	28.255430	2.356041	1.098711	0.000003	0.000004
RS	126	29.565886	2.458976	0.643018	0.000002	0.000002
RS	127	30.936905	2.458976	0.899729	0.000002	0.000003
PA	64*2 0.276560903 0.047525394 30.936905388 2.790643572 0.448649403 0.247577295 0.264759905 0.298305922 0.339387734 0.401481315 0.471288152 0.543580874 0.618938339 0.691777221 0.758209698 0.819233557 0.877293575 0.936712068 1.002497764 1.077488003 1.161376878 1.252600889 1.349630192 1.450600690 1.553467613 1.656578654 1.758883721 1.860109586 1.960475084 2.059915641 2.157725322 2.252742112 2.343832343 2.430074360 2.510698537 2.584954365 2.651917814 2.710587551 2.759921073 2.798877658 2.826556395 2.842260436 2.845592980 2.836450461 2.815119396 2.782292526 2.739180470 2.687541636 2.629603330 2.567993683 2.505475480 2.444657103 2.387713851 2.336057977 2.315672469 2.295900534 2.277785818 2.267262648 2.263478881 2.265479217 2.272312805 2.283004723 2.296889844 2.313285141 2.332159482 2.356041252 2.458975907
//
IT	9915
RD	4
LK	-2596744.378696
QD	-1768.789653 -> -1080.197141
RI	0.0218670395
TR	0.270265	0.044129
MT	33.078213
MM	C_pi: 1.560098, n_recomb: 390922.963914
RS	0	0.000000	6.511802	271.319047	0.000694	0.000017
RS	1	0.004677	6.511802	283.828623	0.000726	0.000133
RS	2	0.009572	0.582401	3306.435929	0.008458	0.002270
RS	3	0.014696	0.582401	3430.435968	0.008775	0.004563
RS	4	0.020060	0.257026	8012.338824	0.020496	0.013085
RS	5	0.025674	0.257026	8202.677432	0.020983	0.016687
RS	6	0.031551	0.265022	8138.636775	0.020819	0.016879
RS	7	0.037703	0.265022	8320.415656	0.021284	0.016873
RS	8	0.044143	0.296194	7612.802901	0.019474	0.015135
RS	9	0.050884	0.296194	7786.563383	0.019918	0.015911
RS	10	0.057940	0.332061	7105.884313	0.018177	0.014893
RS	11	0.065326	0.332061	7272.011831	0.018602	0.015699
RS	12	0.073058	0.392286	6304.583033	0.016127	0.013719
RS	13	0.081151	0.392286	6462.734813	0.016532	0.013941
RS	14	0.089622	0.463476	5611.493540	0.014354	0.012039
RS	15	0.098490	0.463476	5761.179737	0.014737	0.012294
RS	16	0.107772	0.537891	5099.309246	0.013044	0.010942
RS	17	0.117489	0.537891	5241.162375	0.013407	0.011247
RS	18	0.127660	0.616726	4700.267489	0.012024	0.010124
RS	19	0.138306	0.616726	4835.082372	0.012368	0.010335
RS	20	0.149451	0.693793	4422.301195	0.011312	0.009443
RS	21	0.161116	0.693793	4551.336615	0.011643	0.009702
RS	22	0.173327	0.762635	4261.465391	0.010901	0.009168
RS	23	0.186110	0.762635	4386.158182	0.011220	0.009560
RS	24	0.199490	0.823565	4180.036980	0.010693	0.009269
RS	25	0.213495	0.823565	4301.383630	0.011003	0.009748
RS	26	0.228156	0.879275	4144.937936	0.010603	0.009604
RS	27	0.243502	0.879275	4263.441987	0.010906	0.010157
RS	28	0.259566	0.935086	4122.559868	0.010546	0.010069
RS	29	0.276381	0.935086	4238.267404	0.010842	0.010649
RS	30	0.293983	0.998016	4081.564113	0.010441	0.010494
RS	31	0.312407	0.998016	4194.215794	0.010729	0.011018
RS	32	0.331694	1.072728	4009.150931	0.010256	0.010707
RS	33	0.351882	1.072728	4118.455415	0.010535	0.011128
RS	34	0.373014	1.159308	3914.340287	0.010013	0.010689
RS	35	0.395135	1.159308	4020.156890	0.010284	0.011036
RS	36	0.418290	1.255759	3811.367163	0.009750	0.010542
RS	37	0.442527	1.255759	3913.700114	0.010011	0.010841
RS	38	0.467899	1.360174	3709.945522	0.009490	0.010328
RS	39	0.494457	1.360174	3808.877399	0.009743	0.010588
RS	40	0.522257	1.470101	3617.644737	0.009254	0.010090
RS	41	0.551356	1.470101	3713.300356	0.009499	0.010330
RS	42	0.581817	1.582689	3539.822312	0.009055	0.009873
RS	43	0.613702	1.582689	3632.334766	0.009292	0.010105
RS	44	0.647079	1.695607	3478.357772	0.008898	0.009697
RS	45	0.682016	1.695607	3567.828906	0.009127	0.009925
RS	46	0.718587	1.807401	3432.368912	0.008780	0.009568
RS	47	0.756868	1.807401	3518.840446	0.009001	0.009796
RS	48	0.796940	1.917883	3398.627427	0.008694	0.009482
RS	49	0.838885	1.917883	3482.065908	0.008907	0.009706
RS	50	0.882792	2.027753	3373.047564	0.008628	0.009424
RS	51	0.928753	2.027753	3453.348630	0.008834	0.009640
RS	52	0.976863	2.137348	3352.916746	0.008577	0.009379
RS	53	1.027222	2.137348	3429.918425	0.008774	0.009583
RS	54	1.079937	2.245954	3337.501922	0.008537	0.009343
RS	55	1.135117	2.245954	3410.987425	0.008725	0.009538
RS	56	1.192877	2.352186	3326.934157	0.008510	0.009324
RS	57	1.253339	2.352186	3396.621267	0.008689	0.009513
RS	58	1.316628	2.454826	3320.837778	0.008495	0.009326
RS	59	1.382876	2.454826	3386.367089	0.008662	0.009509
RS	60	1.452223	2.553116	3318.061324	0.008488	0.009347
RS	61	1.524813	2.553116	3378.991010	0.008644	0.009520
RS	62	1.600798	2.646537	3317.111212	0.008485	0.009378
RS	63	1.680336	2.646537	3372.915391	0.008628	0.009537
RS	64	1.763593	2.734513	3316.552821	0.008484	0.009412
RS	65	1.850744	2.734513	3366.618147	0.008612	0.009555
RS	66	1.941971	2.816074	3315.351901	0.008481	0.009445
RS	67	2.037464	2.816074	3358.965266	0.008592	0.009568
RS	68	2.137423	2.889972	3312.624894	0.008474	0.009473
RS	69	2.242056	2.889972	3348.957385	0.008567	0.009575
RS	70	2.351583	2.954768	3307.471487	0.008461	0.009495
RS	71	2.466231	2.954768	3335.559757	0.008533	0.009576
RS	72	2.586241	3.008886	3298.866613	0.008439	0.009511
RS	73	2.711864	3.008886	3317.592304	0.008487	0.009568
RS	74	2.843361	3.050826	3285.402783	0.008404	0.009517
RS	75	2.981007	3.050826	3293.478734	0.008425	0.009548
RS	76	3.125091	3.079264	3265.185680	0.008353	0.009511
RS	77	3.275912	3.079264	3261.151815	0.008342	0.009511
RS	78	3.433787	3.093181	3235.711838	0.008277	0.009484
RS	79	3.599045	3.093181	3217.950447	0.008232	0.009450
RS	80	3.772032	3.091883	3193.894027	0.008170	0.009428
RS	81	3.953108	3.091883	3160.668964	0.008085	0.009356
RS	82	4.142652	3.075133	3135.989178	0.008022	0.009332
RS	83	4.341060	3.075133	3085.529856	0.007893	0.009216
RS	84	4.548746	3.043327	3057.570107	0.007821	0.009183
RS	85	4.766145	3.043327	2988.225410	0.007644	0.009017
RS	86	4.993711	2.997619	2953.681275	0.007556	0.008964
RS	87	5.231919	2.997619	2864.166212	0.007327	0.008742
RS	88	5.481267	2.940073	2819.178935	0.007212	0.008655
RS	89	5.742275	2.940073	2708.938481	0.006930	0.008372
RS	90	6.015490	2.873507	2649.654929	0.006778	0.008237
RS	91	6.301481	2.873507	2519.308147	0.006445	0.007889
RS	92	6.600847	2.801377	2442.575486	0.006248	0.007693
RS	93	6.914213	2.801377	2294.384020	0.005869	0.007282
RS	94	7.242234	2.727388	2198.796562	0.005625	0.007017
RS	95	7.585594	2.727388	2036.995355	0.005211	0.006550
RS	96	7.945011	2.655048	1923.852511	0.004921	0.006218
RS	97	8.321237	2.655048	1754.648461	0.004488	0.005713
RS	98	8.715057	2.587278	1628.382574	0.004165	0.005326
RS	99	9.127294	2.587278	1459.470507	0.003733	0.004805
RS	100	9.558810	2.526003	1327.307020	0.003395	0.004388
RS	101	10.010505	2.526003	1166.873141	0.002985	0.003879
RS	102	10.483324	2.499386	1027.219722	0.002628	0.003427
RS	103	10.978254	2.499386	886.077248	0.002267	0.002971
RS	104	11.496330	2.477049	763.491220	0.001953	0.002565
RS	105	12.038633	2.477049	645.100663	0.001650	0.002175
RS	106	12.606298	2.455677	543.736775	0.001391	0.001839
RS	107	13.200509	2.455677	449.053986	0.001149	0.001523
RS	108	13.822509	2.443394	368.341041	0.000942	0.001252
RS	109	14.473596	2.443394	296.907015	0.000760	0.001012
RS	110	15.155132	2.439177	236.743540	0.000606	0.000809
RS	111	15.868540	2.439177	185.974824	0.000476	0.000637
RS	112	16.615310	2.441848	143.992003	0.000368	0.000494
RS	113	17.397004	2.441848	110.055771	0.000282	0.000378
RS	114	18.215253	2.450249	82.639719	0.000211	0.000284
RS	115	19.071767	2.450249	61.345649	0.000157	0.000211
RS	116	19.968337	2.463215	44.611069	0.000114	0.000154
RS	117	20.906835	2.463215	32.098641	0.000082	0.000111
RS	118	21.889222	2.479953	22.566409	0.000058	0.000078
RS	119	22.917550	2.479953	15.703394	0.000040	0.000054
RS	120	23.993968	2.499627	10.651870	0.000027	0.000037
RS	121	25.120725	2.499627	7.151036	0.000018	0.000025
RS	122	26.300175	2.522167	4.668412	0.000012	0.000016
RS	123	27.534782	2.522167	3.015642	0.000008	0.000010
RS	124	28.827125	2.550187	1.888169	0.000005	0.000007
RS	125	30.179905	2.550187	1.170973	0.000003	0.000004
RS	126	31.595948	2.666626	0.685346	0.000002	0.000002
RS	127	33.078213	2.666626	0.963163	0.000002	0.000003
PA	64*2 0.270265213 0.044128991 33.078212504 6.511802181 0.582400986 0.257026341 0.265022499 0.296193750 0.332060759 0.392286011 0.463475718 0.537890926 0.616726024 0.693793356 0.762634979 0.823564984 0.879274768 0.935086229 0.998016250 1.072728286 1.159307927 1.255759340 1.360173534 1.470101105 1.582688762 1.695606935 1.807400903 1.917883223 2.027752740 2.137347925 2.245954150 2.352186431 2.454826052 2.553115623 2.646536997 2.734513397 2.816074424 2.889972272 2.954767643 3.008885704 3.050826109 3.079263652 3.093180976 3.091882918 3.075133275 3.043327475 2.997619154 2.940072785 2.873506753 2.801376562 2.727388128 2.655047906 2.587277877 2.526003487 2.499385732 2.477048955 2.455677012 2.443393592 2.439177464 2.441847549 2.450248846 2.463215124 2.479953045 2.499627326 2.522167216 2.550186832 2.666626032
//
IT	8560
RD	5
LK	-2595558.166152
QD	-1279.535100 -> -889.809962
RI	0.0199751010
TR	0.266465	0.041678
MT	34.591877
MM	C_pi: 1.603201, n_recomb: 379785.673412
RS	0	0.000000	14.897658	116.258505	0.000306	0.000008
RS	1	0.004713	14.897658	121.710920	0.000320	0.000058
RS	2	0.009649	0.751922	2516.278009	0.006626	0.001753
RS	3	0.014817	0.751922	2616.694658	0.006890	0.003507
RS	4	0.020228	0.267638	7590.604527	0.019987	0.012570
RS	5	0.025895	0.267638	7778.921107	0.020482	0.016123
RS	6	0.031829	0.267738	7960.871459	0.020961	0.016991
RS	7	0.038042	0.267738	8141.502080	0.021437	0.016921
RS	8	0.044549	0.298580	7467.638718	0.019663	0.015134
RS	9	0.051362	0.298580	7640.218346	0.020117	0.015781
RS	10	0.058496	0.330075	7071.603811	0.018620	0.014962
RS	11	0.065966	0.330075	7236.506704	0.019054	0.015803
RS	12	0.073789	0.388765	6292.236590	0.016568	0.013879
RS	13	0.081980	0.388765	6449.369365	0.016982	0.014141
RS	14	0.090557	0.461629	5571.528829	0.014670	0.012141
RS	15	0.099539	0.461629	5720.197826	0.015062	0.012403
RS	16	0.108943	0.538310	5039.216452	0.013269	0.010983
RS	17	0.118792	0.538310	5179.930597	0.013639	0.011309
RS	18	0.129104	0.620643	4620.319902	0.012166	0.010132
RS	19	0.139902	0.620643	4753.789091	0.012517	0.010361
RS	20	0.151209	0.702122	4324.705199	0.011387	0.009408
RS	21	0.163050	0.702122	4452.170502	0.011723	0.009661
RS	22	0.175448	0.773512	4160.582947	0.010955	0.009100
RS	23	0.188431	0.773512	4283.662580	0.011279	0.009489
RS	24	0.202025	0.834221	4088.894476	0.010766	0.009208
RS	25	0.216260	0.834221	4208.757808	0.011082	0.009688
RS	26	0.231167	0.887127	4072.750816	0.010724	0.009581
RS	27	0.246776	0.887127	4189.986228	0.011033	0.010143
RS	28	0.263120	0.938443	4073.631795	0.010726	0.010109
RS	29	0.280235	0.938443	4188.269575	0.011028	0.010711
RS	30	0.298156	0.997205	4051.271073	0.010667	0.010608
RS	31	0.316923	0.997205	4162.946764	0.010961	0.011165
RS	32	0.336574	1.069963	3986.059396	0.010496	0.010875
RS	33	0.357150	1.069963	4094.363795	0.010781	0.011327
RS	34	0.378697	1.157238	3887.988972	0.010237	0.010873
RS	35	0.401260	1.157238	3992.710768	0.010513	0.011247
RS	36	0.424885	1.256487	3776.086885	0.009943	0.010719
RS	37	0.449625	1.256487	3877.207019	0.010209	0.011044
RS	38	0.475530	1.365388	3663.268899	0.009646	0.010488
RS	39	0.502657	1.365388	3760.870571	0.009903	0.010773
RS	40	0.531062	1.480857	3559.703961	0.009373	0.010230
RS	41	0.560805	1.480857	3653.928946	0.009621	0.010496
RS	42	0.591951	1.599195	3472.662530	0.009144	0.010000
RS	43	0.624565	1.599195	3563.671441	0.009383	0.010257
RS	44	0.658715	1.717332	3404.861221	0.008965	0.009819
RS	45	0.694476	1.717332	3492.785458	0.009197	0.010071
RS	46	0.731922	1.833360	3355.385699	0.008835	0.009692
RS	47	0.771133	1.833360	3440.290603	0.009059	0.009944
RS	48	0.812192	1.947155	3320.168227	0.008742	0.009615
RS	49	0.855186	1.947155	3402.033061	0.008958	0.009863
RS	50	0.900207	2.059959	3293.831424	0.008673	0.009567
RS	51	0.947349	2.059959	3372.555465	0.008880	0.009806
RS	52	0.996714	2.172607	3272.772929	0.008617	0.009530
RS	53	1.048405	2.172607	3348.195513	0.008816	0.009757
RS	54	1.102533	2.284436	3256.171844	0.008574	0.009501
RS	55	1.159211	2.284436	3328.078731	0.008763	0.009718
RS	56	1.218562	2.393919	3244.308186	0.008542	0.009487
RS	57	1.280709	2.393919	3312.420373	0.008722	0.009698
RS	58	1.345786	2.499905	3236.663062	0.008522	0.009495
RS	59	1.413930	2.499905	3300.626376	0.008691	0.009698
RS	60	1.485286	2.602060	3231.559300	0.008509	0.009519
RS	61	1.560005	2.602060	3290.946019	0.008665	0.009710
RS	62	1.638246	2.700434	3226.932092	0.008497	0.009547
RS	63	1.720174	2.700434	3281.248708	0.008640	0.009721
RS	64	1.805964	2.794936	3221.001758	0.008481	0.009570
RS	65	1.895798	2.794936	3269.693453	0.008609	0.009723
RS	66	1.989866	2.884825	3212.739444	0.008459	0.009582
RS	67	2.088367	2.884825	3255.181482	0.008571	0.009712
RS	68	2.191511	2.968874	3201.515249	0.008430	0.009580
RS	69	2.299517	2.968874	3236.998514	0.008523	0.009686
RS	70	2.412613	3.045448	3186.890227	0.008391	0.009565
RS	71	2.531039	3.045448	3214.601404	0.008464	0.009645
RS	72	2.655048	3.112604	3168.435876	0.008343	0.009537
RS	73	2.784901	3.112604	3187.433772	0.008393	0.009590
RS	74	2.920875	3.168320	3145.445709	0.008282	0.009496
RS	75	3.063257	3.168320	3154.641316	0.008306	0.009520
RS	76	3.212351	3.210627	3116.809563	0.008207	0.009441
RS	77	3.368471	3.210627	3114.951237	0.008202	0.009433
RS	78	3.531950	3.237779	3080.860288	0.008112	0.009365
RS	79	3.703135	3.237779	3066.532332	0.008074	0.009322
RS	80	3.882387	3.248238	3035.423449	0.007992	0.009264
RS	81	4.070089	3.248238	3007.056582	0.007918	0.009183
RS	82	4.266637	3.240935	2977.623232	0.007840	0.009131
RS	83	4.472449	3.240935	2933.542102	0.007724	0.009008
RS	84	4.687962	3.215587	2903.700568	0.007646	0.008955
RS	85	4.913632	3.215587	2842.237394	0.007484	0.008785
RS	86	5.149939	3.172964	2809.009559	0.007396	0.008722
RS	87	5.397384	3.172964	2728.714024	0.007185	0.008500
RS	88	5.656491	3.115107	2688.242063	0.007078	0.008414
RS	89	5.927811	3.115107	2588.220268	0.006815	0.008135
RS	90	6.211919	3.045211	2536.239869	0.006678	0.008010
RS	91	6.509418	3.045211	2416.605525	0.006363	0.007670
RS	92	6.820939	2.967425	2349.168267	0.006186	0.007492
RS	93	7.147143	2.967425	2211.558835	0.005823	0.007091
RS	94	7.488721	2.886296	2126.208315	0.005598	0.006849
RS	95	7.846400	2.886296	1974.203957	0.005198	0.006395
RS	96	8.220936	2.806206	1871.095863	0.004927	0.006087
RS	97	8.613126	2.806206	1710.339361	0.004503	0.005594
RS	98	9.023800	2.730827	1592.922792	0.004194	0.005230
RS	99	9.453831	2.730827	1430.745842	0.003767	0.004721
RS	100	9.904131	2.662634	1305.610693	0.003438	0.004323
RS	101	10.375654	2.662634	1150.099806	0.003028	0.003825
RS	102	10.869402	2.631459	1015.594881	0.002674	0.003387
RS	103	11.386421	2.631459	877.637860	0.002311	0.002938
RS	104	11.927809	2.606153	758.059867	0.001996	0.002544
RS	105	12.494715	2.606153	641.580568	0.001689	0.002157
RS	106	13.088340	2.583074	541.777259	0.001427	0.001826
RS	107	13.709944	2.583074	448.146957	0.001180	0.001514
RS	108	14.360846	2.569456	368.259627	0.000970	0.001247
RS	109	15.042428	2.569456	297.275557	0.000783	0.001008
RS	110	15.756134	2.564917	237.382772	0.000625	0.000806
RS	111	16.503479	2.564917	186.730880	0.000492	0.000635
RS	112	17.286049	2.568082	144.748932	0.000381	0.000493
RS	113	18.105503	2.568082	110.776558	0.000292	0.000378
RS	114	18.963581	2.577665	83.261790	0.000219	0.000284
RS	115	19.862102	2.577665	61.883924	0.000163	0.000212
RS	116	20.802973	2.592357	45.039375	0.000119	0.000154
RS	117	21.788190	2.592357	32.446199	0.000085	0.000111
RS	118	22.819844	2.611243	22.827281	0.000060	0.000078
RS	119	23.900122	2.611243	15.904211	0.000042	0.000055
RS	120	25.031316	2.633366	10.795420	0.000028	0.000037
RS	121	26.215828	2.633366	7.256291	0.000019	0.000025
RS	122	27.456168	2.658665	4.740201	0.000012	0.000016
RS	123	28.754969	2.658665	3.065861	0.000008	0.000011
RS	124	30.114987	2.689614	1.920995	0.000005	0.000007
RS	125	31.539106	2.689614	1.192820	0.000003	0.000004
RS	126	33.030348	2.813209	0.698746	0.000002	0.000002
RS	127	34.591877	2.813209	0.983862	0.000003	0.000003
PA	64*2 0.266464957 0.041678252 34.591876627 14.897658427 0.751922099 0.267638173 0.267738372 0.298580077 0.330074872 0.388764858 0.461629242 0.538309511 0.620643141 0.702122243 0.773511831 0.834221464 0.887126873 0.938442842 0.997204855 1.069962515 1.157238240 1.256487472 1.365388128 1.480857231 1.599195228 1.717332093 1.833360262 1.947155115 2.059958507 2.172607024 2.284435683 2.393919292 2.499905190 2.602059575 2.700434353 2.794935634 2.884824899 2.968873683 3.045448271 3.112603674 3.168320225 3.210627235 3.237778549 3.248237997 3.240935024 3.215587352 3.172963592 3.115107292 3.045211343 2.967424572 2.886296066 2.806206286 2.730827464 2.662633870 2.631458624 2.606153264 2.583073734 2.569456340 2.564916846 2.568082033 2.577665403 2.592357171 2.611242673 2.633366468 2.658664662 2.689613693 2.813208786
//
IT	10035
RD	6
LK	-2594846.344624
QD	-1087.434573 -> -809.230503
RI	0.0188604157
TR	0.264193	0.039784
MT	35.682572
MM	C_pi: 1.629340, n_recomb: 368788.330510
RS	0	0.000000	33.109411	51.124879	0.000139	0.000003
RS	1	0.004739	33.109411	53.544913	0.000145	0.000026
RS	2	0.009702	0.955131	1938.851174	0.005257	0.001378
RS	3	0.014901	0.955131	2019.660401	0.005476	0.002746
RS	4	0.020346	0.276237	7219.406787	0.019576	0.012195
RS	5	0.026049	0.276237	7404.262059	0.020077	0.015702
RS	6	0.032022	0.269598	7770.930369	0.021072	0.017116
RS	7	0.038278	0.269598	7949.135668	0.021555	0.017001
RS	8	0.044831	0.301601	7270.253377	0.019714	0.015111
RS	9	0.051694	0.301601	7440.492943	0.020176	0.015653
RS	10	0.058883	0.329189	6976.166121	0.018916	0.015021
RS	11	0.066412	0.329189	7138.770430	0.019357	0.015881
RS	12	0.074298	0.386320	6229.490648	0.016892	0.014022
RS	13	0.082557	0.386320	6384.524274	0.017312	0.014309
RS	14	0.091208	0.460841	5490.024484	0.014887	0.012226
RS	15	0.100269	0.460841	5636.651595	0.015284	0.012492
RS	16	0.109760	0.539697	4944.711659	0.013408	0.011016
RS	17	0.119700	0.539697	5083.332902	0.013784	0.011355
RS	18	0.130111	0.625454	4511.559915	0.012233	0.010131
RS	19	0.141016	0.625454	4642.799299	0.012589	0.010370
RS	20	0.152437	0.711562	4201.016596	0.011391	0.009363
RS	21	0.164400	0.711562	4326.072336	0.011731	0.009607
RS	22	0.176929	0.785835	4034.058925	0.010939	0.009023
RS	23	0.190052	0.785835	4154.718371	0.011266	0.009406
RS	24	0.203797	0.846589	3971.348768	0.010769	0.009138
RS	25	0.218193	0.846589	4088.958544	0.011088	0.009613
RS	26	0.233272	0.896829	3973.054699	0.010773	0.009544
RS	27	0.249065	0.896829	4088.298261	0.011086	0.010106
RS	28	0.265607	0.943584	3996.987194	0.010838	0.010130
RS	29	0.282932	0.943584	4109.889866	0.011144	0.010740
RS	30	0.301079	0.997909	3994.613173	0.010832	0.010694
RS	31	0.320085	0.997909	4104.708939	0.011130	0.011268
RS	32	0.339992	1.068328	3938.954285	0.010681	0.011006
RS	33	0.360842	1.068328	4045.716225	0.010970	0.011472
RS	34	0.382681	1.155814	3840.386138	0.010414	0.011011
RS	35	0.405554	1.155814	3943.534215	0.010693	0.011399
RS	36	0.429512	1.257182	3722.693974	0.010094	0.010845
RS	37	0.454604	1.257182	3822.187097	0.010364	0.011183
RS	38	0.480886	1.369681	3601.841568	0.009767	0.010593
RS	39	0.508413	1.369681	3697.761590	0.010027	0.010890
RS	40	0.537244	1.489582	3490.438831	0.009465	0.010314
RS	41	0.567442	1.489582	3582.939813	0.009715	0.010592
RS	42	0.599071	1.612270	3397.638726	0.009213	0.010070
RS	43	0.632199	1.612270	3486.903182	0.009455	0.010339
RS	44	0.666896	1.733928	3326.842796	0.009021	0.009883
RS	45	0.703238	1.733928	3413.024873	0.009255	0.010147
RS	46	0.741302	1.852071	3277.257600	0.008887	0.009760
RS	47	0.781170	1.852071	3360.439018	0.009112	0.010023
RS	48	0.822927	1.966627	3243.974251	0.008796	0.009692
RS	49	0.866662	1.966627	3324.137386	0.009014	0.009953
RS	50	0.912471	2.079375	3220.365127	0.008732	0.009657
RS	51	0.960450	2.079375	3297.400586	0.008941	0.009909
RS	52	1.010703	2.191640	3201.957747	0.008682	0.009634
RS	53	1.063337	2.191640	3275.690919	0.008882	0.009872
RS	54	1.118465	2.302788	3187.833764	0.008644	0.009616
RS	55	1.176206	2.302788	3258.034140	0.008834	0.009845
RS	56	1.236683	2.411101	3178.455896	0.008619	0.009616
RS	57	1.300026	2.411101	3244.823998	0.008799	0.009839
RS	58	1.366370	2.515547	3173.069036	0.008604	0.009637
RS	59	1.435859	2.515547	3235.227247	0.008773	0.009854
RS	60	1.508641	2.616313	3169.352854	0.008594	0.009674
RS	61	1.584871	2.616313	3226.854896	0.008750	0.009878
RS	62	1.664714	2.714194	3164.480034	0.008581	0.009710
RS	63	1.748340	2.714194	3216.830558	0.008723	0.009896
RS	64	1.835930	2.809752	3156.159681	0.008558	0.009733
RS	65	1.927670	2.809752	3202.828365	0.008685	0.009896
RS	66	2.023757	2.902691	3143.192090	0.008523	0.009735
RS	67	2.124398	2.902691	3183.610445	0.008633	0.009873
RS	68	2.229808	2.992023	3125.060172	0.008474	0.009715
RS	69	2.340214	2.992023	3158.609702	0.008565	0.009825
RS	70	2.455851	3.076153	3101.660269	0.008410	0.009673
RS	71	2.576968	3.076153	3127.653013	0.008481	0.009754
RS	72	2.703824	3.152974	3073.080339	0.008333	0.009610
RS	73	2.836692	3.152974	3090.733240	0.008381	0.009662
RS	74	2.975857	3.220164	3039.216357	0.008241	0.009529
RS	75	3.121616	3.220164	3047.629535	0.008264	0.009550
RS	76	3.274282	3.275252	2999.691338	0.008134	0.009428
RS	77	3.434183	3.275252	2997.826450	0.008129	0.009416
RS	78	3.601661	3.315801	2953.683054	0.008009	0.009306
RS	79	3.777076	3.315801	2940.349637	0.007973	0.009258
RS	80	3.960804	3.339359	2899.990910	0.007864	0.009161
RS	81	4.153238	3.339359	2873.833906	0.007793	0.009074
RS	82	4.354791	3.343834	2836.730690	0.007692	0.008988
RS	83	4.565895	3.343834	2796.247733	0.007582	0.008860
RS	84	4.787003	3.328004	2761.008528	0.007487	0.008780
RS	85	5.018589	3.328004	2704.628701	0.007334	0.008608
RS	86	5.261149	3.291951	2668.781537	0.007237	0.008526
RS	87	5.515204	3.291951	2595.038859	0.007037	0.008306
RS	88	5.781298	3.237439	2554.947313	0.006928	0.008210
RS	89	6.060002	3.237439	2462.789989	0.006678	0.007936
RS	90	6.351913	3.167795	2414.087443	0.006546	0.007811
RS	91	6.657657	3.167795	2303.313789	0.006246	0.007479
RS	92	6.977890	3.087695	2241.592810	0.006078	0.007308
RS	93	7.313298	3.087695	2113.383459	0.005731	0.006919
RS	94	7.664600	3.002433	2035.446141	0.005519	0.006690
RS	95	8.032550	3.002433	1892.833837	0.005133	0.006249
RS	96	8.417937	2.917210	1797.921242	0.004875	0.005957
RS	97	8.821586	2.917210	1645.997026	0.004463	0.005478
RS	98	9.244363	2.836435	1536.652442	0.004167	0.005131
RS	99	9.687175	2.836435	1382.288894	0.003748	0.004634
RS	100	10.150971	2.763136	1264.378746	0.003428	0.004251
RS	101	10.636745	2.763136	1115.371719	0.003024	0.003763
RS	102	11.145540	2.728488	987.109141	0.002677	0.003339
RS	103	11.678445	2.728488	854.133822	0.002316	0.002898
RS	104	12.236603	2.700850	739.069183	0.002004	0.002513
RS	105	12.821212	2.700850	626.261486	0.001698	0.002133
RS	106	13.433524	2.676436	529.564002	0.001436	0.001807
RS	107	14.074853	2.676436	438.549287	0.001189	0.001500
RS	108	14.746572	2.661742	360.852939	0.000978	0.001236
RS	109	15.450124	2.661742	291.606890	0.000791	0.001000
RS	110	16.187015	2.656900	233.109155	0.000632	0.000801
RS	111	16.958826	2.656900	183.551998	0.000498	0.000631
RS	112	17.767212	2.660401	142.411504	0.000386	0.000490
RS	113	18.613906	2.660401	109.091166	0.000296	0.000376
RS	114	19.500723	2.670850	82.055771	0.000223	0.000283
RS	115	20.429565	2.670850	61.043820	0.000166	0.000211
RS	116	21.402423	2.686837	44.456137	0.000121	0.000154
RS	117	22.421383	2.686837	32.055429	0.000087	0.000111
RS	118	23.488629	2.707325	22.565494	0.000061	0.000078
RS	119	24.606450	2.707325	15.736399	0.000043	0.000055
RS	120	25.777243	2.731270	10.687542	0.000029	0.000037
RS	121	27.003517	2.731270	7.190577	0.000019	0.000025
RS	122	28.287902	2.758571	4.699942	0.000013	0.000016
RS	123	29.633152	2.758571	3.042771	0.000008	0.000011
RS	124	31.042151	2.791559	1.907754	0.000005	0.000007
RS	125	32.517919	2.791559	1.185725	0.000003	0.000004
RS	126	34.063621	2.918127	0.695480	0.000002	0.000002
RS	127	35.682572	2.918127	0.979755	0.000003	0.000003
PA	64*2 0.264193371 0.039783629 35.682571650 33.109411346 0.955130721 0.276236814 0.269598489 0.301600970 0.329189385 0.386320099 0.460841206 0.539697156 0.625454035 0.711561537 0.785835486 0.846589483 0.896829146 0.943583543 0.997909077 1.068328352 1.155814008 1.257182475 1.369680618 1.489582146 1.612270009 1.733927672 1.852071071 1.966627112 2.079374934 2.191640044 2.302788274 2.411101296 2.515547240 2.616313411 2.714194367 2.809751584 2.902691084 2.992022707 3.076153227 3.152974052 3.220163905 3.275251543 3.315800732 3.339358641 3.343833821 3.328003620 3.291950937 3.237438805 3.167795086 3.087694897 3.002433193 2.917209994 2.836435245 2.763136252 2.728488039 2.700850306 2.676435783 2.661741778 2.656899814 2.660401381 2.670850411 2.686837229 2.707324956 2.731269871 2.758570976 2.791558952 2.918127194
//
IT	10370
RD	7
LK	-2594319.454720
QD	-984.579883 -> -760.032060
RI	0.0182970730
TR	0.262690	0.038205
MT	36.542158
MM	C_pi: 1.645614, n_recomb: 358033.478086
RS	0	0.000000	71.667500	23.047555	0.000064	0.000002
RS	1	0.004758	71.667500	24.144854	0.000067	0.000012
RS	2	0.009743	1.193943	1515.060735	0.004232	0.001099
RS	3	0.014965	1.193943	1580.223632	0.004414	0.002184
RS	4	0.020436	0.282400	6913.176176	0.019309	0.011923
RS	5	0.026167	0.282400	7094.028228	0.019814	0.015392
RS	6	0.032170	0.270084	7600.243386	0.021228	0.017247
RS	7	0.038459	0.270084	7775.298677	0.021717	0.017104
RS	8	0.045048	0.304350	7060.979208	0.019722	0.015064
RS	9	0.051950	0.304350	7228.199402	0.020189	0.015527
RS	10	0.059180	0.328305	6858.139173	0.019155	0.015068
RS	11	0.066754	0.328305	7017.819696	0.019601	0.015943
RS	12	0.074689	0.383715	6148.550513	0.017173	0.014152
RS	13	0.083002	0.383715	6300.876292	0.017599	0.014459
RS	14	0.091709	0.459679	5394.840498	0.015068	0.012301
RS	15	0.100832	0.459679	5538.878840	0.015470	0.012572
RS	16	0.110388	0.540467	4839.930086	0.013518	0.011046
RS	17	0.120399	0.540467	4975.967047	0.013898	0.011396
RS	18	0.130887	0.629412	4395.254333	0.012276	0.010128
RS	19	0.141873	0.629412	4523.820694	0.012635	0.010376
RS	20	0.153382	0.720226	4070.533568	0.011369	0.009315
RS	21	0.165439	0.720226	4192.754710	0.011711	0.009553
RS	22	0.178070	0.797665	3899.715283	0.010892	0.008946
RS	23	0.191302	0.797665	4017.525975	0.011221	0.009324
RS	24	0.205163	0.858755	3843.884169	0.010736	0.009067
RS	25	0.219684	0.858755	3958.805252	0.011057	0.009537
RS	26	0.234896	0.906594	3860.775426	0.010783	0.009503
RS	27	0.250831	0.906594	3973.591019	0.011098	0.010062
RS	28	0.267525	0.948972	3905.460144	0.010908	0.010143
RS	29	0.285014	0.948972	4016.201170	0.011217	0.010757
RS	30	0.303334	0.998929	3922.052529	0.010954	0.010767
RS	31	0.322526	0.998929	4030.160511	0.011256	0.011352
RS	32	0.342632	1.067073	3875.827691	0.010825	0.011117
RS	33	0.363694	1.067073	3980.663292	0.011118	0.011592
RS	34	0.385758	1.154811	3777.258574	0.010550	0.011126
RS	35	0.408872	1.154811	3878.479674	0.010833	0.011519
RS	36	0.433087	1.258302	3654.676602	0.010208	0.010943
RS	37	0.458453	1.258302	3752.223659	0.010480	0.011288
RS	38	0.485026	1.374341	3527.010181	0.009851	0.010668
RS	39	0.512864	1.374341	3620.964487	0.010113	0.010971
RS	40	0.542027	1.498554	3409.143656	0.009522	0.010366
RS	41	0.572577	1.498554	3499.670311	0.009775	0.010649
RS	42	0.604581	1.625398	3311.922941	0.009250	0.010106
RS	43	0.638107	1.625398	3399.224589	0.009494	0.010381
RS	44	0.673229	1.750274	3239.361197	0.009048	0.009913
RS	45	0.710023	1.750274	3323.613750	0.009283	0.010182
RS	46	0.748567	1.870089	3190.767567	0.008912	0.009792
RS	47	0.788945	1.870089	3272.068776	0.009139	0.010060
RS	48	0.831244	1.984747	3160.545606	0.008828	0.009733
RS	49	0.875557	1.984747	3238.880663	0.009046	0.009998
RS	50	0.921978	2.096555	3140.901080	0.008773	0.009711
RS	51	0.970607	2.096555	3216.150221	0.008983	0.009967
RS	52	1.021551	2.207316	3126.544940	0.008733	0.009700
RS	53	1.074919	2.207316	3198.516150	0.008934	0.009943
RS	54	1.130826	2.316343	3116.544852	0.008705	0.009695
RS	55	1.189394	2.316343	3184.985495	0.008896	0.009930
RS	56	1.250748	2.421633	3111.606377	0.008691	0.009710
RS	57	1.315022	2.421633	3176.186855	0.008871	0.009940
RS	58	1.382354	2.522221	3110.762151	0.008688	0.009750
RS	59	1.452890	2.522221	3171.066825	0.008857	0.009974
RS	60	1.526783	2.618848	3110.977478	0.008689	0.009805
RS	61	1.604192	2.618848	3166.522492	0.008844	0.010017
RS	62	1.685284	2.713097	3108.571992	0.008682	0.009856
RS	63	1.770235	2.713097	3158.837923	0.008823	0.010049
RS	64	1.859228	2.806269	3100.600429	0.008660	0.009886
RS	65	1.952456	2.806269	3145.058013	0.008784	0.010056
RS	66	2.050119	2.898611	3085.559762	0.008618	0.009888
RS	67	2.152431	2.898611	3123.673075	0.008725	0.010031
RS	68	2.259610	2.989517	3062.891752	0.008555	0.009858
RS	69	2.371890	2.989517	3094.110359	0.008642	0.009972
RS	70	2.489512	3.077585	3032.720902	0.008470	0.009797
RS	71	2.612731	3.077585	3056.460387	0.008537	0.009880
RS	72	2.741813	3.160792	2995.482723	0.008366	0.009707
RS	73	2.877038	3.160792	3011.100136	0.008410	0.009759
RS	74	3.018697	3.236729	2951.580635	0.008244	0.009591
RS	75	3.167097	3.236729	2958.350867	0.008263	0.009611
RS	76	3.322558	3.302623	2901.293651	0.008103	0.009451
RS	77	3.485417	3.302623	2898.382760	0.008095	0.009436
RS	78	3.656025	3.355499	2844.591736	0.007945	0.009287
RS	79	3.834752	3.355499	2831.033760	0.007907	0.009234
RS	80	4.021983	3.392036	2781.238097	0.007768	0.009098
RS	81	4.218123	3.392036	2755.902551	0.007697	0.009007
RS	82	4.423596	3.409065	2710.363398	0.007570	0.008884
RS	83	4.638847	3.409065	2671.947297	0.007463	0.008754
RS	84	4.864340	3.404246	2630.021406	0.007346	0.008643
RS	85	5.100562	3.404246	2577.097374	0.007198	0.008470
RS	86	5.348026	3.376773	2536.880047	0.007086	0.008365
RS	87	5.607264	3.376773	2468.040141	0.006893	0.008146
RS	88	5.878838	3.327883	2426.245155	0.006777	0.008036
RS	89	6.163335	3.327883	2340.378585	0.006537	0.007766
RS	90	6.461369	3.260855	2292.689999	0.006404	0.007635
RS	91	6.773584	3.260855	2189.399357	0.006115	0.007310
RS	92	7.100657	3.180711	2131.182383	0.005952	0.007142
RS	93	7.443292	3.180711	2011.310229	0.005618	0.006762
RS	94	7.802232	3.093396	1938.845967	0.005415	0.006541
RS	95	8.178251	3.093396	1804.973575	0.005041	0.006111
RS	96	8.572162	3.004866	1716.788925	0.004795	0.005832
RS	97	8.984818	3.004866	1573.500745	0.004395	0.005364
RS	98	9.417109	2.920248	1471.346550	0.004110	0.005031
RS	99	9.869971	2.920248	1325.034951	0.003701	0.004546
RS	100	10.344381	2.843134	1214.055326	0.003391	0.004176
RS	101	10.841366	2.843134	1072.140670	0.002995	0.003699
RS	102	11.361999	2.805848	950.396111	0.002654	0.003286
RS	103	11.907406	2.805848	823.191388	0.002299	0.002854
RS	104	12.478765	2.775997	713.344340	0.001992	0.002477
RS	105	13.077313	2.775997	605.010041	0.001690	0.002106
RS	106	13.704341	2.750768	512.078272	0.001430	0.001784
RS	107	14.361206	2.750768	424.445431	0.001185	0.001481
RS	108	15.049327	2.735229	349.603977	0.000976	0.001222
RS	109	15.770191	2.735229	282.750181	0.000790	0.000990
RS	110	16.525357	2.730150	226.219661	0.000632	0.000793
RS	111	17.316457	2.730150	178.265895	0.000498	0.000625
RS	112	18.145200	2.733932	138.406561	0.000387	0.000486
RS	113	19.013379	2.733932	106.102458	0.000296	0.000373
RS	114	19.922868	2.745091	79.854506	0.000223	0.000281
RS	115	20.875635	2.745091	59.449725	0.000166	0.000209
RS	116	21.873738	2.762135	43.317321	0.000121	0.000153
RS	117	22.919335	2.762135	31.257223	0.000087	0.000110
RS	118	24.014685	2.783961	22.013884	0.000061	0.000078
RS	119	25.162157	2.783961	15.363299	0.000043	0.000054
RS	120	26.364230	2.809442	10.438957	0.000029	0.000037
RS	121	27.623502	2.809442	7.028846	0.000020	0.000025
RS	122	28.942695	2.838357	4.596533	0.000013	0.000016
RS	123	30.324660	2.838357	2.978236	0.000008	0.000011
RS	124	31.772385	2.872942	1.868370	0.000005	0.000007
RS	125	33.288998	2.872942	1.162172	0.000003	0.000004
RS	126	34.877778	3.000057	0.682688	0.000002	0.000002
RS	127	36.542158	3.000057	0.961507	0.000003	0.000003
PA	64*2 0.262689896 0.038205375 36.542158137 71.667499512 1.193942550 0.282400256 0.270084168 0.304349841 0.328305332 0.383715345 0.459679188 0.540467140 0.629412273 0.720225876 0.797664506 0.858754943 0.906593912 0.948971973 0.998929278 1.067073144 1.154810942 1.258302287 1.374341244 1.498553795 1.625397871 1.750274358 1.870088818 1.984746528 2.096555057 2.207315875 2.316342665 2.421632572 2.522221294 2.618848444 2.713096861 2.806269460 2.898610725 2.989517409 3.077584847 3.160792019 3.236728812 3.302622978 3.355498916 3.392036112 3.409064946 3.404245601 3.376772571 3.327882730 3.260855350 3.180710670 3.093395887 3.004866010 2.920248063 2.843133592 2.805848144 2.775997275 2.750768175 2.735229464 2.730149933 2.733931981 2.745091359 2.762134965 2.783961098 2.809442083 2.838357056 2.872941906 3.000057209
//
IT	9334
RD	8
LK	-2593889.764369
QD	-916.808769 -> -727.669829
RI	0.0180719761
TR	0.261786	0.036866
MT	37.212049
MM	C_pi: 1.655048, n_recomb: 347777.236711
RS	0	0.000000	152.184085	10.585592	0.000030	0.000001
RS	1	0.004773	152.184085	11.091521	0.000032	0.000006
RS	2	0.009775	1.474346	1197.496258	0.003443	0.000887
RS	3	0.015014	1.474346	1250.223210	0.003595	0.001756
RS	4	0.020504	0.286712	6657.003782	0.019142	0.011710
RS	5	0.026257	0.286712	6833.709926	0.019650	0.015148
RS	6	0.032283	0.269556	7449.117919	0.021419	0.017370
RS	7	0.038598	0.269556	7620.652942	0.021912	0.017218
RS	8	0.045213	0.306872	6850.971255	0.019699	0.014990
RS	9	0.052145	0.306872	7014.823719	0.020170	0.015394
RS	10	0.059407	0.327339	6731.316211	0.019355	0.015099
RS	11	0.067016	0.327339	6887.757104	0.019805	0.015987
RS	12	0.074988	0.380810	6062.192137	0.017431	0.014272
RS	13	0.083341	0.380810	6211.498483	0.017861	0.014597
RS	14	0.092093	0.457916	5297.863052	0.015233	0.012369
RS	15	0.101262	0.457916	5439.054615	0.015639	0.012647
RS	16	0.110869	0.540251	4736.306894	0.013619	0.011076
RS	17	0.120934	0.540251	4869.552135	0.014002	0.011439
RS	18	0.131480	0.632034	4281.977583	0.012312	0.010127
RS	19	0.142530	0.632034	4407.703821	0.012674	0.010384
RS	20	0.154106	0.727443	3943.664916	0.011340	0.009270
RS	21	0.166236	0.727443	4062.900114	0.011682	0.009504
RS	22	0.178944	0.808153	3768.117641	0.010835	0.008872
RS	23	0.192259	0.808153	3882.919079	0.011165	0.009246
RS	24	0.206210	0.869756	3717.245725	0.010689	0.008997
RS	25	0.220826	0.869756	3829.298857	0.011011	0.009463
RS	26	0.236140	0.915393	3746.755801	0.010773	0.009462
RS	27	0.252185	0.915393	3856.945990	0.011090	0.010019
RS	28	0.268996	0.953524	3809.854136	0.010955	0.010152
RS	29	0.286610	0.953524	3918.227035	0.011266	0.010769
RS	30	0.305064	0.999182	3843.911780	0.011053	0.010835
RS	31	0.324399	0.999182	3949.824535	0.011357	0.011427
RS	32	0.344657	1.065120	3806.357899	0.010945	0.011220
RS	33	0.365882	1.065120	3909.066049	0.011240	0.011702
RS	34	0.388120	1.153181	3707.525459	0.010661	0.011228
RS	35	0.411420	1.153181	3806.632570	0.010946	0.011626
RS	36	0.435831	1.258821	3580.258109	0.010295	0.011028
RS	37	0.461408	1.258821	3675.690855	0.010569	0.011377
RS	38	0.488206	1.378403	3446.264616	0.009909	0.010728
RS	39	0.516283	1.378403	3538.104568	0.010173	0.011034
RS	40	0.545701	1.506934	3322.507823	0.009554	0.010401
RS	41	0.576522	1.506934	3410.929858	0.009808	0.010688
RS	42	0.608815	1.637965	3221.332442	0.009263	0.010126
RS	43	0.642649	1.637965	3306.557873	0.009508	0.010403
RS	44	0.678098	1.766102	3147.284709	0.009050	0.009925
RS	45	0.715239	1.766102	3229.511097	0.009286	0.010196
RS	46	0.754153	1.887620	3099.759446	0.008913	0.009804
RS	47	0.794925	1.887620	3179.102087	0.009141	0.010073
RS	48	0.837643	2.002370	3072.572895	0.008835	0.009752
RS	49	0.882400	2.002370	3149.022489	0.009055	0.010019
RS	50	0.929293	2.113148	3056.923529	0.008790	0.009741
RS	51	0.978425	2.113148	3130.352693	0.009001	0.009998
RS	52	1.029901	2.222239	3046.753588	0.008761	0.009741
RS	53	1.083835	2.222239	3116.954968	0.008963	0.009985
RS	54	1.140344	2.328813	3041.226040	0.008745	0.009748
RS	55	1.199550	2.328813	3107.925809	0.008937	0.009984
RS	56	1.261582	2.430439	3041.427018	0.008745	0.009779
RS	57	1.326575	2.430439	3104.263523	0.008926	0.010011
RS	58	1.394670	2.526164	3046.211333	0.008759	0.009838
RS	59	1.466015	2.526164	3104.724714	0.008927	0.010066
RS	60	1.540767	2.617255	3051.840589	0.008775	0.009913
RS	61	1.619086	2.617255	3105.498278	0.008930	0.010130
RS	62	1.701144	2.706090	3053.734504	0.008781	0.009983
RS	63	1.787118	2.706090	3101.977732	0.008919	0.010181
RS	64	1.877197	2.794709	3048.230244	0.008765	0.010026
RS	65	1.971575	2.794709	3090.512355	0.008886	0.010200
RS	66	2.070459	2.883929	3033.405583	0.008722	0.010033
RS	67	2.174062	2.883929	3069.203214	0.008825	0.010179
RS	68	2.282611	2.973592	3008.539822	0.008651	0.010000
RS	69	2.396341	2.973592	3037.349941	0.008734	0.010116
RS	70	2.515499	3.062622	2973.816610	0.008551	0.009926
RS	71	2.640346	3.062622	2995.139083	0.008612	0.010011
RS	72	2.771152	3.149250	2929.886359	0.008425	0.009816
RS	73	2.908202	3.149250	2943.200733	0.008463	0.009868
RS	74	3.051793	3.231145	2877.566581	0.008274	0.009672
RS	75	3.202239	3.231145	2882.305939	0.008288	0.009690
RS	76	3.359866	3.305495	2817.647156	0.008102	0.009497
RS	77	3.525017	3.305495	2813.170062	0.008089	0.009478
RS	78	3.698052	3.368979	2750.823527	0.007910	0.009292
RS	79	3.879345	3.368979	2736.380417	0.007868	0.009236
RS	80	4.069293	3.417514	2677.801861	0.007700	0.009062
RS	81	4.268308	3.417514	2652.482608	0.007627	0.008967
RS	82	4.476822	3.446885	2598.712823	0.007472	0.008808
RS	83	4.695289	3.446885	2561.417306	0.007365	0.008675
RS	84	4.924184	3.453554	2512.575758	0.007225	0.008533
RS	85	5.164005	3.453554	2462.035306	0.007079	0.008359
RS	86	5.415274	3.435669	2416.816800	0.006949	0.008229
RS	87	5.678537	3.435669	2351.713383	0.006762	0.008010
RS	88	5.954366	3.393782	2307.216911	0.006634	0.007883
RS	89	6.243361	3.393782	2226.435432	0.006402	0.007616
RS	90	6.546151	3.330916	2178.505412	0.006264	0.007477
RS	91	6.863395	3.330916	2081.524976	0.005985	0.007158
RS	92	7.195781	3.252293	2025.423579	0.005824	0.006988
RS	93	7.544033	3.252293	1912.832781	0.005500	0.006617
RS	94	7.908909	3.164399	1844.481446	0.005304	0.006401
RS	95	8.291201	3.164399	1718.489089	0.004941	0.005981
RS	96	8.691742	3.073871	1635.853703	0.004704	0.005711
RS	97	9.111401	3.073871	1500.593455	0.004315	0.005255
RS	98	9.551092	2.986534	1404.738733	0.004039	0.004933
RS	99	10.011772	2.986534	1266.142287	0.003641	0.004459
RS	100	10.494441	2.906533	1161.540241	0.003340	0.004100
RS	101	11.000149	2.906533	1026.629385	0.002952	0.003633
RS	102	11.529997	2.867172	911.192250	0.002620	0.003231
RS	103	12.085136	2.867172	789.856443	0.002271	0.002807
RS	104	12.666773	2.835544	685.246203	0.001970	0.002439
RS	105	13.276175	2.835544	581.595827	0.001672	0.002074
RS	106	13.914665	2.809607	492.640019	0.001417	0.001759
RS	107	14.583632	2.809607	408.621198	0.001175	0.001461
RS	108	15.284531	2.793375	336.843753	0.000969	0.001206
RS	109	16.018887	2.793375	272.610017	0.000784	0.000977
RS	110	16.788296	2.788086	218.255537	0.000628	0.000783
RS	111	17.594432	2.788086	172.097806	0.000495	0.000618
RS	112	18.439047	2.792078	133.693877	0.000384	0.000481
RS	113	19.323978	2.792078	102.551854	0.000295	0.000369
RS	114	20.251150	2.803809	77.219674	0.000222	0.000278
RS	115	21.222579	2.803809	57.522725	0.000165	0.000207
RS	116	22.240378	2.821678	41.931684	0.000121	0.000151
RS	117	23.306760	2.821678	30.275736	0.000087	0.000109
RS	118	24.424044	2.844535	21.331527	0.000061	0.000077
RS	119	25.594659	2.844535	14.896367	0.000043	0.000054
RS	120	26.821152	2.871314	10.125559	0.000029	0.000037
RS	121	28.106189	2.871314	6.822367	0.000020	0.000025
RS	122	29.452566	2.901527	4.463515	0.000013	0.000016
RS	123	30.863210	2.901527	2.894063	0.000008	0.000010
RS	124	32.341189	2.937204	1.816598	0.000005	0.000007
RS	125	33.889716	2.937204	1.130717	0.000003	0.000004
RS	126	35.512160	3.063510	0.665204	0.000002	0.000002
RS	127	37.212049	3.063510	0.936360	0.000003	0.000003
PA	64*2 0.261786331 0.036866189 37.212049146 152.184084809 1.474345567 0.286711900 0.269555630 0.306872119 0.327338803 0.380809785 0.457915568 0.540250660 0.632034183 0.727443411 0.808153206 0.869756201 0.915392898 0.953524175 0.999181731 1.065119784 1.153180998 1.258820692 1.378403022 1.506933512 1.637964533 1.766101633 1.887620187 2.002370405 2.113148333 2.222238649 2.328812676 2.430438501 2.526163708 2.617255021 2.706090153 2.794709324 2.883929365 2.973591578 3.062622147 3.149250011 3.231144818 3.305495437 3.368979139 3.417514166 3.446885431 3.453554075 3.435669393 3.393781775 3.330915899 3.252293465 3.164398706 3.073871188 2.986534421 2.906533451 2.867172287 2.835543859 2.809607000 2.793375289 2.788085582 2.792078252 2.803808757 2.821677906 2.844534745 2.871314321 2.901527070 2.937204424 3.063509649
//
IT	9376
RD	9
LK	-2593523.584846
QD	-866.440722 -> -701.736588
RI	0.0180840629
TR	0.261163	0.035680
MT	37.781847
MM	C_pi: 1.660673, n_recomb: 338018.623507
RS	0	0.000000	317.303061	4.951769	0.000015	0.000000
RS	1	0.004786	317.303061	5.189126	0.000015	0.000003
RS	2	0.009801	1.803201	955.500107	0.002827	0.000721
RS	3	0.015056	1.803201	998.341516	0.002954	0.001425
RS	4	0.020562	0.289627	6439.438188	0.019051	0.011543
RS	5	0.026332	0.289627	6612.079337	0.019561	0.014957
RS	6	0.032378	0.268334	7314.655499	0.021640	0.017492
RS	7	0.038713	0.268334	7482.532191	0.022136	0.017339
RS	8	0.045352	0.309302	6644.152093	0.019656	0.014896
RS	9	0.052308	0.309302	6804.512675	0.020131	0.015255
RS	10	0.059597	0.326385	6601.012671	0.019529	0.015118
RS	11	0.067236	0.326385	6754.109044	0.019981	0.016017
RS	12	0.075239	0.377729	5974.975453	0.017676	0.014383
RS	13	0.083626	0.377729	6121.145420	0.018109	0.014723
RS	14	0.092414	0.455687	5203.262750	0.015393	0.012433
RS	15	0.101623	0.455687	5341.529949	0.015802	0.012718
RS	16	0.111272	0.539195	4637.601526	0.013720	0.011108
RS	17	0.121383	0.539195	4768.017038	0.014106	0.011482
RS	18	0.131978	0.633408	4175.534444	0.012353	0.010130
RS	19	0.143080	0.633408	4298.419393	0.012717	0.010395
RS	20	0.154714	0.733265	3824.079154	0.011313	0.009228
RS	21	0.166904	0.733265	3940.339738	0.011657	0.009459
RS	22	0.179677	0.817285	3643.220292	0.010778	0.008802
RS	23	0.193062	0.817285	3755.013919	0.011109	0.009174
RS	24	0.207088	0.879531	3595.772053	0.010638	0.008931
RS	25	0.221785	0.879531	3704.936476	0.010961	0.009394
RS	26	0.237185	0.923140	3635.720425	0.010756	0.009422
RS	27	0.253322	0.923140	3743.239540	0.011074	0.009977
RS	28	0.270231	0.957152	3715.123364	0.010991	0.010160
RS	29	0.287950	0.957152	3821.063804	0.011304	0.010780
RS	30	0.306517	0.998606	3765.107451	0.011139	0.010899
RS	31	0.325972	0.998606	3868.748631	0.011445	0.011499
RS	32	0.346358	1.062409	3735.397554	0.011051	0.011317
RS	33	0.367720	1.062409	3835.898556	0.011348	0.011804
RS	34	0.390104	1.150869	3635.886781	0.010756	0.011323
RS	35	0.413560	1.150869	3732.805067	0.011043	0.011725
RS	36	0.438138	1.258681	3503.969421	0.010366	0.011103
RS	37	0.463893	1.258681	3597.222691	0.010642	0.011457
RS	38	0.490880	1.381834	3363.889918	0.009952	0.010778
RS	39	0.519158	1.381834	3453.560480	0.010217	0.011088
RS	40	0.548790	1.514734	3234.546969	0.009569	0.010427
RS	41	0.579840	1.514734	3320.818026	0.009824	0.010718
RS	42	0.612376	1.650075	3129.566323	0.009259	0.010135
RS	43	0.646470	1.650075	3212.675922	0.009504	0.010416
RS	44	0.682194	1.781688	3053.918148	0.009035	0.009926
RS	45	0.719629	1.781688	3134.084794	0.009272	0.010198
RS	46	0.758855	1.905201	3007.082603	0.008896	0.009804
RS	47	0.799959	1.905201	3084.440527	0.009125	0.010074
RS	48	0.843029	2.020374	2982.390944	0.008823	0.009758
RS	49	0.888161	2.020374	3056.939685	0.009044	0.010024
RS	50	0.935453	2.130517	2970.103231	0.008787	0.009754
RS	51	0.985008	2.130517	3041.712085	0.008999	0.010011
RS	52	1.036935	2.238362	2963.524945	0.008767	0.009763
RS	53	1.091347	2.238362	3031.976061	0.008970	0.010006
RS	54	1.148363	2.342867	2962.004815	0.008763	0.009780
RS	55	1.208107	2.342867	3027.008051	0.008955	0.010015
RS	56	1.270711	2.441050	2967.118702	0.008778	0.009824
RS	57	1.336311	2.441050	3028.284026	0.008959	0.010057
RS	58	1.405051	2.531876	2977.646739	0.008809	0.009902
RS	59	1.477080	2.531876	3034.470590	0.008977	0.010131
RS	60	1.552557	2.617070	2989.234478	0.008843	0.009999
RS	61	1.631646	2.617070	3041.131116	0.008997	0.010218
RS	62	1.714520	2.699798	2996.396440	0.008865	0.010089
RS	63	1.801360	2.699798	3042.758480	0.009002	0.010289
RS	64	1.892356	2.782796	2994.743485	0.008860	0.010148
RS	65	1.987707	2.782796	3034.992940	0.008979	0.010324
RS	66	2.087621	2.867449	2981.849262	0.008822	0.010165
RS	67	2.192317	2.867449	3015.458478	0.008921	0.010313
RS	68	2.302024	2.954058	2956.726770	0.008747	0.010134
RS	69	2.416981	2.954058	2983.221551	0.008826	0.010251
RS	70	2.537440	3.041937	2919.489234	0.008637	0.010054
RS	71	2.663663	3.041937	2938.434914	0.008693	0.010140
RS	72	2.795928	3.129662	2870.873969	0.008493	0.009929
RS	73	2.934522	3.129662	2881.854364	0.008526	0.009981
RS	74	3.079750	3.215174	2811.944932	0.008319	0.009762
RS	75	3.231928	3.215174	2814.536271	0.008327	0.009779
RS	76	3.391388	3.295830	2743.878530	0.008118	0.009556
RS	77	3.558481	3.295830	2737.620132	0.008099	0.009535
RS	78	3.733570	3.368131	2668.037098	0.007893	0.009315
RS	79	3.917038	3.368131	2652.385145	0.007847	0.009256
RS	80	4.109288	3.427419	2585.993327	0.007650	0.009046
RS	81	4.310737	3.427419	2560.250861	0.007574	0.008948
RS	82	4.521828	3.468479	2498.879045	0.007393	0.008754
RS	83	4.743022	3.468479	2462.143151	0.007284	0.008618
RS	84	4.974801	3.486575	2406.655082	0.007120	0.008444
RS	85	5.217673	3.486575	2357.817583	0.006975	0.008268
RS	86	5.472169	3.478723	2307.510767	0.006827	0.008113
RS	87	5.738844	3.478723	2245.357178	0.006643	0.007895
RS	88	6.018282	3.444644	2197.740398	0.006502	0.007750
RS	89	6.311093	3.444644	2121.180854	0.006275	0.007485
RS	90	6.617918	3.386964	2072.306738	0.006131	0.007335
RS	91	6.939427	3.386964	1980.744261	0.005860	0.007021
RS	92	7.276322	3.310961	1925.863919	0.005698	0.006847
RS	93	7.629341	3.310961	1819.693221	0.005383	0.006484
RS	94	7.999256	3.223539	1754.490999	0.005191	0.006270
RS	95	8.386873	3.223539	1635.610290	0.004839	0.005860
RS	96	8.793041	3.131979	1557.599900	0.004608	0.005596
RS	97	9.218648	3.131979	1429.745903	0.004230	0.005150
RS	98	9.664624	3.042752	1339.417220	0.003963	0.004837
RS	99	10.131944	3.042752	1208.090049	0.003574	0.004374
RS	100	10.621628	2.960558	1109.297548	0.003282	0.004025
RS	101	11.134748	2.960558	981.121546	0.002903	0.003568
RS	102	11.672426	2.919595	871.639472	0.002579	0.003176
RS	103	12.235836	2.919595	756.058238	0.002237	0.002760
RS	104	12.826209	2.886560	656.521237	0.001942	0.002400
RS	105	13.444837	2.886560	557.548038	0.001649	0.002042
RS	106	14.093072	2.859740	472.613651	0.001398	0.001733
RS	107	14.772330	2.859740	392.231013	0.001160	0.001440
RS	108	15.484096	2.843166	323.518643	0.000957	0.001189
RS	109	16.229926	2.843166	261.969759	0.000775	0.000964
RS	110	17.011450	2.837720	209.854285	0.000621	0.000773
RS	111	17.830377	2.837720	165.560124	0.000490	0.000610
RS	112	18.688497	2.841914	128.675871	0.000381	0.000475
RS	113	19.587685	2.841914	98.753166	0.000292	0.000365
RS	114	20.529906	2.854149	74.389590	0.000220	0.000275
RS	115	21.517221	2.854149	55.442790	0.000164	0.000205
RS	116	22.551787	2.872748	40.430508	0.000120	0.000150
RS	117	23.635866	2.872748	29.207000	0.000086	0.000108
RS	118	24.771827	2.896538	20.585708	0.000061	0.000076
RS	119	25.962153	2.896538	14.383320	0.000043	0.000053
RS	120	27.209446	2.924363	9.780368	0.000029	0.000036
RS	121	28.516433	2.924363	6.593526	0.000020	0.000024
RS	122	29.885971	2.955771	4.315389	0.000013	0.000016
RS	123	31.321052	2.955771	2.799721	0.000008	0.000010
RS	124	32.824814	2.992420	1.758252	0.000005	0.000007
RS	125	34.400543	2.992420	1.095044	0.000003	0.000004
RS	126	36.051685	3.116759	0.645238	0.000002	0.000002
RS	127	37.781847	3.116759	0.907439	0.000003	0.000003
PA	64*2 0.261163182 0.035679823 37.781847292 317.303060677 1.803200628 0.289627208 0.268334427 0.309302042 0.326385110 0.377728845 0.455687076 0.539195225 0.633408464 0.733265311 0.817284636 0.879530607 0.923139782 0.957151578 0.998605707 1.062408674 1.150869304 1.258681433 1.381833991 1.514734220 1.650075376 1.781688014 1.905200695 2.020374201 2.130516810 2.238362222 2.342866714 2.441049603 2.531875773 2.617070316 2.699798337 2.782795690 2.867449391 2.954058326 3.041937438 3.129662105 3.215173612 3.295830283 3.368130931 3.427418861 3.468479088 3.486575366 3.478722730 3.444644355 3.386963987 3.310960772 3.223538645 3.131978826 3.042751821 2.960557515 2.919595218 2.886559667 2.859739510 2.843166225 2.837719747 2.841913969 2.854149319 2.872748324 2.896538349 2.924362698 2.955770764 2.992420425 3.116759470
//
IT	10533
RD	10
LK	-2593205.344383
QD	-827.112108 -> -683.550617
RI	0.0182291486
TR	0.260830	0.034631
MT	38.247664
MM	C_pi: 1.663252, n_recomb: 328857.179143
RS	0	0.000000	652.843446	2.348314	0.000007	0.000000
RS	1	0.004796	652.843446	2.461128	0.000007	0.000001
RS	2	0.009822	2.190798	767.715766	0.002334	0.000590
RS	3	0.015089	2.190798	802.631642	0.002441	0.001163
RS	4	0.020608	0.291640	6249.008011	0.019002	0.011400
RS	5	0.026393	0.291640	6417.716048	0.019515	0.014796
RS	6	0.032454	0.266727	7192.317834	0.021871	0.017606
RS	7	0.038807	0.266727	7356.511353	0.022370	0.017462
RS	8	0.045464	0.311810	6441.160700	0.019586	0.014784
RS	9	0.052440	0.311810	6598.015434	0.020063	0.015106
RS	10	0.059751	0.325576	6469.210230	0.019672	0.015124
RS	11	0.067413	0.325576	6618.972066	0.020127	0.016032
RS	12	0.075442	0.374628	5888.634972	0.017906	0.014487
RS	13	0.083856	0.374628	6031.656027	0.018341	0.014839
RS	14	0.092673	0.453184	5112.500521	0.015546	0.012494
RS	15	0.101914	0.453184	5247.855431	0.015958	0.012785
RS	16	0.111597	0.537517	4545.081444	0.013821	0.011142
RS	17	0.121745	0.537517	4672.709551	0.014209	0.011526
RS	18	0.132380	0.633761	4077.040099	0.012398	0.010137
RS	19	0.143525	0.633761	4197.157426	0.012763	0.010411
RS	20	0.155204	0.737850	3713.146799	0.011291	0.009191
RS	21	0.167444	0.737850	3826.521610	0.011636	0.009420
RS	22	0.180270	0.825141	3526.744519	0.010724	0.008737
RS	23	0.193712	0.825141	3635.613555	0.011055	0.009108
RS	24	0.207798	0.888083	3481.675592	0.010587	0.008868
RS	25	0.222560	0.888083	3588.016596	0.010911	0.009329
RS	26	0.238029	0.929788	3530.353371	0.010735	0.009383
RS	27	0.254241	0.929788	3635.243628	0.011054	0.009936
RS	28	0.271230	0.959766	3624.359340	0.011021	0.010167
RS	29	0.289034	0.959766	3727.890830	0.011336	0.010791
RS	30	0.307692	0.997036	3689.140688	0.011218	0.010960
RS	31	0.327244	0.997036	3790.521231	0.011526	0.011568
RS	32	0.347735	1.058706	3666.643220	0.011150	0.011411
RS	33	0.369208	1.058706	3764.942319	0.011449	0.011903
RS	34	0.391711	1.147533	3566.208009	0.010844	0.011412
RS	35	0.415293	1.147533	3660.945073	0.011132	0.011820
RS	36	0.440006	1.257414	3429.759721	0.010429	0.011173
RS	37	0.465904	1.257414	3520.847547	0.010706	0.011532
RS	38	0.493044	1.383985	3283.942183	0.009986	0.010823
RS	39	0.521486	1.383985	3371.464240	0.010252	0.011137
RS	40	0.551292	1.521125	3149.345852	0.009577	0.010448
RS	41	0.582528	1.521125	3233.491541	0.009833	0.010744
RS	42	0.615261	1.660701	3040.746307	0.009246	0.010141
RS	43	0.649565	1.660701	3121.767936	0.009493	0.010425
RS	44	0.685513	1.795837	2963.375909	0.009011	0.009923
RS	45	0.723186	1.795837	3041.510986	0.009249	0.010197
RS	46	0.762666	1.921495	2916.834728	0.008870	0.009799
RS	47	0.804038	1.921495	2992.236570	0.009099	0.010070
RS	48	0.847395	2.037357	2894.001810	0.008800	0.009757
RS	49	0.892832	2.037357	2966.680933	0.009021	0.010023
RS	50	0.940447	2.147243	2884.301323	0.008771	0.009760
RS	51	0.990346	2.147243	2954.127521	0.008983	0.010016
RS	52	1.042638	2.254342	2880.471437	0.008759	0.009775
RS	53	1.097439	2.254342	2947.221444	0.008962	0.010016
RS	54	1.154867	2.357309	2882.162565	0.008764	0.009799
RS	55	1.215049	2.357309	2945.535963	0.008957	0.010032
RS	56	1.278118	2.452522	2891.519212	0.008793	0.009855
RS	57	1.344212	2.452522	2951.103773	0.008974	0.010085
RS	58	1.413475	2.538728	2907.403642	0.008841	0.009950
RS	59	1.486060	2.538728	2962.656051	0.009009	0.010178
RS	60	1.562126	2.618089	2924.896035	0.008894	0.010067
RS	61	1.641841	2.618089	2975.177675	0.009047	0.010286
RS	62	1.725378	2.694494	2937.688627	0.008933	0.010177
RS	63	1.812922	2.694494	2982.338483	0.009069	0.010378
RS	64	1.904664	2.771352	2940.660346	0.008942	0.010255
RS	65	2.000807	2.771352	2979.059308	0.009059	0.010431
RS	66	2.101560	2.850560	2930.871361	0.008912	0.010284
RS	67	2.207145	2.850560	2962.472955	0.009008	0.010432
RS	68	2.317794	2.932862	2906.988255	0.008840	0.010258
RS	69	2.433749	2.932862	2931.329660	0.008914	0.010376
RS	70	2.555266	3.017974	2868.947358	0.008724	0.010177
RS	71	2.682611	3.017974	2885.640501	0.008775	0.010262
RS	72	2.816063	3.104883	2817.440589	0.008567	0.010042
RS	73	2.955915	3.104883	2826.155154	0.008594	0.010093
RS	74	3.102474	3.191968	2753.600496	0.008373	0.009857
RS	75	3.256063	3.191968	2754.041387	0.008375	0.009871
RS	76	3.417017	3.276912	2678.881902	0.008146	0.009625
RS	77	3.585691	3.276912	2670.757377	0.008121	0.009600
RS	78	3.762454	3.356220	2595.222707	0.007892	0.009351
RS	79	3.947694	3.356220	2578.185174	0.007840	0.009287
RS	80	4.141818	3.424825	2505.011848	0.007617	0.009044
RS	81	4.345253	3.424825	2478.568689	0.007537	0.008942
RS	82	4.558444	3.476616	2410.354809	0.007329	0.008715
RS	83	4.781859	3.476616	2373.792038	0.007218	0.008575
RS	84	5.015990	3.505709	2312.123499	0.007031	0.008371
RS	85	5.261349	3.505709	2264.489276	0.006886	0.008193
RS	86	5.518475	3.507937	2209.264981	0.006718	0.008013
RS	87	5.787933	3.507937	2149.451552	0.006536	0.007795
RS	88	6.070314	3.482081	2098.604490	0.006382	0.007630
RS	89	6.366238	3.482081	2025.561449	0.006159	0.007368
RS	90	6.676354	3.430240	1975.374712	0.006007	0.007205
RS	91	7.001343	3.430240	1888.458021	0.005742	0.006896
RS	92	7.341918	3.357631	1834.221620	0.005578	0.006717
RS	93	7.698827	3.357631	1733.674994	0.005272	0.006360
RS	94	8.072853	3.271478	1670.913860	0.005081	0.006147
RS	95	8.464817	3.271478	1558.375796	0.004739	0.005745
RS	96	8.875579	3.179620	1484.250938	0.004513	0.005486
RS	97	9.306041	3.179620	1363.108847	0.004145	0.005050
RS	98	9.757148	3.089146	1277.615215	0.003885	0.004745
RS	99	10.229890	3.089146	1152.974467	0.003506	0.004291
RS	100	10.725304	3.005303	1059.409081	0.003221	0.003951
RS	101	11.244477	3.005303	937.515253	0.002851	0.003504
RS	102	11.788550	2.963073	833.533558	0.002535	0.003120
RS	103	12.358716	2.963073	723.388881	0.002200	0.002713
RS	104	12.956227	2.928887	628.617138	0.001912	0.002361
RS	105	13.582394	2.928887	534.114933	0.001624	0.002009
RS	106	14.238591	2.901300	453.027302	0.001378	0.001706
RS	107	14.926260	2.901300	376.152154	0.001144	0.001418
RS	108	15.646908	2.884451	310.404771	0.000944	0.001171
RS	109	16.402118	2.884451	251.466729	0.000765	0.000950
RS	110	17.193548	2.878866	201.536201	0.000613	0.000762
RS	111	18.022933	2.878866	159.068319	0.000484	0.000602
RS	112	18.892096	2.883219	123.680527	0.000376	0.000468
RS	113	19.802943	2.883219	94.960776	0.000289	0.000360
RS	114	20.757473	2.895866	71.558257	0.000218	0.000271
RS	115	21.757782	2.895866	53.355897	0.000162	0.000202
RS	116	22.806066	2.915067	38.921466	0.000118	0.000148
RS	117	23.904624	2.915067	28.129454	0.000086	0.000107
RS	118	25.055868	2.939648	19.832346	0.000060	0.000075
RS	119	26.262324	2.939648	13.863480	0.000042	0.000053
RS	120	27.526642	2.968341	9.429998	0.000029	0.000036
RS	121	28.851596	2.968341	6.360489	0.000019	0.000024
RS	122	30.240093	3.000712	4.164321	0.000013	0.000016
RS	123	31.695181	3.000712	2.703146	0.000008	0.000010
RS	124	33.220055	3.038083	1.698391	0.000005	0.000006
RS	125	34.818060	3.038083	1.058299	0.000003	0.000004
RS	126	36.492704	3.159559	0.624581	0.000002	0.000002
RS	127	38.247664	3.159559	0.877379	0.000003	0.000003
PA	64*2 0.260829576 0.034631147 38.247663525 652.843445937 2.190797896 0.291640227 0.266727352 0.311810496 0.325575820 0.374627983 0.453183912 0.537516822 0.633761238 0.737849898 0.825141224 0.888082867 0.929788372 0.959765868 0.997036243 1.058705964 1.147532738 1.257413840 1.383984673 1.521124967 1.660700556 1.795836837 1.921495022 2.037356831 2.147242746 2.254342351 2.357309434 2.452521821 2.538728365 2.618088616 2.694494396 2.771352156 2.850560422 2.932861641 3.017973582 3.104883305 3.191968394 3.276911671 3.356220465 3.424825194 3.476616274 3.505709408 3.507937238 3.482081000 3.430240339 3.357631358 3.271477814 3.179619686 3.089145708 3.005302880 2.963072733 2.928887302 2.901300227 2.884450833 2.878865731 2.883219014 2.895865602 2.915066579 2.939647649 2.968341395 3.000712277 3.038082921 3.159558861
//
IT	9081
RD	11
LK	-2592926.037443
QD	-795.326129 -> -668.113493
RI	0.0184752568
TR	0.260610	0.033678
MT	38.661044
MM	C_pi: 1.664217, n_recomb: 320231.059167
RS	0	0.000000	1327.051490	1.127879	0.000004	0.000000
RS	1	0.004805	1327.051490	1.182164	0.000004	0.000001
RS	2	0.009840	2.646796	620.626369	0.001938	0.000485
RS	3	0.015118	2.646796	649.178373	0.002027	0.000954
RS	4	0.020649	0.292976	6080.400322	0.018988	0.011281
RS	5	0.026446	0.292976	6245.364291	0.019503	0.014663
RS	6	0.032522	0.264860	7080.732623	0.022111	0.017720
RS	7	0.038889	0.264860	7241.298917	0.022613	0.017588
RS	8	0.045562	0.314440	6243.417744	0.019497	0.014658
RS	9	0.052556	0.314440	6396.830022	0.019976	0.014953
RS	10	0.059886	0.324941	6337.805289	0.019791	0.015120
RS	11	0.067568	0.324941	6484.317607	0.020249	0.016035
RS	12	0.075620	0.371595	5804.003078	0.018124	0.014586
RS	13	0.084058	0.371595	5943.932775	0.018561	0.014947
RS	14	0.092901	0.450563	5025.712521	0.015694	0.012552
RS	15	0.102170	0.450563	5158.225318	0.016108	0.012849
RS	16	0.111883	0.535422	4458.625099	0.013923	0.011177
RS	17	0.122064	0.535422	4583.557446	0.014313	0.011570
RS	18	0.132734	0.633355	3986.116628	0.012448	0.010147
RS	19	0.143916	0.633355	4103.582486	0.012814	0.010429
RS	20	0.155636	0.741482	3610.458080	0.011275	0.009157
RS	21	0.167918	0.741482	3721.076609	0.011620	0.009385
RS	22	0.180791	0.832016	3418.400120	0.010675	0.008676
RS	23	0.194283	0.832016	3524.469243	0.011006	0.009046
RS	24	0.208422	0.895727	3374.841183	0.010539	0.008809
RS	25	0.223241	0.895727	3478.466424	0.010862	0.009267
RS	26	0.238772	0.935639	3430.908158	0.010714	0.009345
RS	27	0.255049	0.935639	3533.256430	0.011033	0.009898
RS	28	0.272109	0.961674	3538.079594	0.011049	0.010174
RS	29	0.289988	0.961674	3639.270472	0.011365	0.010800
RS	30	0.308726	0.994822	3616.596196	0.011294	0.011020
RS	31	0.328364	0.994822	3715.770105	0.011603	0.011634
RS	32	0.348946	1.054390	3600.744291	0.011244	0.011501
RS	33	0.370517	1.054390	3696.888053	0.011544	0.011998
RS	34	0.393124	1.143545	3499.273702	0.010927	0.011497
RS	35	0.416818	1.143545	3591.876861	0.011217	0.011909
RS	36	0.441650	1.255385	3358.502751	0.010488	0.011239
RS	37	0.467675	1.255385	3447.476754	0.010766	0.011603
RS	38	0.494950	1.385210	3207.350894	0.010016	0.010865
RS	39	0.523536	1.385210	3292.780614	0.010283	0.011183
RS	40	0.553496	1.526417	3067.922110	0.009580	0.010467
RS	41	0.584895	1.526417	3150.001273	0.009837	0.010768
RS	42	0.617802	1.670089	2955.989138	0.009231	0.010145
RS	43	0.652291	1.670089	3034.981674	0.009477	0.010433
RS	44	0.688437	1.808730	2876.883908	0.008984	0.009918
RS	45	0.726319	1.808730	2953.043733	0.009222	0.010195
RS	46	0.766022	1.936668	2830.288015	0.008838	0.009792
RS	47	0.807633	1.936668	2903.786359	0.009068	0.010064
RS	48	0.851242	2.053480	2808.726161	0.008771	0.009753
RS	49	0.896947	2.053480	2879.585597	0.008992	0.010019
RS	50	0.944849	2.163535	2800.828470	0.008746	0.009761
RS	51	0.995051	2.163535	2868.922174	0.008959	0.010015
RS	52	1.047666	2.270503	2798.814905	0.008740	0.009780
RS	53	1.102809	2.270503	2863.918884	0.008943	0.010018
RS	54	1.160601	2.372651	2802.748651	0.008752	0.009808
RS	55	1.221170	2.372651	2864.558622	0.008945	0.010038
RS	56	1.284649	2.465601	2815.439949	0.008792	0.009872
RS	57	1.351178	2.465601	2873.528918	0.008973	0.010101
RS	58	1.420904	2.547793	2835.936738	0.008856	0.009982
RS	59	1.493980	2.547793	2889.728456	0.009024	0.010208
RS	60	1.570567	2.621764	2858.856453	0.008927	0.010119
RS	61	1.650834	2.621764	2907.663483	0.009080	0.010336
RS	62	1.734958	2.692089	2877.153463	0.008985	0.010249
RS	63	1.823124	2.692089	2920.260704	0.009119	0.010449
RS	64	1.915525	2.762797	2885.025299	0.009009	0.010345
RS	65	2.012367	2.762797	2921.766719	0.009124	0.010520
RS	66	2.113861	2.836250	2879.020543	0.008990	0.010388
RS	67	2.220232	2.836250	2908.819975	0.009084	0.010536
RS	68	2.331714	2.913557	2857.459371	0.008923	0.010371
RS	69	2.448553	2.913557	2879.849013	0.008993	0.010488
RS	70	2.571005	2.994865	2819.976677	0.008806	0.010292
RS	71	2.699341	2.994865	2834.597213	0.008852	0.010376
RS	72	2.833843	3.079603	2767.104174	0.008641	0.010152
RS	73	2.974807	3.079603	2773.693140	0.008662	0.010201
RS	74	3.122545	3.166681	2699.899993	0.008431	0.009953
RS	75	3.277381	3.166681	2698.275566	0.008426	0.009964
RS	76	3.439656	3.254233	2619.975099	0.008182	0.009698
RS	77	3.609729	3.254233	2610.002204	0.008150	0.009670
RS	78	3.787973	3.338964	2529.722146	0.007900	0.009394
RS	79	3.974781	3.338964	2511.241102	0.007842	0.009327
RS	80	4.170565	3.415533	2432.300630	0.007595	0.009053
RS	81	4.375756	3.415533	2405.015002	0.007510	0.008947
RS	82	4.590806	3.477077	2330.741267	0.007278	0.008689
RS	83	4.816189	3.477077	2294.118847	0.007164	0.008545
RS	84	5.052400	3.516592	2226.827115	0.006954	0.008312
RS	85	5.299962	3.516592	2180.064976	0.006808	0.008132
RS	86	5.559417	3.528742	2120.228377	0.006621	0.007926
RS	87	5.831340	3.528742	2062.324373	0.006440	0.007708
RS	88	6.116327	3.511300	2008.297990	0.006271	0.007524
RS	89	6.415008	3.511300	1938.249287	0.006053	0.007263
RS	90	6.728039	3.465718	1886.572463	0.005891	0.007088
RS	91	7.056111	3.465718	1803.706594	0.005633	0.006783
RS	92	7.399946	3.397054	1749.736320	0.005464	0.006597
RS	93	7.760301	3.397054	1654.177673	0.005166	0.006246
RS	94	8.137971	3.312758	1593.340002	0.004976	0.006032
RS	95	8.533787	3.312758	1486.507324	0.004642	0.005638
RS	96	8.948621	3.221156	1415.687443	0.004421	0.005383
RS	97	9.383387	3.221156	1300.659553	0.004062	0.004955
RS	98	9.839042	3.129940	1219.423349	0.003808	0.004656
RS	99	10.316591	3.129940	1100.946375	0.003438	0.004212
RS	100	10.817084	3.044872	1012.098324	0.003161	0.003880
RS	101	11.341626	3.044872	896.059668	0.002798	0.003441
RS	102	11.891370	3.001665	797.150011	0.002489	0.003066
RS	103	12.467528	3.001665	692.123437	0.002161	0.002667
RS	104	13.071369	2.966573	601.804877	0.001879	0.002322
RS	105	13.704224	2.966573	511.551002	0.001597	0.001976
RS	106	14.367486	2.938233	434.126578	0.001356	0.001679
RS	107	15.062616	2.938233	360.601703	0.001126	0.001396
RS	108	15.791145	2.921230	297.684401	0.000930	0.001153
RS	109	16.554679	2.921230	241.257563	0.000753	0.000936
RS	110	17.354899	2.915548	193.431646	0.000604	0.000751
RS	111	18.193567	2.915548	152.730377	0.000477	0.000593
RS	112	19.072532	2.920055	118.794015	0.000371	0.000462
RS	113	19.993729	2.920055	91.243549	0.000285	0.000355
RS	114	20.959187	2.933085	68.778128	0.000215	0.000268
RS	115	21.971033	2.933085	51.302584	0.000160	0.000200
RS	116	23.031497	2.952843	37.434235	0.000117	0.000146
RS	117	24.142913	2.952843	27.065283	0.000085	0.000105
RS	118	25.307730	2.978167	19.087109	0.000060	0.000074
RS	119	26.528514	2.978167	13.348161	0.000042	0.000052
RS	120	27.807954	3.007669	9.082116	0.000028	0.000035
RS	121	29.148868	3.007669	6.128605	0.000019	0.000024
RS	122	30.554210	3.040902	4.013793	0.000013	0.000016
RS	123	32.027076	3.040902	2.606687	0.000008	0.000010
RS	124	33.570709	3.078769	1.638542	0.000005	0.000006
RS	125	35.188511	3.078769	1.021450	0.000003	0.000004
RS	126	36.884044	3.197082	0.603753	0.000002	0.000002
RS	127	38.661044	3.197082	0.847051	0.000003	0.000003
PA	64*2 0.260610461 0.033677745 38.661043929 1327.051489626 2.646795566 0.292975528 0.264860269 0.314440398 0.324941172 0.371594734 0.450563113 0.535422273 0.633355080 0.741481531 0.832015722 0.895726516 0.935638919 0.961674277 0.994822194 1.054389665 1.143544845 1.255384856 1.385209513 1.526416967 1.670089130 1.808730045 1.936667960 2.053479636 2.163534806 2.270503212 2.372650506 2.465600989 2.547793038 2.621763911 2.692089185 2.762796871 2.836250205 2.913556783 2.994864804 3.079603362 3.166681070 3.254232773 3.338963668 3.415532947 3.477077137 3.516591866 3.528742465 3.511300466 3.465717936 3.397053849 3.312757533 3.221156427 3.129939509 3.044871983 3.001664771 2.966572520 2.938232748 2.921230074 2.915548360 2.920055414 2.933084513 2.952842589 2.978166928 3.007669068 3.040902023 3.078768841 3.197081930
//
IT	8706
RD	12
LK	-2592679.635515
QD	-769.478103 -> -657.035542
RI	0.0187770141
TR	0.260510	0.032812
MT	39.020601
MM	C_pi: 1.663907, n_recomb: 312161.516212
RS	0	0.000000	2691.961387	0.543240	0.000002	0.000000
RS	1	0.004812	2691.961387	0.569428	0.000002	0.000000
RS	2	0.009856	3.185441	503.995854	0.001615	0.000401
RS	3	0.015143	3.185441	527.399913	0.001690	0.000786
RS	4	0.020684	0.293898	5927.941853	0.018990	0.011172
RS	5	0.026492	0.293898	6089.349581	0.019507	0.014545
RS	6	0.032579	0.262871	6977.777112	0.022353	0.017829
RS	7	0.038960	0.262871	7134.815299	0.022856	0.017715
RS	8	0.045647	0.317253	6051.403877	0.019385	0.014521
RS	9	0.052656	0.317253	6201.474529	0.019866	0.014793
RS	10	0.060002	0.324527	6207.777022	0.019886	0.015107
RS	11	0.067702	0.324527	6351.167473	0.020346	0.016027
RS	12	0.075773	0.368709	5721.490424	0.018329	0.014680
RS	13	0.084232	0.368709	5858.427938	0.018767	0.015048
RS	14	0.093098	0.447944	4942.985101	0.015835	0.012607
RS	15	0.102390	0.447944	5072.757923	0.016250	0.012909
RS	16	0.112130	0.533078	4378.032348	0.014025	0.011214
RS	17	0.122339	0.533078	4500.384770	0.014417	0.011615
RS	18	0.133038	0.632398	3902.374189	0.012501	0.010161
RS	19	0.144253	0.632398	4017.323408	0.012869	0.010450
RS	20	0.156008	0.744375	3515.624200	0.011262	0.009127
RS	21	0.168328	0.744375	3623.633605	0.011608	0.009354
RS	22	0.181241	0.838111	3317.926500	0.010629	0.008619
RS	23	0.194775	0.838111	3421.340097	0.010960	0.008988
RS	24	0.208961	0.902636	3275.281772	0.010492	0.008752
RS	25	0.223829	0.902636	3376.322636	0.010816	0.009208
RS	26	0.239413	0.940875	3337.579815	0.010692	0.009308
RS	27	0.255747	0.940875	3437.499105	0.011012	0.009859
RS	28	0.272867	0.963059	3456.700288	0.011073	0.010179
RS	29	0.290811	0.963059	3555.647842	0.011390	0.010807
RS	30	0.309618	0.992124	3548.134281	0.011366	0.011077
RS	31	0.329331	0.992124	3645.187160	0.011677	0.011698
RS	32	0.349992	1.049595	3538.539040	0.011336	0.011587
RS	33	0.371647	1.049595	3632.606826	0.011637	0.012089
RS	34	0.394345	1.139021	3436.005687	0.011007	0.011578
RS	35	0.418134	1.139021	3526.554876	0.011297	0.011995
RS	36	0.443069	1.252650	3291.250584	0.010543	0.011301
RS	37	0.469204	1.252650	3378.194565	0.010822	0.011671
RS	38	0.496596	1.385468	3135.303473	0.010044	0.010905
RS	39	0.525307	1.385468	3218.728721	0.010311	0.011228
RS	40	0.555399	1.530464	2991.547154	0.009583	0.010485
RS	41	0.586939	1.530464	3071.649731	0.009840	0.010791
RS	42	0.619997	1.677957	2876.670842	0.009215	0.010150
RS	43	0.654647	1.677957	2953.723739	0.009462	0.010443
RS	44	0.690963	1.819942	2795.926853	0.008957	0.009915
RS	45	0.729027	1.819942	2870.197352	0.009195	0.010194
RS	46	0.768923	1.950121	2749.103042	0.008807	0.009787
RS	47	0.810739	1.950121	2820.778423	0.009036	0.010060
RS	48	0.854568	2.067991	2728.385623	0.008740	0.009750
RS	49	0.900505	2.067991	2797.500231	0.008962	0.010016
RS	50	0.948654	2.178514	2721.640763	0.008719	0.009761
RS	51	0.999119	2.178514	2788.072691	0.008932	0.010014
RS	52	1.052013	2.285842	2720.641879	0.008715	0.009781
RS	53	1.107452	2.285842	2784.169851	0.008919	0.010017
RS	54	1.165560	2.387820	2725.904098	0.008732	0.009811
RS	55	1.226463	2.387820	2786.225411	0.008926	0.010038
RS	56	1.290298	2.479199	2741.006546	0.008781	0.009882
RS	57	1.357205	2.479199	2797.686516	0.008962	0.010108
RS	58	1.427331	2.558022	2765.269521	0.008858	0.010004
RS	59	1.500832	2.558022	2817.706518	0.009026	0.010228
RS	60	1.577871	2.627150	2792.947068	0.008947	0.010158
RS	61	1.658617	2.627150	2840.410847	0.009099	0.010373
RS	62	1.743248	2.691807	2816.338386	0.009022	0.010307
RS	63	1.831952	2.691807	2858.062439	0.009156	0.010505
RS	64	1.924926	2.756563	2829.061047	0.009063	0.010421
RS	65	2.022373	2.756563	2864.329593	0.009176	0.010595
RS	66	2.124510	2.824192	2827.180925	0.009057	0.010479
RS	67	2.231562	2.824192	2855.379631	0.009147	0.010625
RS	68	2.343766	2.896141	2808.637264	0.008997	0.010473
RS	69	2.461370	2.896141	2829.280407	0.009064	0.010588
RS	70	2.584633	2.972930	2772.738749	0.008882	0.010399
RS	71	2.713828	2.972930	2785.478329	0.008923	0.010481
RS	72	2.849241	3.054460	2719.737865	0.008713	0.010257
RS	73	2.991170	3.054460	2724.361425	0.008727	0.010303
RS	74	3.139929	3.140232	2650.491458	0.008491	0.010048
RS	75	3.295847	3.140232	2646.914622	0.008479	0.010056
RS	76	3.459269	3.228952	2566.628853	0.008222	0.009774
RS	77	3.630555	3.228952	2554.861734	0.008184	0.009743
RS	78	3.810084	3.317667	2470.894544	0.007915	0.009444
RS	79	3.998252	3.317667	2450.957554	0.007852	0.009371
RS	80	4.195476	3.400914	2367.156616	0.007583	0.009070
RS	81	4.402192	3.400914	2338.942975	0.007493	0.008959
RS	82	4.618855	3.471181	2259.350413	0.007238	0.008672
RS	83	4.845945	3.471181	2222.501723	0.007120	0.008524
RS	84	5.083963	3.520449	2150.128360	0.006888	0.008263
RS	85	5.333436	3.520449	2103.984245	0.006740	0.008080
RS	86	5.594914	3.542214	2039.877992	0.006535	0.007851
RS	87	5.868976	3.542214	1983.537590	0.006354	0.007631
RS	88	6.156227	3.533191	1926.470988	0.006171	0.007428
RS	89	6.457301	3.533191	1858.980978	0.005955	0.007169
RS	90	6.772864	3.494123	1805.741898	0.005785	0.006980
RS	91	7.103614	3.494123	1726.414486	0.005531	0.006678
RS	92	7.450280	3.429788	1672.464208	0.005358	0.006486
RS	93	7.813629	3.429788	1581.326278	0.005066	0.006140
RS	94	8.194464	3.347794	1522.022764	0.004876	0.005924
RS	95	8.593626	3.347794	1420.305466	0.004550	0.005537
RS	96	9.011998	3.256895	1352.313715	0.004332	0.005284
RS	97	9.450503	3.256895	1242.823698	0.003981	0.004866
RS	98	9.910111	3.165335	1165.345195	0.003733	0.004572
RS	99	10.391837	3.165335	1052.502334	0.003372	0.004137
RS	100	10.896746	3.079369	967.903849	0.003101	0.003811
RS	101	11.425953	3.079369	857.261052	0.002746	0.003381
RS	102	11.980627	3.035412	762.991327	0.002444	0.003014
RS	103	12.561994	3.035412	662.717310	0.002123	0.002622
RS	104	13.171339	2.999583	576.517132	0.001847	0.002283
RS	105	13.810008	2.999583	490.234620	0.001570	0.001944
RS	106	14.479413	2.970613	416.228421	0.001333	0.001652
RS	107	15.181032	2.970613	345.853573	0.001108	0.001374
RS	108	15.916415	2.953494	285.601230	0.000915	0.001136
RS	109	16.687188	2.953494	231.545094	0.000742	0.000922
RS	110	17.495054	2.947732	185.709251	0.000595	0.000740
RS	111	18.341797	2.947732	146.682450	0.000470	0.000585
RS	112	19.229289	2.952395	114.124314	0.000366	0.000455
RS	113	20.159491	2.952395	87.686313	0.000281	0.000350
RS	114	21.134457	2.965768	66.114678	0.000212	0.000264
RS	115	22.156343	2.965768	49.332741	0.000158	0.000197
RS	116	23.227406	2.986030	36.006015	0.000115	0.000144
RS	117	24.350013	2.986030	26.041932	0.000083	0.000104
RS	118	25.526644	3.012005	18.369926	0.000059	0.000073
RS	119	26.759899	3.012005	12.851505	0.000041	0.000051
RS	120	28.052503	3.042237	8.746504	0.000028	0.000035
RS	121	29.407313	3.042237	5.904559	0.000019	0.000024
RS	122	30.827321	3.076219	3.868232	0.000012	0.000015
RS	123	32.315666	3.076219	2.513256	0.000008	0.000010
RS	124	33.875635	3.114530	1.580477	0.000005	0.000006
RS	125	35.510677	3.114530	0.985650	0.000003	0.000004
RS	126	37.224403	3.229559	0.583441	0.000002	0.000002
RS	127	39.020601	3.229559	0.817562	0.000003	0.000003
PA	64*2 0.260510300 0.032812047 39.020600604 2691.961387475 3.185440636 0.293898118 0.262870867 0.317253214 0.324527162 0.368708661 0.447943720 0.533077513 0.632398322 0.744375114 0.838111174 0.902635540 0.940874905 0.963059134 0.992123987 1.049595229 1.139021163 1.252650386 1.385468437 1.530463826 1.677957172 1.819942151 1.950121147 2.067991016 2.178514419 2.285842343 2.387819887 2.479199022 2.558022348 2.627149576 2.691806774 2.756562914 2.824191944 2.896140617 2.972929759 3.054460231 3.140232064 3.228951840 3.317667178 3.400914157 3.471181291 3.520448602 3.542213645 3.533190506 3.494122534 3.429787606 3.347794079 3.256895309 3.165334962 3.079369319 3.035412087 2.999582972 2.970612613 2.953493606 2.947732458 2.952395085 2.965768482 2.986029740 3.012005086 3.042236828 3.076218591 3.114529592 3.229559420
//
IT	8689
RD	13
LK	-2592461.745002
QD	-748.285458 -> -649.336650
RI	0.0191079577
TR	0.260536	0.032028
MT	39.324184
MM	C_pi: 1.662407, n_recomb: 304628.281873
RS	0	0.000000	5419.366290	0.263854	0.000001	0.000000
RS	1	0.004819	5419.366290	0.276591	0.000001	0.000000
RS	2	0.009870	3.821856	410.852244	0.001349	0.000331
RS	3	0.015164	3.821856	430.077104	0.001412	0.000649
RS	4	0.020714	0.294508	5789.011704	0.019004	0.011073
RS	5	0.026531	0.294508	5947.042711	0.019522	0.014440
RS	6	0.032628	0.260774	6883.388269	0.022596	0.017937
RS	7	0.039019	0.260774	7037.003915	0.023100	0.017844
RS	8	0.045718	0.320215	5866.157957	0.019257	0.014376
RS	9	0.052740	0.320215	6012.994481	0.019739	0.014630
RS	10	0.060100	0.324289	6080.440496	0.019960	0.015088
RS	11	0.067815	0.324289	6220.842485	0.020421	0.016011
RS	12	0.075901	0.365951	5641.697556	0.018520	0.014769
RS	13	0.084378	0.365951	5775.751012	0.018960	0.015142
RS	14	0.093262	0.445349	4864.267352	0.015968	0.012660
RS	15	0.102575	0.445349	4991.406987	0.016385	0.012965
RS	16	0.112337	0.530548	4302.866779	0.014125	0.011251
RS	17	0.122569	0.530548	4422.754677	0.014519	0.011660
RS	18	0.133294	0.630976	3825.247548	0.012557	0.010178
RS	19	0.144536	0.630976	3937.811665	0.012927	0.010473
RS	20	0.156319	0.746623	3427.998746	0.011253	0.009100
RS	21	0.168671	0.746623	3533.542018	0.011600	0.009327
RS	22	0.181618	0.843522	3224.677034	0.010586	0.008565
RS	23	0.195188	0.843522	3325.575955	0.010917	0.008934
RS	24	0.209412	0.908907	3182.435912	0.010447	0.008698
RS	25	0.224322	0.908907	3281.021860	0.010771	0.009152
RS	26	0.239951	0.945582	3250.004197	0.010669	0.009272
RS	27	0.256332	0.945582	3347.608262	0.010989	0.009822
RS	28	0.273503	0.964018	3379.967773	0.011095	0.010184
RS	29	0.291501	0.964018	3476.771681	0.011413	0.010813
RS	30	0.310367	0.989050	3483.574557	0.011435	0.011131
RS	31	0.330142	0.989050	3578.595948	0.011747	0.011757
RS	32	0.350869	1.044434	3479.907220	0.011423	0.011669
RS	33	0.372595	1.044434	3571.983408	0.011726	0.012176
RS	34	0.395369	1.134065	3376.345951	0.011083	0.011655
RS	35	0.419239	1.134065	3464.926527	0.011374	0.012075
RS	36	0.444260	1.249296	3227.989756	0.010596	0.011360
RS	37	0.470487	1.249296	3312.992796	0.010876	0.011735
RS	38	0.497978	1.384816	3067.817699	0.010071	0.010942
RS	39	0.526793	1.384816	3149.331417	0.010338	0.011269
RS	40	0.556997	1.533231	2920.345244	0.009587	0.010503
RS	41	0.588656	1.533231	2998.566695	0.009843	0.010814
RS	42	0.621840	1.684188	2802.969411	0.009201	0.010156
RS	43	0.656624	1.684188	2878.177955	0.009448	0.010453
RS	44	0.693084	1.829242	2720.789696	0.008932	0.009914
RS	45	0.731301	1.829242	2793.263029	0.009169	0.010196
RS	46	0.771360	1.961490	2673.705928	0.008777	0.009783
RS	47	0.813349	1.961490	2743.645052	0.009007	0.010058
RS	48	0.857361	2.080388	2653.566867	0.008711	0.009748
RS	49	0.903494	2.080388	2721.016708	0.008932	0.010015
RS	50	0.951850	2.191545	2647.487028	0.008691	0.009762
RS	51	1.002536	2.191545	2712.331014	0.008904	0.010014
RS	52	1.055665	2.299598	2646.851131	0.008689	0.009782
RS	53	1.111354	2.299598	2708.872972	0.008892	0.010016
RS	54	1.169726	2.401973	2652.627657	0.008708	0.009811
RS	55	1.230912	2.401973	2711.530576	0.008901	0.010036
RS	56	1.295045	2.492423	2669.272770	0.008762	0.009885
RS	57	1.362269	2.492423	2724.620706	0.008944	0.010109
RS	58	1.432733	2.568520	2696.446719	0.008852	0.010018
RS	59	1.506592	2.568520	2747.620227	0.009020	0.010240
RS	60	1.584010	2.633388	2728.133878	0.008956	0.010187
RS	61	1.665158	2.633388	2774.366972	0.009107	0.010400
RS	62	1.750217	2.692870	2756.063902	0.009047	0.010354
RS	63	1.839375	2.692870	2796.543354	0.009180	0.010549
RS	64	1.932829	2.752025	2773.351326	0.009104	0.010484
RS	65	2.030787	2.752025	2807.312195	0.009216	0.010656
RS	66	2.133464	2.813957	2775.658487	0.009112	0.010557
RS	67	2.241090	2.813957	2802.442890	0.009200	0.010701
RS	68	2.353902	2.880392	2760.560883	0.009062	0.010563
RS	69	2.472150	2.880392	2779.653866	0.009125	0.010676
RS	70	2.596096	2.952187	2727.006295	0.008952	0.010496
RS	71	2.726015	2.952187	2738.055264	0.008988	0.010576
RS	72	2.862194	3.029726	2674.874274	0.008781	0.010356
RS	73	3.004935	3.029726	2677.699430	0.008790	0.010400
RS	74	3.154555	3.113135	2604.710184	0.008550	0.010140
RS	75	3.311385	3.113135	2599.308544	0.008533	0.010146
RS	76	3.475772	3.201779	2518.035286	0.008266	0.009852
RS	77	3.648080	3.201779	2504.550149	0.008222	0.009816
RS	78	3.828692	3.293178	2417.834668	0.007937	0.009497
RS	79	4.018007	3.293178	2396.459073	0.007867	0.009420
RS	80	4.216444	3.381872	2308.623527	0.007578	0.009093
RS	81	4.424444	3.381872	2279.434495	0.007483	0.008977
RS	82	4.642466	3.459834	2195.202421	0.007206	0.008663
RS	83	4.870995	3.459834	2158.009475	0.007084	0.008511
RS	84	5.110536	3.518098	2081.084178	0.006832	0.008223
RS	85	5.361620	3.518098	2035.362130	0.006681	0.008037
RS	86	5.624803	3.549054	1967.341132	0.006458	0.007784
RS	87	5.900669	3.549054	1912.285928	0.006277	0.007563
RS	88	6.189827	3.548330	1852.356529	0.006081	0.007342
RS	89	6.492920	3.548330	1787.064340	0.005866	0.007083
RS	90	6.810618	3.515882	1732.269636	0.005687	0.006881
RS	91	7.143625	3.515882	1656.044244	0.005436	0.006582
RS	92	7.492679	3.456148	1601.951084	0.005259	0.006382
RS	93	7.858553	3.456148	1514.739759	0.004972	0.006041
RS	94	8.242058	3.376790	1456.679302	0.004782	0.005823
RS	95	8.644043	3.376790	1359.550253	0.004463	0.005443
RS	96	9.065398	3.286946	1294.001104	0.004248	0.005192
RS	97	9.507058	3.286946	1189.520236	0.003905	0.004781
RS	98	9.970001	3.195371	1115.372677	0.003661	0.004491
RS	99	10.455251	3.195371	1007.664397	0.003308	0.004064
RS	100	10.963885	3.108795	926.892670	0.003043	0.003745
RS	101	11.497028	3.108795	821.201200	0.002696	0.003323
RS	102	12.055863	3.064273	731.166917	0.002400	0.002963
RS	103	12.641627	3.064273	635.280743	0.002085	0.002578
RS	104	13.255617	3.027835	552.874578	0.001815	0.002246
RS	105	13.899194	3.027835	470.277797	0.001544	0.001913
RS	106	14.573783	2.998336	399.440644	0.001311	0.001626
RS	107	15.280880	2.998336	332.003117	0.001090	0.001353
RS	108	16.022050	2.981080	274.243598	0.000900	0.001118
RS	109	16.798935	2.981080	222.403699	0.000730	0.000908
RS	110	17.613256	2.975288	178.429339	0.000586	0.000729
RS	111	18.466818	2.975288	140.974296	0.000463	0.000576
RS	112	19.361511	2.980078	109.712707	0.000360	0.000449
RS	113	20.299318	2.980078	84.321775	0.000277	0.000345
RS	114	21.282315	2.993735	63.593561	0.000209	0.000260
RS	115	22.312680	2.993735	47.465959	0.000156	0.000194
RS	116	23.392697	3.014430	34.651488	0.000114	0.000142
RS	117	24.524757	3.014430	25.070219	0.000082	0.000103
RS	118	25.711368	3.040928	17.688654	0.000058	0.000073
RS	119	26.955160	3.040928	12.379060	0.000041	0.000051
RS	120	28.258887	3.071807	8.426945	0.000028	0.000035
RS	121	29.625437	3.071807	5.690927	0.000019	0.000023
RS	122	31.057839	3.106506	3.729249	0.000012	0.000015
RS	123	32.559265	3.106506	2.423942	0.000008	0.000010
RS	124	34.133041	3.145091	1.524952	0.000005	0.000006
RS	125	35.782654	3.145091	0.951369	0.000003	0.000004
RS	126	37.511758	3.256457	0.563962	0.000002	0.000002
RS	127	39.324184	3.256457	0.789244	0.000003	0.000003
PA	64*2 0.260536340 0.032027995 39.324183806 5419.366289693 3.821855646 0.294508259 0.260774069 0.320215239 0.324289432 0.365950843 0.445348953 0.530547802 0.630976207 0.746622631 0.843522384 0.908907477 0.945582079 0.964017991 0.989049903 1.044434218 1.134064581 1.249295892 1.384815721 1.533231159 1.684188447 1.829241668 1.961489985 2.080388202 2.191545084 2.299597822 2.401972701 2.492422823 2.568519603 2.633388135 2.692869556 2.752025496 2.813957179 2.880391836 2.952187209 3.029726285 3.113135488 3.201779492 3.293177623 3.381872162 3.459834148 3.518098449 3.549054335 3.548329729 3.515882158 3.456147792 3.376789829 3.286946416 3.195370637 3.108795208 3.064273189 3.027834864 2.998336321 2.981079729 2.975287612 2.980077590 2.993735476 3.014429851 3.040928006 3.071807091 3.106506219 3.145091205 3.256456797
//
IT	9201
RD	14
LK	-2592268.954700
QD	-730.952578 -> -642.885673
RI	0.0194679368
TR	0.260589	0.031304
MT	39.602377
MM	C_pi: 1.660426, n_recomb: 297571.826153
RS	0	0.000000	10754.819891	0.130113	0.000000	0.000000
RS	1	0.004825	10754.819891	0.136401	0.000000	0.000000
RS	2	0.009882	4.573043	336.095318	0.001129	0.000275
RS	3	0.015183	4.573043	351.922375	0.001183	0.000538
RS	4	0.020740	0.294883	5661.831804	0.019027	0.010986
RS	5	0.026566	0.294883	5816.680117	0.019547	0.014347
RS	6	0.032672	0.258596	6797.382525	0.022843	0.018047
RS	7	0.039073	0.258596	6947.704224	0.023348	0.017976
RS	8	0.045782	0.323294	5688.697068	0.019117	0.014227
RS	9	0.052816	0.323294	5832.429974	0.019600	0.014466
RS	10	0.060188	0.324209	5956.738145	0.020018	0.015063
RS	11	0.067917	0.324209	6094.303165	0.020480	0.015988
RS	12	0.076018	0.363326	5565.054342	0.018702	0.014855
RS	13	0.084510	0.363326	5696.351474	0.019143	0.015230
RS	14	0.093412	0.442827	4789.455699	0.016095	0.012710
RS	15	0.102743	0.442827	4914.084625	0.016514	0.013018
RS	16	0.112525	0.527923	4232.733627	0.014224	0.011289
RS	17	0.122778	0.527923	4350.283191	0.014619	0.011704
RS	18	0.133527	0.629230	3754.098043	0.012616	0.010197
RS	19	0.144793	0.629230	3864.414573	0.012986	0.010498
RS	20	0.156603	0.748410	3346.798864	0.011247	0.009075
RS	21	0.168983	0.748410	3450.022017	0.011594	0.009302
RS	22	0.181961	0.848442	3137.942099	0.010545	0.008514
RS	23	0.195564	0.848442	3236.470927	0.010876	0.008883
RS	24	0.209824	0.914752	3095.665235	0.010403	0.008646
RS	25	0.224772	0.914752	3191.930312	0.010727	0.009099
RS	26	0.240440	0.949994	3167.625665	0.010645	0.009236
RS	27	0.256865	0.949994	3263.033745	0.010966	0.009785
RS	28	0.274083	0.964816	3307.375863	0.011115	0.010186
RS	29	0.292130	0.964816	3402.142038	0.011433	0.010816
RS	30	0.311049	0.985898	3422.423758	0.011501	0.011182
RS	31	0.330880	0.985898	3515.510191	0.011814	0.011813
RS	32	0.351669	1.039239	3424.363748	0.011508	0.011748
RS	33	0.373460	1.039239	3514.539981	0.011811	0.012258
RS	34	0.396302	1.129058	3319.785654	0.011156	0.011727
RS	35	0.420247	1.129058	3406.489632	0.011448	0.012151
RS	36	0.445346	1.245745	3168.227029	0.010647	0.011414
RS	37	0.471657	1.245745	3251.383960	0.010926	0.011794
RS	38	0.499237	1.383727	3004.382576	0.010096	0.010976
RS	39	0.528148	1.383727	3084.082429	0.010364	0.011308
RS	40	0.558453	1.535243	2853.787597	0.009590	0.010519
RS	41	0.590221	1.535243	2930.227420	0.009847	0.010836
RS	42	0.623521	1.689307	2734.416804	0.009189	0.010161
RS	43	0.658428	1.689307	2807.880411	0.009436	0.010463
RS	44	0.695019	1.837141	2651.076135	0.008909	0.009913
RS	45	0.733375	1.837141	2721.848849	0.009147	0.010198
RS	46	0.773582	1.971292	2603.752480	0.008750	0.009781
RS	47	0.815729	1.971292	2672.046411	0.008980	0.010058
RS	48	0.859909	2.091148	2584.050383	0.008684	0.009748
RS	49	0.906220	2.091148	2649.919641	0.008905	0.010016
RS	50	0.954766	2.203063	2578.276576	0.008664	0.009763
RS	51	1.005654	2.203063	2641.609579	0.008877	0.010016
RS	52	1.058997	2.312208	2577.436053	0.008662	0.009782
RS	53	1.114914	2.312208	2638.022969	0.008865	0.010015
RS	54	1.173528	2.415506	2583.051011	0.008680	0.009809
RS	55	1.234971	2.415506	2640.604255	0.008874	0.010031
RS	56	1.299377	2.505665	2600.460929	0.008739	0.009885
RS	57	1.366891	2.505665	2654.548410	0.008921	0.010106
RS	58	1.437663	2.579709	2629.726008	0.008837	0.010025
RS	59	1.511848	2.579709	2679.717640	0.009005	0.010245
RS	60	1.589613	2.640993	2664.626215	0.008955	0.010207
RS	61	1.671130	2.640993	2709.728179	0.009106	0.010418
RS	62	1.756580	2.695908	2696.437156	0.009061	0.010389
RS	63	1.846152	2.695908	2735.795739	0.009194	0.010583
RS	64	1.940045	2.749978	2717.836329	0.009133	0.010535
RS	65	2.038469	2.749978	2750.640671	0.009244	0.010705
RS	66	2.141641	2.806534	2724.190689	0.009155	0.010623
RS	67	2.249791	2.806534	2749.736605	0.009241	0.010765
RS	68	2.363158	2.867537	2712.735012	0.009116	0.010642
RS	69	2.481995	2.867537	2730.469762	0.009176	0.010753
RS	70	2.606566	2.934143	2682.043902	0.009013	0.010585
RS	71	2.737146	2.934143	2691.596464	0.009045	0.010662
RS	72	2.874026	3.007204	2631.564411	0.008843	0.010448
RS	73	3.017510	3.007204	2632.770882	0.008848	0.010489
RS	74	3.167917	3.087475	2561.446653	0.008608	0.010229
RS	75	3.325580	3.087475	2554.368341	0.008584	0.010231
RS	76	3.490850	3.175086	2472.949517	0.008310	0.009929
RS	77	3.664094	3.175086	2457.851347	0.008260	0.009888
RS	78	3.845695	3.268109	2369.209665	0.007962	0.009553
RS	79	4.036058	3.268109	2346.449607	0.007885	0.009471
RS	80	4.235606	3.361203	2255.323010	0.007579	0.009121
RS	81	4.444780	3.361203	2225.156400	0.007478	0.009001
RS	82	4.664047	3.445927	2136.921348	0.007181	0.008660
RS	83	4.893892	3.445927	2099.319682	0.007055	0.008504
RS	84	5.134826	3.512486	2018.338105	0.006783	0.008191
RS	85	5.387384	3.512486	1972.906181	0.006630	0.008002
RS	86	5.652127	3.552189	1901.326065	0.006389	0.007726
RS	87	5.929643	3.552189	1847.351310	0.006208	0.007503
RS	88	6.220548	3.559570	1784.765359	0.005998	0.007264
RS	89	6.525488	3.559570	1721.391651	0.005785	0.007006
RS	90	6.845140	3.533774	1665.086313	0.005596	0.006791
RS	91	7.180213	3.533774	1591.614751	0.005349	0.006494
RS	92	7.531453	3.478815	1537.277079	0.005166	0.006286
RS	93	7.899638	3.478815	1453.588480	0.004885	0.005950
RS	94	8.285587	3.402350	1396.542927	0.004693	0.005729
RS	95	8.690156	3.402350	1303.564019	0.004381	0.005354
RS	96	9.114244	3.313839	1240.141837	0.004168	0.005104
RS	97	9.558793	3.313839	1140.223913	0.003832	0.004700
RS	98	10.024789	3.222504	1069.048976	0.003593	0.004415
RS	99	10.513267	3.222504	966.047393	0.003246	0.003996
RS	100	11.025312	3.135552	888.738024	0.002987	0.003682
RS	101	11.562062	3.135552	787.612026	0.002647	0.003268
RS	102	12.124707	3.090627	701.458791	0.002357	0.002914
RS	103	12.714497	3.090627	609.639556	0.002049	0.002536
RS	104	13.332743	3.053713	530.735649	0.001784	0.002210
RS	105	13.980816	3.053713	451.570970	0.001518	0.001883
RS	106	14.660156	3.023794	383.677249	0.001289	0.001601
RS	107	15.372271	3.023794	318.986073	0.001072	0.001332
RS	108	16.118743	3.006351	263.564403	0.000886	0.001102
RS	109	16.901229	3.006351	213.799265	0.000718	0.000894
RS	110	17.721466	3.000602	171.566304	0.000577	0.000718
RS	111	18.581277	3.000602	135.588060	0.000456	0.000568
RS	112	19.482570	3.005525	105.545885	0.000355	0.000442
RS	113	20.427346	3.005525	81.141063	0.000273	0.000340
RS	114	21.417704	3.019466	61.208015	0.000206	0.000257
RS	115	22.455842	3.019466	45.698022	0.000154	0.000192
RS	116	23.544066	3.040559	33.367855	0.000112	0.000140
RS	117	24.684793	3.040559	24.148507	0.000081	0.000101
RS	118	25.880554	3.067568	17.041866	0.000057	0.000072
RS	119	27.134006	3.067568	11.930127	0.000040	0.000050
RS	120	28.447932	3.099066	8.123068	0.000027	0.000034
RS	121	29.825249	3.099066	5.487594	0.000018	0.000023
RS	122	31.269016	3.134329	3.596979	0.000012	0.000015
RS	123	32.782439	3.134329	2.338819	0.000008	0.000010
RS	124	34.368878	3.173197	1.471941	0.000005	0.000006
RS	125	36.031856	3.173197	0.918601	0.000003	0.000004
RS	126	37.775065	3.280947	0.545279	0.000002	0.000002
RS	127	39.602377	3.280947	0.762132	0.000003	0.000003
PA	64*2 0.260589279 0.031304126 39.602377085 10754.819891054 4.573042557 0.294883495 0.258595762 0.323294091 0.324209487 0.363326378 0.442826554 0.527922831 0.629229941 0.748409838 0.848441569 0.914752321 0.949994476 0.964815994 0.985897624 1.039238820 1.129058186 1.245745456 1.383727495 1.535243151 1.689307302 1.837140767 1.971292048 2.091147503 2.203063186 2.312207960 2.415506154 2.505664865 2.579709062 2.640992638 2.695907642 2.749978358 2.806534345 2.867537457 2.934143150 3.007203629 3.087475321 3.175086190 3.268109203 3.361203438 3.445927349 3.512486172 3.552188513 3.559569945 3.533773801 3.478815479 3.402349607 3.313838805 3.222504178 3.135551960 3.090627389 3.053712711 3.023793525 3.006350971 3.000601970 3.005525068 3.019466424 3.040558586 3.067567548 3.099065938 3.134329247 3.173196639 3.280946582
//
IT	10539
RD	15
LK	-2592098.259437
QD	-716.986586 -> -639.465142
RI	0.0198350901
TR	0.260720	0.030644
MT	39.840163
MM	C_pi: 1.657798, n_recomb: 290998.465396
RS	0	0.000000	21895.000589	0.062600	0.000000	0.000000
RS	1	0.004830	21895.000589	0.065628	0.000000	0.000000
RS	2	0.009892	5.461745	275.681684	0.000947	0.000228
RS	3	0.015200	5.461745	288.732330	0.000992	0.000447
RS	4	0.020763	0.295132	5544.052179	0.019052	0.010902
RS	5	0.026595	0.295132	5695.891302	0.019574	0.014260
RS	6	0.032709	0.256380	6718.859916	0.023089	0.018156
RS	7	0.039118	0.256380	6866.016619	0.023595	0.018110
RS	8	0.045837	0.326498	5518.981709	0.018966	0.014074
RS	9	0.052880	0.326498	5659.739384	0.019449	0.014302
RS	10	0.060264	0.324277	5837.166598	0.020059	0.015034
RS	11	0.068004	0.324277	5972.045714	0.020523	0.015960
RS	12	0.076117	0.360841	5491.717423	0.018872	0.014938
RS	13	0.084623	0.360841	5620.389114	0.019314	0.015313
RS	14	0.093539	0.440394	4718.544652	0.016215	0.012758
RS	15	0.102886	0.440394	4840.785947	0.016635	0.013068
RS	16	0.112685	0.525247	4167.389875	0.014321	0.011327
RS	17	0.122957	0.525247	4282.724601	0.014717	0.011748
RS	18	0.133724	0.627230	3688.523571	0.012675	0.010218
RS	19	0.145012	0.627230	3796.724343	0.013047	0.010525
RS	20	0.156845	0.749785	3271.692229	0.011243	0.009054
RS	21	0.169249	0.749785	3372.736208	0.011590	0.009280
RS	22	0.182253	0.852912	3057.381622	0.010507	0.008466
RS	23	0.195884	0.852912	3153.680327	0.010837	0.008835
RS	24	0.210174	0.920194	3014.738942	0.010360	0.008596
RS	25	0.225154	0.920194	3108.814713	0.010683	0.009047
RS	26	0.240857	0.954146	3090.280039	0.010620	0.009200
RS	27	0.257319	0.954146	3183.610295	0.010940	0.009748
RS	28	0.274575	0.965456	3238.969760	0.011131	0.010187
RS	29	0.292665	0.965456	3331.806153	0.011450	0.010818
RS	30	0.311629	0.982676	3364.776629	0.011563	0.011230
RS	31	0.331509	0.982676	3456.028353	0.011876	0.011866
RS	32	0.352349	1.034032	3371.987479	0.011588	0.011822
RS	33	0.374195	1.034032	3460.360138	0.011891	0.012335
RS	34	0.397096	1.124014	3266.437567	0.011225	0.011794
RS	35	0.421103	1.124014	3351.362156	0.011517	0.012221
RS	36	0.446270	1.242010	3112.047701	0.010694	0.011464
RS	37	0.472652	1.242010	3193.458188	0.010974	0.011849
RS	38	0.500309	1.382184	2945.101195	0.010121	0.011007
RS	39	0.529301	1.382184	3023.089474	0.010389	0.011344
RS	40	0.559693	1.536435	2791.983936	0.009594	0.010534
RS	41	0.591553	1.536435	2866.746269	0.009851	0.010856
RS	42	0.624951	1.693203	2671.112826	0.009179	0.010168
RS	43	0.659963	1.693203	2742.935792	0.009426	0.010474
RS	44	0.696665	1.843441	2586.941790	0.008890	0.009915
RS	45	0.735140	1.843441	2656.116051	0.009128	0.010203
RS	46	0.775473	1.979192	2539.529828	0.008727	0.009782
RS	47	0.817754	1.979192	2606.276126	0.008956	0.010061
RS	48	0.862077	2.099827	2520.220151	0.008661	0.009751
RS	49	0.908541	2.099827	2584.599748	0.008882	0.010021
RS	50	0.957249	2.212480	2514.546374	0.008641	0.009768
RS	51	1.008308	2.212480	2576.451807	0.008854	0.010021
RS	52	1.061834	2.322903	2513.124902	0.008636	0.009784
RS	53	1.117945	2.322903	2572.353266	0.008840	0.010015
RS	54	1.176766	2.427503	2518.051974	0.008653	0.009807
RS	55	1.238427	2.427503	2574.326938	0.008847	0.010027
RS	56	1.303067	2.517876	2535.588860	0.008713	0.009882
RS	57	1.370828	2.517876	2588.486275	0.008895	0.010102
RS	58	1.441862	2.590431	2566.242001	0.008819	0.010028
RS	59	1.516326	2.590431	2615.127048	0.008987	0.010247
RS	60	1.594387	2.648725	2603.630191	0.008947	0.010221
RS	61	1.676217	2.648725	2647.688489	0.009099	0.010431
RS	62	1.762000	2.699661	2638.653972	0.009068	0.010417
RS	63	1.851925	2.699661	2676.998315	0.009199	0.010608
RS	64	1.946193	2.749150	2663.664250	0.009154	0.010577
RS	65	2.045014	2.749150	2695.441994	0.009263	0.010744
RS	66	2.148608	2.800700	2673.793095	0.009188	0.010680
RS	67	2.257205	2.800700	2698.253761	0.009272	0.010819
RS	68	2.371046	2.856432	2666.001366	0.009162	0.010711
RS	69	2.490385	2.856432	2682.548245	0.009218	0.010819
RS	70	2.615488	2.917748	2638.504824	0.009067	0.010664
RS	71	2.746633	2.917748	2646.736256	0.009095	0.010738
RS	72	2.884111	2.985947	2590.279987	0.008901	0.010533
RS	73	3.028229	2.985947	2590.031705	0.008900	0.010571
RS	74	3.179307	3.062462	2520.965441	0.008663	0.010315
RS	75	3.337682	3.062462	2512.348077	0.008634	0.010312
RS	76	3.503705	3.148204	2431.477774	0.008356	0.010004
RS	77	3.677746	3.148204	2414.865061	0.008299	0.009959
RS	78	3.860192	3.241898	2324.987784	0.007990	0.009610
RS	79	4.051450	3.241898	2300.895464	0.007907	0.009523
RS	80	4.251945	3.338403	2207.116964	0.007585	0.009153
RS	81	4.462122	3.338403	2175.973564	0.007478	0.009027
RS	82	4.682450	3.428987	2084.279679	0.007163	0.008662
RS	83	4.913419	3.428987	2046.214566	0.007032	0.008502
RS	84	5.155542	3.503103	1961.618455	0.006741	0.008165
RS	85	5.409359	3.503103	1916.360769	0.006585	0.007972
RS	86	5.675434	3.551037	1841.550301	0.006328	0.007675
RS	87	5.954359	3.551037	1788.473366	0.006146	0.007450
RS	88	6.246754	3.566268	1723.423247	0.005922	0.007193
RS	89	6.553271	3.566268	1661.717213	0.005710	0.006935
RS	90	6.874592	3.547079	1603.961142	0.005512	0.006707
RS	91	7.211430	3.547079	1532.927375	0.005268	0.006413
RS	92	7.564536	3.496990	1478.282931	0.005080	0.006197
RS	93	7.934695	3.496990	1397.744684	0.004803	0.005864
RS	94	8.322731	3.423603	1341.535096	0.004610	0.005640
RS	95	8.729508	3.423603	1252.295193	0.004303	0.005271
RS	96	9.155929	3.336644	1190.734607	0.004092	0.005022
RS	97	9.602945	3.336644	1094.952430	0.003763	0.004625
RS	98	10.071549	3.245768	1026.431771	0.003527	0.004343
RS	99	10.562785	3.245768	927.718834	0.003188	0.003931
RS	100	11.077745	3.158631	853.538828	0.002933	0.003622
RS	101	11.617575	3.158631	756.592184	0.002600	0.003215
RS	102	12.183476	3.113429	673.979486	0.002316	0.002868
RS	103	12.776707	3.113429	585.898738	0.002013	0.002496
RS	104	13.398589	3.076137	510.208174	0.001753	0.002176
RS	105	14.050504	3.076137	434.210105	0.001492	0.001853
RS	106	14.733904	3.045860	369.031352	0.001268	0.001577
RS	107	15.450308	3.045860	306.881694	0.001055	0.001312
RS	108	16.201311	3.028230	253.627234	0.000872	0.001085
RS	109	16.988584	3.028230	205.785842	0.000707	0.000881
RS	110	17.813878	3.022533	165.169271	0.000568	0.000708
RS	111	18.679030	3.022533	130.563469	0.000449	0.000560
RS	112	19.585965	3.027567	101.656334	0.000349	0.000436
RS	113	20.536700	3.027567	78.169621	0.000269	0.000335
RS	114	21.533350	3.041760	58.978038	0.000203	0.000253
RS	115	22.578135	3.041760	44.044088	0.000151	0.000189
RS	116	23.673377	3.063188	32.166493	0.000111	0.000138
RS	117	24.821513	3.063188	23.285161	0.000080	0.000100
RS	118	26.025100	3.090632	16.435792	0.000056	0.000071
RS	119	27.286813	3.090632	11.509076	0.000040	0.000050
RS	120	28.609461	3.122609	7.838049	0.000027	0.000034
RS	121	29.995986	3.122609	5.296649	0.000018	0.000023
RS	122	31.449474	3.158284	3.472723	0.000012	0.000015
RS	123	32.973158	3.158284	2.258725	0.000008	0.000010
RS	124	34.570428	3.197346	1.421997	0.000005	0.000006
RS	125	36.244839	3.197346	0.887676	0.000003	0.000004
RS	126	38.000115	3.301479	0.527588	0.000002	0.000002
RS	127	39.840163	3.301479	0.736456	0.000003	0.000003
PA	64*2 0.260719642 0.030643548 39.840162964 21895.000588523 5.461745254 0.295131533 0.256379669 0.326497508 0.324276581 0.360841316 0.440394035 0.525246907 0.627229873 0.749785214 0.852912051 0.920194201 0.954145701 0.965456398 0.982676412 1.034031605 1.124013595 1.242010273 1.382183533 1.536434946 1.693202818 1.843441081 1.979191684 2.099826582 2.212479889 2.322902662 2.427503335 2.517875661 2.590430623 2.648724884 2.699661329 2.749149622 2.800699532 2.856431853 2.917748397 2.985946807 3.062462252 3.148203622 3.241897657 3.338402763 3.428986511 3.503103472 3.551036718 3.566267629 3.547078835 3.496989604 3.423602611 3.336643695 3.245768449 3.158631060 3.113428877 3.076137015 3.045859706 3.028229656 3.022533250 3.027566854 3.041760191 3.063187865 3.090631878 3.122609448 3.158284129 3.197345684 3.301478977
//
IT	10017
RD	16
LK	-2591947.275057
QD	-705.822444 -> -636.923147
RI	0.0202126258
TR	0.260859	0.030032
MT	40.059237
MM	C_pi: 1.654966, n_recomb: 284854.358681
RS	0	0.000000	43843.624119	0.030646	0.000000	0.000000
RS	1	0.004834	43843.624119	0.032130	0.000000	0.000000
RS	2	0.009902	6.512872	226.676993	0.000796	0.000190
RS	3	0.015214	6.512872	237.455559	0.000834	0.000372
RS	4	0.020784	0.295274	5434.969396	0.019080	0.010825
RS	5	0.026623	0.295274	5583.978699	0.019603	0.014180
RS	6	0.032744	0.254112	6648.227728	0.023339	0.018268
RS	7	0.039160	0.254112	6792.351980	0.023845	0.018247
RS	8	0.045887	0.329783	5357.559552	0.018808	0.013919
RS	9	0.052940	0.329783	5495.478438	0.019292	0.014138
RS	10	0.060333	0.324452	5722.443601	0.020089	0.015002
RS	11	0.068083	0.324452	5854.789466	0.020554	0.015928
RS	12	0.076209	0.358480	5421.936520	0.019034	0.015018
RS	13	0.084727	0.358480	5548.117493	0.019477	0.015393
RS	14	0.093656	0.438063	4651.389657	0.016329	0.012803
RS	15	0.103018	0.438063	4771.369350	0.016750	0.013114
RS	16	0.112832	0.522558	4106.489940	0.014416	0.011365
RS	17	0.123120	0.522558	4219.733840	0.014814	0.011791
RS	18	0.133906	0.625035	3628.087099	0.012737	0.010241
RS	19	0.145213	0.625035	3734.302416	0.013110	0.010553
RS	20	0.157066	0.750846	3202.065243	0.011241	0.009034
RS	21	0.169493	0.750846	3301.066821	0.011589	0.009260
RS	22	0.182520	0.857023	2982.450164	0.010470	0.008420
RS	23	0.196177	0.857023	3076.655435	0.010801	0.008790
RS	24	0.210495	0.925352	2939.084064	0.010318	0.008548
RS	25	0.225504	0.925352	3031.098319	0.010641	0.008998
RS	26	0.241239	0.958146	3017.528914	0.010593	0.009165
RS	27	0.257734	0.958146	3108.897230	0.010914	0.009711
RS	28	0.275027	0.966082	3174.296514	0.011144	0.010187
RS	29	0.293156	0.966082	3265.308537	0.011463	0.010818
RS	30	0.312162	0.979558	3310.159912	0.011621	0.011275
RS	31	0.332085	0.979558	3399.674957	0.011935	0.011915
RS	32	0.352973	1.029006	3322.303270	0.011663	0.011892
RS	33	0.374869	1.029006	3408.966811	0.011967	0.012407
RS	34	0.397825	1.119171	3215.771376	0.011289	0.011856
RS	35	0.421890	1.119171	3299.011323	0.011581	0.012286
RS	36	0.447118	1.238393	3058.847891	0.010738	0.011510
RS	37	0.473566	1.238393	3138.608171	0.011018	0.011899
RS	38	0.501292	1.380552	2889.311105	0.010143	0.011035
RS	39	0.530359	1.380552	2965.685755	0.010411	0.011376
RS	40	0.560830	1.537238	2734.226188	0.009599	0.010548
RS	41	0.592775	1.537238	2807.410234	0.009856	0.010875
RS	42	0.626264	1.696355	2612.333416	0.009171	0.010175
RS	43	0.661372	1.696355	2682.615049	0.009417	0.010485
RS	44	0.698176	1.848673	2527.646777	0.008873	0.009918
RS	45	0.736760	1.848673	2595.320024	0.009111	0.010209
RS	46	0.777210	1.985743	2480.324625	0.008707	0.009785
RS	47	0.819614	1.985743	2545.616784	0.008937	0.010066
RS	48	0.864068	2.106964	2461.443915	0.008641	0.009756
RS	49	0.910672	2.106964	2524.421490	0.008862	0.010028
RS	50	0.959528	2.220295	2455.769633	0.008621	0.009774
RS	51	1.010746	2.220295	2516.328120	0.008834	0.010028
RS	52	1.064439	2.332158	2453.481350	0.008613	0.009787
RS	53	1.120729	2.332158	2511.424737	0.008817	0.010018
RS	54	1.179739	2.438412	2457.293936	0.008626	0.009805
RS	55	1.241602	2.438412	2512.358537	0.008820	0.010024
RS	56	1.306455	2.529457	2474.438851	0.008687	0.009878
RS	57	1.374443	2.529457	2526.211388	0.008868	0.010096
RS	58	1.445718	2.601076	2505.854983	0.008797	0.010029
RS	59	1.520439	2.601076	2553.701070	0.008965	0.010245
RS	60	1.598771	2.656972	2545.066386	0.008935	0.010231
RS	61	1.680890	2.656972	2588.157756	0.009086	0.010438
RS	62	1.766979	2.704553	2582.639169	0.009067	0.010438
RS	63	1.857229	2.704553	2620.062616	0.009198	0.010627
RS	64	1.951842	2.750028	2610.712934	0.009165	0.010611
RS	65	2.051028	2.750028	2641.579478	0.009273	0.010775
RS	66	2.155009	2.797035	2624.254394	0.009213	0.010726
RS	67	2.264017	2.797035	2647.769192	0.009295	0.010862
RS	68	2.378294	2.847780	2620.025525	0.009198	0.010770
RS	69	2.498095	2.847780	2635.543947	0.009252	0.010875
RS	70	2.623688	2.903869	2595.903082	0.009113	0.010734
RS	71	2.755352	2.903869	2602.983003	0.009138	0.010806
RS	72	2.893380	2.967004	2550.386334	0.008953	0.010612
RS	73	3.038080	2.967004	2548.847973	0.008948	0.010646
RS	74	3.189776	3.039343	2482.500873	0.008715	0.010395
RS	75	3.348804	3.039343	2472.489445	0.008680	0.010388
RS	76	3.515520	3.122585	2392.745906	0.008400	0.010078
RS	77	3.690296	3.122585	2374.730912	0.008337	0.010028
RS	78	3.873519	3.216180	2284.223265	0.008019	0.009668
RS	79	4.065600	3.216180	2258.870181	0.007930	0.009575
RS	80	4.266966	3.315269	2163.009870	0.007593	0.009187
RS	81	4.478066	3.315269	2130.915677	0.007481	0.009055
RS	82	4.699371	3.410919	2036.263741	0.007148	0.008669
RS	83	4.931373	3.410919	1997.711572	0.007013	0.008504
RS	84	5.174591	3.491928	1909.908852	0.006705	0.008144
RS	85	5.429566	3.491928	1864.747913	0.006546	0.007948
RS	86	5.696867	3.547616	1787.011283	0.006273	0.007630
RS	87	5.977088	3.547616	1734.696545	0.006090	0.007403
RS	88	6.270856	3.570417	1667.379765	0.005853	0.007129
RS	89	6.578825	3.570417	1607.144704	0.005642	0.006871
RS	90	6.901681	3.557735	1548.021683	0.005434	0.006631
RS	91	7.240143	3.557735	1479.169253	0.005193	0.006338
RS	92	7.594967	3.512564	1424.181015	0.005000	0.006114
RS	93	7.966944	3.512564	1346.485473	0.004727	0.005785
RS	94	8.356902	3.442386	1290.973222	0.004532	0.005558
RS	95	8.765710	3.442386	1205.127545	0.004231	0.005194
RS	96	9.194281	3.357149	1145.208378	0.004020	0.004945
RS	97	9.643568	3.357149	1053.199737	0.003697	0.004553
RS	98	10.114574	3.266904	987.063569	0.003465	0.004275
RS	99	10.608349	3.266904	892.281317	0.003132	0.003869
RS	100	11.125993	3.179732	820.944272	0.002882	0.003565
RS	101	11.668660	3.179732	727.843385	0.002555	0.003165
RS	102	12.237560	3.134368	648.473334	0.002277	0.002823
RS	103	12.833960	3.134368	563.845401	0.001979	0.002457
RS	104	13.459190	3.096787	491.114767	0.001724	0.002143
RS	105	14.114645	3.096787	418.050541	0.001468	0.001826
RS	106	14.801784	3.066222	355.383156	0.001248	0.001553
RS	107	15.522139	3.066222	295.594681	0.001038	0.001293
RS	108	16.277317	3.048419	244.354660	0.000858	0.001070
RS	109	17.069000	3.048419	198.303558	0.000696	0.000869
RS	110	17.898953	3.042797	159.191624	0.000559	0.000698
RS	111	18.769026	3.042797	125.865433	0.000442	0.000552
RS	112	19.681159	3.047946	98.017221	0.000344	0.000430
RS	113	20.637385	3.047946	75.387865	0.000265	0.000331
RS	114	21.639835	3.062377	56.889351	0.000200	0.000250
RS	115	22.690743	3.062377	42.494014	0.000149	0.000187
RS	116	23.792452	3.084146	31.039787	0.000109	0.000136
RS	117	24.947419	3.084146	22.475034	0.000079	0.000099
RS	118	26.158217	3.112000	15.866848	0.000056	0.000070
RS	119	27.427544	3.112000	11.113605	0.000039	0.000049
RS	120	28.758232	3.144443	7.570208	0.000027	0.000033
RS	121	30.153245	3.144443	5.117120	0.000018	0.000023
RS	122	31.615694	3.180567	3.355796	0.000012	0.000015
RS	123	33.148837	3.180567	2.183339	0.000008	0.000010
RS	124	34.756093	3.219843	1.374969	0.000005	0.000006
RS	125	36.441045	3.219843	0.858559	0.000003	0.000004
RS	126	38.207447	3.320248	0.510931	0.000002	0.000002
RS	127	40.059237	3.320248	0.712312	0.000003	0.000003
PA	64*2 0.260858648 0.030031773 40.059237109 43843.624118969 6.512872380 0.295273652 0.254111647 0.329783127 0.324451619 0.358479585 0.438063077 0.522558029 0.625034578 0.750846349 0.857022976 0.925351654 0.958145816 0.966082495 0.979557566 1.029006290 1.119170557 1.238392891 1.380551660 1.537237908 1.696354838 1.848673016 1.985743211 2.106963673 2.220295274 2.332158155 2.438411984 2.529456809 2.601075694 2.656972342 2.704553064 2.750027922 2.797035148 2.847779923 2.903869053 2.967004434 3.039342849 3.122584852 3.216180389 3.315269245 3.410918803 3.491928430 3.547616109 3.570417132 3.557734523 3.512564003 3.442386167 3.357148963 3.266904268 3.179732070 3.134368027 3.096786857 3.066222061 3.048419279 3.042797312 3.047945508 3.062376521 3.084145884 3.111999830 3.144442864 3.180566716 3.219842877 3.320247595
//
IT	8573
RD	17
LK	-2591813.758921
QD	-697.163476 -> -636.301023
RI	0.0205897764
TR	0.261028	0.029468
MT	40.253616
MM	C_pi: 1.651884, n_recomb: 279129.815155
RS	0	0.000000	76585.643017	0.017215	0.000000	0.000000
RS	1	0.004838	76585.643017	0.018049	0.000000	0.000000
RS	2	0.009910	7.761493	186.660675	0.000669	0.000159
RS	3	0.015228	7.761493	195.569758	0.000701	0.000310
RS	4	0.020802	0.295386	5332.948455	0.019106	0.010749
RS	5	0.026647	0.295386	5479.291869	0.019630	0.014103
RS	6	0.032774	0.251829	6584.584418	0.023590	0.018381
RS	7	0.039197	0.251829	6725.808019	0.024096	0.018386
RS	8	0.045932	0.333156	5204.168485	0.018644	0.013763
RS	9	0.052992	0.333156	5339.382110	0.019129	0.013975
RS	10	0.060394	0.324733	5612.651627	0.020108	0.014967
RS	11	0.068154	0.324733	5742.614290	0.020573	0.015892
RS	12	0.076289	0.356236	5355.864429	0.019188	0.015094
RS	13	0.084818	0.356236	5479.689396	0.019631	0.015468
RS	14	0.093759	0.435846	4587.910176	0.016436	0.012845
RS	15	0.103133	0.435846	4705.753168	0.016859	0.013157
RS	16	0.112961	0.519883	4049.836268	0.014509	0.011402
RS	17	0.123264	0.519883	4161.110455	0.014907	0.011833
RS	18	0.134066	0.622688	3572.489269	0.012799	0.010265
RS	19	0.145390	0.622688	3676.844532	0.013173	0.010583
RS	20	0.157262	0.751618	3137.672552	0.011241	0.009016
RS	21	0.169708	0.751618	3234.764039	0.011589	0.009242
RS	22	0.182757	0.860814	2912.817629	0.010435	0.008377
RS	23	0.196436	0.860814	3005.060815	0.010766	0.008747
RS	24	0.210778	0.930237	2868.490427	0.010277	0.008502
RS	25	0.225813	0.930237	2958.567683	0.010599	0.008950
RS	26	0.241576	0.962002	2949.248077	0.010566	0.009131
RS	27	0.258102	0.962002	3038.768353	0.010887	0.009675
RS	28	0.275427	0.966702	3113.313116	0.011154	0.010185
RS	29	0.293590	0.966702	3202.605419	0.011474	0.010816
RS	30	0.312632	0.976538	3258.619774	0.011674	0.011318
RS	31	0.332595	0.976538	3346.496840	0.011989	0.011961
RS	32	0.353524	1.024164	3275.361544	0.011734	0.011958
RS	33	0.375466	1.024164	3360.411703	0.012039	0.012475
RS	34	0.398469	1.114547	3167.787709	0.011349	0.011913
RS	35	0.422585	1.114547	3249.438895	0.011641	0.012346
RS	36	0.447867	1.234897	3008.650120	0.010779	0.011552
RS	37	0.474373	1.234897	3086.857272	0.011059	0.011945
RS	38	0.502161	1.378869	2836.929414	0.010163	0.011061
RS	39	0.531294	1.378869	2911.788388	0.010432	0.011405
RS	40	0.561836	1.537683	2680.406010	0.009603	0.010560
RS	41	0.593856	1.537683	2752.110701	0.009860	0.010893
RS	42	0.627424	1.698788	2557.941197	0.009164	0.010182
RS	43	0.662617	1.698788	2626.780507	0.009411	0.010497
RS	44	0.699513	1.852848	2473.040704	0.008860	0.009922
RS	45	0.738193	1.852848	2539.310367	0.009097	0.010216
RS	46	0.778745	1.990925	2426.008901	0.008691	0.009789
RS	47	0.821259	1.990925	2489.940968	0.008920	0.010073
RS	48	0.865829	2.112493	2407.637137	0.008626	0.009764
RS	49	0.912556	2.112493	2469.301480	0.008846	0.010037
RS	50	0.961544	2.226364	2401.949538	0.008605	0.009783
RS	51	1.012902	2.226364	2461.243339	0.008818	0.010038
RS	52	1.066744	2.339711	2398.635240	0.008593	0.009792
RS	53	1.123191	2.339711	2455.368890	0.008797	0.010023
RS	54	1.182369	2.447835	2401.048565	0.008602	0.009804
RS	55	1.244410	2.447835	2454.971534	0.008795	0.010022
RS	56	1.309453	2.539924	2417.382456	0.008660	0.009875
RS	57	1.377642	2.539924	2468.094365	0.008842	0.010092
RS	58	1.449131	2.611063	2449.054299	0.008774	0.010028
RS	59	1.524078	2.611063	2495.925058	0.008942	0.010243
RS	60	1.602651	2.665081	2489.515524	0.008919	0.010237
RS	61	1.685025	2.665081	2531.708704	0.009070	0.010442
RS	62	1.771385	2.709853	2529.054827	0.009060	0.010454
RS	63	1.861923	2.709853	2565.637774	0.009192	0.010640
RS	64	1.956840	2.751864	2559.650423	0.009170	0.010637
RS	65	2.056351	2.751864	2589.704125	0.009278	0.010799
RS	66	2.160675	2.794800	2576.198357	0.009229	0.010764
RS	67	2.270047	2.794800	2598.886894	0.009311	0.010898
RS	68	2.384710	2.840882	2575.336423	0.009226	0.010821
RS	69	2.504920	2.840882	2589.965470	0.009279	0.010923
RS	70	2.630946	2.891861	2554.650201	0.009152	0.010797
RS	71	2.763070	2.891861	2560.729044	0.009174	0.010865
RS	72	2.901585	2.949835	2512.140233	0.009000	0.010684
RS	73	3.046802	2.949835	2509.460989	0.008990	0.010715
RS	74	3.199045	3.017656	2446.187925	0.008764	0.010471
RS	75	3.358653	3.017656	2434.914782	0.008723	0.010460
RS	76	3.525983	3.097884	2356.753914	0.008443	0.010149
RS	77	3.701408	3.097884	2337.440523	0.008374	0.010094
RS	78	3.885320	3.190710	2246.806935	0.008049	0.009725
RS	79	4.078131	3.190710	2220.259987	0.007954	0.009627
RS	80	4.280269	3.291651	2122.792279	0.007605	0.009223
RS	81	4.492187	3.291651	2089.773600	0.007487	0.009086
RS	82	4.714357	3.391623	1992.596089	0.007139	0.008679
RS	83	4.947276	3.391623	1953.538214	0.006999	0.008509
RS	84	5.191463	3.478881	1862.882736	0.006674	0.008128
RS	85	5.447465	3.478881	1817.751542	0.006512	0.007928
RS	86	5.715852	3.541825	1737.363213	0.006224	0.007590
RS	87	5.997223	3.541825	1685.690698	0.006039	0.007361
RS	88	6.292207	3.571883	1616.288109	0.005790	0.007071
RS	89	6.601463	3.571883	1557.348336	0.005579	0.006812
RS	90	6.925680	3.565579	1496.935014	0.005363	0.006560
RS	91	7.265583	3.565579	1430.033883	0.005123	0.006268
RS	92	7.621930	3.525324	1374.683494	0.004925	0.006037
RS	93	7.995518	3.525324	1299.551465	0.004656	0.005711
RS	94	8.387180	3.458446	1244.623068	0.004459	0.005480
RS	95	8.797790	3.458446	1161.855489	0.004162	0.005121
RS	96	9.228266	3.375052	1103.392801	0.003953	0.004872
RS	97	9.679568	3.375052	1014.820766	0.003636	0.004486
RS	98	10.152704	3.285566	950.833384	0.003406	0.004210
RS	99	10.648731	3.285566	859.643758	0.003080	0.003811
RS	100	11.168755	3.198496	790.886183	0.002833	0.003511
RS	101	11.713939	3.198496	701.312682	0.002512	0.003117
RS	102	12.285498	3.153046	624.910356	0.002239	0.002781
RS	103	12.884709	3.153046	543.458098	0.001947	0.002421
RS	104	13.512911	3.115248	473.445127	0.001696	0.002111
RS	105	14.171504	3.115248	403.086500	0.001444	0.001799
RS	106	14.861961	3.084445	342.733799	0.001228	0.001531
RS	107	15.585822	3.084445	285.127605	0.001021	0.001274
RS	108	16.344703	3.066496	235.749667	0.000845	0.001054
RS	109	17.140299	3.066496	191.356215	0.000686	0.000856
RS	110	17.974386	3.060939	153.639040	0.000550	0.000688
RS	111	18.848826	3.060939	121.499044	0.000435	0.000544
RS	112	19.765572	3.066188	94.633466	0.000339	0.000424
RS	113	20.726670	3.066188	72.799864	0.000261	0.000326
RS	114	21.734265	3.080822	54.945487	0.000197	0.000247
RS	115	22.790609	3.080822	41.050549	0.000147	0.000184
RS	116	23.898058	3.102882	29.990271	0.000107	0.000135
RS	117	25.059086	3.102882	21.719888	0.000078	0.000098
RS	118	26.276285	3.131061	15.336434	0.000055	0.000069
RS	119	27.552372	3.131061	10.744582	0.000038	0.000048
RS	120	28.890195	3.163955	7.320046	0.000026	0.000033
RS	121	30.292743	3.163955	4.949301	0.000018	0.000022
RS	122	31.763147	3.200476	3.246429	0.000012	0.000015
RS	123	33.304688	3.200476	2.112764	0.000008	0.000010
RS	124	34.920810	3.239795	1.330946	0.000005	0.000006
RS	125	36.615119	3.239795	0.831262	0.000003	0.000004
RS	126	38.391399	3.336763	0.495244	0.000002	0.000002
RS	127	40.253616	3.336763	0.689620	0.000002	0.000003
PA	64*2 0.261028001 0.029468429 40.253616341 76585.643016950 7.761493157 0.295385727 0.251828685 0.333156044 0.324732573 0.356236216 0.435845556 0.519882885 0.622688409 0.751618265 0.860813710 0.930237086 0.962001879 0.966701628 0.976538300 1.024164374 1.114546908 1.234897062 1.378869049 1.537683487 1.698787964 1.852847875 1.990924518 2.112493423 2.226363853 2.339711264 2.447834711 2.539923683 2.611062505 2.665080778 2.709853449 2.751863764 2.794799816 2.840881652 2.891861172 2.949834688 3.017655949 3.097884048 3.190710455 3.291651442 3.391622567 3.478880853 3.541825219 3.571882991 3.565578954 3.525323971 3.458446188 3.375052260 3.285566489 3.198496361 3.153045832 3.115247729 3.084444802 3.066496425 3.060939419 3.066188254 3.080822462 3.102882146 3.131060932 3.163955140 3.200475856 3.239795205 3.336762730
//
IT	7686
RD	18
LK	-2591695.836358
QD	-690.625568 -> -637.185767
RI	0.0209584512
TR	0.261238	0.028952
MT	40.420723
MM	C_pi: 1.648524, n_recomb: 273803.712716
RS	0	0.000000	188038.344412	0.006886	0.000000	0.000000
RS	1	0.004841	188038.344412	0.007219	0.000000	0.000000
RS	2	0.009917	9.240134	153.996691	0.000562	0.000132
RS	3	0.015239	9.240134	161.369840	0.000589	0.000258
RS	4	0.020818	0.295485	5237.343889	0.019128	0.010677
RS	5	0.026667	0.295485	5381.174794	0.019653	0.014028
RS	6	0.032800	0.249531	6527.755935	0.023841	0.018496
RS	7	0.039229	0.249531	6666.201955	0.024347	0.018527
RS	8	0.045970	0.336587	5058.831871	0.018476	0.013607
RS	9	0.053037	0.336587	5191.468018	0.018961	0.013814
RS	10	0.060446	0.325089	5508.062710	0.020117	0.014930
RS	11	0.068214	0.325089	5635.783152	0.020583	0.015855
RS	12	0.076358	0.354097	5293.501479	0.019333	0.015169
RS	13	0.084896	0.354097	5415.098838	0.019777	0.015540
RS	14	0.093848	0.433737	4527.948583	0.016537	0.012885
RS	15	0.103233	0.433737	4643.773629	0.016960	0.013197
RS	16	0.113072	0.517231	3997.148378	0.014599	0.011439
RS	17	0.123388	0.517231	4106.566783	0.014998	0.011875
RS	18	0.134203	0.620209	3521.406407	0.012861	0.010291
RS	19	0.145542	0.620209	3624.018901	0.013236	0.010613
RS	20	0.157429	0.752126	3078.115592	0.011242	0.009001
RS	21	0.169892	0.752126	3173.420283	0.011590	0.009227
RS	22	0.182959	0.864281	2848.160446	0.010402	0.008337
RS	23	0.196658	0.864281	2938.565314	0.010732	0.008708
RS	24	0.211021	0.934837	2802.678072	0.010236	0.008458
RS	25	0.226079	0.934837	2890.936117	0.010558	0.008905
RS	26	0.241865	0.965701	2885.209188	0.010538	0.009097
RS	27	0.258417	0.965701	2972.989219	0.010858	0.009640
RS	28	0.275769	0.967292	3055.887596	0.011161	0.010183
RS	29	0.293962	0.967292	3143.559699	0.011481	0.010814
RS	30	0.313035	0.973596	3210.069181	0.011724	0.011357
RS	31	0.333032	0.973596	3296.402450	0.012039	0.012003
RS	32	0.353997	1.019500	3231.034506	0.011801	0.012020
RS	33	0.375976	1.019500	3314.562725	0.012106	0.012539
RS	34	0.399020	1.110142	3122.342044	0.011404	0.011966
RS	35	0.423180	1.110142	3202.496052	0.011696	0.012401
RS	36	0.448509	1.231555	2961.219694	0.010815	0.011589
RS	37	0.475065	1.231555	3037.965928	0.011095	0.011986
RS	38	0.502906	1.377167	2787.713921	0.010181	0.011083
RS	39	0.532096	1.377167	2861.150042	0.010450	0.011431
RS	40	0.562698	1.537845	2630.186524	0.009606	0.010571
RS	41	0.594782	1.537845	2700.505151	0.009863	0.010908
RS	42	0.628419	1.700602	2507.544578	0.009158	0.010188
RS	43	0.663685	1.700602	2575.034863	0.009405	0.010507
RS	44	0.700658	1.856060	2422.733471	0.008848	0.009927
RS	45	0.739422	1.856060	2487.691712	0.009086	0.010224
RS	46	0.780061	1.994828	2376.192934	0.008678	0.009795
RS	47	0.822669	1.994828	2438.854284	0.008907	0.010081
RS	48	0.867339	2.116462	2358.467769	0.008614	0.009774
RS	49	0.914172	2.116462	2418.903842	0.008834	0.010049
RS	50	0.963272	2.230712	2352.780748	0.008593	0.009795
RS	51	1.014750	2.230712	2410.888996	0.008805	0.010050
RS	52	1.068720	2.345513	2348.366620	0.008577	0.009800
RS	53	1.125302	2.345513	2403.963226	0.008780	0.010030
RS	54	1.184624	2.455643	2349.184022	0.008580	0.009804
RS	55	1.246818	2.455643	2402.031664	0.008773	0.010022
RS	56	1.312023	2.549041	2364.409846	0.008635	0.009871
RS	57	1.380385	2.549041	2414.122143	0.008817	0.010087
RS	58	1.452057	2.620067	2395.939945	0.008751	0.010025
RS	59	1.527199	2.620067	2441.893937	0.008918	0.010240
RS	60	1.605978	2.672655	2437.171286	0.008901	0.010241
RS	61	1.688572	2.672655	2478.527142	0.009052	0.010445
RS	62	1.775164	2.715136	2478.143930	0.009051	0.010465
RS	63	1.865949	2.715136	2513.955901	0.009182	0.010650
RS	64	1.961128	2.754205	2510.750478	0.009170	0.010658
RS	65	2.060916	2.754205	2540.075711	0.009277	0.010817
RS	66	2.165535	2.793542	2529.886519	0.009240	0.010795
RS	67	2.275219	2.793542	2551.852286	0.009320	0.010926
RS	68	2.390214	2.835306	2532.147626	0.009248	0.010863
RS	69	2.510775	2.835306	2546.009615	0.009299	0.010963
RS	70	2.637174	2.881348	2514.870989	0.009185	0.010851
RS	71	2.769692	2.881348	2520.084011	0.009204	0.010917
RS	72	2.908626	2.934122	2475.573177	0.009041	0.010749
RS	73	3.054286	2.934122	2471.889637	0.009028	0.010777
RS	74	3.206998	2.997180	2411.946385	0.008809	0.010542
RS	75	3.367104	2.997180	2399.535368	0.008764	0.010527
RS	76	3.534961	3.073965	2323.332502	0.008485	0.010218
RS	77	3.710945	3.073965	2302.819494	0.008410	0.010158
RS	78	3.895448	3.165454	2212.479342	0.008081	0.009782
RS	79	4.088885	3.165454	2184.804538	0.007979	0.009678
RS	80	4.291686	3.267568	2086.154997	0.007619	0.009260
RS	81	4.504306	3.267568	2052.239685	0.007495	0.009117
RS	82	4.727220	3.371190	1952.902397	0.007132	0.008691
RS	83	4.960926	3.371190	1913.326986	0.006988	0.008516
RS	84	5.205946	3.464057	1820.142255	0.006648	0.008115
RS	85	5.462830	3.464057	1774.984336	0.006483	0.007912
RS	86	5.732149	3.533759	1692.188869	0.006180	0.007555
RS	87	6.014508	3.533759	1641.054457	0.005994	0.007324
RS	88	6.310537	3.570735	1569.732244	0.005733	0.007018
RS	89	6.620898	3.570735	1511.933123	0.005522	0.006759
RS	90	6.946285	3.570632	1450.310892	0.005297	0.006495
RS	91	7.287425	3.570632	1385.155832	0.005059	0.006204
RS	92	7.645082	3.535255	1329.433510	0.004855	0.005966
RS	93	8.020053	3.535255	1256.614192	0.004589	0.005642
RS	94	8.413179	3.471718	1202.181072	0.004391	0.005408
RS	95	8.825338	3.471718	1122.204374	0.004099	0.005053
RS	96	9.257451	3.390259	1065.038041	0.003890	0.004803
RS	97	9.710484	3.390259	979.594009	0.003578	0.004423
RS	98	10.185451	3.301653	917.541979	0.003351	0.004149
RS	99	10.683413	3.301653	829.633830	0.003030	0.003756
RS	100	11.205483	3.214785	763.222510	0.002787	0.003460
RS	101	11.752829	3.214785	676.879654	0.002472	0.003072
RS	102	12.326674	3.169320	603.189969	0.002203	0.002741
RS	103	12.928301	3.169320	524.653710	0.001916	0.002386
RS	104	13.559056	3.131356	457.134530	0.001670	0.002081
RS	105	14.220348	3.131356	389.265590	0.001422	0.001774
RS	106	14.913656	3.100359	331.042220	0.001209	0.001509
RS	107	15.640530	3.100359	275.448108	0.001006	0.001257
RS	108	16.402595	3.082283	227.787864	0.000832	0.001040
RS	109	17.201555	3.082283	184.925092	0.000675	0.000845
RS	110	18.039196	3.076749	148.498577	0.000542	0.000679
RS	111	18.917391	3.076749	117.454465	0.000429	0.000537
RS	112	19.838102	3.082114	91.496925	0.000334	0.000419
RS	113	20.803389	3.082114	70.399823	0.000257	0.000322
RS	114	21.815410	3.096917	53.142349	0.000194	0.000243
RS	115	22.876427	3.096917	39.710942	0.000145	0.000182
RS	116	23.988812	3.119223	29.016051	0.000106	0.000133
RS	117	25.155052	3.119223	21.018560	0.000077	0.000096
RS	118	26.377755	3.147733	14.843481	0.000054	0.000068
RS	119	27.659654	3.147733	10.401511	0.000038	0.000048
RS	120	29.003616	3.181003	7.087504	0.000026	0.000033
RS	121	30.412644	3.181003	4.793236	0.000018	0.000022
RS	122	31.889889	3.217877	3.144696	0.000011	0.000014
RS	123	33.438653	3.217877	2.047089	0.000007	0.000009
RS	124	35.062400	3.257220	1.289963	0.000005	0.000006
RS	125	36.764759	3.257220	0.805844	0.000003	0.000004
RS	126	38.549537	3.350793	0.480622	0.000002	0.000002
RS	127	40.420723	3.350793	0.668510	0.000002	0.000003
PA	64*2 0.261237699 0.028951609 40.420722962 188038.344412123 9.240133636 0.295485168 0.249530570 0.336587445 0.325089335 0.354097255 0.433737355 0.517231353 0.620208525 0.752125759 0.864281343 0.934836923 0.965700983 0.967291656 0.973595859 1.019499563 1.110142190 1.231554779 1.377167450 1.537844797 1.700602465 1.856060306 1.994828232 2.116462246 2.230712220 2.345512842 2.455643403 2.549041070 2.620066719 2.672654803 2.715135794 2.754204713 2.793541781 2.835305963 2.881348081 2.934121663 2.997179968 3.073965264 3.165454396 3.267567781 3.371190209 3.464057283 3.533759157 3.570735456 3.570632162 3.535255351 3.471718271 3.390259011 3.301653161 3.214785090 3.169319602 3.131356121 3.100358803 3.082282546 3.076749478 3.082113879 3.096917380 3.119222512 3.147732585 3.181003352 3.217876896 3.257220394 3.350792784
//
IT	8666
RD	19
LK	-2591591.834446
QD	-685.922331 -> -638.591230
RI	0.0213261430
TR	0.261439	0.028472
MT	40.576140
MM	C_pi: 1.645176, n_recomb: 268833.456202
RS	0	0.000000	375661.882272	0.003388	0.000000	0.000000
RS	1	0.004845	375661.882272	0.003552	0.000000	0.000000
RS	2	0.009924	10.991817	127.256632	0.000473	0.000110
RS	3	0.015249	10.991817	133.365843	0.000496	0.000215
RS	4	0.020833	0.295581	5147.715246	0.019148	0.010610
RS	5	0.026686	0.295581	5289.187278	0.019675	0.013957
RS	6	0.032824	0.247211	6477.778012	0.024096	0.018615
RS	7	0.039259	0.247211	6613.566679	0.024601	0.018671
RS	8	0.046005	0.340059	4921.410179	0.018307	0.013453
RS	9	0.053078	0.340059	5051.598291	0.018791	0.013656
RS	10	0.060494	0.325502	5408.806698	0.020120	0.014892
RS	11	0.068270	0.325502	5534.423154	0.020587	0.015815
RS	12	0.076422	0.352051	5234.894615	0.019473	0.015241
RS	13	0.084968	0.352051	5354.391038	0.019917	0.015608
RS	14	0.093929	0.431737	4471.396648	0.016633	0.012922
RS	15	0.103325	0.431737	4585.321374	0.017056	0.013234
RS	16	0.113175	0.514624	3948.146038	0.014686	0.011475
RS	17	0.123502	0.514624	4055.820225	0.015087	0.011915
RS	18	0.134330	0.617637	3474.465733	0.012924	0.010318
RS	19	0.145682	0.617637	3575.448806	0.013300	0.010644
RS	20	0.157584	0.752425	3022.971788	0.011245	0.008987
RS	21	0.170063	0.752425	3116.608074	0.011593	0.009214
RS	22	0.183147	0.867473	2788.095005	0.010371	0.008298
RS	23	0.196864	0.867473	2876.780972	0.010701	0.008670
RS	24	0.211246	0.939209	2741.262482	0.010197	0.008416
RS	25	0.226324	0.939209	2827.814696	0.010519	0.008862
RS	26	0.242133	0.969293	2825.112954	0.010509	0.009064
RS	27	0.258708	0.969293	2911.257001	0.010829	0.009606
RS	28	0.276086	0.967906	3001.772371	0.011166	0.010179
RS	29	0.294306	0.967906	3087.920375	0.011486	0.010810
RS	30	0.313409	0.970810	3164.219573	0.011770	0.011395
RS	31	0.333436	0.970810	3249.099418	0.012086	0.012044
RS	32	0.354435	1.015097	3189.053774	0.011863	0.012079
RS	33	0.376450	1.015097	3271.147794	0.012168	0.012599
RS	34	0.399532	1.106070	3079.122082	0.011454	0.012015
RS	35	0.423732	1.106070	3157.866354	0.011747	0.012451
RS	36	0.449105	1.228525	2916.177992	0.010848	0.011623
RS	37	0.475707	1.228525	2991.550670	0.011128	0.012022
RS	38	0.503597	1.375663	2741.211988	0.010197	0.011103
RS	39	0.532839	1.375663	2813.312479	0.010465	0.011453
RS	40	0.563497	1.538009	2583.039865	0.009608	0.010580
RS	41	0.595641	1.538009	2652.059489	0.009865	0.010921
RS	42	0.629342	1.702140	2460.581446	0.009153	0.010194
RS	43	0.664676	1.702140	2526.809561	0.009399	0.010517
RS	44	0.701721	1.858715	2376.122989	0.008839	0.009932
RS	45	0.740561	1.858715	2439.855522	0.009076	0.010231
RS	46	0.781283	1.997918	2330.248786	0.008668	0.009802
RS	47	0.823977	1.997918	2391.722663	0.008897	0.010090
RS	48	0.868740	2.119377	2313.302140	0.008605	0.009785
RS	49	0.915671	2.119377	2372.589374	0.008825	0.010062
RS	50	0.964876	2.233835	2307.685073	0.008584	0.009808
RS	51	1.016465	2.233835	2364.682160	0.008796	0.010065
RS	52	1.070553	2.350058	2302.135253	0.008563	0.009809
RS	53	1.127261	2.350058	2356.663446	0.008766	0.010039
RS	54	1.186717	2.462304	2301.228065	0.008560	0.009806
RS	55	1.249053	2.462304	2353.063043	0.008753	0.010024
RS	56	1.314409	2.557246	2315.117149	0.008612	0.009868
RS	57	1.382931	2.557246	2363.887138	0.008793	0.010084
RS	58	1.454773	2.628482	2346.190916	0.008727	0.010023
RS	59	1.530095	2.628482	2391.282107	0.008895	0.010236
RS	60	1.609066	2.680072	2387.770092	0.008882	0.010242
RS	61	1.691863	2.680072	2428.343489	0.009033	0.010445
RS	62	1.778672	2.720755	2429.702266	0.009038	0.010473
RS	63	1.869685	2.720755	2464.804621	0.009169	0.010656
RS	64	1.965108	2.757420	2463.824369	0.009165	0.010674
RS	65	2.065154	2.757420	2492.495572	0.009272	0.010830
RS	66	2.170047	2.793648	2485.129415	0.009244	0.010820
RS	67	2.280021	2.793648	2506.464573	0.009323	0.010948
RS	68	2.395323	2.831499	2490.220089	0.009263	0.010898
RS	69	2.516211	2.831499	2503.426578	0.009312	0.010995
RS	70	2.642955	2.872841	2476.264936	0.009211	0.010899
RS	71	2.775840	2.872841	2480.738506	0.009228	0.010961
RS	72	2.915162	2.920478	2440.295031	0.009077	0.010807
RS	73	3.061234	2.920478	2435.738969	0.009060	0.010832
RS	74	3.214383	2.978647	2379.297655	0.008850	0.010608
RS	75	3.374951	2.978647	2365.872733	0.008801	0.010589
RS	76	3.543298	3.051691	2291.928001	0.008525	0.010284
RS	77	3.719800	3.051691	2270.319161	0.008445	0.010219
RS	78	3.904853	3.141394	2180.640553	0.008111	0.009838
RS	79	4.098872	3.141394	2151.912499	0.008005	0.009729
RS	80	4.302289	3.244146	2052.445913	0.007635	0.009298
RS	81	4.515562	3.244146	2017.675407	0.007505	0.009150
RS	82	4.739166	3.350833	1916.523193	0.007129	0.008706
RS	83	4.973603	3.350833	1876.434763	0.006980	0.008527
RS	84	5.219398	3.448762	1781.010395	0.006625	0.008106
RS	85	5.477101	3.448762	1735.790819	0.006457	0.007899
RS	86	5.747288	3.524761	1650.820251	0.006141	0.007524
RS	87	6.030564	3.524761	1600.145896	0.005952	0.007291
RS	88	6.327564	3.568338	1527.061603	0.005680	0.006970
RS	89	6.638953	3.568338	1470.279981	0.005469	0.006710
RS	90	6.965427	3.574256	1407.530625	0.005236	0.006434
RS	91	7.307717	3.574256	1343.953226	0.004999	0.006145
RS	92	7.666590	3.543687	1287.864841	0.004791	0.005899
RS	93	8.042848	3.543687	1217.147865	0.004528	0.005578
[truncated: 10,127,157 more chars]
