# Supplementary material for: Genomic basis of homoploid hybrid speciation within chestnut trees
Source: Nat Commun. 2020 Jul 6;11:3375. doi: 10.1038/s41467-020-17111-w (PMC7338469; doi:10.1038/s41467-020-17111-w)
Supplement: Supplementary file 3 — Source Data [file 41467_2020_17111_MOESM3_ESM.zip › Source Data/Supplementary Fig 5 and 6/m_m7_x_40.csv]

label	x	y	plot_type	plot_num
m25_m7_11	0.0	428.65890300843176	path	0
m25_m7_11	15.000000000000005	428.65890300843176	path	0
m25_m7_11	17.029861079917975	428.65890300843176	path	0
m25_m7_11	19.334411226753637	428.65890300843176	path	0
m25_m7_11	21.950822483574722	428.65890300843176	path	0
m25_m7_11	24.921297165681136	428.65890300843176	path	0
m25_m7_11	28.29374857752688	1017.5856429185447	path	0
m25_m7_11	32.122573847027255	1017.5856429185447	path	0
m25_m7_11	36.46953134295202	1017.5856429185447	path	0
m25_m7_11	41.40473682801243	1017.5856429185447	path	0
m25_m7_11	47.007794415441005	2554.6758419541966	path	0
m25_m7_11	53.369080571220266	2554.6758419541966	path	0
m25_m7_11	60.591201872721946	2554.6758419541966	path	0
m25_m7_11	68.79065003718128	2554.6758419541966	path	0
m25_m7_11	78.09968091536341	7478.352185584041	path	0
m25_m7_11	88.66844775830397	7478.352185584041	path	0
m25_m7_11	100.66742316639191	7478.352185584041	path	0
m25_m7_11	114.29014878646468	7478.352185584041	path	0
m25_m7_11	129.75635710910979	7478.352185584041	path	0
m25_m7_11	147.31551572029105	22459.51234062379	path	0
m25_m7_11	167.25085117553505	22459.51234062379	path	0
m25_m7_11	189.88391740115975	22459.51234062379	path	0
m25_m7_11	215.5797823101578	22459.51234062379	path	0
m25_m7_11	244.75291629206288	59483.20500151229	path	0
m25_m7_11	277.8738775572413	59483.20500151229	path	0
m25_m7_11	315.4769021691969	59483.20500151229	path	0
m25_m7_11	358.16852119095273	59483.20500151229	path	0
m25_m7_11	406.63734393877183	132377.31769219687	path	0
m25_m7_11	461.66516514560715	132377.31769219687	path	0
m25_m7_11	524.1395751911382	132377.31769219687	path	0
m25_m7_11	595.0682767994864	132377.31769219687	path	0
m25_m7_11	675.5953391307614	132377.31769219687	path	0
m25_m7_11	767.019651442462	250499.65452643615	path	0
m25_m7_11	870.8158739754815	250499.65452643615	path	0
m25_m7_11	988.6582239993196	250499.65452643615	path	0
m25_m7_11	1122.4474806817884	250499.65452643615	path	0
m25_m7_11	1274.3416443676504	375176.4009133271	path	0
m25_m7_11	1446.7907447956868	375176.4009133271	path	0
m25_m7_11	1642.5763597054388	375176.4009133271	path	0
m25_m7_11	1864.8564812627328	375176.4009133271	path	0
m25_m7_11	2117.2164539925966	460628.5098848727	path	0
m25_m7_11	2403.726805840697	460628.5098848727	path	0
m25_m7_11	2729.0089051694654	460628.5098848727	path	0
m25_m7_11	3098.3095027263353	460628.5098848727	path	0
m25_m7_11	3517.5853609346136	460628.5098848727	path	0
m25_m7_11	3993.5993355646347	457135.85455795826	path	0
m25_m7_11	4534.029459567895	392979.90648462554	path	0
m25_m7_11	5147.592788579781	296588.7702592834	path	0
m25_m7_11	5844.186005700081	184245.08916439267	path	0
m25_m7_11	6635.045053484865	38483.259878620505	path	0
m25_m7_11	7532.9263679896085	14515.407219726509	path	0
m25_m7_11	8552.312638140927	5995.027240389354	path	0
m25_m7_11	9709.64640930445	3334.712954581802	path	0
m25_m7_11	11023.595299038598	2540.5564118968146	path	0
m25_m7_11	12515.353102924271	2569.4375613611196	path	0
m25_m7_11	14208.981647261377	2876.0493812858595	path	0
m25_m7_11	16131.79890266433	3243.2684506698834	path	0
m25_m7_11	18314.81961876978	3353.9983997141326	path	0
m25_m7_11	20793.25558742701	3184.842062450801	path	0
m25_m7_11	23607.083603540672	3185.0298586636673	path	0
m25_m7_11	26801.6902846871	3355.6289796549618	path	0
m25_m7_11	30428.60415034723	3355.6289796549618	path	0
m25_m7_11	34546.32676908187	4562.524094264679	path	0
m25_m7_11	39221.27637992771	5253.043510956213	path	0
m25_m7_11	44528.859208482405	5597.780089993168	path	0
m25_m7_11	50554.68575784543	6054.761791033765	path	0
m25_m7_11	57395.95169300101	7590.75330193459	path	0
m25_m7_11	65163.005592099245	7736.807890437656	path	0
m25_m7_11	73981.12885222453	7736.807890437656	path	0
m25_m7_11	83992.55645925956	8554.8054133863	path	0
m25_m7_11	95358.77121655713	8559.103265174776	path	0
m25_m7_11	108263.10843797644	8170.152156710904	path	0
m25_m7_11	122913.71311858889	9098.472887874826	path	0
m25_m7_11	139546.8972817638	11835.706063391768	path	0
m25_m7_11	158430.95165613468	11835.706063391768	path	0
m25_m7_11	179870.47316421138	13172.471478000516	path	0
m25_m7_11	204211.2780243757	17358.811846111264	path	0
m25_m7_11	231845.97971384134	16571.36036940925	path	0
m25_m7_11	263220.32176427956	16571.36036940925	path	0
m25_m7_11	298840.3675371323	22404.544405528468	path	0
m25_m7_11	339280.6629485997	22404.544405528468	path	0
m25_m7_11	385193.5038078079	30311.873964587066	path	0
m25_m7_11	437319.457248921	20948.30517012362	path	0
m25_m7_11	496499.30696628283	20948.30517012362	path	0
m25_m7_11	563687.6149274234	22139.222571920975	path	0
m25_m7_11	639968.1183122871	22139.222571920975	path	0
m25_m7_11	726571.210028983	25488.371287708993	path	0
m25_m7_11	824893.7847640995	25488.371287708993	path	0
m25_m7_11	936521.770681357	25790.008111740703	path	0
m25_m7_11	1063255.7102014858	25790.008111740703	path	0
m25_m7_11	1207139.8024773868	14716.613934048775	path	0
m25_m7_11	1370494.8760153025	14716.613934048775	path	0
m25_m7_11	1555955.8232853317	31164.576153385173	path	0
m25_m7_11	1766514.101135904	31164.576153385173	path	0
m25_m7_11	2005565.9825373718	31164.576153385173	path	0
m25_m7_11	2276967.3379480443	31164.576153385173	path	0
m25_m7_11	2585095.8299177187	31164.576153385173	path	0
m25_m7_11	2934921.5241182637	31164.576153385173	path	0
m25_m7_11	3332087.0557463462	31164.576153385173	path	0
m25_m7_11	3782998.6443702066	31164.576153385173	path	0
m25_m7_11	4294929.425276166	31164.576153385173	path	0
m25_m7_12	0.0	8201.383648778345	path	1
m25_m7_12	15.000000000000005	8201.383648778345	path	1
m25_m7_12	17.01561056266869	8201.383648778345	path	1
m25_m7_12	19.30206685469346	8201.383648778345	path	1
m25_m7_12	21.895763510270616	8201.383648778345	path	1
m25_m7_12	24.83798565753708	8201.383648778345	path	1
m25_m7_12	28.17556607398675	11502.871163319489	path	1
m25_m7_12	31.961630646513196	11502.871163319489	path	1
m25_m7_12	36.25644400192834	11502.871163319489	path	1
m25_m7_12	41.12836876826784	11502.871163319489	path	1
m25_m7_12	46.654953735911356	10158.811974344499	path	1
m25_m7_12	52.92416823930614	10158.811974344499	path	1
m25_m7_12	60.03580240754615	10158.811974344499	path	1
m25_m7_12	68.10305557227541	10158.811974344499	path	1
m25_m7_12	77.2543381163748	9320.143641373552	path	1
m25_m7_12	87.63531544433101	9320.143641373552	path	1
m25_m7_12	99.41122660915728	9320.143641373552	path	1
m25_m7_12	112.76951450257515	9320.143641373552	path	1
m25_m7_12	127.92280947446915	13275.085465085052	path	1
m25_m7_12	145.11231387333524	13275.085465085052	path	1
m25_m7_12	164.61164138109444	13275.085465085052	path	1
m25_m7_12	186.73117225482534	13275.085465085052	path	1
m25_m7_12	211.82299379991406	15356.66186292129	path	1
m25_m7_12	240.28650471452792	15356.66186292129	path	1
m25_m7_12	272.574772512484	15356.66186292129	path	1
m25_m7_12	309.20174521869563	15356.66186292129	path	1
m25_m7_12	350.7504321292551	14950.512852438127	path	1
m25_m7_12	397.8821838532773	14950.512852438127	path	1
m25_m7_12	451.3472193514337	14950.512852438127	path	1
m25_m7_12	511.99656753515944	14950.512852438127	path	1
m25_m7_12	580.795613506758	14950.512852438127	path	1
m25_m7_12	658.8394650624816	17215.81954370464	path	1
m25_m7_12	747.3703840546766	17215.81954370464	path	1
m25_m7_12	847.7975600764335	17215.81954370464	path	1
m25_m7_12	961.7195412160862	17215.81954370464	path	1
m25_m7_12	1090.9496789227546	18609.2568902206	path	1
m25_m7_12	1237.5449920012015	18609.2568902206	path	1
m25_m7_12	1403.8389091782253	18609.2568902206	path	1
m25_m7_12	1592.4784114198849	18609.2568902206	path	1
m25_m7_12	1806.466165211869	17692.046204820825	path	1
m25_m7_12	2049.208317458845	17692.046204820825	path	1
m25_m7_12	2324.5687127774167	17692.046204820825	path	1
m25_m7_12	2636.930396185635	17692.046204820825	path	1
m25_m7_12	2991.265380157227	15893.325556470161	path	1
m25_m7_12	3393.213786556565	18083.09593254382	path	1
m25_m7_12	3849.1736231949885	24891.591221043538	path	1
m25_m7_12	4366.40262402549	33453.790276860906	path	1
m25_m7_12	4953.133774015493	36351.237037740524	path	1
m25_m7_12	5618.706357563262	35162.26737441475	path	1
m25_m7_12	6373.714616419143	33267.809713500035	path	1
m25_m7_12	7230.176383371824	27763.939168527253	path	1
m25_m7_12	8201.724375923945	21718.037427965424	path	1
m25_m7_12	9303.823194871246	23433.62698315804	path	1
m25_m7_12	10554.015481856874	18624.738155415638	path	1
m25_m7_12	11972.201154110164	8717.337232956022	path	1
m25_m7_12	13580.954161084743	4538.534415269196	path	1
m25_m7_12	15405.881804964853	3201.439960641962	path	1
m25_m7_12	17476.032344518997	2461.0763077856905	path	1
m25_m7_12	19824.357370329137	2246.3844964903233	path	1
m25_m7_12	22488.236311246084	2450.3498282233245	path	1
m25_m7_12	25510.071420895223	2450.3498282233245	path	1
m25_m7_12	28937.962714921123	3624.2273583608257	path	1
m25_m7_12	32826.473602274964	4645.745638569485	path	1
m25_m7_12	37237.49939746898	4947.057709112327	path	1
m25_m7_12	42241.25253832942	4029.778272817033	path	1
m25_m7_12	47917.380191436896	3704.0782376315033	path	1
m25_m7_12	54356.23203472166	6088.869701981097	path	1
m25_m7_12	61660.29839712526	6088.869701981097	path	1
m25_m7_12	69945.84164689518	7725.112024237789	path	1
m25_m7_12	79344.74679611072	6940.062340795855	path	1
m25_m7_12	90006.62077841151	8089.349074381165	path	1
m25_m7_12	102101.17381515025	8089.349074381165	path	1
m25_m7_12	115820.92077532945	9065.318393739277	path	1
m25_m7_12	131384.2455281806	9363.317671485305	path	1
m25_m7_12	149038.87706517088	12752.082086254322	path	1
m25_m7_12	169065.83272255992	12752.082086254322	path	1
m25_m7_12	191783.89127069138	14709.97390432282	path	1
m25_m7_12	217554.6670703517	14709.97390432282	path	1
m25_m7_12	246788.36606400946	21237.75934187188	path	1
m25_m7_12	279950.315222834	21237.75934187188	path	1
m25_m7_12	317568.3693818718	24361.2878522971	path	1
m25_m7_12	360241.31336157693	24361.2878522971	path	1
m25_m7_12	408648.3931163255	23825.593299205306	path	1
m25_m7_12	463560.1276218484	23825.593299205306	path	1
m25_m7_12	525850.573599625	22544.569620032104	path	1
m25_m7_12	596511.2383018106	22544.569620032104	path	1
m25_m7_12	676666.8618132569	25517.942093121957	path	1
m25_m7_12	767593.3200851692	25517.942093121957	path	1
m25_m7_12	870737.9336716745	28953.860116974894	path	1
m25_m7_12	987742.5054333356	28953.860116974894	path	1
m25_m7_12	1120469.4539098877	13273.921872711897	path	1
m25_m7_12	1271031.4583397785	13273.921872711897	path	1
m25_m7_12	1441825.0872006998	30543.54422965927	path	1
m25_m7_12	1635568.9455528634	30543.54422965927	path	1
m25_m7_12	1855346.9483948103	30543.54422965927	path	1
m25_m7_12	2104657.4088347876	30543.54422965927	path	1
m25_m7_12	2387468.722437877	30543.54422965927	path	1
m25_m7_12	2708282.5341036674	30543.54422965927	path	1
m25_m7_12	3072205.3929323624	30543.54422965927	path	1
m25_m7_12	3485030.0356445103	30543.54422965927	path	1
m25_m7_12	3953327.5923820236	13106.068303943131	path	1
m25_m7_13	0.0	1070.2251326448577	path	2
m25_m7_13	15.000000000000005	1070.2251326448577	path	2
m25_m7_13	17.0196002612321	1070.2251326448577	path	2
m25_m7_13	19.311119536808775	1070.2251326448577	path	2
m25_m7_13	21.911169007556968	1070.2251326448577	path	2
m25_m7_13	24.861289184327806	1070.2251326448577	path	2
m25_m7_13	28.208613593076812	1831.2458583685036	path	2
m25_m7_13	32.00662181851502	1831.2458583685036	path	2
m25_m7_13	36.31599393757034	1831.2458583685036	path	2
m25_m7_13	41.20557999378498	1831.2458583685036	path	2
m25_m7_13	46.75350000176285	3257.219424800657	path	2
m25_m7_13	53.04839205623451	3257.219424800657	path	2
m25_m7_13	60.19082848654876	3257.219424800657	path	2
m25_m7_13	68.29492268222943	3257.219424800657	path	2
m25_m7_13	77.4901522615531	6120.753029040153	path	2
m25_m7_13	87.92342771157625	6120.753029040153	path	2
m25_m7_13	99.76143954989097	6120.753029040153	path	2
m25_m7_13	113.19332150828093	6120.753029040153	path	2
m25_m7_13	128.43367228747096	6120.753029040153	path	2
m25_m7_13	145.72598416098919	11673.001185944388	path	2
m25_m7_13	165.3465332063117	11673.001185944388	path	2
m25_m7_13	187.6087933167976	11673.001185944388	path	2
m25_m7_13	212.86844451626698	11673.001185944388	path	2
m25_m7_13	241.5290555931418	21562.025903442718	path	2
m25_m7_13	274.04853184454515	21562.025903442718	path	2
m25_m7_13	310.9464309447793	21562.025903442718	path	2
m25_m7_13	352.8122638224636	21562.025903442718	path	2
m25_m7_13	400.31491316791227	38456.0155750332	path	2
m25_m7_13	454.21332004851354	38456.0155750332	path	2
m25_m7_13	515.3686093701851	38456.0155750332	path	2
m25_m7_13	584.7578479111746	38456.0155750332	path	2
m25_m7_13	663.4896547377697	66320.32018280544	path	2
m25_m7_13	752.8219134066487	66320.32018280544	path	2
m25_m7_13	854.1818689384695	66320.32018280544	path	2
m25_m7_13	969.1889306483264	66320.32018280544	path	2
m25_m7_13	1099.6805451497	66320.32018280544	path	2
m25_m7_13	1247.7415529001123	106036.58645994672	path	2
m25_m7_13	1415.7374973125918	106036.58645994672	path	2
m25_m7_13	1606.3524186064965	106036.58645994672	path	2
m25_m7_13	1822.6317362230625	106036.58645994672	path	2
m25_m7_13	2068.030904930129	147433.93280623254	path	2
m25_m7_13	2346.470621985658	147433.93280623254	path	2
m25_m7_13	2662.3994673947027	147433.93280623254	path	2
m25_m7_13	3020.8649780516685	147433.93280623254	path	2
m25_m7_13	3427.594291306337	170324.13252706407	path	2
m25_m7_13	3889.085646380998	162228.8667116306	path	2
m25_m7_13	4412.712205540001	127069.71297592254	path	2
m25_m7_13	5006.839853743377	83015.70318869926	path	2
m25_m7_13	5680.960858847863	47281.64107255616	path	2
m25_m7_13	6445.845527819759	24936.20970206071	path	2
m25_m7_13	7313.71428194286	12891.624221126807	path	2
m25_m7_13	8298.43290023544	6962.5879943581995	path	2
m25_m7_13	9415.734050444273	4185.036716483592	path	2
m25_m7_13	10683.46864697554	2887.639914217548	path	2
m25_m7_13	12121.891051661985	2329.9282480372026	path	2
m25_m7_13	13753.98267396622	2221.2210378671234	path	2
m25_m7_13	15605.819140721145	2404.002382244736	path	2
m25_m7_13	17706.986901610562	2757.837697463259	path	2
m25_m7_13	20091.055926418936	3161.6065410413366	path	2
m25_m7_13	22796.11604624722	3544.9908621489467	path	2
m25_m7_13	25865.385507719093	3835.3694961819347	path	2
m25_m7_13	29347.901462936312	3985.6388101980874	path	2
m25_m7_13	33299.30342701364	3960.816572119035	path	2
m25_m7_13	37782.72222034983	4527.393530233742	path	2
m25_m7_13	42869.78859810172	4904.742107291014	path	2
m25_m7_13	48641.77768154777	5382.023760667849	path	2
m25_m7_13	55190.90747571093	5382.023760667849	path	2
m25_m7_13	62621.812219416395	7510.748396661482	path	2
m25_m7_13	71053.21410722703	9075.39318234272	path	2
m25_m7_13	80619.8200920494	8698.025311039914	path	2
m25_m7_13	91474.47407327523	8683.576737348669	path	2
m25_m7_13	103790.59885557221	8338.333299191056	path	2
m25_m7_13	117764.96689304884	8338.333299191056	path	2
m25_m7_13	133620.84408646138	10089.877414036126	path	2
m25_m7_13	151611.55686133288	12845.212322153302	path	2
m25_m7_13	172024.53951752937	12909.346624500069	path	2
m25_m7_13	195185.92651405826	12909.346624500069	path	2
m25_m7_13	221465.76305916626	18333.29794323015	path	2
m25_m7_13	251283.91725438338	18333.29794323015	path	2
m25_m7_13	285116.78824974183	20201.12066521097	path	2
m25_m7_13	323504.9175851308	23902.438047386044	path	2
m25_m7_13	367061.6253227839	23902.438047386044	path	2
m25_m7_13	416482.80894879537	20635.400686981502	path	2
m25_m7_13	472558.06159890624	20635.400686981502	path	2
m25_m7_13	536183.2872424051	21910.902143380634	path	2
m25_m7_13	608375.0143746068	21910.902143380634	path	2
m25_m7_13	690286.6369051425	23659.699289739634	path	2
m25_m7_13	783226.8417197191	23659.699289739634	path	2
m25_m7_13	888680.5173291279	23092.243968423467	path	2
m25_m7_13	1008332.4776591131	23092.243968423467	path	2
m25_m7_13	1144094.3800117231	17885.645523172865	path	2
m25_m7_13	1298135.2672614462	17885.645523172865	path	2
m25_m7_13	1472916.222253167	17885.645523172865	path	2
m25_m7_13	1671229.688068866	32660.366005732198	path	2
m25_m7_13	1896244.0823757134	32660.366005732198	path	2
m25_m7_13	2151554.4186507626	32660.366005732198	path	2
m25_m7_13	2441239.743048239	32660.366005732198	path	2
m25_m7_13	2769928.3045675987	32660.366005732198	path	2
m25_m7_13	3142871.4997341917	32660.366005732198	path	2
m25_m7_13	3566027.7731929966	32660.366005732198	path	2
m25_m7_13	4046157.8146797577	29765.259160610327	path	2
m25_m7_1	0.0	2680.0038907162166	path	3
m25_m7_1	15.000000000000005	2680.0038907162166	path	3
m25_m7_1	17.0225765447435	2680.0038907162166	path	3
m25_m7_1	19.317874148110082	2680.0038907162166	path	3
m25_m7_1	21.92266609119503	2680.0038907162166	path	3
m25_m7_1	24.878684106814653	2680.0038907162166	path	3
m25_m7_1	28.233286969383062	3925.3423797336145	path	3
m25_m7_1	32.04021923640212	3925.3423797336145	path	3
m25_m7_1	36.36047229746788	3925.3423797336145	path	3
m25_m7_1	41.26326152577812	3925.3423797336145	path	3
m25_m7_1	46.82713518722183	5744.400139295181	path	3
m25_m7_1	53.141232873035676	5744.400139295181	path	3
m25_m7_1	60.30671361755256	5744.400139295181	path	3
m25_m7_1	68.43837658111423	5744.400139295181	path	3
m25_m7_1	77.6665002633331	8840.503935145583	path	3
m25_m7_1	88.13892971299525	8840.503935145583	path	3
m25_m7_1	100.02344517408191	8840.503935145583	path	3
m25_m7_1	113.51045011631749	8840.503935145583	path	3
m25_m7_1	128.81602171555338	14347.440158742424	path	3
m25_m7_1	146.18537265615655	14347.440158742424	path	3
m25_m7_1	165.8967797174185	14347.440158742424	path	3
m25_m7_1	188.2660420844136	14347.440158742424	path	3
m25_m7_1	213.6515408105221	14347.440158742424	path	3
m25_m7_1	242.45998048996665	23947.777826210164	path	3
m25_m7_1	275.152905128498	23947.777826210164	path	3
m25_m7_1	312.25409260389335	23947.777826210164	path	3
m25_m7_1	354.35794618394647	23947.777826210164	path	3
m25_m7_1	402.13901754362143	40400.66851539545	path	3
m25_m7_1	456.36281385094946	40400.66851539545	path	3
m25_m7_1	517.8980620634877	40400.66851539545	path	3
m25_m7_1	587.7306269233355	40400.66851539545	path	3
m25_m7_1	666.9793056328372	61921.755867336455	path	3
m25_m7_1	756.9137522596554	61921.755867336455	path	3
m25_m7_1	858.9748190405996	61921.755867336455	path	3
m25_m7_1	974.797640475053	61921.755867336455	path	3
m25_m7_1	1106.2378300414623	87519.57466788714	path	3
m25_m7_1	1255.4012092381154	87519.57466788714	path	3
m25_m7_1	1424.67754524129	87519.57466788714	path	3
m25_m7_1	1616.7788376964754	87519.57466788714	path	3
m25_m7_1	1834.782768040643	87519.57466788714	path	3
m25_m7_1	2082.1820074632133	116091.78433635044	path	3
m25_m7_1	2362.940173475346	116091.78433635044	path	3
m25_m7_1	2681.55533157557	116091.78433635044	path	3
m25_m7_1	3043.132059380678	116091.78433635044	path	3
m25_m7_1	3453.463227771364	142931.986549144	path	3
m25_m7_1	3919.122809279666	153170.3576021246	path	3
m25_m7_1	4447.571200614215	134673.67904867357	path	3
m25_m7_1	5047.274746710147	89293.28954478941	path	3
m25_m7_1	5727.84138121495	27506.495836381266	path	3
m25_m7_1	6500.174556525387	14460.963584998402	path	3
m25_m7_1	7376.647929509833	7614.700559669498	path	3
m25_m7_1	8371.30360158031	4303.694788173246	path	3
m25_m7_1	9500.07708914585	2998.2830357113403	path	3
m25_m7_1	10781.052628729936	2591.9176841084955	path	3
m25_m7_1	12234.752907030897	2453.4497436421525	path	3
m25_m7_1	13884.467857730418	2426.221277644253	path	3
m25_m7_1	15756.627792749787	2459.3448919293946	path	3
m25_m7_1	17881.22684594107	2553.2980393119815	path	3
m25_m7_1	20292.303513263592	2761.367081641882	path	3
m25_m7_1	23028.48598824646	3019.156869632473	path	3
m25_m7_1	26133.611029631873	3255.6744432663486	path	3
m25_m7_1	29657.426276164097	3609.849098974975	path	3
m25_m7_1	33656.387260405994	3609.849098974975	path	3
m25_m7_1	38194.56189065273	4803.854512352378	path	3
m25_m7_1	43344.65689177189	5563.961487825302	path	3
m25_m7_1	49189.182649722046	6273.5357427524195	path	3
m25_m7_1	55821.77512188416	6537.047202002213	path	3
m25_m7_1	63348.69599171536	7232.030529817549	path	3
m25_m7_1	71890.53510191069	7823.006013490129	path	3
m25_m7_1	81584.14244098951	7823.006013490129	path	3
m25_m7_1	92584.82063593337	9815.537282600048	path	3
m25_m7_1	105068.81307710144	9841.743950171453	path	3
m25_m7_1	119236.12753802039	8662.426738587823	path	3
m25_m7_1	135313.74052764985	10381.153610527716	path	3
m25_m7_1	153559.23371249868	10381.153610527716	path	3
m25_m7_1	174264.920668211	15042.00362429817	path	3
m25_m7_1	197762.53007588498	15331.2345923199	path	3
m25_m7_1	224428.5203932589	15331.2345923199	path	3
m25_m7_1	254690.11114785177	19770.435424015825	path	3
m25_m7_1	289032.1274802357	19770.435424015825	path	3
m25_m7_1	328004.76759482484	24648.762623874958	path	3
m25_m7_1	372232.4175615797	24648.762623874958	path	3
m25_m7_1	422423.6546917943	24371.940082150457	path	3
m25_m7_1	479382.59975342435	24371.940082150457	path	3
m25_m7_1	544021.7999013867	23232.33947571298	path	3
m25_m7_1	617376.8487220324	23232.33947571298	path	3
m25_m7_1	700622.9776215535	24425.597178396514	path	3
m25_m7_1	795093.884371267	24425.597178396514	path	3
m25_m7_1	902303.1004644885	25731.97887272597	path	3
m25_m7_1	1023968.2396144092	25731.97887272597	path	3
m25_m7_1	1162038.515881502	16973.19802752795	path	3
m25_m7_1	1318725.9723021975	16973.19802752795	path	3
m25_m7_1	1496540.92033703	16973.19802752795	path	3
m25_m7_1	1698332.1579185314	35568.56025349908	path	3
m25_m7_1	1927332.6104378402	35568.56025349908	path	3
m25_m7_1	2187211.125890558	35568.56025349908	path	3
m25_m7_1	2482131.2539991084	35568.56025349908	path	3
m25_m7_1	2816817.951019999	35568.56025349908	path	3
m25_m7_1	3196633.278923032	35568.56025349908	path	3
m25_m7_1	3627662.311729447	35568.56025349908	path	3
m25_m7_1	4116810.6253263685	32546.90226444678	path	3
m25_m7_17	0.0	14337.440532163599	path	4
m25_m7_17	15.000000000000005	14337.440532163599	path	4
m25_m7_17	17.01684941053875	14337.440532163599	path	4
m25_m7_17	19.304877590730197	14337.440532163599	path	4
m25_m7_17	21.900546323355986	14337.440532163599	path	4
m25_m7_17	24.845219919538454	14337.440532163599	path	4
m25_m7_17	28.185824396166897	20532.28443016946	path	4
m25_m7_17	31.97559528409742	20532.28443016946	path	4
m25_m7_17	36.274925984121246	20532.28443016946	path	4
m25_m7_17	41.15233019001535	20532.28443016946	path	4
m25_m7_17	46.685533715750566	29217.759790981603	path	4
m25_m7_17	52.962713126103786	29217.759790981603	path	4
m25_m7_17	60.08390090936479	29217.759790981603	path	4
m25_m7_17	68.16257958482619	29217.759790981603	path	4
m25_m7_17	77.32749014858999	40581.65844087803	path	4
m25_m7_17	87.72468367689828	40581.65844087803	path	4
m25_m7_17	99.51984878112829	40581.65844087803	path	4
m25_m7_17	112.90095200453653	40581.65844087803	path	4
m25_m7_17	128.08123323784406	54233.50216906087	path	4
m25_m7_17	145.30260388829882	54233.50216906087	path	4
m25_m7_17	164.83950195508967	54233.50216906087	path	4
m25_m7_17	187.00326544519768	54233.50216906087	path	4
m25_m7_17	212.14709382399565	70621.8949876911	path	4
m25_m7_17	240.67167656575788	70621.8949876911	path	4
m25_m7_17	273.0315785000926	70621.8949876911	path	4
m25_m7_17	309.7424837105176	70621.8949876911	path	4
m25_m7_17	351.38941342320857	91960.5647907922	path	4
m25_m7_17	398.6360488453522	91960.5647907922	path	4
m25_m7_17	452.23530752090176	91960.5647907922	path	4
m25_m7_17	513.0413417474576	91960.5647907922	path	4
m25_m7_17	582.0231502598156	119780.63344459613	path	4
m25_m7_17	660.2800200945763	119780.63344459613	path	4
m25_m7_17	749.0590447157936	119780.63344459613	path	4
m25_m7_17	849.7749975687111	119780.63344459613	path	4
m25_m7_17	964.0328777645125	150141.21436090794	path	4
m25_m7_17	1093.653487181801	150141.21436090794	path	4
m25_m7_17	1240.7024465788847	150141.21436090794	path	4
m25_m7_17	1407.5231131146584	150141.21436090794	path	4
m25_m7_17	1596.7739238483234	171219.93910201156	path	4
m25_m7_17	1811.4707603201318	171219.93910201156	path	4
m25_m7_17	2055.0350093307875	171219.93910201156	path	4
m25_m7_17	2331.3480858111398	171219.93910201156	path	4
m25_m7_17	2644.8132866530623	169515.25713293045	path	4
m25_m7_17	3000.4259611978136	143369.79173058452	path	4
m25_m7_17	3403.8531166116104	105056.46721258426	path	4
m25_m7_17	3861.5237267315174	68973.22425955239	path	4
m25_m7_17	4380.731183534173	42218.00016944879	path	4
m25_m7_17	4969.74952388348	25020.951794465505	path	4
m25_m7_17	5637.9652837347885	14747.03559593326	path	4
m25_m7_17	6396.027081010682	8724.77169630812	path	4
m25_m7_17	7256.015310885765	5230.915065603533	path	4
m25_m7_17	8231.634657727103	3296.77379457196	path	4
m25_m7_17	9338.432491540918	2332.363173268112	path	4
m25_m7_17	10594.046629268929	1940.2109754388648	path	4
m25_m7_17	12018.486409232997	1862.7384936386263	path	4
m25_m7_17	13634.451557901633	1959.4105330334983	path	4
m25_m7_17	15467.6939304065	2119.776620551776	path	4
m25_m7_17	17547.42788946877	2320.1304234967374	path	4
m25_m7_17	19906.795862491854	2549.837404055598	path	4
m25_m7_17	22583.39649589064	2758.1183487928442	path	4
m25_m7_17	25619.883823270633	3010.205670470575	path	4
m25_m7_17	29064.6469957396	3770.0332870004495	path	4
m25_m7_17	32972.581406464546	4268.4104688968055	path	4
m25_m7_17	37405.963498035795	4554.375176270455	path	4
m25_m7_17	42435.44319347895	4554.375176270455	path	4
m25_m7_17	48141.16976619352	5966.331663158666	path	4
m25_m7_17	54614.069090566394	7033.4619203311995	path	4
m25_m7_17	61957.29262739514	6786.705114769831	path	4
m25_m7_17	70287.86123500437	7459.42529559234	path	4
m25_m7_17	79738.53000166088	7459.42529559234	path	4
m25_m7_17	90459.90381706595	7815.422908430304	path	4
m25_m7_17	102622.83739645535	8750.092689546978	path	4
m25_m7_17	116421.15800384564	10016.09865206108	path	4
m25_m7_17	132074.75426346526	10016.09865206108	path	4
m25_m7_17	149833.08028235324	13884.580048436366	path	4
m25_m7_17	169979.13092546468	13884.580048436366	path	4
m25_m7_17	192833.9515928586	18497.365575809126	path	4
m25_m7_17	218761.75436631974	15896.856384877521	path	4
m25_m7_17	248175.7220557951	15896.856384877521	path	4
m25_m7_17	281544.5926383459	22496.161022908516	path	4
m25_m7_17	319400.1290185469	22496.161022908516	path	4
m25_m7_17	362345.5931476843	22496.161022908516	path	4
m25_m7_17	411065.3595444318	24518.386669512667	path	4
m25_m7_17	466335.8214171046	24518.386669512667	path	4
m25_m7_17	529037.7631863167	22571.491069580825	path	4
m25_m7_17	600170.3965753213	22571.491069580825	path	4
m25_m7_17	680867.2839457034	24754.279463986913	path	4
m25_m7_17	772414.4026311048	24754.279463986913	path	4
m25_m7_17	876270.638140316	25280.83083485962	path	4
m25_m7_17	994091.0328073642	25280.83083485962	path	4
m25_m7_17	1127753.1603766554	16445.40730799516	path	4
m25_m7_17	1279387.0468259144	16445.40730799516	path	4
m25_m7_17	1451409.1142420298	16445.40730799516	path	4
m25_m7_17	1646560.6886760048	38896.72414654344	path	4
m25_m7_17	1867951.6856341676	38896.72414654344	path	4
m25_m7_17	2119110.169373245	38896.72414654344	path	4
m25_m7_17	2404038.5757710487	38896.72414654344	path	4
m25_m7_17	2727277.494734801	38896.72414654344	path	4
m25_m7_17	3093978.028576896	38896.72414654344	path	4
m25_m7_17	3509983.879453909	38896.72414654344	path	4
m25_m7_17	3981924.4740057173	82307.0244500241	path	4
m25_m7_18	0.0	342.5359516011412	path	5
m25_m7_18	15.000000000000005	342.5359516011412	path	5
m25_m7_18	17.023041832027317	342.5359516011412	path	5
m25_m7_18	19.318930214330152	342.5359516011412	path	5
m25_m7_18	21.92446381257057	342.5359516011412	path	5
m25_m7_18	24.881404308410527	342.5359516011412	path	5
m25_m7_18	28.23714575877714	885.4284947892875	path	5
m25_m7_18	32.04547423124776	885.4284947892875	path	5
m25_m7_18	36.367429891045596	885.4284947892875	path	5
m25_m7_18	41.27228535723931	885.4284947892875	path	5
m25_m7_18	46.83865600931027	2210.028215335397	path	5
m25_m7_18	53.155760040161745	2210.028215335397	path	5
m25_m7_18	60.324848451791965	2210.028215335397	path	5
m25_m7_18	68.46082791370425	2210.028215335397	path	5
m25_m7_18	77.69410249534738	5829.574752480773	path	5
m25_m7_18	88.17266379200775	5829.574752480773	path	5
m25_m7_18	100.06446294484198	5829.574752480773	path	5
m25_m7_18	113.56010257395947	5829.574752480773	path	5
m25_m7_18	128.875891771055	5829.574752480773	path	5
m25_m7_18	146.25731311723308	15226.919857228459	path	5
m25_m7_18	165.98295729563839	15226.919857228459	path	5
m25_m7_18	188.36898836315038	15226.919857228459	path	5
m25_m7_18	213.77421125083848	15226.919857228459	path	5
m25_m7_18	242.60582271544462	39407.015462867894	path	5
m25_m7_18	275.32593791856107	39407.015462867894	path	5
m25_m7_18	312.45899724198824	39407.015462867894	path	5
m25_m7_18	354.60017205624507	39407.015462867894	path	5
m25_m7_18	402.4249041705028	85904.00250972784	path	5
m25_m7_18	456.69973186293714	85904.00250972784	path	5
m25_m7_18	518.2945760118961	85904.00250972784	path	5
m25_m7_18	588.196683250891	85904.00250972784	path	5
m25_m7_18	667.5264496293097	145664.82357838922	path	5
m25_m7_18	757.5553784016274	145664.82357838922	path	5
m25_m7_18	859.7264597738795	145664.82357838922	path	5
m25_m7_18	975.6772992554337	145664.82357838922	path	5
m25_m7_18	1107.2663653189788	145664.82357838922	path	5
m25_m7_18	1256.6027770681217	209041.2613614827	path	5
m25_m7_18	1426.0801093514885	209041.2613614827	path	5
m25_m7_18	1618.4147571541669	209041.2613614827	path	5
m25_m7_18	1836.689474173714	209041.2613614827	path	5
m25_m7_18	2084.4027834202257	251896.28021853027	path	5
m25_m7_18	2365.5250517971112	251896.28021853027	path	5
m25_m7_18	2684.562127430057	251896.28021853027	path	5
m25_m7_18	3046.627559727873	251896.28021853027	path	5
m25_m7_18	3457.524559723659	279744.01640991046	path	5
m25_m7_18	3923.839014362515	281490.5348701261	path	5
m25_m7_18	4453.045045575595	238962.7142996368	path	5
m25_m7_18	5053.624806049022	169995.99430245862	path	5
m25_m7_18	5735.204431782901	97646.94076198127	path	5
m25_m7_18	6508.708330497918	47434.010848387086	path	5
m25_m7_18	7386.534278835382	21821.00161381993	path	5
m25_m7_18	8382.752134821238	10509.926683294463	path	5
m25_m7_18	9513.32935057188	5874.794167746812	path	5
m25_m7_18	10796.38689977589	4178.2625793051375	path	5
m25_m7_18	12252.48972197579	3634.5145719306015	path	5
m25_m7_18	13904.976338911905	3382.4939817524764	path	5
m25_m7_18	15780.33292604316	3065.1358348890644	path	5
m25_m7_18	17908.617834890065	2757.1211716854746	path	5
m25_m7_18	20323.943370474935	2598.6345941117534	path	5
m25_m7_18	23065.022545823267	2688.0481417110063	path	5
m25_m7_18	26175.789576946845	2918.5396328135366	path	5
m25_m7_18	29706.10406364741	3309.89390468873	path	5
m25_m7_18	33712.55014280177	3993.6416547111567	path	5
m25_m7_18	38259.343423015525	4485.84258335851	path	5
m25_m7_18	43419.36023705953	4749.4539203182985	path	5
m25_m7_18	49275.30570902186	6099.675464794702	path	5
m25_m7_18	55921.03935804089	7264.967281182232	path	5
m25_m7_18	63463.079485491806	7127.08169729226	path	5
m25_m7_18	72022.31045805343	7127.08169729226	path	5
m25_m7_18	81735.92025111346	7620.25752592399	path	5
m25_m7_18	92759.59930759696	8458.12103348317	path	5
m25_m7_18	105270.03595568766	8978.177560856095	path	5
m25_m7_18	119467.74838217937	9430.680999142473	path	5
m25_m7_18	135580.2985525302	9430.680999142473	path	5
m25_m7_18	153865.9395905651	10984.2488028775	path	5
m25_m7_18	174617.75507829202	14682.97654313738	path	5
m25_m7_18	198168.3566208308	14682.97654313738	path	5
m25_m7_18	224895.21496936755	18486.812670863692	path	5
m25_m7_18	255226.7101497549	19807.983803365063	path	5
m25_m7_18	289648.99756866554	19807.983803365063	path	5
m25_m7_18	328713.80014774506	21768.912792247833	path	5
m25_m7_18	373047.25137864833	21768.912792247833	path	5
m25_m7_18	423359.93103610317	22154.925112408495	path	5
m25_m7_18	480458.2544021194	22154.925112408495	path	5
m25_m7_18	545257.3975486727	22617.33097484004	path	5
m25_m7_18	618795.9658462276	22617.33097484004	path	5
m25_m7_18	702252.6408060058	24095.503788876355	path	5
m25_m7_18	796965.0720728185	24095.503788876355	path	5
m25_m7_18	904451.3173706846	23127.147146133437	path	5
m25_m7_18	1026434.174042226	23127.147146133437	path	5
m25_m7_18	1164868.7921695467	17477.66429031167	path	5
m25_m7_18	1321974.0118616896	17477.66429031167	path	5
m25_m7_18	1500267.9269849693	17477.66429031167	path	5
m25_m7_18	1702608.2453542673	32628.616622457677	path	5
m25_m7_18	1932238.0922813565	32628.616622457677	path	5
m25_m7_18	2192837.991622815	32628.616622457677	path	5
m25_m7_18	2488584.8574835933	32628.616622457677	path	5
m25_m7_18	2824218.942099532	32628.616622457677	path	5
m25_m7_18	3205119.812944288	32628.616622457677	path	5
m25_m7_18	3637392.576827341	32628.616622457677	path	5
m25_m7_18	4127965.732989172	26610.93920581488	path	5
m25_m7_19	0.0	216.1270837478539	path	6
m25_m7_19	15.000000000000005	216.1270837478539	path	6
m25_m7_19	17.015177127183915	216.1270837478539	path	6
m25_m7_19	19.30108351129617	216.1270837478539	path	6
m25_m7_19	21.894090312751537	216.1270837478539	path	6
m25_m7_19	24.835454980668583	216.1270837478539	path	6
m25_m7_19	28.17197770201852	408.8457741837238	path	6
m25_m7_19	31.956746041528042	408.8457741837238	path	6
m25_m7_19	36.24997962033552	408.8457741837238	path	6
m25_m7_19	41.11998827312105	408.8457741837238	path	6
m25_m7_19	46.644258928991995	955.0346116284518	path	6
m25_m7_19	52.91068850953523	955.0346116284518	path	6
m25_m7_19	60.01898246073309	955.0346116284518	path	6
m25_m7_19	68.08224117084785	955.0346116284518	path	6
m25_m7_19	77.22875951584193	955.0346116284518	path	6
m25_m7_19	87.6040681649827	2701.7473926964803	path	6
m25_m7_19	99.37324912593824	2701.7473926964803	path	6
m25_m7_19	112.72356237210751	2701.7473926964803	path	6
m25_m7_19	127.8674253445715	2701.7473926964803	path	6
m25_m7_19	145.0457927356566	8338.597451145302	path	6
m25_m7_19	164.53199033000013	8338.597451145302	path	6
m25_m7_19	186.6360639035375	8338.597451145302	path	6
m25_m7_19	211.7097123759404	8338.597451145302	path	6
m25_m7_19	240.151883708119	22051.597823923723	path	6
m25_m7_19	272.41512258136777	22051.597823923723	path	6
m25_m7_19	309.01277085636593	22051.597823923723	path	6
m25_m7_19	350.527135378864	22051.597823923723	path	6
m25_m7_19	397.618753090383	22051.597823923723	path	6
m25_m7_19	451.0369008615247	47199.20711313079	path	6
m25_m7_19	511.6315172703288	47199.20711313079	path	6
m25_m7_19	580.3667260136332	47199.20711313079	path	6
m25_m7_19	658.3361761230522	47199.20711313079	path	6
m25_m7_19	746.780443064445	85681.23904119917	path	6
m25_m7_19	847.1067675905606	85681.23904119917	path	6
m25_m7_19	960.9114464126401	85681.23904119917	path	6
m25_m7_19	1090.0052309499706	85681.23904119917	path	6
m25_m7_19	1236.4421382780504	85681.23904119917	path	6
m25_m7_19	1402.5521326876697	125678.25445514615	path	6
m25_m7_19	1590.9781978526833	125678.25445514615	path	6
m25_m7_19	1804.7183894634168	125678.25445514615	path	6
m25_m7_19	2047.173537427074	125678.25445514615	path	6
m25_m7_19	2322.2013566270216	143256.65363070404	path	6
m25_m7_19	2634.1778271997027	143256.65363070404	path	6
m25_m7_19	2988.0668209535593	143256.65363070404	path	6
m25_m7_19	3389.499081759076	143256.65363070404	path	6
m25_m7_19	3844.8618165705257	155258.96613684657	path	6
m25_m7_19	4361.400322566239	151610.32264491371	path	6
m25_m7_19	4947.333267401439	139068.10415956398	path	6
m25_m7_19	5611.983456803	120076.54150423878	path	6
m25_m7_19	6365.9261701552605	95739.62340991732	path	6
m25_m7_19	7221.157424251149	68617.10344832015	path	6
m25_m7_19	8191.284842460829	46506.25078112774	path	6
m25_m7_19	9291.74416624585	30908.448098781806	path	6
m25_m7_19	10540.044853943393	19731.989434031442	path	6
m25_m7_19	11956.048674554006	12217.348099823837	path	6
m25_m7_19	13562.285729251254	7522.0424800675455	path	6
m25_m7_19	15384.312928845911	5183.137519651802	path	6
m25_m7_19	17451.12063095591	4032.838995125109	path	6
m25_m7_19	19795.59390690455	3588.307524432048	path	6
m25_m7_19	22455.035777585563	3525.244792272591	path	6
m25_m7_19	25471.76074352468	3654.028965853559	path	6
m25_m7_19	28893.768052821477	3909.1947047146327	path	6
m25_m7_19	32775.50541936834	4102.934125879176	path	6
m25_m7_19	37178.7353429019	4070.1140196927313	path	6
m25_m7_19	42173.51781494456	3882.379372761211	path	6
m25_m7_19	47839.32504651518	3928.706103806517	path	6
m25_m7_19	54266.305954092095	4857.264536861919	path	6
m25_m7_19	61556.720523122116	6375.821239094971	path	6
m25_m7_19	69826.56687129865	6658.932881182815	path	6
m25_m7_19	79207.42689988657	7696.371515056803	path	6
m25_m7_19	89848.5598993361	7735.98720435285	path	6
m25_m7_19	101919.2774206398	7735.98720435285	path	6
m25_m7_19	115611.63719911876	8646.744902772569	path	6
m25_m7_19	131143.498993782	9255.224555878509	path	6
m25_m7_19	148761.9909638577	12459.357713139834	path	6
m25_m7_19	168747.4417361714	12459.357713139834	path	6
m25_m7_19	191417.84072667352	13213.037819994446	path	6
m25_m7_19	217133.8976844952	19155.3350452178	path	6
m25_m7_19	246304.78196116758	19155.3350452178	path	6
m25_m7_19	279394.6328227786	19828.74088837201	path	6
m25_m7_19	316929.94439093926	21192.04879361896	path	6
m25_m7_19	359507.94271469186	21192.04879361896	path	6
m25_m7_19	407806.0882613312	22495.710375043338	path	6
m25_m7_19	462592.855020703	22495.710375043338	path	6
m25_m7_19	524739.9577297978	22079.878525615157	path	6
m25_m7_19	595236.2217655671	22079.878525615157	path	6
m25_m7_19	675203.3163904565	24074.653459008932	path	6
m25_m7_19	765913.601683041	24074.653459008932	path	6
m25_m7_19	868810.3731170883	27137.06354077525	path	6
m25_m7_19	985530.8259014667	27137.06354077525	path	6
m25_m7_19	1117932.1044675536	13755.379334264964	path	6
m25_m7_19	1268120.851578726	13755.379334264964	path	6
m25_m7_19	1438486.7272191544	29725.93233982425	path	6
m25_m7_19	1631740.4305824663	29725.93233982425	path	6
m25_m7_19	1850956.8301298672	29725.93233982425	path	6
m25_m7_19	2099623.8879620363	29725.93233982425	path	6
m25_m7_19	2381698.156942706	29725.93233982425	path	6
m25_m7_19	2701667.733591174	29725.93233982425	path	6
m25_m7_19	3064623.6683900887	29725.93233982425	path	6
m25_m7_19	3476340.9697211655	29725.93233982425	path	6
m25_m7_19	3943370.490286127	13027.694055884273	path	6
m25_m7_20	0.0	1023.5739328698144	path	7
m25_m7_20	15.000000000000005	1023.5739328698144	path	7
m25_m7_20	17.019487365287784	1023.5739328698144	path	7
m25_m7_20	19.310863345146007	1023.5739328698144	path	7
m25_m7_20	21.91073298103409	1023.5739328698144	path	7
m25_m7_20	24.8606295423269	1023.5739328698144	path	7
m25_m7_20	28.20767802591552	1997.9813586841099	path	7
m25_m7_20	32.00534798441163	1997.9813586841099	path	7
m25_m7_20	36.31430770948882	1997.9813586841099	path	7
m25_m7_20	41.20339341605447	1997.9813586841099	path	7
m25_m7_20	46.75070891010137	3736.365897574678	path	7
m25_m7_20	53.044873307581135	3736.365897574678	path	7
m25_m7_20	60.18643673677781	3736.365897574678	path	7
m25_m7_20	68.28948664021874	3736.365897574678	path	7
m25_m7_20	77.48347033701276	6788.6528095837175	path	7
m25_m7_20	87.91526296129594	6788.6528095837175	path	7
m25_m7_20	99.75151381238182	6788.6528095837175	path	7
m25_m7_20	113.18130859987744	6788.6528095837175	path	7
m25_m7_20	128.41919011348995	11971.146496823501	path	7
m25_m7_20	145.7085855731354	11971.146496823501	path	7
m25_m7_20	165.32569541172856	11971.146496823501	path	7
m25_m7_20	187.58390561448866	11971.146496823501	path	7
m25_m7_20	212.8387941024749	11971.146496823501	path	7
m25_m7_20	241.49381113801044	20000.125203290365	path	7
m25_m7_20	274.0067244972373	20000.125203290365	path	7
m25_m7_20	310.8969323723078	20000.125203290365	path	7
m25_m7_20	352.7537608278146	20000.125203290365	path	7
m25_m7_20	400.2458783644489	32581.138532283545	path	7
m25_m7_20	454.1319779888165	32581.138532283545	path	7
m25_m7_20	515.2728974369204	32581.138532283545	path	7
m25_m7_20	584.6453711735259	32581.138532283545	path	7
m25_m7_20	663.3576338574534	53444.532037578254	path	7
m25_m7_20	752.6671245402747	53444.532037578254	path	7
m25_m7_20	854.0005744253787	53444.532037578254	path	7
m25_m7_20	968.976799092082	53444.532037578254	path	7
m25_m7_20	1099.432559293645	85445.45115326247	path	7
m25_m7_20	1247.451903458946	85445.45115326247	path	7
m25_m7_20	1415.3994606482472	85445.45115326247	path	7
m25_m7_20	1605.958215822531	85445.45115326247	path	7
m25_m7_20	1822.1723708914449	120832.26057889951	path	7
m25_m7_20	2067.4959762508925	120832.26057889951	path	7
m25_m7_20	2345.8481097056924	120832.26057889951	path	7
m25_m7_20	2661.675484268014	120832.26057889951	path	7
m25_m7_20	3020.0234849997128	120832.26057889951	path	7
m25_m7_20	3426.6167697216647	137323.0831433334	path	7
m25_m7_20	3887.9507211974023	127388.11090490551	path	7
m25_m7_20	4411.395211752047	102134.67207398698	path	7
m25_m7_20	5005.3123379803255	48272.36757123467	path	7
m25_m7_20	5679.190006371679	32613.184067203718	path	7
m25_m7_20	6443.793503900754	22589.583587764024	path	7
m25_m7_20	7311.337474944156	14876.780844430814	path	7
m25_m7_20	8295.6810518778	8806.029503068326	path	7
m25_m7_20	9412.549256592762	5024.763675807985	path	7
m25_m7_20	10679.784209848614	3300.0760123576024	path	7
m25_m7_20	12117.630161567893	2830.065303115996	path	7
m25_m7_20	13749.056895468992	2923.8775357341783	path	7
m25_m7_20	15600.126674470472	3097.003372681133	path	7
m25_m7_20	17700.41058886927	3059.651652903973	path	7
m25_m7_20	20083.46095851108	2924.362737483425	path	7
m25_m7_20	22787.34733564198	2899.8925958356626	path	7
m25_m7_20	25855.26467115883	2977.985473025113	path	7
m25_m7_20	29336.223359797277	3195.8483949495007	path	7
m25_m7_20	33285.832187821965	3639.7863488470052	path	7
m25_m7_20	37767.18669091501	4064.7640944564228	path	7
m25_m7_20	42851.87711389947	4064.7640944564228	path	7
m25_m7_20	48621.13207459177	5544.243401172847	path	7
m25_m7_20	55167.11620196687	6703.914017982678	path	7
m25_m7_20	62594.40247858245	7058.655509533252	path	7
m25_m7_20	71021.64280813148	8037.496249605724	path	7
m25_m7_20	80583.46349566492	8087.010268261626	path	7
m25_m7_20	91432.61592103988	8087.010268261626	path	7
m25_m7_20	103742.41676288978	8452.757634811265	path	7
m25_m7_20	117709.51675602811	8903.397459227519	path	7
m25_m7_20	133557.04221355656	11078.163605621627	path	7
m25_m7_20	151538.15949992216	11078.163605621627	path	7
m25_m7_20	171940.11939785912	15695.16570525942	path	7
m25_m7_20	195088.84597852922	15276.680157040735	path	7
m25_m7_20	221354.14328267655	15276.680157040735	path	7
m25_m7_20	251155.60299024064	19273.96109367137	path	7
m25_m7_20	284969.307454242	19273.96109367137	path	7
m25_m7_20	323335.435180819	24646.590260181845	path	7
m25_m7_20	366866.8902539846	24646.590260181845	path	7
m25_m7_20	416259.0935613402	22677.32809230037	path	7
m25_m7_20	472301.092236891	22677.32809230037	path	7
m25_m7_20	535888.1647958262	21751.60082067478	path	7
m25_m7_20	608036.1233299872	21751.60082067478	path	7
m25_m7_20	689897.5412435512	25504.23459076727	path	7
m25_m7_20	782780.1657691824	25504.23459076727	path	7
m25_m7_20	888167.8094070972	24633.82477850701	path	7
m25_m7_20	1007744.0540306267	24633.82477850701	path	7
m25_m7_20	1143419.1463345413	17326.55403586223	path	7
m25_m7_20	1297360.5142845921	17326.55403586223	path	7
m25_m7_20	1472027.3920726564	17326.55403586223	path	7
m25_m7_20	1670210.106715871	33022.92460219022	path	7
m25_m7_20	1895074.653908446	33022.92460219022	path	7
m25_m7_20	2150213.2752314624	33022.92460219022	path	7
m25_m7_20	2439701.8446983933	33022.92460219022	path	7
m25_m7_20	2768164.9813942364	33022.92460219022	path	7
m25_m7_20	3140849.928391422	33022.92460219022	path	7
m25_m7_20	3563710.3781681852	33022.92460219022	path	7
m25_m7_20	4043501.5836518905	21345.32011760312	path	7
m25_m7_23	0.0	3043.246664036483	path	8
m25_m7_23	15.000000000000005	3043.246664036483	path	8
m25_m7_23	17.019310769349573	3043.246664036483	path	8
m25_m7_23	19.310462604246535	3043.246664036483	path	8
m25_m7_23	21.910050944105013	3043.246664036483	path	8
m25_m7_23	24.859597732666945	3043.246664036483	path	8
m25_m7_23	28.206214627551752	3687.2318823697256	path	8
m25_m7_23	32.003355491551794	3687.2318823697256	path	8
m25_m7_23	36.31167018484601	3687.2318823697256	path	8
m25_m7_23	41.19997329533458	3687.2318823697256	path	8
m25_m7_23	46.74634328014684	4094.212283485613	path	8
m25_m7_23	53.039369574367605	4094.212283485613	path	8
m25_m7_23	60.179567586436434	4094.212283485613	path	8
m25_m7_23	68.28098418124253	4094.212283485613	path	8
m25_m7_23	77.47301929450715	3802.857953670757	path	8
m25_m7_23	87.90249277420219	3802.857953670757	path	8
m25_m7_23	99.73598946164337	3802.857953670757	path	8
m25_m7_23	113.16251996908547	3802.857953670757	path	8
m25_m7_23	128.39653965310612	3315.2384389547897	path	8
m25_m7_23	145.68137400435523	3315.2384389547897	path	8
m25_m7_23	165.29310516573085	3315.2384389547897	path	8
m25_m7_23	187.54498165642363	3315.2384389547897	path	8
m25_m7_23	212.79242173617575	3771.704571109315	path	8
m25_m7_23	241.43869032603132	3771.704571109315	path	8
m25_m7_23	273.9413401602319	3771.704571109315	path	8
m25_m7_23	310.8195200506059	3771.704571109315	path	8
m25_m7_23	352.66226699475595	3771.704571109315	path	8
m25_m7_23	400.1379145738053	6160.171499841141	path	8
m25_m7_23	454.0047679154029	6160.171499841141	path	8
m25_m7_23	515.123215727911	6160.171499841141	path	8
m25_m7_23	584.4694728653341	6160.171499841141	path	8
m25_m7_23	663.1511729262028	12418.79320986874	path	8
m25_m7_23	752.4250599393148	12418.79320986874	path	8
m25_m7_23	853.7170617169113	12418.79320986874	path	8
m25_m7_23	968.6450654970729	12418.79320986874	path	8
m25_m7_23	1099.0447596594436	24340.781695324255	path	8
m25_m7_23	1246.9989542712776	24340.781695324255	path	8
m25_m7_23	1414.870848786453	24340.781695324255	path	8
m25_m7_23	1605.341778266003	24340.781695324255	path	8
m25_m7_23	1821.4540410219568	44956.37070128872	path	8
m25_m7_23	2066.659491749352	44956.37070128872	path	8
m25_m7_23	2344.8746763005506	44956.37070128872	path	8
m25_m7_23	2660.5433887424665	44956.37070128872	path	8
m25_m7_23	3018.7076498897645	78472.99027940635	path	8
m25_m7_23	3425.08824101912	118977.2362616605	path	8
m25_m7_23	3886.176079089948	154571.96498976997	path	8
m25_m7_23	4409.335892962949	186549.6557978437	path	8
m25_m7_23	5002.92385658559	182184.36211087316	path	8
m25_m7_23	5676.421058041534	133650.94188735963	path	8
m25_m7_23	6440.584936299264	98830.59829501304	path	8
m25_m7_23	7307.621104484572	78332.80778328027	path	8
m25_m7_23	8291.378304125365	51776.75786570615	path	8
m25_m7_23	9407.569604276812	26397.416333054516	path	8
m25_m7_23	10674.023378631591	12154.006686022554	path	8
m25_m7_23	12110.968069348915	6453.659104902539	path	8
m25_m7_23	13741.355285994583	4056.629365329933	path	8
m25_m7_23	15591.2264002924	3080.1279420165324	path	8
m25_m7_23	17690.12849212425	2912.0923052627973	path	8
m25_m7_23	20071.586290479194	2646.2255144491905	path	8
m25_m7_23	22773.637647432093	2745.158502191723	path	8
m25_m7_23	25839.44109801372	2745.158502191723	path	8
m25_m7_23	29317.96521022656	3657.6057821462264	path	8
m25_m7_23	33264.770735854996	3886.4550469219384	path	8
m25_m7_23	37742.89805497875	3786.130258970961	path	8
m25_m7_23	42823.874088904144	3853.4397997876467	path	8
m25_m7_23	48588.85476443709	3996.477889323613	path	8
m25_m7_23	55129.92127751642	5799.714537011771	path	8
m25_m7_23	62551.55086078855	7057.486879098424	path	8
m25_m7_23	70972.28554696905	7057.486879098424	path	8
m25_m7_23	80526.62558232556	7990.974134377556	path	8
m25_m7_23	91367.17773284351	7594.220058940782	path	8
m25_m7_23	103667.09279691066	8435.879326015187	path	8
m25_m7_23	117622.83125770805	8435.879326015187	path	8
m25_m7_23	133457.3012497132	8544.864965096476	path	8
m25_m7_23	151423.4189605049	12401.173798113654	path	8
m25_m7_23	171808.14833641687	12401.173798113654	path	8
m25_m7_23	194937.08461626587	15694.146000948222	path	8
m25_m7_23	221179.654903681	17028.1128109609	path	8
m25_m7_23	250955.01884421596	17028.1128109609	path	8
m25_m7_23	284738.76365584595	22517.22175020822	path	8
m25_m7_23	323070.50044928136	22517.22175020822	path	8
m25_m7_23	366562.48317037395	22438.033225499108	path	8
m25_m7_23	415909.3878307369	22438.033225499108	path	8
m25_m7_23	471899.4082254165	21773.48648229685	path	8
m25_m7_23	535426.8453640346	21773.48648229685	path	8
m25_m7_23	607506.3917001988	21246.382396531306	path	8
m25_m7_23	689289.338314126	21246.382396531306	path	8
m25_m7_23	782081.9639178298	26432.183704452287	path	8
m25_m7_23	887366.3994013836	26432.183704452287	path	8
m25_m7_23	1006824.3011793947	26432.183704452287	path	8
m25_m7_23	1142363.711460355	13701.46404606014	path	8
m25_m7_23	1296149.5344647577	13701.46404606014	path	8
m25_m7_23	1470638.1153735653	30318.810900254244	path	8
m25_m7_23	1668616.4743195486	30318.810900254244	path	8
m25_m7_23	1893246.82208672	30318.810900254244	path	8
m25_m7_23	2148117.0685451576	30318.810900254244	path	8
m25_m7_23	2437298.1305676154	30318.810900254244	path	8
m25_m7_23	2765408.954778999	30318.810900254244	path	8
m25_m7_23	3137690.293715064	30318.810900254244	path	8
m25_m7_23	3560088.413780553	30318.810900254244	path	8
m25_m7_23	4039350.072032799	22908.49025677652	path	8
m25_m7_25	0.0	471.0972560168566	path	9
m25_m7_25	15.000000000000005	471.0972560168566	path	9
m25_m7_25	17.018123185405535	471.0972560168566	path	9
m25_m7_25	19.30776778357583	471.0972560168566	path	9
m25_m7_25	21.905464705073207	471.0972560168566	path	9
m25_m7_25	24.852659785632596	471.0972560168566	path	9
m25_m7_25	28.196375047791317	993.8410884541366	path	9
m25_m7_25	31.98995892968049	993.8410884541366	path	9
m25_m7_25	36.29393745075775	993.8410884541366	path	9
m25_m7_25	41.17697989469325	993.8410884541366	path	9
m25_m7_25	46.71699441672377	2163.717456909835	path	9
m25_m7_25	53.002371055713894	2163.717456909835	path	9
m25_m7_25	60.13339198298078	2163.717456909835	path	9
m25_m7_25	68.22383148817629	2163.717456909835	path	9
m25_m7_25	77.4027712297422	5206.744726440323	path	9
m25_m7_25	87.81665971196773	5206.744726440323	path	9
m25_m7_25	99.63164884727384	5206.744726440323	path	9
m25_m7_25	113.03624488319821	5206.744726440323	path	9
m25_m7_25	128.2443159891955	5206.744726440323	path	9
m25_m7_25	145.49850448881347	12763.44559253018	path	9
m25_m7_25	165.07409817886048	12763.44559253018	path	9
m25_m7_25	187.2834225018385	12763.44559253018	path	9
m25_m7_25	212.48082364804242	12763.44559253018	path	9
m25_m7_25	241.06832209192112	29415.901098877264	path	9
m25_m7_25	273.50202676395537	29415.901098877264	path	9
m25_m7_25	310.29941219513825	29415.901098877264	path	9
m25_m7_25	352.04757473971955	29415.901098877264	path	9
m25_m7_25	399.4125996029205	61554.1222725413	path	9
m25_m7_25	453.15018812303725	61554.1222725413	path	9
m25_m7_25	514.1177148645028	61554.1222725413	path	9
m25_m7_25	583.287906890887	61554.1222725413	path	9
m25_m7_25	661.7643634684313	103531.6333643399	path	9
m25_m7_25	750.7991638144832	103531.6333643399	path	9
m25_m7_25	851.8128438196229	103531.6333643399	path	9
m25_m7_25	966.4170604688629	103531.6333643399	path	9
m25_m7_25	1096.4403055691084	103531.6333643399	path	9
m25_m7_25	1243.9570790412513	140105.10672036358	path	9
m25_m7_25	1411.3209872320842	140105.10672036358	path	9
m25_m7_25	1601.2022943242505	140105.10672036358	path	9
m25_m7_25	1816.630525970939	140105.10672036358	path	9
m25_m7_25	2061.0428048894323	164502.89650413144	path	9
m25_m7_25	2338.33868960014	164502.89650413144	path	9
m25_m7_25	2652.942391254329	164502.89650413144	path	9
m25_m7_25	3009.8733612100327	164502.89650413144	path	9
m25_m7_25	3414.8263755695284	175449.50647051012	path	9
m25_m7_25	3874.2623944142797	164231.5580354342	path	9
m25_m7_25	4395.51164538176	138909.81153516815	path	9
m25_m7_25	4986.89057626609	106846.14905375881	path	9
m25_m7_25	5657.834542602287	69496.27158147587	path	9
m25_m7_25	6419.048347243219	43606.334672028126	path	9
m25_m7_25	7282.677033763926	25105.037177791422	path	9
m25_m7_25	8262.499658674558	14943.499413668973	path	9
m25_m7_25	9374.14913404632	5159.669174995267	path	9
m25_m7_25	10635.361648104192	3244.7634404265254	path	9
m25_m7_25	12066.25964325165	2619.8723447574566	path	9
m25_m7_25	13689.672866396264	2651.090375463497	path	9
m25_m7_25	15531.502613882352	2840.0765725039496	path	9
m25_m7_25	17621.134982499876	2771.362866998912	path	9
m25_m7_25	19991.909719922776	2598.9210352707664	path	9
m25_m7_25	22681.652155010135	2598.9210352707664	path	9
m25_m7_25	25733.27669483209	3148.372281100912	path	9
m25_m7_25	29195.471517118523	3392.2809803602686	path	9
m25_m7_25	33123.4753822881	3699.619884789988	path	9
m25_m7_25	37579.95895896847	3879.9041364667683	path	9
m25_m7_25	42636.024724413975	4102.271010483501	path	9
m25_m7_25	48372.34139307154	5613.495414909036	path	9
m25_m7_25	54880.430972918824	7345.222775409275	path	9
m25_m7_25	62264.12898435185	7345.222775409275	path	9
m25_m7_25	70641.24113917866	9292.204688770913	path	9
m25_m7_25	80145.4229117653	8990.178015864318	path	9
m25_m7_25	90928.31199058965	7589.372426402607	path	9
m25_m7_25	103161.94763312276	8813.35042692732	path	9
m25_m7_25	117041.51552445588	8813.35042692732	path	9
m25_m7_25	132788.4619334496	9926.954517573862	path	9
m25_m7_25	150654.02685226538	11920.533737442145	path	9
m25_m7_25	170923.2524899495	14227.384330862587	path	9
m25_m7_25	193919.5310749424	14227.384330862587	path	9
m25_m7_25	220009.7645259633	18477.31244914751	path	9
m25_m7_25	249610.2183129936	18099.16794369683	path	9
m25_m7_25	283193.1629057665	18099.16794369683	path	9
m25_m7_25	321294.40877299634	22142.61624632417	path	9
m25_m7_25	364521.8551520598	22142.61624632417	path	9
m25_m7_25	413565.1889833534	22431.319988119743	path	9
m25_m7_25	469206.8887542822	22431.319988119743	path	9
m25_m7_25	532334.7088174168	22249.645825438984	path	9
m25_m7_25	603955.8433681183	22249.645825438984	path	9
m25_m7_25	685212.9960656092	24532.234373273102	path	9
m25_m7_25	777402.611685688	24532.234373273102	path	9
m25_m7_25	881995.5606882023	23724.31981930972	path	9
m25_m7_25	1000660.6067181776	23724.31981930972	path	9
m25_m7_25	1135291.0314608377	16749.627355199817	path	9
m25_m7_25	1288034.8416457777	16749.627355199817	path	9
m25_m7_25	1461329.0401481418	16749.627355199817	path	9
m25_m7_25	1657938.5079767688	32414.22064594201	path	9
m25_m7_25	1881000.1175050715	32414.22064594201	path	9
m25_m7_25	2134072.7807642417	32414.22064594201	path	9
m25_m7_25	2421194.231311122	32414.22064594201	path	9
m25_m7_25	2746945.4456163924	32414.22064594201	path	9
m25_m7_25	3116523.7318059006	32414.22064594201	path	9
m25_m7_25	3535825.651874168	32414.22064594201	path	9
m25_m7_25	4011541.1003807643	30837.02860118525	path	9
m25_m7_26	0.0	373.5418080623561	path	10
m25_m7_26	15.000000000000005	373.5418080623561	path	10
m25_m7_26	17.022365706625262	373.5418080623561	path	10
m25_m7_26	19.317395616672776	373.5418080623561	path	10
m25_m7_26	21.92185151243756	373.5418080623561	path	10
m25_m7_26	24.87745156073654	373.5418080623561	path	10
m25_m7_26	28.231538554380847	856.1115313940693	path	10
m25_m7_26	32.03783824889075	856.1115313940693	path	10
m25_m7_26	36.35731994148833	856.1115313940693	path	10
m25_m7_26	41.25917307711956	856.1115313940693	path	10
m25_m7_26	46.82191552477841	2179.4984013803396	path	10
m25_m7_26	53.13465127649946	2179.4984013803396	path	10
m25_m7_26	60.29849771483842	2179.4984013803396	path	10
m25_m7_26	68.4282053108058	2179.4984013803396	path	10
m25_m7_26	77.65399569657151	2179.4984013803396	path	10
m25_m7_26	88.12364755518296	5878.777557255214	path	10
m25_m7_26	100.00486373907168	5878.777557255214	path	10
m25_m7_26	113.48795753384704	5878.777557255214	path	10
m25_m7_26	128.78890109594008	5878.777557255214	path	10
m25_m7_26	146.1527848939655	15669.016333704638	path	10
m25_m7_26	165.85774356712108	15669.016333704638	path	10
m25_m7_26	188.21941108501366	15669.016333704638	path	10
m25_m7_26	213.59597657164932	15669.016333704638	path	10
m25_m7_26	242.3939217777582	15669.016333704638	path	10
m25_m7_26	275.0745321042744	40358.78204272799	path	10
m25_m7_26	312.16128547051926	40358.78204272799	path	10
m25_m7_26	354.2482373819614	40358.78204272799	path	10
m25_m7_26	402.0095365095429	40358.78204272799	path	10
m25_m7_26	456.2102232010905	96556.37919318293	path	10
m25_m7_26	517.7184838953395	96556.37919318293	path	10
m25_m7_26	587.5195577297364	96556.37919318293	path	10
m25_m7_26	666.7315180980203	96556.37919318293	path	10
m25_m7_26	756.6231819465287	184251.4996099924	path	10
m25_m7_26	858.6344336802848	184251.4996099924	path	10
m25_m7_26	974.3992892271253	184251.4996099924	path	10
m25_m7_26	1105.7720696999888	184251.4996099924	path	10
m25_m7_26	1254.8571039070082	184251.4996099924	path	10
m25_m7_26	1424.0424354841164	261735.0804338139	path	10
m25_m7_26	1616.0380745709285	261735.0804338139	path	10
m25_m7_26	1833.9194067451238	261735.0804338139	path	10
m25_m7_26	2081.1764545395154	261735.0804338139	path	10
m25_m7_26	2361.7697806126253	310449.403519571	path	10
m25_m7_26	2680.193928029614	310449.403519571	path	10
m25_m7_26	3041.54941383977	310449.403519571	path	10
m25_m7_26	3451.6244291434828	310449.403519571	path	10
m25_m7_26	3916.9875543201297	310449.403519571	path	10
m25_m7_26	4445.092974529127	316416.58613058325	path	10
m25_m7_26	5044.399880825698	258155.1963730292	path	10
m25_m7_26	5724.507969458125	102804.99837871421	path	10
m25_m7_26	6496.311209773799	55917.53676100029	path	10
m25_m7_26	7372.172343787917	28116.591598898907	path	10
m25_m7_26	8366.12091254843	13262.54280597554	path	10
m25_m7_26	9494.077981282986	6950.876601610658	path	10
m25_m7_26	10774.111162974497	4053.9156827604525	path	10
m25_m7_26	12226.724025332363	2876.282334958145	path	10
m25_m7_26	13875.184516879246	2657.4281402846964	path	10
m25_m7_26	15745.897672881536	2922.198207307708	path	10
m25_m7_26	17868.82857112592	3310.149204635674	path	10
m25_m7_26	20277.98231244663	3651.176359266656	path	10
m25_m7_26	23011.94871432967	3714.957535855637	path	10
m25_m7_26	26114.52044249497	3699.456601110934	path	10
m25_m7_26	29635.39448168604	3872.8176552344366	path	10
m25_m7_26	33630.96818182425	4247.881263300289	path	10
m25_m7_26	38165.24263059265	4561.380800454445	path	10
m25_m7_26	43310.84782266884	4866.305693347864	path	10
m25_m7_26	49150.20604676421	5462.859315518775	path	10
m25_m7_26	55776.8521256003	6537.471269974952	path	10
m25_m7_26	63296.93165642177	6537.471269974952	path	10
m25_m7_26	71830.90125085837	8696.354970400274	path	10
m25_m7_26	81515.45800857311	8991.367737231461	path	10
m25_m7_26	92505.72913099907	8105.596518696572	path	10
m25_m7_26	104977.75674839223	8008.941017930771	path	10
m25_m7_26	119131.31776215202	9123.47728320634	path	10
m25_m7_26	135193.12387063552	10258.590374488345	path	10
m25_m7_26	153420.4530364696	10258.590374488345	path	10
m25_m7_26	174105.27056419422	12721.36843293524	path	10
m25_m7_26	197578.90579964325	16673.682854204733	path	10
m25_m7_26	224217.3593624257	15621.495795162029	path	10
m25_m7_26	254447.32592273536	15621.495795162029	path	10
m25_m7_26	288753.02899531106	21241.22698137024	path	10
m25_m7_26	327683.97723026376	21241.22698137024	path	10
m25_m7_26	371863.7664410005	24824.923300833496	path	10
m25_m7_26	422000.0683601198	24824.923300833496	path	10
m25_m7_26	478895.9661231207	29233.830659745763	path	10
m25_m7_26	543462.8180516914	19883.621412602337	path	10
m25_m7_26	616734.855788603	19883.621412602337	path	10
m25_m7_26	699885.7506170918	23401.945993417638	path	10
m25_m7_26	794247.4133240047	23401.945993417638	path	10
m25_m7_26	901331.3287428227	22898.200831684386	path	10
m25_m7_26	1022852.7667132524	22898.200831684386	path	10
m25_m7_26	1160758.25726843	16332.171861257068	path	10
m25_m7_26	1317256.7701472132	16332.171861257068	path	10
m25_m7_26	1494855.0980649262	16332.171861257068	path	10
m25_m7_26	1696398.0105116207	30977.145158767227	path	10
m25_m7_26	1925113.8212613566	30977.145158767227	path	10
m25_m7_26	2184666.0994926393	30977.145158767227	path	10
m25_m7_26	2479212.352828682	30977.145158767227	path	10
m25_m7_26	2813470.622282181	30977.145158767227	path	10
m25_m7_26	3192795.0558222514	30977.145158767227	path	10
m25_m7_26	3623261.671100761	30977.145158767227	path	10
m25_m7_26	4111765.681085016	25845.561587815257	path	10
m25_m7_27	0.0	357.9074512659114	path	11
m25_m7_27	15.000000000000005	357.9074512659114	path	11
m25_m7_27	17.024796772402677	357.9074512659114	path	11
m25_m7_27	19.322913676107483	357.9074512659114	path	11
m25_m7_27	21.931245225760673	357.9074512659114	path	11
m25_m7_27	24.89166619562012	357.9074512659114	path	11
m25_m7_27	28.25170388712785	848.3919183403757	path	11
m25_m7_27	32.065301143496676	848.3919183403757	path	11
m25_m7_27	36.39368236092813	848.3919183403757	path	11
m25_m7_27	41.30633639961177	848.3919183403757	path	11
m25_m7_27	46.882132174392645	848.3919183403757	path	11
m25_m7_27	53.210584835063635	1893.924707495009	path	11
m25_m7_27	60.39329286384333	1893.924707495009	path	11
m25_m7_27	68.54556916154195	1893.924707495009	path	11
m25_m7_27	77.79829230826148	1893.924707495009	path	11
m25_m7_27	88.30000771920865	4914.815294846925	path	11
m25_m7_27	100.21931242807419	4914.815294846925	path	11
m25_m7_27	113.7475617838595	4914.815294846925	path	11
m25_m7_27	129.10194151510163	4914.815294846925	path	11
m25_m7_27	146.52895448114808	4914.815294846925	path	11
m25_m7_27	166.30837808761234	13893.378324932344	path	11
m25_m7_27	188.7577558993004	13893.378324932344	path	11
m25_m7_27	214.23749556002528	13893.378324932344	path	11
m25_m7_27	243.15665486252988	13893.378324932344	path	11
m25_m7_27	275.9795088594551	32607.985060024435	path	11
m25_m7_27	313.2330034453151	32607.985060024435	path	11
m25_m7_27	355.5152150710528	32607.985060024435	path	11
m25_m7_27	403.5049524054466	32607.985060024435	path	11
m25_m7_27	457.9726540907161	32607.985060024435	path	11
m25_m7_27	519.792757547487	67163.83101951274	path	11
m25_m7_27	589.957737400849	67163.83101951274	path	11
m25_m7_27	669.5940389037303	67163.83101951274	path	11
m25_m7_27	759.980162156553	67163.83101951274	path	11
m25_m7_27	862.5671874515291	125385.2776538257	path	11
m25_m7_27	979.0020712603491	125385.2776538257	path	11
m25_m7_27	1111.1540868645814	125385.2776538257	path	11
m25_m7_27	1261.1448341129435	125385.2776538257	path	11
m25_m7_27	1431.3823000892223	125385.2776538257	path	11
m25_m7_27	1624.599517508887	206577.4421590907	path	11
m25_m7_27	1843.8984414754807	206577.4421590907	path	11
m25_m7_27	2092.7997490046723	206577.4421590907	path	11
m25_m7_27	2375.2993608093243	206577.4421590907	path	11
m25_m7_27	2695.9325927597783	272581.0385373348	path	11
m25_m7_27	3059.846966922122	272581.0385373348	path	11
m25_m7_27	3472.884851100124	272581.0385373348	path	11
m25_m7_27	3941.6772535956975	272581.0385373348	path	11
m25_m7_27	4473.7502789912705	272581.0385373348	path	11
m25_m7_27	5077.645954020404	251915.4856179421	path	11
m25_m7_27	5763.0593632940045	180474.4293093608	path	11
m25_m7_27	6540.994296491517	56010.421819912925	path	11
m25_m7_27	7423.939905814196	26824.689365043127	path	11
m25_m7_27	8426.071209801128	12340.503255599244	path	11
m25_m7_27	9563.476662443822	6679.809488041551	path	11
m25_m7_27	10854.416441048113	4703.673068538117	path	11
m25_m7_27	12319.615599458028	4446.850121924931	path	11
m25_m7_27	13982.596792992976	4720.033037912943	path	11
m25_m7_27	15870.057916743635	4691.345601976301	path	11
m25_m7_27	18012.300719921368	4025.028366292623	path	11
m25_m7_27	20443.717277337575	3321.3046245485993	path	11
m25_m7_27	23203.34212794194	3204.4335696804637	path	11
m25_m7_27	26335.47894458273	3638.3862018987447	path	11
m25_m7_27	29890.411795694006	3900.1413210086603	path	11
m25_m7_27	33925.212417674535	3933.41461631321	path	11
m25_m7_27	38504.656458100035	3931.7398529159886	path	11
m25_m7_27	43702.26339935563	4424.789328870219	path	11
m25_m7_27	49601.47685786941	5462.100970605467	path	11
m25_m7_27	56297.00420775073	6567.092114658452	path	11
m25_m7_27	63896.33703547023	8374.35212509067	path	11
m25_m7_27	72521.47683532178	8892.084972013798	path	11
m25_m7_27	82310.89365039076	8926.375223463387	path	11
m25_m7_27	93421.74910351673	8212.942904907663	path	11
m25_m7_27	106032.4195073176	8212.942904907663	path	11
m25_m7_27	120345.35955988163	8982.426245006025	path	11
m25_m7_27	136590.3526005808	9587.799438739734	path	11
m25_m7_27	155028.19960638075	12193.733599817337	path	11
m25_m7_27	175954.90615267388	14959.746448081873	path	11
m25_m7_27	199706.43455709712	14959.746448081873	path	11
m25_m7_27	226664.0974983804	15970.37873785355	path	11
m25_m7_27	257260.67970066608	21628.05303900654	path	11
m25_m7_27	291987.3859622678	21628.05303900654	path	11
m25_m7_27	331401.7270741807	23622.889214354946	path	11
m25_m7_27	376136.4702307455	22906.327351833475	path	11
m25_m7_27	426909.7976244878	22906.327351833475	path	11
m25_m7_27	484536.8363136305	20633.84837091541	path	11
m25_m7_27	549942.7444654999	20633.84837091541	path	11
m25_m7_27	624177.5640655006	23268.27366359391	path	11
m25_m7_27	708433.0785405665	23268.27366359391	path	11
m25_m7_27	804061.9459333817	67547.45620342765	path	11
m25_m7_27	912599.4147958946	19176.280112398577	path	11
m25_m7_27	1035787.9714342477	19176.280112398577	path	11
m25_m7_27	1175605.3141978192	18234.24470677616	path	11
m25_m7_27	1334296.1039182974	18234.24470677616	path	11
m25_m7_27	1514408.0002278462	18234.24470677616	path	11
m25_m7_27	1718832.5622919844	30670.186537078822	path	11
m25_m7_27	1950851.6705872796	30670.186537078822	path	11
m25_m7_27	2214190.2149900454	30670.186537078822	path	11
m25_m7_27	2513075.8950432064	30670.186537078822	path	11
m25_m7_27	2852307.0924489694	30670.186537078822	path	11
m25_m7_27	3237329.905428431	30670.186537078822	path	11
m25_m7_27	3674325.5816760324	30670.186537078822	path	11
m25_m7_27	4170309.753578317	15981.747545337608	path	11
m25_m7_28	0.0	514.016417733376	path	12
m25_m7_28	15.000000000000005	514.016417733376	path	12
m25_m7_28	17.025398858684458	514.016417733376	path	12
m25_m7_28	19.324280419819576	514.016417733376	path	12
m25_m7_28	21.933572120299637	514.016417733376	path	12
m25_m7_28	24.89518758292148	514.016417733376	path	12
m25_m7_28	28.256699884067114	1350.0785537897536	path	12
m25_m7_28	32.072105730425655	1350.0785537897536	path	12
m25_m7_28	36.402692819893076	1350.0785537897536	path	12
m25_m7_28	41.31802431925651	1350.0785537897536	path	12
m25_m7_28	46.89705627254442	3332.1376883182124	path	12
m25_m7_28	53.22940588921588	3332.1376883182124	path	12
m25_m7_28	60.416791084980446	3332.1376883182124	path	12
m25_m7_28	68.5746643989068	3332.1376883182124	path	12
m25_m7_28	77.83406753278781	3332.1376883182124	path	12
m25_m7_28	88.34373630263296	7872.743601912622	path	12
m25_m7_28	100.2724898145844	7872.743601912622	path	12
m25_m7_28	113.81194224311156	7872.743601912622	path	12
m25_m7_28	129.1795807713687	7872.743601912622	path	12
m25_m7_28	146.62225913534647	17725.178465140907	path	12
m25_m7_28	166.4201628893774	17725.178465140907	path	12
m25_m7_28	188.89131008792577	17725.178465140907	path	12
m25_m7_28	214.3966596790921	17725.178465140907	path	12
m25_m7_28	243.34590966707808	36643.80567920717	path	12
m25_m7_28	276.20407818075995	36643.80567920717	path	12
m25_m7_28	313.4989731615133	36643.80567920717	path	12
m25_m7_28	355.82967065751825	36643.80567920717	path	12
m25_m7_28	403.87613791323815	36643.80567920717	path	12
m25_m7_28	458.410155831862	71186.97644746318	path	12
m25_m7_28	520.3077162606095	71186.97644746318	path	12
m25_m7_28	590.563093239206	71186.97644746318	path	12
m25_m7_28	670.3048142410621	71186.97644746318	path	12
m25_m7_28	760.8137879566979	118996.83174502842	path	12
m25_m7_28	863.5438798099568	118996.83174502842	path	12
m25_m7_28	980.145265716025	118996.83174502842	path	12
m25_m7_28	1112.4909392177717	118996.83174502842	path	12
m25_m7_28	1262.7067977903355	118996.83174502842	path	12
m25_m7_28	1433.2057915968446	175081.3569886843	path	12
m25_m7_28	1626.7266832341904	175081.3569886843	path	12
m25_m7_28	1846.3780410751285	175081.3569886843	path	12
m25_m7_28	2095.6881728813664	175081.3569886843	path	12
m25_m7_28	2378.6618017821947	219735.7298397819	path	12
m25_m7_28	2699.8443950172564	219735.7298397819	path	12
m25_m7_28	3064.395178770161	219735.7298397819	path	12
m25_m7_28	3478.170011946109	219735.7298397819	path	12
m25_m7_28	3947.8154501131808	224661.91013562868	path	12
m25_m7_28	4480.8755105769205	180428.69447113725	path	12
m25_m7_28	5085.912853578889	114503.42000488161	path	12
m25_m7_28	5772.646326179373	56900.22171522843	path	12
m25_m7_28	6552.107078221547	26732.140839064577	path	12
m25_m7_28	7436.815758102097	14104.5545827448	path	12
m25_m7_28	8440.983634682525	8383.166643926386	path	12
m25_m7_28	9580.740876006532	5934.050483252408	path	12
m25_m7_28	10874.395651714196	4711.639440934894	path	12
m25_m7_28	12342.72822117187	3903.5201909705615	path	12
m25_m7_28	14009.324731319464	3328.096241061286	path	12
m25_m7_28	15900.956086103068	3095.418939805296	path	12
m25_m7_28	18048.007973355387	3118.5978086677483	path	12
m25_m7_28	20484.968956739493	3378.0440783833096	path	12
m25_m7_28	23250.984473083932	3623.7034047876796	path	12
m25_m7_28	26390.485634088847	3622.8148101166344	path	12
m25_m7_28	29953.902932982983	3510.974555263741	path	12
m25_m7_28	33998.47632055685	3783.7687027162183	path	12
m25_m7_28	38589.17466300127	4317.348366003522	path	12
m25_m7_28	43799.73935100241	4681.490685656142	path	12
m25_m7_28	49713.86882381552	5961.348516170729	path	12
m25_m7_28	56426.56303558517	7172.63674291842	path	12
m25_m7_28	64045.64946036914	8087.295060677768	path	12
m25_m7_28	72693.51514841821	7665.730861154877	path	12
m25_m7_28	82509.07265610929	7665.730861154877	path	12
m25_m7_28	93649.9914286957	7834.042255624909	path	12
m25_m7_28	106295.23047906155	7743.9797358876085	path	12
m25_m7_28	120647.91304545435	8795.420826459369	path	12
m25_m7_28	136938.58940444916	10125.753831885846	path	12
m25_m7_28	155428.94025042452	11655.472367580454	path	12
m25_m7_28	176415.98012974058	11655.472367580454	path	12
m25_m7_28	200236.82845030585	12685.697925609782	path	12
m25_m7_28	227274.12470429522	18518.057700924594	path	12
m25_m7_28	257962.1748899341	18302.512417611284	path	12
m25_m7_28	292793.9278636559	18302.512417611284	path	12
m25_m7_28	332328.8936853087	20596.785851042183	path	12
m25_m7_28	377202.1311505144	20596.785851042183	path	12
m25_m7_28	428134.448878887	21970.717746542257	path	12
m25_m7_28	485943.9838204062	21970.717746542257	path	12
m25_m7_28	551559.3431680351	22720.96287506342	path	12
m25_m7_28	626034.5207779869	22720.96287506342	path	12
m25_m7_28	710565.827703373	23589.390296275516	path	12
m25_m7_28	806511.1088000794	23589.390296275516	path	12
m25_m7_28	915411.5540854129	25218.604352263545	path	12
m25_m7_28	1039016.4552101556	25218.604352263545	path	12
m25_m7_28	1179311.304712622	13883.4107557668	path	12
m25_m7_28	1338549.6894191978	13883.4107557668	path	12
m25_m7_28	1519289.490302001	32850.91338784849	path	12
m25_m7_28	1724433.9702799297	32850.91338784849	path	12
m25_m7_28	1957278.4099653726	32850.91338784849	path	12
m25_m7_28	2221563.040476814	32850.91338784849	path	12
m25_m7_28	2521533.1235886314	32850.91338784849	path	12
m25_m7_28	2862007.1442987258	32850.91338784849	path	12
m25_m7_28	3248454.2112060217	32850.91338784849	path	12
m25_m7_28	3687081.9079970433	32850.91338784849	path	12
m25_m7_28	4184936.0072192596	56384.62019539933	path	12
m25_m7_29	0.0	328.4197383055787	path	13
m25_m7_29	15.000000000000005	328.4197383055787	path	13
m25_m7_29	17.005678459858874	328.4197383055787	path	13
m25_m7_29	19.279539992007198	328.4197383055787	path	13
m25_m7_29	21.857443863870962	328.4197383055787	path	13
m25_m7_29	24.78004415356032	328.4197383055787	path	13
m25_m7_29	28.093430873103493	883.3584411019765	path	13
m25_m7_29	31.849856817484678	883.3584411019765	path	13
m25_m7_29	36.10856160204588	883.3584411019765	path	13
m25_m7_29	40.93670588349325	883.3584411019765	path	13
m25_m7_29	46.41043049736659	2383.316801303418	path	13
m25_m7_29	52.61605721478961	2383.316801303418	path	13
m25_m7_29	59.65145005468336	2383.316801303418	path	13
m25_m7_29	67.62755861961833	2383.316801303418	path	13
m25_m7_29	76.6701677940325	5873.922857123004	path	13
m25_m7_29	86.92188139791624	5873.922857123004	path	13
m25_m7_29	98.54437107859675	5873.922857123004	path	13
m25_m7_29	111.7209259061088	5873.922857123004	path	13
m25_m7_29	126.6593428798002	13808.95629448092	path	13
m25_m7_29	143.5952039300598	13808.95629448092	path	13
m25_m7_29	162.79559109416394	13808.95629448092	path	13
m25_m7_29	184.56329845533443	13808.95629448092	path	13
m25_m7_29	209.24160726815893	29489.64783621165	path	13
m25_m7_29	237.21969957509194	29489.64783621165	path	13
m25_m7_29	268.93879568788884	29489.64783621165	path	13
m25_m7_29	304.89911232332776	29489.64783621165	path	13
m25_m7_29	345.6677511244603	51586.56977794244	path	13
m25_m7_29	391.887641971006	51586.56977794244	path	13
m25_m7_29	444.28768211674833	51586.56977794244	path	13
m25_m7_29	503.6942310502274	51586.56977794244	path	13
m25_m7_29	571.0441423550684	75762.34490658247	path	13
m25_m7_29	647.3995380850779	75762.34490658247	path	13
m25_m7_29	733.964558649066	75762.34490658247	path	13
m25_m7_29	832.1043523545496	75762.34490658247	path	13
m25_m7_29	943.3666040793718	108141.01035078647	path	13
m25_m7_29	1069.5059425828522	108141.01035078647	path	13
m25_m7_29	1212.5116113648176	108141.01035078647	path	13
m25_m7_29	1374.6388394476962	108141.01035078647	path	13
m25_m7_29	1558.4444068054063	158192.60090973164	path	13
m25_m7_29	1766.8269653132152	158192.60090973164	path	13
m25_m7_29	2003.072751088317	158192.60090973164	path	13
m25_m7_29	2270.9074091141892	158192.60090973164	path	13
m25_m7_29	2574.5547474338046	225987.92075823765	path	13
m25_m7_29	2918.8033474774966	296630.86032426305	path	13
m25_m7_29	3309.082080984135	332344.59881424875	path	13
m25_m7_29	3751.5457244331237	332333.38199396717	path	13
m25_m7_29	4253.172021144534	280242.9562406097	path	13
m25_m7_29	4821.8717217368	213571.15727036225	path	13
m25_m7_29	5466.6133383028055	148867.51788466776	path	13
m25_m7_29	6197.564579703548	84529.9419363786	path	13
m25_m7_29	7026.25269844326	37232.21605907964	path	13
m25_m7_29	7965.746277829452	15777.93440094441	path	13
m25_m7_29	9030.861326239017	7527.516080122784	path	13
m25_m7_29	10238.394928639691	4203.782488667681	path	13
m25_m7_29	11607.390140099751	2719.358610196527	path	13
m25_m7_29	13159.436298711516	2053.07251890992	path	13
m25_m7_29	14919.009493925556	1754.6796996762525	path	13
m25_m7_29	16913.858559551983	1797.182015982191	path	13
m25_m7_29	19175.44267861818	2238.4055648957356	path	13
m25_m7_29	21739.427501202375	2924.541740547978	path	13
m25_m7_29	24646.247599124046	3436.1600560919096	path	13
m25_m7_29	27941.744127518145	3610.0317273855107	path	13
m25_m7_29	31677.88774934822	4016.151946231362	path	13
m25_m7_29	35913.59822352788	4199.496751741187	path	13
m25_m7_29	40715.673581724914	4199.496751741187	path	13
m25_m7_29	46159.84354715894	4855.529817133898	path	13
m25_m7_29	52331.96380802508	5725.009559468503	path	13
m25_m7_29	59329.36997948306	5841.344213410607	path	13
m25_m7_29	67262.41260647283	7072.137651269	path	13
m25_m7_29	76256.19741466898	7072.137651269	path	13
m25_m7_29	86452.55825369211	7562.545091867393	path	13
m25_m7_29	98012.2938463004	7053.444377330239	path	13
m25_m7_29	111117.70361755924	8863.920581623634	path	13
m25_m7_29	125975.4625945406	8863.920581623634	path	13
m25_m7_29	142819.88071431572	12207.20974412241	path	13
m25_m7_29	161916.5979402036	12207.20974412241	path	13
m25_m7_29	183566.7734590231	12148.739206333139	path	13
m25_m7_29	208111.8350238603	16700.197459491377	path	13
m25_m7_29	235938.86334046398	16700.197459491377	path	13
m25_m7_29	267486.69641016785	21260.99771961721	path	13
m25_m7_29	303252.85009607964	21260.99771961721	path	13
m25_m7_29	343801.36405131454	22026.516546107403	path	13
m25_m7_29	389771.6967411687	22026.516546107403	path	13
m25_m7_29	441888.80983559607	21821.68486654598	path	13
m25_m7_29	500974.601004924	21821.68486654598	path	13
m25_m7_29	567960.8654163891	21821.68486654598	path	13
m25_m7_29	643903.990336952	26049.461890612583	path	13
m25_m7_29	730001.6145793524	26049.461890612583	path	13
m25_m7_29	827611.5155142868	25571.65076346995	path	13
m25_m7_29	938273.0215008297	25571.65076346995	path	13
m25_m7_29	1063731.2874135582	14859.78340731569	path	13
m25_m7_29	1205964.8160964448	14859.78340731569	path	13
m25_m7_29	1367216.6597625993	14859.78340731569	path	13
m25_m7_29	1550029.7933923337	39032.055273790895	path	13
m25_m7_29	1757287.217975435	39032.055273790895	path	13
m25_m7_29	1992257.4260340093	39032.055273790895	path	13
m25_m7_29	2258645.9464266975	39032.055273790895	path	13
m25_m7_29	2560653.7813064	39032.055273790895	path	13
m25_m7_29	2903043.6567945634	39032.055273790895	path	13
m25_m7_29	3291215.1321587446	39032.055273790895	path	13
m25_m7_29	3731289.7519809054	54066.60908776563	path	13
m25_m7_3	0.0	5193.518819554326	path	14
m25_m7_3	15.000000000000005	5193.518819554326	path	14
m25_m7_3	17.021394291370253	5193.518819554326	path	14
m25_m7_3	19.315190908152786	5193.518819554326	path	14
m25_m7_3	21.918098684050538	5193.518819554326	path	14
m25_m7_3	24.871773321225838	5193.518819554326	path	14
m25_m7_3	28.223484028411228	5629.327355652288	path	14
m25_m7_3	32.02686999491855	5629.327355652288	path	14
m25_m7_3	36.34279880679758	5629.327355652288	path	14
m25_m7_3	41.24034054282942	5629.327355652288	path	14
m25_m7_3	46.797873139325446	6706.076469372664	path	14
m25_m7_3	53.10433671346556	6706.076469372664	path	14
m25_m7_3	60.26065691877241	6706.076469372664	path	14
m25_m7_3	68.38136011142758	6706.076469372664	path	14
m25_m7_3	77.59640617578579	8455.359612769633	path	14
m25_m7_3	88.05326834075782	8455.359612769633	path	14
m25_m7_3	99.91929327145778	8455.359612769633	path	14
m25_m7_3	113.38437920590275	8455.359612769633	path	14
m25_m7_3	128.66401499639417	8455.359612769633	path	14
m25_m7_3	146.00272869095986	10983.19075888925	path	14
m25_m7_3	165.6780008443189	10983.19075888925	path	14
m25_m7_3	188.00470518514166	10983.19075888925	path	14
m25_m7_3	213.34014770594112	10983.19075888925	path	14
m25_m7_3	242.08978481879944	15975.210405654747	path	14
m25_m7_3	274.7137120875842	15975.210405654747	path	14
m25_m7_3	311.7340273792491	15975.210405654747	path	14
m25_m7_3	353.7431862706005	15975.210405654747	path	14
m25_m7_3	401.41348342650133	30149.563124532247	path	14
m25_m7_3	455.50781168499304	30149.563124532247	path	14
m25_m7_3	516.891871032633	30149.563124532247	path	14
m25_m7_3	586.5480228567028	30149.563124532247	path	14
m25_m7_3	665.5910111911725	30149.563124532247	path	14
m25_m7_3	755.2858025517847	52364.70173400317	path	14
m25_m7_3	857.0678298605297	52364.70173400317	path	14
m25_m7_3	972.5659644336739	52364.70173400317	path	14
m25_m7_3	1103.6285836661552	52364.70173400317	path	14
m25_m7_3	1252.3531515872085	73734.19818189113	path	14
m25_m7_3	1421.1197856804029	73734.19818189113	path	14
m25_m7_3	1612.6293471555814	73734.19818189113	path	14
m25_m7_3	1829.9466642513432	73734.19818189113	path	14
m25_m7_3	2076.549580293323	101564.51269664273	path	14
m25_m7_3	2356.3846114501343	101564.51269664273	path	14
m25_m7_3	2673.9301049073347	101564.51269664273	path	14
m25_m7_3	3034.267908212851	101564.51269664273	path	14
m25_m7_3	3443.1646967561446	101564.51269664273	path	14
m25_m7_3	3907.1642609075075	105261.78499001212	path	14
m25_m7_3	4433.6922297371275	81357.26063259556	path	14
m25_m7_3	5031.174907262673	69237.48832401786	path	14
m25_m7_3	5709.174123024408	43571.83497105551	path	14
m25_m7_3	6478.540255072427	21070.465374826046	path	14
m25_m7_3	7351.585874273477	8713.512068900975	path	14
m25_m7_3	8342.282788858449	4152.067382615088	path	14
m25_m7_3	9466.485642618089	2825.216333770589	path	14
m25_m7_3	10742.185645106532	2874.0698872207236	path	14
m25_m7_3	12189.798494430384	3111.8458485705646	path	14
m25_m7_3	13832.491100403402	3177.7226901526337	path	14
m25_m7_3	15696.55233678908	2943.11414314115	path	14
m25_m7_3	17811.813755974403	2671.878401831795	path	14
m25_m7_3	20212.12699899283	2754.6095207275985	path	14
m25_m7_3	22935.90554114047	3357.8699440966925	path	14
m25_m7_3	26026.739443025046	3490.471783050075	path	14
m25_m7_3	29534.092945232496	4004.3926732458262	path	14
m25_m7_3	33514.09607058525	4450.057063061024	path	14
m25_m7_3	38030.442902419556	4439.628977588685	path	14
m25_m7_3	43155.41091450176	4439.628977588685	path	14
m25_m7_3	48971.017665455845	5813.9501925564045	path	14
m25_m7_3	55570.33336889211	7264.146662284499	path	14
m25_m7_3	63058.970344986796	6696.158744353798	path	14
m25_m7_3	71556.77318998954	8231.753018369991	path	14
m25_m7_3	81199.7367123309	8255.475561848147	path	14
m25_m7_3	92142.18232906911	8255.475561848147	path	14
m25_m7_3	104559.22775269423	8986.188505713775	path	14
m25_m7_3	118649.5894919861	9636.71264082544	path	14
m25_m7_3	134638.7630168209	10603.099543103575	path	14
m25_m7_3	152782.6314807778	12074.16170913719	path	14
m25_m7_3	173371.56075382908	12074.16170913719	path	14
m25_m7_3	196735.04630007845	15345.03730234077	path	14
m25_m7_3	223246.98626697448	17648.866483268277	path	14
m25_m7_3	253331.66517401944	17648.866483268277	path	14
m25_m7_3	287470.5439610916	20579.55526652183	path	14
m25_m7_3	326209.96506109496	20579.55526652183	path	14
m25_m7_3	370169.8958052666	24924.380072405704	path	14
m25_m7_3	420053.850086459	24924.380072405704	path	14
m25_m7_3	476660.14706198324	33868.93015977656	path	14
m25_m7_3	540894.6870749698	19549.737796076195	path	14
m25_m7_3	613785.4492540257	19549.737796076195	path	14
m25_m7_3	696498.9428039065	25213.049316214914	path	14
m25_m7_3	790358.8752658552	25213.049316214914	path	14
m25_m7_3	896867.3365056027	22525.144867141396	path	14
m25_m7_3	1017728.8374475271	22525.144867141396	path	14
m25_m7_3	1154877.5882594814	16976.29884672646	path	14
m25_m7_3	1310508.452535425	16976.29884672646	path	14
m25_m7_3	1487112.0728519263	16976.29884672646	path	14
m25_m7_3	1687514.7298313042	37190.195536950196	path	14
m25_m7_3	1914923.5725969179	37190.195536950196	path	14
m25_m7_3	2172977.9444674333	37190.195536950196	path	14
m25_m7_3	2465807.6252820953	37190.195536950196	path	14
m25_m7_3	2798098.9224395924	37190.195536950196	path	14
m25_m7_3	3175169.6683401684	37190.195536950196	path	14
m25_m7_3	3603054.3244544873	37190.195536950196	path	14
m25_m7_3	4088600.553984434	59918.94543898275	path	14
m25_m7_36	0.0	417.7950390036781	path	15
m25_m7_36	15.000000000000005	417.7950390036781	path	15
m25_m7_36	17.02434117535762	417.7950390036781	path	15
m25_m7_36	19.321879496998477	417.7950390036781	path	15
m25_m7_36	21.929484580403283	417.7950390036781	path	15
m25_m7_36	24.88900181976867	417.7950390036781	path	15
m25_m7_36	28.247923899589225	988.9583638645856	path	15
m25_m7_36	32.060152930809686	988.9583638645856	path	15
m25_m7_36	36.386865441883074	988.9583638645856	path	15
m25_m7_36	41.297494105629816	988.9583638645856	path	15
m25_m7_36	46.87084195610414	2385.9036170127765	path	15
m25_m7_36	53.196346975798924	2385.9036170127765	path	15
m25_m7_36	60.37551734658029	2385.9036170127765	path	15
m25_m7_36	68.5235603964604	2385.9036170127765	path	15
m25_m7_36	77.77123138263768	2385.9036170127765	path	15
m25_m7_36	88.26693177904696	6351.544745017829	path	15
m25_m7_36	100.1790907405674	6351.544745017829	path	15
m25_m7_36	113.69886796030191	6351.544745017829	path	15
m25_m7_36	129.04322129387458	6351.544745017829	path	15
m25_m7_36	146.4583883782729	17313.241711138624	path	15
m25_m7_36	166.2238381163166	17313.241711138624	path	15
m25_m7_36	188.6567554379727	17313.241711138624	path	15
m25_m7_36	214.11713130747003	17313.241711138624	path	15
m25_m7_36	243.0135396578145	17313.241711138624	path	15
m25_m7_36	275.809693957729	45810.32756200717	path	15
m25_m7_36	313.0318886271567	45810.32756200717	path	15
m25_m7_36	355.27744471701783	45810.32756200717	path	15
m25_m7_36	403.22429538478434	45810.32756200717	path	15
m25_m7_36	457.64186498825	92177.71803379546	path	15
m25_m7_36	519.403416379128	92177.71803379546	path	15
m25_m7_36	589.500064538974	92177.71803379546	path	15
m25_m7_36	669.0566814404552	92177.71803379546	path	15
m25_m7_36	759.3499473663248	92177.71803379546	path	15
m25_m7_36	861.8288383636112	145778.4122225471	path	15
m25_m7_36	978.137878604284	145778.4122225471	path	15
m25_m7_36	1110.1435307933245	145778.4122225471	path	15
m25_m7_36	1259.9641481227789	145778.4122225471	path	15
m25_m7_36	1430.0039684240678	203649.79116667327	path	15
m25_m7_36	1622.9916960377768	203649.79116667327	path	15
m25_m7_36	1842.0242905412965	203649.79116667327	path	15
m25_m7_36	2090.6166650314062	203649.79116667327	path	15
m25_m7_36	2372.7580914922023	231667.9761938401	path	15
m25_m7_36	2692.9762184102433	231667.9761938401	path	15
m25_m7_36	3056.4097279560237	231667.9761938401	path	15
m25_m7_36	3468.8907986936906	231667.9761938401	path	15
m25_m7_36	3937.038697134678	231667.9761938401	path	15
m25_m7_36	4468.366000040418	225248.16590471772	path	15
m25_m7_36	5071.399152070407	176578.68556242748	path	15
m25_m7_36	5755.815293417729	108465.30741232632	path	15
m25_m7_36	6532.597553165642	54366.077924444566	path	15
m25_m7_36	7414.21130042655	26162.15328541006	path	15
m25_m7_36	8414.804181643573	13171.311909947499	path	15
m25_m7_36	9550.433154141743	5075.8094937605565	path	15
m25_m7_36	10839.322159237052	3450.9422116381625	path	15
m25_m7_36	12302.154569897719	3012.5838717138613	path	15
m25_m7_36	13962.405105994907	3067.765112025527	path	15
m25_m7_36	15846.716543534169	3254.260685203945	path	15
m25_m7_36	17985.327263087318	3466.1015925277798	path	15
m25_m7_36	20412.556498483955	3600.7327526772906	path	15
m25_m7_36	23167.355072763632	3559.2748281479467	path	15
m25_m7_36	26293.930459292005	3514.4949550691026	path	15
m25_m7_36	29842.45619867431	3701.38787340008	path	15
m25_m7_36	33869.877055793186	3880.9531929529576	path	15
m25_m7_36	38440.822837682674	4035.124289206285	path	15
m25_m7_36	43628.64553667929	4887.280697529382	path	15
m25_m7_36	49516.59644234476	4887.280697529382	path	15
m25_m7_36	56199.162111798425	7714.705435185339	path	15
m25_m7_36	63783.58063736591	9169.013782211749	path	15
m25_m7_36	72391.56254376342	9250.941752110406	path	15
m25_m7_36	82161.24393081793	7986.894165147679	path	15
m25_m7_36	93249.40320466833	7076.583440514058	path	15
m25_m7_36	105833.9769703173	8804.719296073838	path	15
m25_m7_36	120116.91545917495	10272.847294935356	path	15
m25_m7_36	136327.42331390548	10272.847294935356	path	15
m25_m7_36	154725.63773688875	11605.501700587576	path	15
m25_m7_36	175606.80302717193	14720.219427913145	path	15
m25_m7_36	199306.00849656007	15993.522218185484	path	15
m25_m7_36	226203.56579627772	15993.522218185484	path	15
m25_m7_36	256731.1119465527	17121.532756320594	path	15
m25_m7_36	291378.5360071359	21425.749507434404	path	15
m25_m7_36	330701.84054411406	21425.749507434404	path	15
m25_m7_36	375332.0640494477	20359.970771819262	path	15
m25_m7_36	425985.40749526455	20359.970771819262	path	15
m25_m7_36	483474.72752820887	22864.7519368635	path	15
m25_m7_36	548722.5807402199	22864.7519368635	path	15
m25_m7_36	622776.0283429475	44140.67304504459	path	15
m25_m7_36	706823.4388229689	20003.08800131829	path	15
m25_m7_36	802213.5582174498	20003.08800131829	path	15
m25_m7_36	910477.1540394308	24481.171656228536	path	15
m25_m7_36	1033351.5801823945	24481.171656228536	path	15
m25_m7_36	1172808.6570080009	14200.986106618942	path	15
m25_m7_36	1331086.3140211466	14200.986106618942	path	15
m25_m7_36	1510724.5029163456	29329.66162781722	path	15
m25_m7_36	1714605.957308029	29329.66162781722	path	15
m25_m7_36	1946002.4532341715	29329.66162781722	path	15
m25_m7_36	2208627.312796094	29329.66162781722	path	15
m25_m7_36	2506694.993483602	29329.66162781722	path	15
m25_m7_36	2844988.7194417147	29329.66162781722	path	15
m25_m7_36	3228937.2399879647	29329.66162781722	path	15
m25_m7_36	3664701.947158183	29329.66162781722	path	15
m25_m7_36	4159275.750294561	29329.66162781722	path	15
m25_m7_37	0.0	6916.740701682622	path	16
m25_m7_37	15.000000000000005	6916.740701682622	path	16
m25_m7_37	17.024040667535353	6916.740701682622	path	16
m25_m7_37	19.321197376659846	6916.740701682622	path	16
m25_m7_37	21.92832332571563	6916.740701682622	path	16
m25_m7_37	24.88724453785648	6916.740701682622	path	16
m25_m7_37	28.245430874357705	9199.784050134618	path	16
m25_m7_37	32.056757591808264	9199.784050134618	path	16
m25_m7_37	36.3823696608178	9199.784050134618	path	16
m25_m7_37	41.29166271247109	9199.784050134618	path	16
m25_m7_37	46.86339634981738	10737.720346609407	path	16
m25_m7_37	53.18695768520796	10737.720346609407	path	16
m25_m7_37	60.36379537436412	10737.720346609407	path	16
m25_m7_37	68.50904715333053	10737.720346609407	path	16
m25_m7_37	77.75338698882636	11706.606462491136	path	16
m25_m7_37	88.24512147575966	11706.606462491136	path	16
m25_m7_37	100.15256911432861	11706.606462491136	path	16
m25_m7_37	113.66676063736499	11706.606462491136	path	16
m25_m7_37	129.00450370916727	11706.606462491136	path	16
m25_m7_37	146.41186116267187	14126.48647667813	path	16
m25_m7_37	166.168098576191	14126.48647667813	path	16
m25_m7_37	188.59016452054004	14126.48647667813	path	16
m25_m7_37	214.03777535299034	14126.48647667813	path	16
m25_m7_37	242.91918613320692	19848.554931405844	path	16
m25_m7_37	275.6977402437537	19848.554931405844	path	16
m25_m7_37	312.8993027904841	19848.554931405844	path	16
m25_m7_37	355.12069703657727	19848.554931405844	path	16
m25_m7_37	403.0392792156127	32777.43567699119	path	16
m25_m7_37	457.4238053320485	32777.43567699119	path	16
m25_m7_37	519.1467642847713	32777.43567699119	path	16
m25_m7_37	589.1983751735557	32777.43567699119	path	16
m25_m7_37	668.7024733466908	32777.43567699119	path	16
m25_m7_37	758.934540049036	52024.772692819744	path	16
m25_m7_37	861.3421649194685	52024.772692819744	path	16
m25_m7_37	977.5682696167984	52024.772692819744	path	16
m25_m7_37	1109.4774651499029	52024.772692819744	path	16
m25_m7_37	1259.1859657617315	72226.41710715536	path	16
m25_m7_37	1429.0955392745	72226.41710715536	path	16
m25_m7_37	1621.932038560163	72226.41710715536	path	16
m25_m7_37	1840.7891322951166	72226.41710715536	path	16
m25_m7_37	2089.1779365699444	87001.01886859711	path	16
m25_m7_37	2371.0833435922896	87001.01886859711	path	16
m25_m7_37	2691.0279511620547	87001.01886859711	path	16
m25_m7_37	3054.144618537143	87001.01886859711	path	16
m25_m7_37	3466.2588127007066	87399.99252650132	path	16
m25_m7_37	3933.982066107974	76294.7152738361	path	16
m25_m7_37	4464.818045251796	63623.457613462415	path	16
m25_m7_37	5067.282931700816	47473.98428723612	path	16
m25_m7_37	5751.042046878829	29596.18178061921	path	16
m25_m7_37	6527.064912451399	15802.307674986969	path	16
m25_m7_37	7407.801233947711	8714.41378998785	path	16
m25_m7_37	8407.3806309163	5285.40510389297	path	16
m25_m7_37	9541.83931787787	3669.379121298687	path	16
m25_m7_37	10829.37737270937	3035.663906383678	path	16
m25_m7_37	12290.650719806106	2771.556713911512	path	16
m25_m7_37	13949.10251229678	2704.584603623172	path	16
m25_m7_37	15831.33922966399	2744.362577167292	path	16
m25_m7_37	17967.55752448985	2976.7187885987746	path	16
m25_m7_37	20392.02866621306	3335.129839979501	path	16
m25_m7_37	23143.648353810535	3410.1186992488642	path	16
m25_m7_37	26266.5607180272	3367.724993527553	path	16
m25_m7_37	29810.866523998768	3852.8179786177852	path	16
m25_m7_37	33833.426935934905	4545.803606221207	path	16
m25_m7_37	38398.77573862944	4924.001371717225	path	16
m25_m7_37	43580.15465053319	5181.832803332893	path	16
m25_m7_37	49460.68833787711	5181.832803332893	path	16
m25_m7_37	56134.71798055407	6892.124407216588	path	16
m25_m7_37	63709.3147841054	8435.075899018002	path	16
m25_m7_37	72305.99771902809	7987.035956929632	path	16
m25_m7_37	82062.68304503024	8496.33378943766	path	16
m25_m7_37	93135.89689637719	8496.33378943766	path	16
m25_m7_37	105703.28642475362	9150.405936312423	path	16
m25_m7_37	119966.4697858096	9044.53360433574	path	16
m25_m7_37	136154.2706916182	10585.978528535075	path	16
m25_m7_37	154526.38942084843	12882.481935667936	path	16
m25_m7_37	175377.5691805283	12882.481935667936	path	16
m25_m7_37	199042.32466018738	16002.90409056979	path	16
m25_m7_37	225900.30863838713	17128.065631635996	path	16
m25_m7_37	256382.40273791284	17128.065631635996	path	16
m25_m7_37	290977.6300433766	20730.091382126375	path	16
m25_m7_37	330241.00048010016	20730.091382126375	path	16
m25_m7_37	374802.4148173861	25078.164201554893	path	16
m25_m7_37	425376.7701427751	25078.164201554893	path	16
m25_m7_37	482775.4289290297	33954.34696025311	path	16
m25_m7_37	547919.235691642	19146.896573436854	path	16
m25_m7_37	621853.2900626258	19146.896573436854	path	16
m25_m7_37	705763.7132844537	25338.365114090193	path	16
m25_m7_37	800996.6771083539	25338.365114090193	path	16
m25_m7_37	909080.0003768854	22765.79495290388	path	16
m25_m7_37	1031747.659763944	22765.79495290388	path	16
m25_m7_37	1170967.6078970549	16551.090576929182	path	16
m25_m7_37	1328973.345147071	16551.090576929182	path	16
m25_m7_37	1508299.75159028	16551.090576929182	path	16
m25_m7_37	1711823.753993761	33742.23686885875	path	16
m25_m7_37	1942810.4802428558	33742.23686885875	path	16
m25_m7_37	2204965.641664548	33742.23686885875	path	16
m25_m7_37	2502494.9836143646	33742.23686885875	path	16
m25_m7_37	2840171.758090279	33742.23686885875	path	16
m25_m7_37	3223413.3008342814	33742.23686885875	path	16
m25_m7_37	3658367.941445147	33742.23686885875	path	16
m25_m7_37	4152013.6407979834	33742.23686885875	path	16
m25_m7_38	0.0	1579.8748141664414	path	17
m25_m7_38	15.000000000000005	1579.8748141664414	path	17
m25_m7_38	17.017800832832442	1579.8748141664414	path	17
m25_m7_38	19.30703634573019	1579.8748141664414	path	17
m25_m7_38	21.904219946926222	1579.8748141664414	path	17
m25_m7_38	24.850776830356402	3180.471270087246	path	17
m25_m7_38	28.193704709344846	3180.471270087246	path	17
m25_m7_38	31.98632343222137	3180.471270087246	path	17
m25_m7_38	36.289125436273636	3180.471270087246	path	17
m25_m7_38	41.17074060481193	6043.235298958282	path	17
m25_m7_38	46.70903091685979	6043.235298958282	path	17
m25_m7_38	52.99233234918223	6043.235298958282	path	17
m25_m7_38	60.12086383904311	6043.235298958282	path	17
m25_m7_38	68.20832578071158	10515.60470299359	path	17
m25_m7_38	77.38371355180664	10515.60470299359	path	17
m25_m7_38	87.79337499530689	10515.60470299359	path	17
m25_m7_38	99.60334467415362	10515.60470299359	path	17
m25_m7_38	113.00199212991396	17091.479435176418	path	17
m25_m7_38	128.20302638534497	17091.479435176418	path	17
m25_m7_38	145.44890461281085	17091.479435176418	path	17
m25_m7_38	165.01469933696387	17091.479435176418	path	17
m25_m7_38	187.21248585374542	27083.916939754894	path	17
m25_m7_38	212.39631984523334	27083.916939754894	path	17
m25_m7_38	240.96788458351722	27083.916939754894	path	17
m25_m7_38	273.38289779675017	27083.916939754894	path	17
m25_m7_38	310.15838038717874	42856.2150238145	path	17
m25_m7_38	351.8809029375262	42856.2150238145	path	17
m25_m7_38	399.2159415378711	42856.2150238145	path	17
m25_m7_38	452.91849215887817	42856.2150238145	path	17
m25_m7_38	513.8451128711047	67518.05760096335	path	17
m25_m7_38	582.9675859843178	67518.05760096335	path	17
m25_m7_38	661.3884180185497	67518.05760096335	path	17
m25_m7_38	750.3584247321203	67518.05760096335	path	17
m25_m7_38	851.2966816886079	104430.49505433234	path	17
m25_m7_38	965.8131585751928	104430.49505433234	path	17
m25_m7_38	1095.734398290763	104430.49505433234	path	17
m25_m7_38	1243.1326503863804	104430.49505433234	path	17
m25_m7_38	1410.3589235377701	154696.49834398692	path	17
m25_m7_38	1600.080484238249	154696.49834398692	path	17
m25_m7_38	1815.3233998179073	154696.49834398692	path	17
m25_m7_38	2059.520804352093	209803.29530904134	path	17
m25_m7_38	2336.567657302588	247868.59267612235	path	17
m25_m7_38	2650.882868294221	248652.0140945759	path	17
m25_m7_38	3007.4797789199097	214086.1596211624	path	17
m25_m7_38	3412.0461257620004	161659.73634850868	path	17
m25_m7_38	3871.034760043685	108345.97052030363	path	17
m25_m7_38	4391.766570892983	65587.07886838751	path	17
m25_m7_38	4982.547253849889	37147.42349495331	path	17
m25_m7_38	5652.799787079575	20223.983253555038	path	17
m25_m7_38	6413.214728293188	10605.360576696174	path	17
m25_m7_38	7275.920729618746	5433.15608288727	path	17
m25_m7_38	8254.677990141914	2913.986507266125	path	17
m25_m7_38	9365.097731693386	1811.6001600158247	path	17
m25_m7_38	10624.891198531259	1374.5877091686075	path	17
m25_m7_38	12054.152152474622	1242.0082236066523	path	17
m25_m7_38	13675.677369298117	1341.1019739568248	path	17
m25_m7_38	15515.330248319282	1648.6873353700485	path	17
m25_m7_38	17602.45333476788	2076.375283373057	path	17
m25_m7_38	19970.336334687152	2527.8754377209957	path	17
m25_m7_38	22656.74708722553	3211.9481803947665	path	17
m25_m7_38	25704.533963350703	3679.6975569094425	path	17
m25_m7_38	29162.30929927198	3679.6975569094425	path	17
m25_m7_38	33085.224765364525	4423.35453050032	path	17
m25_m7_38	37535.85103776459	4460.728568754801	path	17
m25_m7_38	42585.175803436345	5518.938352201525	path	17
m25_m7_38	48313.73601693566	5518.938352201525	path	17
m25_m7_38	54812.90246841695	6887.209724840668	path	17
m25_m7_38	62186.337151799344	7972.680881072675	path	17
m25_m7_38	70551.64667817931	8944.778810980144	path	17
m25_m7_38	80042.258106508	8944.778810980144	path	17
m25_m7_38	90809.5471111148	7754.328269927531	path	17
m25_m7_38	103025.25243044441	9096.03632002397	path	17
m25_m7_38	116884.21510757261	9096.03632002397	path	17
m25_m7_38	132607.4862135078	11331.076285897687	path	17
m25_m7_38	150445.85262160344	11331.076285897687	path	17
m25_m7_38	170683.83706934063	16120.838120950359	path	17
m25_m7_38	193644.2363086441	16120.838120950359	path	17
m25_m7_38	219693.26972842964	19558.699652505395	path	17
m25_m7_38	249246.42057014344	19558.699652505395	path	17
m25_m7_38	282775.0629039394	22693.602044502633	path	17
m25_m7_38	320813.980066061	22693.602044502633	path	17
m25_m7_38	363969.8944768335	21481.22518394576	path	17
m25_m7_38	412931.1448902528	21481.22518394576	path	17
m25_m7_38	468478.66542771977	23274.36342300252	path	17
m25_m7_38	531498.4415120053	23274.36342300252	path	17
m25_m7_38	602995.6413741431	23274.36342300252	path	17
m25_m7_38	684110.6485314162	24732.319448658254	path	17
m25_m7_38	776137.250955165	24732.319448658254	path	17
m25_m7_38	880543.2770464724	24065.46632781295	path	17
m25_m7_38	998994.0075644309	24065.46632781295	path	17
m25_m7_38	1133378.7369283058	16299.805483308197	path	17
m25_m7_38	1285840.90754754	16299.805483308197	path	17
m25_m7_38	1458812.297823506	16299.805483308197	path	17
m25_m7_38	1655051.8091231377	34189.4686728005	path	17
m25_m7_38	1877689.4703784375	34189.4686728005	path	17
m25_m7_38	2130276.3621871253	34189.4686728005	path	17
m25_m7_38	2416841.256706088	34189.4686728005	path	17
m25_m7_38	2741954.8767464436	34189.4686728005	path	17
m25_m7_38	3110802.7990056463	34189.4686728005	path	17
m25_m7_38	3529268.1642463845	34189.4686728005	path	17
m25_m7_38	4004025.513653409	34189.4686728005	path	17
m25_m7_41	0.0	28245.32315898095	path	18
m25_m7_41	15.000000000000005	28245.32315898095	path	18
m25_m7_41	17.024437965767376	28245.32315898095	path	18
m25_m7_41	19.32209920335077	28245.32315898095	path	18
m25_m7_41	21.929858617056553	28245.32315898095	path	18
m25_m7_41	24.889567841608557	28245.32315898095	path	18
m25_m7_41	28.24872691428156	39508.535130293436	path	18
m25_m7_41	32.061246597605965	39508.535130293436	path	18
m25_m7_41	36.38831358707423	39508.535130293436	path	18
m25_m7_41	41.299372489469015	39508.535130293436	path	18
m25_m7_41	46.87324033147232	50275.21283801271	path	18
m25_m7_41	53.199371485177046	50275.21283801271	path	18
m25_m7_41	60.37929331114735	50275.21283801271	path	18
m25_m7_41	68.52823555950005	50275.21283801271	path	18
m25_m7_41	77.77697967908014	54261.239474967384	path	18
m25_m7_41	88.2739577140833	54261.239474967384	path	18
m25_m7_41	100.18763447307887	54261.239474967384	path	18
m25_m7_41	113.70921120159386	54261.239474967384	path	18
m25_m7_41	129.05569414919165	48435.97952601269	path	18
m25_m7_41	146.47337727813084	48435.97952601269	path	18
m25_m7_41	166.2417950071984	48435.97952601269	path	18
m25_m7_41	188.67820842785787	48435.97952601269	path	18
m25_m7_41	214.14269699147937	48435.97952601269	path	18
m25_m7_41	243.04393738357064	40658.88641644072	path	18
m25_m7_41	275.84576232949667	40658.88641644072	path	18
m25_m7_41	313.0746045932217	40658.88641644072	path	18
m25_m7_41	355.32794563696336	40658.88641644072	path	18
m25_m7_41	403.2839045333363	37422.77512143212	path	18
m25_m7_41	457.712121021349	37422.77512143212	path	18
m25_m7_41	519.4861073671842	37422.77512143212	path	18
m25_m7_41	589.5972672633733	37422.77512143212	path	18
m25_m7_41	669.1708067540843	38935.78571989883	path	18
m25_m7_41	759.4837925391608	38935.78571989883	path	18
m25_m7_41	861.9856474725786	38935.78571989883	path	18
m25_m7_41	978.3214121852491	38935.78571989883	path	18
m25_m7_41	1110.3581461553135	48250.50877226027	path	18
m25_m7_41	1260.2148919337064	48250.50877226027	path	18
m25_m7_41	1430.296683417442	48250.50877226027	path	18
m25_m7_41	1623.3331439655367	48250.50877226027	path	18
m25_m7_41	1842.4222938143591	48250.50877226027	path	18
m25_m7_41	2091.080269852626	68115.51392886713	path	18
m25_m7_41	2373.297755703075	68115.51392886713	path	18
m25_m7_41	2693.6040277507946	68115.51392886713	path	18
m25_m7_41	3057.1396449856356	68115.51392886713	path	18
m25_m7_41	3469.7389492497355	96088.30220209026	path	18
m25_m7_41	3938.0236999272656	117244.48873775204	path	18
m25_m7_41	4469.5093458089	99579.94845612076	path	18
m25_m7_41	5072.725639676076	60591.29448275108	path	18
m25_m7_41	5757.353531334863	35553.17827680994	path	18
m25_m7_41	6534.380536080139	11565.394356121098	path	18
m25_m7_41	7416.277072080937	5850.649683554262	path	18
m25_m7_41	8417.196596705653	3802.423392715765	path	18
m25_m7_41	9553.20275375224	3484.8944815449627	path	18
m25_m7_41	10842.527177043537	3493.149286640642	path	18
m25_m7_41	12305.8620878483	3463.057652145734	path	18
m25_m7_41	13966.692381990795	3337.793336595895	path	18
m25_m7_41	15851.6725362772	2974.5427757543775	path	18
m25_m7_41	17991.054383167302	2543.7251173587583	path	18
m25_m7_41	20419.172618998593	2430.0344421002533	path	18
m25_m7_41	23174.99583762917	2868.719202752707	path	18
m25_m7_41	26302.751932975658	3222.6310459387623	path	18
m25_m7_41	29852.637907460787	3420.249667730165	path	18
m25_m7_41	33881.625478005444	3420.249667730165	path	18
m25_m7_41	38454.37540864446	4612.270978981614	path	18
m25_m7_41	43644.27524378653	5981.769712800653	path	18
m25_m7_41	49534.61709658136	6707.464008979323	path	18
m25_m7_41	56219.93439458594	7530.6815354026185	path	18
m25_m7_41	63807.51903600931	7548.429160428836	path	18
m25_m7_41	72419.14330520408	7548.429160428836	path	18
m25_m7_41	82193.01418223095	8244.71657029076	path	18
m25_m7_41	93285.99141098857	8250.730923674413	path	18
m25_m7_41	105876.10492343218	7689.446750866547	path	18
m25_m7_41	120165.41202173669	9139.936140089509	path	18
m25_m7_41	136383.24017299555	9139.936140089509	path	18
m25_m7_41	154789.86745970082	9685.299548287801	path	18
m25_m7_41	175680.69975313553	16159.483286284007	path	18
m25_m7_41	199391.01164865703	16159.483286284007	path	18
m25_m7_41	226301.32724961097	15896.537539609662	path	18
m25_m7_41	256843.52715545511	19667.628555890744	path	18
m25_m7_41	291507.7796644619	19667.628555890744	path	18
m25_m7_41	330850.40742908133	25028.657565239715	path	18
m25_m7_41	375502.8158150166	25028.657565239715	path	18
m25_m7_41	426181.6262542485	23236.33527048758	path	18
m25_m7_41	483700.1772210201	23236.33527048758	path	18
m25_m7_41	548981.5774086632	22396.2520899192	path	18
m25_m7_41	623073.520596193	22396.2520899192	path	18
m25_m7_41	707165.0999668118	25092.153272639003	path	18
m25_m7_41	802605.8917293771	25092.153272639003	path	18
m25_m7_41	910927.6143137466	26852.374240600013	path	18
m25_m7_41	1033868.7107459218	26852.374240600013	path	18
m25_m7_41	1173402.2487227903	14487.50038665191	path	18
m25_m7_41	1331767.58615154	14487.50038665191	path	18
m25_m7_41	1511506.3103504414	31375.620622665112	path	18
m25_m7_41	1715503.027695136	31375.620622665112	path	18
m25_m7_41	1947031.6583387945	31375.620622665112	path	18
m25_m7_41	2209807.978984934	31375.620622665112	path	18
m25_m7_41	2508049.2569657825	31375.620622665112	path	18
m25_m7_41	2846541.9326868635	31375.620622665112	path	18
m25_m7_41	3230718.4366655345	31375.620622665112	path	18
m25_m7_41	3666744.3739915593	31375.620622665112	path	18
m25_m7_41	4161617.4754230496	30831.963117175423	path	18
m25_m7_42	0.0	356.86807798277266	path	19
m25_m7_42	15.000000000000005	356.86807798277266	path	19
m25_m7_42	17.0219176067386	356.86807798277266	path	19
m25_m7_42	19.316378600706496	356.86807798277266	path	19
m25_m7_42	21.92012033345299	356.86807798277266	path	19
m25_m7_42	24.874832149722142	356.86807798277266	path	19
m25_m7_42	28.22782288893483	959.6327092204435	path	19
m25_m7_42	32.0327783622039	959.6327092204435	path	19
m25_m7_42	36.35062093309025	959.6327092204435	path	19
m25_m7_42	41.25048496512333	959.6327092204435	path	19
m25_m7_42	46.81082375428923	2466.8967822141235	path	19
m25_m7_42	53.120665669938205	2466.8967822141235	path	19
m25_m7_42	60.28103961658636	2466.8967822141235	path	19
m25_m7_42	68.40659264013854	2466.8967822141235	path	19
m25_m7_42	77.62742557854467	6754.078610225101	path	19
m25_m7_42	88.0911761480812	6754.078610225101	path	19
m25_m7_42	99.96538281822241	6754.078610225101	path	19
m25_m7_42	113.44016732385757	6754.078610225101	path	19
m25_m7_42	128.7312787654229	6754.078610225101	path	19
m25_m7_42	146.08354803700857	19171.35110645878	path	19
m25_m7_42	165.77480789239976	19171.35110645878	path	19
m25_m7_42	188.12034141449004	19171.35110645878	path	19
m25_m7_42	213.47793011393222	19171.35110645878	path	19
m25_m7_42	242.2535824837636	49868.563683144486	path	19
m25_m7_42	274.9080347317252	49868.563683144486	path	19
m25_m7_42	311.96412777559055	49868.563683144486	path	19
m25_m7_42	354.01517861694487	49868.563683144486	path	19
m25_m7_42	401.73448013016565	108110.50571058475	path	19
m25_m7_42	455.8860813707762	108110.50571058475	path	19
m25_m7_42	517.337021010152	108110.50571058475	path	19
m25_m7_42	587.0712097700268	108110.50571058475	path	19
m25_m7_42	666.2051841329164	108110.50571058475	path	19
m25_m7_42	756.0059835661749	180442.94031508392	path	19
m25_m7_42	857.9114374976533	180442.94031508392	path	19
m25_m7_42	973.5531868642482	180442.94031508392	path	19
m25_m7_42	1104.7828088387348	180442.94031508392	path	19
m25_m7_42	1253.7014630262786	247510.6598539824	path	19
m25_m7_42	1422.693533805397	247510.6598539824	path	19
m25_m7_42	1614.4648074716824	247510.6598539824	path	19
m25_m7_42	1832.0857954508044	247510.6598539824	path	19
m25_m7_42	2079.0408972426485	291087.40472368116	path	19
m25_m7_42	2359.2841902602854	291087.40472368116	path	19
m25_m7_42	2677.302739832771	291087.40472368116	path	19
m25_m7_42	3038.1884430485943	291087.40472368116	path	19
m25_m7_42	3447.7195567545723	291087.40472368116	path	19
m25_m7_42	3912.4532150811756	289922.2701025569	path	19
m25_m7_42	4439.830417822086	248435.54883839865	path	19
m25_m7_42	5038.295170670627	188370.25077465895	path	19
m25_m7_42	5717.4296849056245	74417.2828218118	path	19
m25_m7_42	6488.107801252329	38552.101228378444	path	19
m25_m7_42	7362.669094437004	20021.948178925515	path	19
m25_m7_42	8355.116446079155	10795.302224461751	path	19
m25_m7_42	9481.340249324408	6337.184340668384	path	19
m25_m7_42	10759.372835030294	4102.110315751388	path	19
m25_m7_42	12209.677193204474	3125.8431452929876	path	19
m25_m7_42	13855.474612506794	2766.4403498993584	path	19
m25_m7_42	15723.1164837566	2556.667604045158	path	19
m25_m7_42	17842.50622051055	2606.0630966699555	path	19
m25_m7_42	20247.578052216784	2696.9277575129863	path	19
m25_m7_42	22976.840356056186	2837.1589161747393	path	19
m25_m7_42	26073.992226931645	3011.6581644560156	path	19
m25_m7_42	29588.623157704867	3364.4778130848636	path	19
m25_m7_42	33577.007032485984	3957.426850509463	path	19
m25_m7_42	38103.003145857285	4588.989779368728	path	19
m25_m7_42	43239.07867453895	5320.381728682776	path	19
m25_m7_42	49067.46897261932	5320.381728682776	path	19
m25_m7_42	55681.49426820856	6986.468301570941	path	19
m25_m7_42	63187.053843568894	8038.555270941977	path	19
m25_m7_42	71704.32162251907	7923.29728357564	path	19
m25_m7_42	81369.67031370694	8554.912745640058	path	19
m25_m7_42	92337.85491782687	8447.063888058598	path	19
m25_m7_42	104784.49055961538	8447.063888058598	path	19
m25_m7_42	118908.86431799008	9150.318413581526	path	19
m25_m7_42	134937.12607544588	9618.794523382887	path	19
m25_m7_42	153125.90947642236	13245.959580210552	path	19
m25_m7_42	173766.44097097174	13245.959580210552	path	19
m25_m7_42	197189.2027349393	13950.755517822843	path	19
m25_m7_42	223769.22412617374	18482.52484931198	path	19
m25_m7_42	253932.0863999703	18482.52484931198	path	19
m25_m7_42	288160.73682716774	24803.781926536703	path	19
[truncated: 526 more rows]
