# Supplementary material for: Genomic basis of homoploid hybrid speciation within chestnut trees
Source: Nat Commun. 2020 Jul 6;11:3375. doi: 10.1038/s41467-020-17111-w (PMC7338469; doi:10.1038/s41467-020-17111-w)
Supplement: Supplementary file 3 — Source Data [file 41467_2020_17111_MOESM3_ESM.zip › Source Data/Supplementary Fig 5 and 6/o.psmc]

CC
CC	Brief Description of the file format:
CC	  CC  comments
CC	  MM  useful-messages
CC	  RD  round-of-iterations
CC	  LL  \log[P(sequence)]
CC	  QD  Q-before-opt Q-after-opt
CC	  TR  \theta_0 \rho_0
CC	  RS  k t_k \lambda_k \pi_k \sum_{l\not=k}A_{kl} A_{kk}
CC	  DC  begin end best-k t_k+\Delta_k max-prob
CC
MM	Version: 0.6.5-r67
MM	pattern:64*2, n:127, n_free_lambdas:64
MM	n_iterations:30, skip:1, max_t:15, theta/rho:4
MM	is_decoding:0
MM	n_seqs:299, sum_L:5198042, sum_n:2365633
RD	0
LK	0.000000
QD	0.000000 -> 0.000000
RI	inf
TR	0.607154	0.151789
MT	15.000000
MM	C_pi: 1.000000, n_recomb: 733346.718211
RS	0	0.000000	1.000000	2741.592214	0.003738	0.000000
RS	1	0.004030	1.000000	2841.255565	0.003874	0.000000
RS	2	0.008222	1.000000	2944.090884	0.004015	0.000000
RS	3	0.012583	1.000000	3050.162050	0.004159	0.000000
RS	4	0.017119	1.000000	3159.530910	0.004308	0.000000
RS	5	0.021839	1.000000	3272.256902	0.004462	0.000000
RS	6	0.026749	1.000000	3388.396636	0.004620	0.000000
RS	7	0.031856	1.000000	3508.003447	0.004784	0.000000
RS	8	0.037170	1.000000	3631.126915	0.004951	0.000000
RS	9	0.042697	1.000000	3757.812343	0.005124	0.000000
RS	10	0.048448	1.000000	3888.100201	0.005302	0.000000
RS	11	0.054430	1.000000	4022.025532	0.005484	0.000000
RS	12	0.060653	1.000000	4159.617314	0.005672	0.000000
RS	13	0.067126	1.000000	4300.897783	0.005865	0.000000
RS	14	0.073861	1.000000	4445.881706	0.006062	0.000000
RS	15	0.080867	1.000000	4594.575621	0.006265	0.000000
RS	16	0.088155	1.000000	4746.977023	0.006473	0.000000
RS	17	0.095738	1.000000	4903.073505	0.006686	0.000000
RS	18	0.103625	1.000000	5062.841858	0.006904	0.000000
RS	19	0.111831	1.000000	5226.247121	0.007127	0.000000
RS	20	0.120367	1.000000	5393.241585	0.007354	0.000000
RS	21	0.129247	1.000000	5563.763757	0.007587	0.000000
RS	22	0.138485	1.000000	5737.737275	0.007824	0.000000
RS	23	0.148095	1.000000	5915.069789	0.008066	0.000000
RS	24	0.158092	1.000000	6095.651795	0.008312	0.000000
RS	25	0.168493	1.000000	6279.355443	0.008563	0.000000
RS	26	0.179312	1.000000	6466.033305	0.008817	0.000000
RS	27	0.190568	1.000000	6655.517131	0.009076	0.000000
RS	28	0.202276	1.000000	6847.616568	0.009337	0.000000
RS	29	0.214457	1.000000	7042.117886	0.009603	0.000000
RS	30	0.227129	1.000000	7238.782689	0.009871	0.000000
RS	31	0.240311	1.000000	7437.346635	0.010142	0.000000
RS	32	0.254025	1.000000	7637.518179	0.010415	0.000000
RS	33	0.268291	1.000000	7838.977341	0.010689	0.000000
RS	34	0.283132	1.000000	8041.374531	0.010965	0.000000
RS	35	0.298571	1.000000	8244.329419	0.011242	0.000000
RS	36	0.314632	1.000000	8447.429908	0.011519	0.000000
RS	37	0.331340	1.000000	8650.231189	0.011796	0.000000
RS	38	0.348722	1.000000	8852.254931	0.012071	0.000000
RS	39	0.366804	1.000000	9052.988612	0.012345	0.000000
RS	40	0.385615	1.000000	9251.885029	0.012616	0.000000
RS	41	0.405184	1.000000	9448.362006	0.012884	0.000000
RS	42	0.425541	1.000000	9641.802336	0.013148	0.000000
RS	43	0.446719	1.000000	9831.553983	0.013406	0.000000
RS	44	0.468750	1.000000	10016.930587	0.013659	0.000000
RS	45	0.491668	1.000000	10197.212296	0.013905	0.000000
RS	46	0.515511	1.000000	10371.646969	0.014143	0.000000
RS	47	0.540314	1.000000	10539.451784	0.014372	0.000000
RS	48	0.566117	1.000000	10699.815285	0.014590	0.000000
RS	49	0.592959	1.000000	10851.899910	0.014798	0.000000
RS	50	0.620883	1.000000	10994.845034	0.014993	0.000000
RS	51	0.649933	1.000000	11127.770557	0.015174	0.000000
RS	52	0.680153	1.000000	11249.781077	0.015340	0.000000
RS	53	0.711590	1.000000	11359.970665	0.015491	0.000000
RS	54	0.744295	1.000000	11457.428272	0.015623	0.000000
RS	55	0.778317	1.000000	11541.243790	0.015738	0.000000
RS	56	0.813711	1.000000	11610.514756	0.015832	0.000000
RS	57	0.850530	1.000000	11664.353730	0.015906	0.000000
RS	58	0.888834	1.000000	11701.896310	0.015957	0.000000
RS	59	0.928681	1.000000	11722.309778	0.015985	0.000000
RS	60	0.970133	1.000000	11724.802337	0.015988	0.000000
RS	61	1.013256	1.000000	11708.632889	0.015966	0.000000
RS	62	1.058117	1.000000	11673.121287	0.015918	0.000000
RS	63	1.104786	1.000000	11617.658974	0.015842	0.000000
RS	64	1.153335	1.000000	11541.719907	0.015738	0.000000
RS	65	1.203840	1.000000	11444.871643	0.015606	0.000000
RS	66	1.256381	1.000000	11326.786427	0.015445	0.000000
RS	67	1.311039	1.000000	11187.252132	0.015255	0.000000
RS	68	1.367899	1.000000	11026.182854	0.015035	0.000000
RS	69	1.427051	1.000000	10843.628945	0.014786	0.000000
RS	70	1.488587	1.000000	10639.786277	0.014509	0.000000
RS	71	1.552602	1.000000	10415.004475	0.014202	0.000000
RS	72	1.619196	1.000000	10169.793869	0.013868	0.000000
RS	73	1.688475	1.000000	9904.830913	0.013506	0.000000
RS	74	1.760545	1.000000	9620.961794	0.013119	0.000000
RS	75	1.835519	1.000000	9319.203970	0.012708	0.000000
RS	76	1.913514	1.000000	9000.745403	0.012274	0.000000
RS	77	1.994653	1.000000	8666.941245	0.011818	0.000000
RS	78	2.079061	1.000000	8319.307790	0.011344	0.000000
RS	79	2.166870	1.000000	7959.513526	0.010854	0.000000
RS	80	2.258218	1.000000	7589.367194	0.010349	0.000000
RS	81	2.353247	1.000000	7210.802795	0.009833	0.000000
RS	82	2.452105	1.000000	6825.861589	0.009308	0.000000
RS	83	2.554947	1.000000	6436.671173	0.008777	0.000000
RS	84	2.661933	1.000000	6045.421848	0.008244	0.000000
RS	85	2.773230	1.000000	5654.340557	0.007710	0.000000
RS	86	2.889012	1.000000	5265.662771	0.007180	0.000000
RS	87	3.009460	1.000000	4881.602813	0.006657	0.000000
RS	88	3.134762	1.000000	4504.323180	0.006142	0.000000
RS	89	3.265113	1.000000	4135.903515	0.005640	0.000000
RS	90	3.400716	1.000000	3778.309946	0.005152	0.000000
RS	91	3.541784	1.000000	3433.365570	0.004682	0.000000
RS	92	3.688537	1.000000	3102.722859	0.004231	0.000000
RS	93	3.841203	1.000000	2787.838811	0.003802	0.000000
RS	94	4.000021	1.000000	2489.953589	0.003395	0.000000
RS	95	4.165239	1.000000	2210.073364	0.003014	0.000000
RS	96	4.337115	1.000000	1948.957978	0.002658	0.000000
RS	97	4.515917	1.000000	1707.113902	0.002328	0.000000
RS	98	4.701924	1.000000	1484.792810	0.002025	0.000000
RS	99	4.895427	1.000000	1281.995929	0.001748	0.000000
RS	100	5.096727	1.000000	1098.484092	0.001498	0.000000
RS	101	5.306139	1.000000	933.793241	0.001273	0.000000
RS	102	5.523989	1.000000	787.254896	0.001074	0.000000
RS	103	5.750618	1.000000	658.020929	0.000897	0.000000
RS	104	5.986380	1.000000	545.091793	0.000743	0.000000
RS	105	6.231642	1.000000	447.347217	0.000610	0.000000
RS	106	6.486788	1.000000	363.578304	0.000496	0.000000
RS	107	6.752215	1.000000	292.519886	0.000399	0.000000
RS	108	7.028338	1.000000	232.882041	0.000318	0.000000
RS	109	7.315588	1.000000	183.379712	0.000250	0.000000
RS	110	7.614413	1.000000	142.759509	0.000195	0.000000
RS	111	7.925279	1.000000	109.822930	0.000150	0.000000
RS	112	8.248673	1.000000	83.445441	0.000114	0.000000
RS	113	8.585099	1.000000	62.591087	0.000085	0.000000
RS	114	8.935081	1.000000	46.322535	0.000063	0.000000
RS	115	9.299167	1.000000	33.806664	0.000046	0.000000
RS	116	9.677924	1.000000	24.316045	0.000033	0.000000
RS	117	10.071944	1.000000	17.226796	0.000023	0.000000
RS	118	10.481842	1.000000	12.013422	0.000016	0.000000
RS	119	10.908257	1.000000	8.241349	0.000011	0.000000
RS	120	11.351855	1.000000	5.557847	0.000008	0.000000
RS	121	11.813330	1.000000	3.682027	0.000005	0.000000
RS	122	12.293400	1.000000	2.394542	0.000003	0.000000
RS	123	12.792815	1.000000	1.527508	0.000002	0.000000
RS	124	13.312355	1.000000	0.955051	0.000001	0.000000
RS	125	13.852832	1.000000	0.584784	0.000001	0.000000
RS	126	14.415087	1.000000	0.350363	0.000000	0.000000
RS	127	15.000000	1.000000	0.461701	0.000001	0.000000
PA	64*2 0.607154430 0.151788607 15.000000000 1.000000000 1.000000000 1.000000000 1.000000000 1.000000000 1.000000000 1.000000000 1.000000000 1.000000000 1.000000000 1.000000000 1.000000000 1.000000000 1.000000000 1.000000000 1.000000000 1.000000000 1.000000000 1.000000000 1.000000000 1.000000000 1.000000000 1.000000000 1.000000000 1.000000000 1.000000000 1.000000000 1.000000000 1.000000000 1.000000000 1.000000000 1.000000000 1.000000000 1.000000000 1.000000000 1.000000000 1.000000000 1.000000000 1.000000000 1.000000000 1.000000000 1.000000000 1.000000000 1.000000000 1.000000000 1.000000000 1.000000000 1.000000000 1.000000000 1.000000000 1.000000000 1.000000000 1.000000000 1.000000000 1.000000000 1.000000000 1.000000000 1.000000000 1.000000000 1.000000000 1.000000000 1.000000000 1.000000000 1.000000000
//
IT	3217
RD	1
LK	-2514138.680322
QD	-1000000000000000052504760255204420248704468581108159154915854115511802457988908195786371375080447864043704443832883878176942523235360430575644792184786706982848387200926575803737830233794788090059368953234970799945081119038967640880074652742780142494579258788820056842838115669472196386865459400540160.000000 -> -1000000000000000052504760255204420248704468581108159154915854115511802457988908195786371375080447864043704443832883878176942523235360430575644792184786706982848387200926575803737830233794788090059368953234970799945081119038967640880074652742780142494579258788820056842838115669472196386865459400540160.000000
RI	0.1962475342
TR	0.607154	0.151789
MT	15.000000
MM	C_pi: 1.000000, n_recomb: 733346.718211
RS	0	0.000000	1.000000	2741.592214	0.003738	0.000227
RS	1	0.004030	1.000000	2841.255565	0.003874	0.001888
RS	2	0.008222	1.000000	2944.090884	0.004015	0.005381
RS	3	0.012583	1.000000	3050.162050	0.004159	0.010447
RS	4	0.017119	1.000000	3159.530910	0.004308	0.016605
RS	5	0.021839	1.000000	3272.256902	0.004462	0.022339
RS	6	0.026749	1.000000	3388.396636	0.004620	0.023152
RS	7	0.031856	1.000000	3508.003447	0.004784	0.020489
RS	8	0.037170	1.000000	3631.126915	0.004951	0.017649
RS	9	0.042697	1.000000	3757.812343	0.005124	0.015385
RS	10	0.048448	1.000000	3888.100201	0.005302	0.013639
RS	11	0.054430	1.000000	4022.025532	0.005484	0.012300
RS	12	0.060653	1.000000	4159.617314	0.005672	0.011251
RS	13	0.067126	1.000000	4300.897783	0.005865	0.010377
RS	14	0.073861	1.000000	4445.881706	0.006062	0.009616
RS	15	0.080867	1.000000	4594.575621	0.006265	0.008960
RS	16	0.088155	1.000000	4746.977023	0.006473	0.008420
RS	17	0.095738	1.000000	4903.073505	0.006686	0.007988
RS	18	0.103625	1.000000	5062.841858	0.006904	0.007642
RS	19	0.111831	1.000000	5226.247121	0.007127	0.007358
RS	20	0.120367	1.000000	5393.241585	0.007354	0.007116
RS	21	0.129247	1.000000	5563.763757	0.007587	0.006902
RS	22	0.138485	1.000000	5737.737275	0.007824	0.006706
RS	23	0.148095	1.000000	5915.069789	0.008066	0.006525
RS	24	0.158092	1.000000	6095.651795	0.008312	0.006359
RS	25	0.168493	1.000000	6279.355443	0.008563	0.006209
RS	26	0.179312	1.000000	6466.033305	0.008817	0.006078
RS	27	0.190568	1.000000	6655.517131	0.009076	0.005965
RS	28	0.202276	1.000000	6847.616568	0.009337	0.005870
RS	29	0.214457	1.000000	7042.117886	0.009603	0.005792
RS	30	0.227129	1.000000	7238.782689	0.009871	0.005729
RS	31	0.240311	1.000000	7437.346635	0.010142	0.005680
RS	32	0.254025	1.000000	7637.518179	0.010415	0.005645
RS	33	0.268291	1.000000	7838.977341	0.010689	0.005623
RS	34	0.283132	1.000000	8041.374531	0.010965	0.005612
RS	35	0.298571	1.000000	8244.329419	0.011242	0.005612
RS	36	0.314632	1.000000	8447.429908	0.011519	0.005622
RS	37	0.331340	1.000000	8650.231189	0.011796	0.005642
RS	38	0.348722	1.000000	8852.254931	0.012071	0.005672
RS	39	0.366804	1.000000	9052.988612	0.012345	0.005713
RS	40	0.385615	1.000000	9251.885029	0.012616	0.005766
RS	41	0.405184	1.000000	9448.362006	0.012884	0.005831
RS	42	0.425541	1.000000	9641.802336	0.013148	0.005910
RS	43	0.446719	1.000000	9831.553983	0.013406	0.006003
RS	44	0.468750	1.000000	10016.930587	0.013659	0.006111
RS	45	0.491668	1.000000	10197.212296	0.013905	0.006235
RS	46	0.515511	1.000000	10371.646969	0.014143	0.006377
RS	47	0.540314	1.000000	10539.451784	0.014372	0.006535
RS	48	0.566117	1.000000	10699.815285	0.014590	0.006712
RS	49	0.592959	1.000000	10851.899910	0.014798	0.006906
RS	50	0.620883	1.000000	10994.845034	0.014993	0.007119
RS	51	0.649933	1.000000	11127.770557	0.015174	0.007350
RS	52	0.680153	1.000000	11249.781077	0.015340	0.007599
RS	53	0.711590	1.000000	11359.970665	0.015491	0.007865
RS	54	0.744295	1.000000	11457.428272	0.015623	0.008149
RS	55	0.778317	1.000000	11541.243790	0.015738	0.008450
RS	56	0.813711	1.000000	11610.514756	0.015832	0.008767
RS	57	0.850530	1.000000	11664.353730	0.015906	0.009099
RS	58	0.888834	1.000000	11701.896310	0.015957	0.009445
RS	59	0.928681	1.000000	11722.309778	0.015985	0.009804
RS	60	0.970133	1.000000	11724.802337	0.015988	0.010174
RS	61	1.013256	1.000000	11708.632889	0.015966	0.010554
RS	62	1.058117	1.000000	11673.121287	0.015918	0.010942
RS	63	1.104786	1.000000	11617.658974	0.015842	0.011335
RS	64	1.153335	1.000000	11541.719907	0.015738	0.011730
RS	65	1.203840	1.000000	11444.871643	0.015606	0.012125
RS	66	1.256381	1.000000	11326.786427	0.015445	0.012516
RS	67	1.311039	1.000000	11187.252132	0.015255	0.012899
RS	68	1.367899	1.000000	11026.182854	0.015035	0.013272
RS	69	1.427051	1.000000	10843.628945	0.014786	0.013629
RS	70	1.488587	1.000000	10639.786277	0.014509	0.013967
RS	71	1.552602	1.000000	10415.004475	0.014202	0.014281
RS	72	1.619196	1.000000	10169.793869	0.013868	0.014566
RS	73	1.688475	1.000000	9904.830913	0.013506	0.014819
RS	74	1.760545	1.000000	9620.961794	0.013119	0.015034
RS	75	1.835519	1.000000	9319.203970	0.012708	0.015207
RS	76	1.913514	1.000000	9000.745403	0.012274	0.015333
RS	77	1.994653	1.000000	8666.941245	0.011818	0.015408
RS	78	2.079061	1.000000	8319.307790	0.011344	0.015427
RS	79	2.166870	1.000000	7959.513526	0.010854	0.015388
RS	80	2.258218	1.000000	7589.367194	0.010349	0.015286
RS	81	2.353247	1.000000	7210.802795	0.009833	0.015119
RS	82	2.452105	1.000000	6825.861589	0.009308	0.014886
RS	83	2.554947	1.000000	6436.671173	0.008777	0.014585
RS	84	2.661933	1.000000	6045.421848	0.008244	0.014218
RS	85	2.773230	1.000000	5654.340557	0.007710	0.013785
RS	86	2.889012	1.000000	5265.662771	0.007180	0.013290
RS	87	3.009460	1.000000	4881.602813	0.006657	0.012736
RS	88	3.134762	1.000000	4504.323180	0.006142	0.012130
RS	89	3.265113	1.000000	4135.903515	0.005640	0.011369
RS	90	3.400716	1.000000	3778.309946	0.005152	0.010685
RS	91	3.541784	1.000000	3433.365570	0.004682	0.009974
RS	92	3.688537	1.000000	3102.722859	0.004231	0.009245
RS	93	3.841203	1.000000	2787.838811	0.003802	0.008508
RS	94	4.000021	1.000000	2489.953589	0.003395	0.007771
RS	95	4.165239	1.000000	2210.073364	0.003014	0.007044
RS	96	4.337115	1.000000	1948.957978	0.002658	0.006335
RS	97	4.515917	1.000000	1707.113902	0.002328	0.005652
RS	98	4.701924	1.000000	1484.792810	0.002025	0.005001
RS	99	4.895427	1.000000	1281.995929	0.001748	0.004387
RS	100	5.096727	1.000000	1098.484092	0.001498	0.003816
RS	101	5.306139	1.000000	933.793241	0.001273	0.003289
RS	102	5.523989	1.000000	787.254896	0.001074	0.002809
RS	103	5.750618	1.000000	658.020929	0.000897	0.002377
RS	104	5.986380	1.000000	545.091793	0.000743	0.001992
RS	105	6.231642	1.000000	447.347217	0.000610	0.001652
RS	106	6.486788	1.000000	363.578304	0.000496	0.001357
RS	107	6.752215	1.000000	292.519886	0.000399	0.001102
RS	108	7.028338	1.000000	232.882041	0.000318	0.000885
RS	109	7.315588	1.000000	183.379712	0.000250	0.000703
RS	110	7.614413	1.000000	142.759509	0.000195	0.000552
RS	111	7.925279	1.000000	109.822930	0.000150	0.000428
RS	112	8.248673	1.000000	83.445441	0.000114	0.000328
RS	113	8.585099	1.000000	62.591087	0.000085	0.000248
RS	114	8.935081	1.000000	46.322535	0.000063	0.000185
RS	115	9.299167	1.000000	33.806664	0.000046	0.000136
RS	116	9.677924	1.000000	24.316045	0.000033	0.000098
RS	117	10.071944	1.000000	17.226796	0.000023	0.000070
RS	118	10.481842	1.000000	12.013422	0.000016	0.000049
RS	119	10.908257	1.000000	8.241349	0.000011	0.000034
RS	120	11.351855	1.000000	5.557847	0.000008	0.000023
RS	121	11.813330	1.000000	3.682027	0.000005	0.000015
RS	122	12.293400	1.000000	2.394542	0.000003	0.000010
RS	123	12.792815	1.000000	1.527508	0.000002	0.000006
RS	124	13.312355	1.000000	0.955051	0.000001	0.000004
RS	125	13.852832	1.000000	0.584784	0.000001	0.000003
RS	126	14.415087	1.000000	0.350363	0.000000	0.000002
RS	127	15.000000	1.000000	0.461701	0.000001	0.000002
PA	64*2 0.607154430 0.151788607 15.000000000 1.000000000 1.000000000 1.000000000 1.000000000 1.000000000 1.000000000 1.000000000 1.000000000 1.000000000 1.000000000 1.000000000 1.000000000 1.000000000 1.000000000 1.000000000 1.000000000 1.000000000 1.000000000 1.000000000 1.000000000 1.000000000 1.000000000 1.000000000 1.000000000 1.000000000 1.000000000 1.000000000 1.000000000 1.000000000 1.000000000 1.000000000 1.000000000 1.000000000 1.000000000 1.000000000 1.000000000 1.000000000 1.000000000 1.000000000 1.000000000 1.000000000 1.000000000 1.000000000 1.000000000 1.000000000 1.000000000 1.000000000 1.000000000 1.000000000 1.000000000 1.000000000 1.000000000 1.000000000 1.000000000 1.000000000 1.000000000 1.000000000 1.000000000 1.000000000 1.000000000 1.000000000 1.000000000 1.000000000 1.000000060
//
IT	3217
RD	2
LK	-2514138.680322
QD	-1000000000000000052504760255204420248704468581108159154915854115511802457988908195786371375080447864043704443832883878176942523235360430575644792184786706982848387200926575803737830233794788090059368953234970799945081119038967640880074652742780142494579258788820056842838115669472196386865459400540160.000000 -> -1000000000000000052504760255204420248704468581108159154915854115511802457988908195786371375080447864043704443832883878176942523235360430575644792184786706982848387200926575803737830233794788090059368953234970799945081119038967640880074652742780142494579258788820056842838115669472196386865459400540160.000000
RI	0.1962475342
TR	0.607154	0.151789
MT	15.000000
MM	C_pi: 1.000000, n_recomb: 733346.718211
RS	0	0.000000	1.000000	2741.592214	0.003738	0.000227
RS	1	0.004030	1.000000	2841.255565	0.003874	0.001888
RS	2	0.008222	1.000000	2944.090884	0.004015	0.005381
RS	3	0.012583	1.000000	3050.162050	0.004159	0.010447
RS	4	0.017119	1.000000	3159.530910	0.004308	0.016605
RS	5	0.021839	1.000000	3272.256902	0.004462	0.022339
RS	6	0.026749	1.000000	3388.396636	0.004620	0.023152
RS	7	0.031856	1.000000	3508.003447	0.004784	0.020489
RS	8	0.037170	1.000000	3631.126915	0.004951	0.017649
RS	9	0.042697	1.000000	3757.812343	0.005124	0.015385
RS	10	0.048448	1.000000	3888.100201	0.005302	0.013639
RS	11	0.054430	1.000000	4022.025532	0.005484	0.012300
RS	12	0.060653	1.000000	4159.617314	0.005672	0.011251
RS	13	0.067126	1.000000	4300.897783	0.005865	0.010377
RS	14	0.073861	1.000000	4445.881706	0.006062	0.009616
RS	15	0.080867	1.000000	4594.575621	0.006265	0.008960
RS	16	0.088155	1.000000	4746.977023	0.006473	0.008420
RS	17	0.095738	1.000000	4903.073505	0.006686	0.007988
RS	18	0.103625	1.000000	5062.841858	0.006904	0.007642
RS	19	0.111831	1.000000	5226.247121	0.007127	0.007358
RS	20	0.120367	1.000000	5393.241585	0.007354	0.007116
RS	21	0.129247	1.000000	5563.763757	0.007587	0.006902
RS	22	0.138485	1.000000	5737.737275	0.007824	0.006706
RS	23	0.148095	1.000000	5915.069789	0.008066	0.006525
RS	24	0.158092	1.000000	6095.651795	0.008312	0.006359
RS	25	0.168493	1.000000	6279.355443	0.008563	0.006209
RS	26	0.179312	1.000000	6466.033305	0.008817	0.006078
RS	27	0.190568	1.000000	6655.517131	0.009076	0.005965
RS	28	0.202276	1.000000	6847.616568	0.009337	0.005870
RS	29	0.214457	1.000000	7042.117886	0.009603	0.005792
RS	30	0.227129	1.000000	7238.782689	0.009871	0.005729
RS	31	0.240311	1.000000	7437.346635	0.010142	0.005680
RS	32	0.254025	1.000000	7637.518179	0.010415	0.005645
RS	33	0.268291	1.000000	7838.977341	0.010689	0.005623
RS	34	0.283132	1.000000	8041.374531	0.010965	0.005612
RS	35	0.298571	1.000000	8244.329419	0.011242	0.005612
RS	36	0.314632	1.000000	8447.429908	0.011519	0.005622
RS	37	0.331340	1.000000	8650.231189	0.011796	0.005642
RS	38	0.348722	1.000000	8852.254931	0.012071	0.005672
RS	39	0.366804	1.000000	9052.988612	0.012345	0.005713
RS	40	0.385615	1.000000	9251.885029	0.012616	0.005766
RS	41	0.405184	1.000000	9448.362006	0.012884	0.005831
RS	42	0.425541	1.000000	9641.802336	0.013148	0.005910
RS	43	0.446719	1.000000	9831.553983	0.013406	0.006003
RS	44	0.468750	1.000000	10016.930587	0.013659	0.006111
RS	45	0.491668	1.000000	10197.212296	0.013905	0.006235
RS	46	0.515511	1.000000	10371.646969	0.014143	0.006377
RS	47	0.540314	1.000000	10539.451784	0.014372	0.006535
RS	48	0.566117	1.000000	10699.815285	0.014590	0.006712
RS	49	0.592959	1.000000	10851.899910	0.014798	0.006906
RS	50	0.620883	1.000000	10994.845034	0.014993	0.007119
RS	51	0.649933	1.000000	11127.770557	0.015174	0.007350
RS	52	0.680153	1.000000	11249.781077	0.015340	0.007599
RS	53	0.711590	1.000000	11359.970665	0.015491	0.007865
RS	54	0.744295	1.000000	11457.428272	0.015623	0.008149
RS	55	0.778317	1.000000	11541.243790	0.015738	0.008450
RS	56	0.813711	1.000000	11610.514756	0.015832	0.008767
RS	57	0.850530	1.000000	11664.353730	0.015906	0.009099
RS	58	0.888834	1.000000	11701.896310	0.015957	0.009445
RS	59	0.928681	1.000000	11722.309778	0.015985	0.009804
RS	60	0.970133	1.000000	11724.802337	0.015988	0.010174
RS	61	1.013256	1.000000	11708.632889	0.015966	0.010554
RS	62	1.058117	1.000000	11673.121287	0.015918	0.010942
RS	63	1.104786	1.000000	11617.658974	0.015842	0.011335
RS	64	1.153335	1.000000	11541.719907	0.015738	0.011730
RS	65	1.203840	1.000000	11444.871643	0.015606	0.012125
RS	66	1.256381	1.000000	11326.786427	0.015445	0.012516
RS	67	1.311039	1.000000	11187.252132	0.015255	0.012899
RS	68	1.367899	1.000000	11026.182854	0.015035	0.013272
RS	69	1.427051	1.000000	10843.628945	0.014786	0.013629
RS	70	1.488587	1.000000	10639.786277	0.014509	0.013967
RS	71	1.552602	1.000000	10415.004475	0.014202	0.014281
RS	72	1.619196	1.000000	10169.793869	0.013868	0.014566
RS	73	1.688475	1.000000	9904.830913	0.013506	0.014819
RS	74	1.760545	1.000000	9620.961794	0.013119	0.015034
RS	75	1.835519	1.000000	9319.203970	0.012708	0.015207
RS	76	1.913514	1.000000	9000.745403	0.012274	0.015333
RS	77	1.994653	1.000000	8666.941245	0.011818	0.015408
RS	78	2.079061	1.000000	8319.307790	0.011344	0.015427
RS	79	2.166870	1.000000	7959.513526	0.010854	0.015388
RS	80	2.258218	1.000000	7589.367194	0.010349	0.015286
RS	81	2.353247	1.000000	7210.802795	0.009833	0.015119
RS	82	2.452105	1.000000	6825.861589	0.009308	0.014886
RS	83	2.554947	1.000000	6436.671173	0.008777	0.014585
RS	84	2.661933	1.000000	6045.421848	0.008244	0.014218
RS	85	2.773230	1.000000	5654.340557	0.007710	0.013785
RS	86	2.889012	1.000000	5265.662771	0.007180	0.013290
RS	87	3.009460	1.000000	4881.602813	0.006657	0.012736
RS	88	3.134762	1.000000	4504.323180	0.006142	0.012130
RS	89	3.265113	1.000000	4135.903515	0.005640	0.011369
RS	90	3.400716	1.000000	3778.309946	0.005152	0.010685
RS	91	3.541784	1.000000	3433.365570	0.004682	0.009974
RS	92	3.688537	1.000000	3102.722859	0.004231	0.009245
RS	93	3.841203	1.000000	2787.838811	0.003802	0.008508
RS	94	4.000021	1.000000	2489.953589	0.003395	0.007771
RS	95	4.165239	1.000000	2210.073364	0.003014	0.007044
RS	96	4.337115	1.000000	1948.957978	0.002658	0.006335
RS	97	4.515917	1.000000	1707.113902	0.002328	0.005652
RS	98	4.701924	1.000000	1484.792810	0.002025	0.005001
RS	99	4.895427	1.000000	1281.995929	0.001748	0.004387
RS	100	5.096727	1.000000	1098.484092	0.001498	0.003816
RS	101	5.306139	1.000000	933.793241	0.001273	0.003289
RS	102	5.523989	1.000000	787.254896	0.001074	0.002809
RS	103	5.750618	1.000000	658.020929	0.000897	0.002377
RS	104	5.986380	1.000000	545.091793	0.000743	0.001992
RS	105	6.231642	1.000000	447.347217	0.000610	0.001652
RS	106	6.486788	1.000000	363.578304	0.000496	0.001357
RS	107	6.752215	1.000000	292.519886	0.000399	0.001102
RS	108	7.028338	1.000000	232.882041	0.000318	0.000885
RS	109	7.315588	1.000000	183.379712	0.000250	0.000703
RS	110	7.614413	1.000000	142.759509	0.000195	0.000552
RS	111	7.925279	1.000000	109.822930	0.000150	0.000428
RS	112	8.248673	1.000000	83.445441	0.000114	0.000328
RS	113	8.585099	1.000000	62.591087	0.000085	0.000248
RS	114	8.935081	1.000000	46.322535	0.000063	0.000185
RS	115	9.299167	1.000000	33.806664	0.000046	0.000136
RS	116	9.677924	1.000000	24.316045	0.000033	0.000098
RS	117	10.071944	1.000000	17.226796	0.000023	0.000070
RS	118	10.481842	1.000000	12.013422	0.000016	0.000049
RS	119	10.908257	1.000000	8.241349	0.000011	0.000034
RS	120	11.351855	1.000000	5.557847	0.000008	0.000023
RS	121	11.813330	1.000000	3.682027	0.000005	0.000015
RS	122	12.293400	1.000000	2.394542	0.000003	0.000010
RS	123	12.792815	1.000000	1.527508	0.000002	0.000006
RS	124	13.312355	1.000000	0.955051	0.000001	0.000004
RS	125	13.852832	1.000000	0.584784	0.000001	0.000003
RS	126	14.415087	1.000000	0.350363	0.000000	0.000002
RS	127	15.000000	1.000000	0.461701	0.000001	0.000002
PA	64*2 0.607154430 0.151788607 15.000000000 1.000000000 1.000000000 1.000000000 1.000000000 1.000000000 1.000000000 1.000000000 1.000000000 1.000000000 1.000000000 1.000000000 1.000000000 1.000000000 1.000000000 1.000000000 1.000000000 1.000000000 1.000000000 1.000000000 1.000000000 1.000000000 1.000000000 1.000000000 1.000000000 1.000000000 1.000000000 1.000000000 1.000000000 1.000000000 1.000000000 1.000000000 1.000000000 1.000000000 1.000000000 1.000000000 1.000000000 1.000000000 1.000000000 1.000000000 1.000000000 1.000000000 1.000000000 1.000000000 1.000000000 1.000000000 1.000000000 1.000000000 1.000000000 1.000000000 1.000000000 1.000000000 1.000000000 1.000000000 1.000000000 1.000000000 1.000000000 1.000000000 1.000000000 1.000000000 1.000000000 1.000000000 1.000000000 1.000000000 1.000000119
//
IT	3217
RD	3
LK	-2514138.680322
QD	-1000000000000000052504760255204420248704468581108159154915854115511802457988908195786371375080447864043704443832883878176942523235360430575644792184786706982848387200926575803737830233794788090059368953234970799945081119038967640880074652742780142494579258788820056842838115669472196386865459400540160.000000 -> -1000000000000000052504760255204420248704468581108159154915854115511802457988908195786371375080447864043704443832883878176942523235360430575644792184786706982848387200926575803737830233794788090059368953234970799945081119038967640880074652742780142494579258788820056842838115669472196386865459400540160.000000
RI	0.1962475342
TR	0.607154	0.151789
MT	15.000000
MM	C_pi: 1.000000, n_recomb: 733346.718212
RS	0	0.000000	1.000000	2741.592214	0.003738	0.000227
RS	1	0.004030	1.000000	2841.255565	0.003874	0.001888
RS	2	0.008222	1.000000	2944.090884	0.004015	0.005381
RS	3	0.012583	1.000000	3050.162050	0.004159	0.010447
RS	4	0.017119	1.000000	3159.530910	0.004308	0.016605
RS	5	0.021839	1.000000	3272.256902	0.004462	0.022339
RS	6	0.026749	1.000000	3388.396636	0.004620	0.023152
RS	7	0.031856	1.000000	3508.003447	0.004784	0.020489
RS	8	0.037170	1.000000	3631.126915	0.004951	0.017649
RS	9	0.042697	1.000000	3757.812343	0.005124	0.015385
RS	10	0.048448	1.000000	3888.100201	0.005302	0.013639
RS	11	0.054430	1.000000	4022.025532	0.005484	0.012300
RS	12	0.060653	1.000000	4159.617314	0.005672	0.011251
RS	13	0.067126	1.000000	4300.897783	0.005865	0.010377
RS	14	0.073861	1.000000	4445.881706	0.006062	0.009616
RS	15	0.080867	1.000000	4594.575621	0.006265	0.008960
RS	16	0.088155	1.000000	4746.977023	0.006473	0.008420
RS	17	0.095738	1.000000	4903.073505	0.006686	0.007988
RS	18	0.103625	1.000000	5062.841858	0.006904	0.007642
RS	19	0.111831	1.000000	5226.247121	0.007127	0.007358
RS	20	0.120367	1.000000	5393.241585	0.007354	0.007116
RS	21	0.129247	1.000000	5563.763757	0.007587	0.006902
RS	22	0.138485	1.000000	5737.737275	0.007824	0.006706
RS	23	0.148095	1.000000	5915.069789	0.008066	0.006525
RS	24	0.158092	1.000000	6095.651795	0.008312	0.006359
RS	25	0.168493	1.000000	6279.355443	0.008563	0.006209
RS	26	0.179312	1.000000	6466.033305	0.008817	0.006078
RS	27	0.190568	1.000000	6655.517131	0.009076	0.005965
RS	28	0.202276	1.000000	6847.616568	0.009337	0.005870
RS	29	0.214457	1.000000	7042.117886	0.009603	0.005792
RS	30	0.227129	1.000000	7238.782689	0.009871	0.005729
RS	31	0.240311	1.000000	7437.346635	0.010142	0.005680
RS	32	0.254025	1.000000	7637.518179	0.010415	0.005645
RS	33	0.268291	1.000000	7838.977341	0.010689	0.005623
RS	34	0.283132	1.000000	8041.374531	0.010965	0.005612
RS	35	0.298571	1.000000	8244.329419	0.011242	0.005612
RS	36	0.314632	1.000000	8447.429908	0.011519	0.005622
RS	37	0.331340	1.000000	8650.231189	0.011796	0.005642
RS	38	0.348722	1.000000	8852.254931	0.012071	0.005672
RS	39	0.366804	1.000000	9052.988612	0.012345	0.005713
RS	40	0.385615	1.000000	9251.885029	0.012616	0.005766
RS	41	0.405184	1.000000	9448.362006	0.012884	0.005831
RS	42	0.425541	1.000000	9641.802336	0.013148	0.005910
RS	43	0.446719	1.000000	9831.553983	0.013406	0.006003
RS	44	0.468750	1.000000	10016.930587	0.013659	0.006111
RS	45	0.491668	1.000000	10197.212296	0.013905	0.006235
RS	46	0.515511	1.000000	10371.646969	0.014143	0.006377
RS	47	0.540314	1.000000	10539.451784	0.014372	0.006535
RS	48	0.566117	1.000000	10699.815285	0.014590	0.006712
RS	49	0.592959	1.000000	10851.899910	0.014798	0.006906
RS	50	0.620883	1.000000	10994.845034	0.014993	0.007119
RS	51	0.649933	1.000000	11127.770557	0.015174	0.007350
RS	52	0.680153	1.000000	11249.781077	0.015340	0.007599
RS	53	0.711590	1.000000	11359.970665	0.015491	0.007865
RS	54	0.744295	1.000000	11457.428272	0.015623	0.008149
RS	55	0.778317	1.000000	11541.243790	0.015738	0.008450
RS	56	0.813711	1.000000	11610.514756	0.015832	0.008767
RS	57	0.850530	1.000000	11664.353730	0.015906	0.009099
RS	58	0.888834	1.000000	11701.896310	0.015957	0.009445
RS	59	0.928681	1.000000	11722.309778	0.015985	0.009804
RS	60	0.970133	1.000000	11724.802337	0.015988	0.010174
RS	61	1.013256	1.000000	11708.632889	0.015966	0.010554
RS	62	1.058117	1.000000	11673.121287	0.015918	0.010942
RS	63	1.104786	1.000000	11617.658974	0.015842	0.011335
RS	64	1.153335	1.000000	11541.719907	0.015738	0.011730
RS	65	1.203840	1.000000	11444.871643	0.015606	0.012125
RS	66	1.256381	1.000000	11326.786427	0.015445	0.012516
RS	67	1.311039	1.000000	11187.252132	0.015255	0.012899
RS	68	1.367899	1.000000	11026.182854	0.015035	0.013272
RS	69	1.427051	1.000000	10843.628945	0.014786	0.013629
RS	70	1.488587	1.000000	10639.786277	0.014509	0.013967
RS	71	1.552602	1.000000	10415.004475	0.014202	0.014281
RS	72	1.619196	1.000000	10169.793869	0.013868	0.014566
RS	73	1.688475	1.000000	9904.830913	0.013506	0.014819
RS	74	1.760545	1.000000	9620.961794	0.013119	0.015034
RS	75	1.835519	1.000000	9319.203970	0.012708	0.015207
RS	76	1.913514	1.000000	9000.745403	0.012274	0.015333
RS	77	1.994653	1.000000	8666.941245	0.011818	0.015408
RS	78	2.079061	1.000000	8319.307790	0.011344	0.015427
RS	79	2.166870	1.000000	7959.513526	0.010854	0.015388
RS	80	2.258218	1.000000	7589.367194	0.010349	0.015286
RS	81	2.353247	1.000000	7210.802795	0.009833	0.015119
RS	82	2.452105	1.000000	6825.861589	0.009308	0.014886
RS	83	2.554947	1.000000	6436.671173	0.008777	0.014585
RS	84	2.661933	1.000000	6045.421848	0.008244	0.014218
RS	85	2.773230	1.000000	5654.340557	0.007710	0.013785
RS	86	2.889012	1.000000	5265.662771	0.007180	0.013290
RS	87	3.009460	1.000000	4881.602813	0.006657	0.012736
RS	88	3.134762	1.000000	4504.323180	0.006142	0.012130
RS	89	3.265113	1.000000	4135.903515	0.005640	0.011369
RS	90	3.400716	1.000000	3778.309946	0.005152	0.010685
RS	91	3.541784	1.000000	3433.365570	0.004682	0.009974
RS	92	3.688537	1.000000	3102.722859	0.004231	0.009245
RS	93	3.841203	1.000000	2787.838811	0.003802	0.008508
RS	94	4.000021	1.000000	2489.953589	0.003395	0.007771
RS	95	4.165239	1.000000	2210.073364	0.003014	0.007044
RS	96	4.337115	1.000000	1948.957978	0.002658	0.006335
RS	97	4.515917	1.000000	1707.113902	0.002328	0.005652
RS	98	4.701924	1.000000	1484.792810	0.002025	0.005001
RS	99	4.895427	1.000000	1281.995929	0.001748	0.004387
RS	100	5.096727	1.000000	1098.484092	0.001498	0.003816
RS	101	5.306139	1.000000	933.793241	0.001273	0.003289
RS	102	5.523989	1.000000	787.254896	0.001074	0.002809
RS	103	5.750618	1.000000	658.020929	0.000897	0.002377
RS	104	5.986380	1.000000	545.091793	0.000743	0.001992
RS	105	6.231642	1.000000	447.347217	0.000610	0.001652
RS	106	6.486788	1.000000	363.578304	0.000496	0.001357
RS	107	6.752215	1.000000	292.519886	0.000399	0.001102
RS	108	7.028338	1.000000	232.882041	0.000318	0.000885
RS	109	7.315588	1.000000	183.379712	0.000250	0.000703
RS	110	7.614413	1.000000	142.759509	0.000195	0.000552
RS	111	7.925279	1.000000	109.822930	0.000150	0.000428
RS	112	8.248673	1.000000	83.445441	0.000114	0.000328
RS	113	8.585099	1.000000	62.591087	0.000085	0.000248
RS	114	8.935081	1.000000	46.322535	0.000063	0.000185
RS	115	9.299167	1.000000	33.806664	0.000046	0.000136
RS	116	9.677924	1.000000	24.316045	0.000033	0.000098
RS	117	10.071944	1.000000	17.226796	0.000023	0.000070
RS	118	10.481842	1.000000	12.013422	0.000016	0.000049
RS	119	10.908257	1.000000	8.241349	0.000011	0.000034
RS	120	11.351855	1.000000	5.557847	0.000008	0.000023
RS	121	11.813330	1.000000	3.682027	0.000005	0.000015
RS	122	12.293400	1.000000	2.394542	0.000003	0.000010
RS	123	12.792815	1.000000	1.527508	0.000002	0.000006
RS	124	13.312355	1.000000	0.955051	0.000001	0.000004
RS	125	13.852832	1.000000	0.584784	0.000001	0.000003
RS	126	14.415087	1.000000	0.350363	0.000000	0.000002
RS	127	15.000000	1.000000	0.461701	0.000001	0.000002
PA	64*2 0.607154430 0.151788607 15.000000000 1.000000000 1.000000000 1.000000000 1.000000000 1.000000000 1.000000000 1.000000000 1.000000000 1.000000000 1.000000000 1.000000000 1.000000000 1.000000000 1.000000000 1.000000000 1.000000000 1.000000000 1.000000000 1.000000000 1.000000000 1.000000000 1.000000000 1.000000000 1.000000000 1.000000000 1.000000000 1.000000000 1.000000000 1.000000000 1.000000000 1.000000000 1.000000000 1.000000000 1.000000000 1.000000000 1.000000000 1.000000000 1.000000000 1.000000000 1.000000000 1.000000000 1.000000000 1.000000000 1.000000000 1.000000000 1.000000000 1.000000000 1.000000000 1.000000000 1.000000000 1.000000000 1.000000000 1.000000000 1.000000000 1.000000000 1.000000000 1.000000000 1.000000000 1.000000000 1.000000000 1.000000000 1.000000000 1.000000000 1.000000179
//
IT	3217
RD	4
LK	-2514138.680322
QD	-1000000000000000052504760255204420248704468581108159154915854115511802457988908195786371375080447864043704443832883878176942523235360430575644792184786706982848387200926575803737830233794788090059368953234970799945081119038967640880074652742780142494579258788820056842838115669472196386865459400540160.000000 -> -1000000000000000052504760255204420248704468581108159154915854115511802457988908195786371375080447864043704443832883878176942523235360430575644792184786706982848387200926575803737830233794788090059368953234970799945081119038967640880074652742780142494579258788820056842838115669472196386865459400540160.000000
RI	0.1962475342
TR	0.607154	0.151789
MT	15.000000
MM	C_pi: 1.000000, n_recomb: 733346.718212
RS	0	0.000000	1.000000	2741.592214	0.003738	0.000227
RS	1	0.004030	1.000000	2841.255565	0.003874	0.001888
RS	2	0.008222	1.000000	2944.090884	0.004015	0.005381
RS	3	0.012583	1.000000	3050.162050	0.004159	0.010447
RS	4	0.017119	1.000000	3159.530910	0.004308	0.016605
RS	5	0.021839	1.000000	3272.256902	0.004462	0.022339
RS	6	0.026749	1.000000	3388.396636	0.004620	0.023152
RS	7	0.031856	1.000000	3508.003447	0.004784	0.020489
RS	8	0.037170	1.000000	3631.126915	0.004951	0.017649
RS	9	0.042697	1.000000	3757.812343	0.005124	0.015385
RS	10	0.048448	1.000000	3888.100201	0.005302	0.013639
RS	11	0.054430	1.000000	4022.025532	0.005484	0.012300
RS	12	0.060653	1.000000	4159.617314	0.005672	0.011251
RS	13	0.067126	1.000000	4300.897783	0.005865	0.010377
RS	14	0.073861	1.000000	4445.881706	0.006062	0.009616
RS	15	0.080867	1.000000	4594.575621	0.006265	0.008960
RS	16	0.088155	1.000000	4746.977023	0.006473	0.008420
RS	17	0.095738	1.000000	4903.073505	0.006686	0.007988
RS	18	0.103625	1.000000	5062.841858	0.006904	0.007642
RS	19	0.111831	1.000000	5226.247121	0.007127	0.007358
RS	20	0.120367	1.000000	5393.241585	0.007354	0.007116
RS	21	0.129247	1.000000	5563.763757	0.007587	0.006902
RS	22	0.138485	1.000000	5737.737275	0.007824	0.006706
RS	23	0.148095	1.000000	5915.069789	0.008066	0.006525
RS	24	0.158092	1.000000	6095.651795	0.008312	0.006359
RS	25	0.168493	1.000000	6279.355443	0.008563	0.006209
RS	26	0.179312	1.000000	6466.033305	0.008817	0.006078
RS	27	0.190568	1.000000	6655.517131	0.009076	0.005965
RS	28	0.202276	1.000000	6847.616568	0.009337	0.005870
RS	29	0.214457	1.000000	7042.117886	0.009603	0.005792
RS	30	0.227129	1.000000	7238.782689	0.009871	0.005729
RS	31	0.240311	1.000000	7437.346635	0.010142	0.005680
RS	32	0.254025	1.000000	7637.518179	0.010415	0.005645
RS	33	0.268291	1.000000	7838.977341	0.010689	0.005623
RS	34	0.283132	1.000000	8041.374531	0.010965	0.005612
RS	35	0.298571	1.000000	8244.329419	0.011242	0.005612
RS	36	0.314632	1.000000	8447.429908	0.011519	0.005622
RS	37	0.331340	1.000000	8650.231189	0.011796	0.005642
RS	38	0.348722	1.000000	8852.254931	0.012071	0.005672
RS	39	0.366804	1.000000	9052.988612	0.012345	0.005713
RS	40	0.385615	1.000000	9251.885029	0.012616	0.005766
RS	41	0.405184	1.000000	9448.362006	0.012884	0.005831
RS	42	0.425541	1.000000	9641.802336	0.013148	0.005910
RS	43	0.446719	1.000000	9831.553983	0.013406	0.006003
RS	44	0.468750	1.000000	10016.930587	0.013659	0.006111
RS	45	0.491668	1.000000	10197.212296	0.013905	0.006235
RS	46	0.515511	1.000000	10371.646969	0.014143	0.006377
RS	47	0.540314	1.000000	10539.451784	0.014372	0.006535
RS	48	0.566117	1.000000	10699.815285	0.014590	0.006712
RS	49	0.592959	1.000000	10851.899910	0.014798	0.006906
RS	50	0.620883	1.000000	10994.845034	0.014993	0.007119
RS	51	0.649933	1.000000	11127.770557	0.015174	0.007350
RS	52	0.680153	1.000000	11249.781077	0.015340	0.007599
RS	53	0.711590	1.000000	11359.970665	0.015491	0.007865
RS	54	0.744295	1.000000	11457.428272	0.015623	0.008149
RS	55	0.778317	1.000000	11541.243790	0.015738	0.008450
RS	56	0.813711	1.000000	11610.514756	0.015832	0.008767
RS	57	0.850530	1.000000	11664.353730	0.015906	0.009099
RS	58	0.888834	1.000000	11701.896310	0.015957	0.009445
RS	59	0.928681	1.000000	11722.309778	0.015985	0.009804
RS	60	0.970133	1.000000	11724.802337	0.015988	0.010174
RS	61	1.013256	1.000000	11708.632889	0.015966	0.010554
RS	62	1.058117	1.000000	11673.121287	0.015918	0.010942
RS	63	1.104786	1.000000	11617.658974	0.015842	0.011335
RS	64	1.153335	1.000000	11541.719907	0.015738	0.011730
RS	65	1.203840	1.000000	11444.871643	0.015606	0.012125
RS	66	1.256381	1.000000	11326.786427	0.015445	0.012516
RS	67	1.311039	1.000000	11187.252132	0.015255	0.012899
RS	68	1.367899	1.000000	11026.182854	0.015035	0.013272
RS	69	1.427051	1.000000	10843.628945	0.014786	0.013629
RS	70	1.488587	1.000000	10639.786277	0.014509	0.013967
RS	71	1.552602	1.000000	10415.004475	0.014202	0.014281
RS	72	1.619196	1.000000	10169.793869	0.013868	0.014566
RS	73	1.688475	1.000000	9904.830913	0.013506	0.014819
RS	74	1.760545	1.000000	9620.961794	0.013119	0.015034
RS	75	1.835519	1.000000	9319.203970	0.012708	0.015207
RS	76	1.913514	1.000000	9000.745403	0.012274	0.015333
RS	77	1.994653	1.000000	8666.941245	0.011818	0.015408
RS	78	2.079061	1.000000	8319.307790	0.011344	0.015427
RS	79	2.166870	1.000000	7959.513526	0.010854	0.015388
RS	80	2.258218	1.000000	7589.367194	0.010349	0.015286
RS	81	2.353247	1.000000	7210.802795	0.009833	0.015119
RS	82	2.452105	1.000000	6825.861589	0.009308	0.014886
RS	83	2.554947	1.000000	6436.671173	0.008777	0.014585
RS	84	2.661933	1.000000	6045.421848	0.008244	0.014218
RS	85	2.773230	1.000000	5654.340557	0.007710	0.013785
RS	86	2.889012	1.000000	5265.662771	0.007180	0.013290
RS	87	3.009460	1.000000	4881.602813	0.006657	0.012736
RS	88	3.134762	1.000000	4504.323180	0.006142	0.012130
RS	89	3.265113	1.000000	4135.903515	0.005640	0.011369
RS	90	3.400716	1.000000	3778.309946	0.005152	0.010685
RS	91	3.541784	1.000000	3433.365570	0.004682	0.009974
RS	92	3.688537	1.000000	3102.722859	0.004231	0.009245
RS	93	3.841203	1.000000	2787.838811	0.003802	0.008508
RS	94	4.000021	1.000000	2489.953589	0.003395	0.007771
RS	95	4.165239	1.000000	2210.073364	0.003014	0.007044
RS	96	4.337115	1.000000	1948.957978	0.002658	0.006335
RS	97	4.515917	1.000000	1707.113902	0.002328	0.005652
RS	98	4.701924	1.000000	1484.792810	0.002025	0.005001
RS	99	4.895427	1.000000	1281.995929	0.001748	0.004387
RS	100	5.096727	1.000000	1098.484092	0.001498	0.003816
RS	101	5.306139	1.000000	933.793241	0.001273	0.003289
RS	102	5.523989	1.000000	787.254896	0.001074	0.002809
RS	103	5.750618	1.000000	658.020929	0.000897	0.002377
RS	104	5.986380	1.000000	545.091793	0.000743	0.001992
RS	105	6.231642	1.000000	447.347217	0.000610	0.001652
RS	106	6.486788	1.000000	363.578304	0.000496	0.001357
RS	107	6.752215	1.000000	292.519886	0.000399	0.001102
RS	108	7.028338	1.000000	232.882041	0.000318	0.000885
RS	109	7.315588	1.000000	183.379712	0.000250	0.000703
RS	110	7.614413	1.000000	142.759509	0.000195	0.000552
RS	111	7.925279	1.000000	109.822930	0.000150	0.000428
RS	112	8.248673	1.000000	83.445441	0.000114	0.000328
RS	113	8.585099	1.000000	62.591087	0.000085	0.000248
RS	114	8.935081	1.000000	46.322535	0.000063	0.000185
RS	115	9.299167	1.000000	33.806664	0.000046	0.000136
RS	116	9.677924	1.000000	24.316045	0.000033	0.000098
RS	117	10.071944	1.000000	17.226796	0.000023	0.000070
RS	118	10.481842	1.000000	12.013422	0.000016	0.000049
RS	119	10.908257	1.000000	8.241349	0.000011	0.000034
RS	120	11.351855	1.000000	5.557847	0.000008	0.000023
RS	121	11.813330	1.000000	3.682027	0.000005	0.000015
RS	122	12.293400	1.000000	2.394542	0.000003	0.000010
RS	123	12.792815	1.000000	1.527508	0.000002	0.000006
RS	124	13.312355	1.000000	0.955051	0.000001	0.000004
RS	125	13.852832	1.000000	0.584784	0.000001	0.000003
RS	126	14.415087	1.000000	0.350363	0.000000	0.000002
RS	127	15.000000	1.000000	0.461701	0.000001	0.000002
PA	64*2 0.607154430 0.151788607 15.000000000 1.000000000 1.000000000 1.000000000 1.000000000 1.000000000 1.000000000 1.000000000 1.000000000 1.000000000 1.000000000 1.000000000 1.000000000 1.000000000 1.000000000 1.000000000 1.000000000 1.000000000 1.000000000 1.000000000 1.000000000 1.000000000 1.000000000 1.000000000 1.000000000 1.000000000 1.000000000 1.000000000 1.000000000 1.000000000 1.000000000 1.000000000 1.000000000 1.000000000 1.000000000 1.000000000 1.000000000 1.000000000 1.000000000 1.000000000 1.000000000 1.000000000 1.000000000 1.000000000 1.000000000 1.000000000 1.000000000 1.000000000 1.000000000 1.000000000 1.000000000 1.000000000 1.000000000 1.000000000 1.000000000 1.000000000 1.000000000 1.000000000 1.000000000 1.000000000 1.000000000 1.000000000 1.000000000 1.000000000 1.000000238
//
IT	3217
RD	5
LK	-2514138.680322
QD	-1000000000000000052504760255204420248704468581108159154915854115511802457988908195786371375080447864043704443832883878176942523235360430575644792184786706982848387200926575803737830233794788090059368953234970799945081119038967640880074652742780142494579258788820056842838115669472196386865459400540160.000000 -> -1000000000000000052504760255204420248704468581108159154915854115511802457988908195786371375080447864043704443832883878176942523235360430575644792184786706982848387200926575803737830233794788090059368953234970799945081119038967640880074652742780142494579258788820056842838115669472196386865459400540160.000000
RI	0.1962475342
TR	0.607154	0.151789
MT	15.000000
MM	C_pi: 1.000000, n_recomb: 733346.718212
RS	0	0.000000	1.000000	2741.592214	0.003738	0.000227
RS	1	0.004030	1.000000	2841.255565	0.003874	0.001888
RS	2	0.008222	1.000000	2944.090884	0.004015	0.005381
RS	3	0.012583	1.000000	3050.162050	0.004159	0.010447
RS	4	0.017119	1.000000	3159.530910	0.004308	0.016605
RS	5	0.021839	1.000000	3272.256902	0.004462	0.022339
RS	6	0.026749	1.000000	3388.396636	0.004620	0.023152
RS	7	0.031856	1.000000	3508.003447	0.004784	0.020489
RS	8	0.037170	1.000000	3631.126915	0.004951	0.017649
RS	9	0.042697	1.000000	3757.812343	0.005124	0.015385
RS	10	0.048448	1.000000	3888.100201	0.005302	0.013639
RS	11	0.054430	1.000000	4022.025532	0.005484	0.012300
RS	12	0.060653	1.000000	4159.617314	0.005672	0.011251
RS	13	0.067126	1.000000	4300.897783	0.005865	0.010377
RS	14	0.073861	1.000000	4445.881706	0.006062	0.009616
RS	15	0.080867	1.000000	4594.575621	0.006265	0.008960
RS	16	0.088155	1.000000	4746.977023	0.006473	0.008420
RS	17	0.095738	1.000000	4903.073505	0.006686	0.007988
RS	18	0.103625	1.000000	5062.841858	0.006904	0.007642
RS	19	0.111831	1.000000	5226.247121	0.007127	0.007358
RS	20	0.120367	1.000000	5393.241585	0.007354	0.007116
RS	21	0.129247	1.000000	5563.763757	0.007587	0.006902
RS	22	0.138485	1.000000	5737.737275	0.007824	0.006706
RS	23	0.148095	1.000000	5915.069789	0.008066	0.006525
RS	24	0.158092	1.000000	6095.651795	0.008312	0.006359
RS	25	0.168493	1.000000	6279.355443	0.008563	0.006209
RS	26	0.179312	1.000000	6466.033305	0.008817	0.006078
RS	27	0.190568	1.000000	6655.517131	0.009076	0.005965
RS	28	0.202276	1.000000	6847.616568	0.009337	0.005870
RS	29	0.214457	1.000000	7042.117886	0.009603	0.005792
RS	30	0.227129	1.000000	7238.782689	0.009871	0.005729
RS	31	0.240311	1.000000	7437.346635	0.010142	0.005680
RS	32	0.254025	1.000000	7637.518179	0.010415	0.005645
RS	33	0.268291	1.000000	7838.977341	0.010689	0.005623
RS	34	0.283132	1.000000	8041.374531	0.010965	0.005612
RS	35	0.298571	1.000000	8244.329419	0.011242	0.005612
RS	36	0.314632	1.000000	8447.429908	0.011519	0.005622
RS	37	0.331340	1.000000	8650.231189	0.011796	0.005642
RS	38	0.348722	1.000000	8852.254931	0.012071	0.005672
RS	39	0.366804	1.000000	9052.988612	0.012345	0.005713
RS	40	0.385615	1.000000	9251.885029	0.012616	0.005766
RS	41	0.405184	1.000000	9448.362006	0.012884	0.005831
RS	42	0.425541	1.000000	9641.802336	0.013148	0.005910
RS	43	0.446719	1.000000	9831.553983	0.013406	0.006003
RS	44	0.468750	1.000000	10016.930587	0.013659	0.006111
RS	45	0.491668	1.000000	10197.212296	0.013905	0.006235
RS	46	0.515511	1.000000	10371.646969	0.014143	0.006377
RS	47	0.540314	1.000000	10539.451784	0.014372	0.006535
RS	48	0.566117	1.000000	10699.815285	0.014590	0.006712
RS	49	0.592959	1.000000	10851.899910	0.014798	0.006906
RS	50	0.620883	1.000000	10994.845034	0.014993	0.007119
RS	51	0.649933	1.000000	11127.770557	0.015174	0.007350
RS	52	0.680153	1.000000	11249.781077	0.015340	0.007599
RS	53	0.711590	1.000000	11359.970665	0.015491	0.007865
RS	54	0.744295	1.000000	11457.428272	0.015623	0.008149
RS	55	0.778317	1.000000	11541.243790	0.015738	0.008450
RS	56	0.813711	1.000000	11610.514756	0.015832	0.008767
RS	57	0.850530	1.000000	11664.353730	0.015906	0.009099
RS	58	0.888834	1.000000	11701.896310	0.015957	0.009445
RS	59	0.928681	1.000000	11722.309778	0.015985	0.009804
RS	60	0.970133	1.000000	11724.802337	0.015988	0.010174
RS	61	1.013256	1.000000	11708.632889	0.015966	0.010554
RS	62	1.058117	1.000000	11673.121287	0.015918	0.010942
RS	63	1.104786	1.000000	11617.658974	0.015842	0.011335
RS	64	1.153335	1.000000	11541.719907	0.015738	0.011730
RS	65	1.203840	1.000000	11444.871643	0.015606	0.012125
RS	66	1.256381	1.000000	11326.786427	0.015445	0.012516
RS	67	1.311039	1.000000	11187.252132	0.015255	0.012899
RS	68	1.367899	1.000000	11026.182854	0.015035	0.013272
RS	69	1.427051	1.000000	10843.628945	0.014786	0.013629
RS	70	1.488587	1.000000	10639.786277	0.014509	0.013967
RS	71	1.552602	1.000000	10415.004475	0.014202	0.014281
RS	72	1.619196	1.000000	10169.793869	0.013868	0.014566
RS	73	1.688475	1.000000	9904.830913	0.013506	0.014819
RS	74	1.760545	1.000000	9620.961794	0.013119	0.015034
RS	75	1.835519	1.000000	9319.203970	0.012708	0.015207
RS	76	1.913514	1.000000	9000.745403	0.012274	0.015333
RS	77	1.994653	1.000000	8666.941245	0.011818	0.015408
RS	78	2.079061	1.000000	8319.307790	0.011344	0.015427
RS	79	2.166870	1.000000	7959.513526	0.010854	0.015388
RS	80	2.258218	1.000000	7589.367194	0.010349	0.015286
RS	81	2.353247	1.000000	7210.802795	0.009833	0.015119
RS	82	2.452105	1.000000	6825.861589	0.009308	0.014886
RS	83	2.554947	1.000000	6436.671173	0.008777	0.014585
RS	84	2.661933	1.000000	6045.421848	0.008244	0.014218
RS	85	2.773230	1.000000	5654.340557	0.007710	0.013785
RS	86	2.889012	1.000000	5265.662771	0.007180	0.013290
RS	87	3.009460	1.000000	4881.602813	0.006657	0.012736
RS	88	3.134762	1.000000	4504.323180	0.006142	0.012130
RS	89	3.265113	1.000000	4135.903515	0.005640	0.011369
RS	90	3.400716	1.000000	3778.309946	0.005152	0.010685
RS	91	3.541784	1.000000	3433.365570	0.004682	0.009974
RS	92	3.688537	1.000000	3102.722859	0.004231	0.009245
RS	93	3.841203	1.000000	2787.838811	0.003802	0.008508
RS	94	4.000021	1.000000	2489.953589	0.003395	0.007771
RS	95	4.165239	1.000000	2210.073364	0.003014	0.007044
RS	96	4.337115	1.000000	1948.957978	0.002658	0.006335
RS	97	4.515917	1.000000	1707.113902	0.002328	0.005652
RS	98	4.701924	1.000000	1484.792810	0.002025	0.005001
RS	99	4.895427	1.000000	1281.995929	0.001748	0.004387
RS	100	5.096727	1.000000	1098.484092	0.001498	0.003816
RS	101	5.306139	1.000000	933.793241	0.001273	0.003289
RS	102	5.523989	1.000000	787.254896	0.001074	0.002809
RS	103	5.750618	1.000000	658.020929	0.000897	0.002377
RS	104	5.986380	1.000000	545.091793	0.000743	0.001992
RS	105	6.231642	1.000000	447.347217	0.000610	0.001652
RS	106	6.486788	1.000000	363.578304	0.000496	0.001357
RS	107	6.752215	1.000000	292.519886	0.000399	0.001102
RS	108	7.028338	1.000000	232.882041	0.000318	0.000885
RS	109	7.315588	1.000000	183.379712	0.000250	0.000703
RS	110	7.614413	1.000000	142.759509	0.000195	0.000552
RS	111	7.925279	1.000000	109.822930	0.000150	0.000428
RS	112	8.248673	1.000000	83.445441	0.000114	0.000328
RS	113	8.585099	1.000000	62.591087	0.000085	0.000248
RS	114	8.935081	1.000000	46.322535	0.000063	0.000185
RS	115	9.299167	1.000000	33.806664	0.000046	0.000136
RS	116	9.677924	1.000000	24.316045	0.000033	0.000098
RS	117	10.071944	1.000000	17.226796	0.000023	0.000070
RS	118	10.481842	1.000000	12.013422	0.000016	0.000049
RS	119	10.908257	1.000000	8.241349	0.000011	0.000034
RS	120	11.351855	1.000000	5.557847	0.000008	0.000023
RS	121	11.813330	1.000000	3.682027	0.000005	0.000015
RS	122	12.293400	1.000000	2.394542	0.000003	0.000010
RS	123	12.792815	1.000000	1.527508	0.000002	0.000006
RS	124	13.312355	1.000000	0.955051	0.000001	0.000004
RS	125	13.852832	1.000000	0.584784	0.000001	0.000003
RS	126	14.415087	1.000000	0.350363	0.000000	0.000002
RS	127	15.000000	1.000000	0.461701	0.000001	0.000002
PA	64*2 0.607154430 0.151788607 15.000000000 1.000000000 1.000000000 1.000000000 1.000000000 1.000000000 1.000000000 1.000000000 1.000000000 1.000000000 1.000000000 1.000000000 1.000000000 1.000000000 1.000000000 1.000000000 1.000000000 1.000000000 1.000000000 1.000000000 1.000000000 1.000000000 1.000000000 1.000000000 1.000000000 1.000000000 1.000000000 1.000000000 1.000000000 1.000000000 1.000000000 1.000000000 1.000000000 1.000000000 1.000000000 1.000000000 1.000000000 1.000000000 1.000000000 1.000000000 1.000000000 1.000000000 1.000000000 1.000000000 1.000000000 1.000000000 1.000000000 1.000000000 1.000000000 1.000000000 1.000000000 1.000000000 1.000000000 1.000000000 1.000000000 1.000000000 1.000000000 1.000000000 1.000000000 1.000000000 1.000000000 1.000000000 1.000000000 1.000000000 1.000000298
//
IT	3217
RD	6
LK	-2514138.680322
QD	-1000000000000000052504760255204420248704468581108159154915854115511802457988908195786371375080447864043704443832883878176942523235360430575644792184786706982848387200926575803737830233794788090059368953234970799945081119038967640880074652742780142494579258788820056842838115669472196386865459400540160.000000 -> -1000000000000000052504760255204420248704468581108159154915854115511802457988908195786371375080447864043704443832883878176942523235360430575644792184786706982848387200926575803737830233794788090059368953234970799945081119038967640880074652742780142494579258788820056842838115669472196386865459400540160.000000
RI	0.1962475342
TR	0.607154	0.151789
MT	15.000000
MM	C_pi: 1.000000, n_recomb: 733346.718212
RS	0	0.000000	1.000000	2741.592214	0.003738	0.000227
RS	1	0.004030	1.000000	2841.255565	0.003874	0.001888
RS	2	0.008222	1.000000	2944.090884	0.004015	0.005381
RS	3	0.012583	1.000000	3050.162050	0.004159	0.010447
RS	4	0.017119	1.000000	3159.530910	0.004308	0.016605
RS	5	0.021839	1.000000	3272.256902	0.004462	0.022339
RS	6	0.026749	1.000000	3388.396636	0.004620	0.023152
RS	7	0.031856	1.000000	3508.003447	0.004784	0.020489
RS	8	0.037170	1.000000	3631.126915	0.004951	0.017649
RS	9	0.042697	1.000000	3757.812343	0.005124	0.015385
RS	10	0.048448	1.000000	3888.100201	0.005302	0.013639
RS	11	0.054430	1.000000	4022.025532	0.005484	0.012300
RS	12	0.060653	1.000000	4159.617314	0.005672	0.011251
RS	13	0.067126	1.000000	4300.897783	0.005865	0.010377
RS	14	0.073861	1.000000	4445.881706	0.006062	0.009616
RS	15	0.080867	1.000000	4594.575621	0.006265	0.008960
RS	16	0.088155	1.000000	4746.977023	0.006473	0.008420
RS	17	0.095738	1.000000	4903.073505	0.006686	0.007988
RS	18	0.103625	1.000000	5062.841858	0.006904	0.007642
RS	19	0.111831	1.000000	5226.247121	0.007127	0.007358
RS	20	0.120367	1.000000	5393.241585	0.007354	0.007116
RS	21	0.129247	1.000000	5563.763757	0.007587	0.006902
RS	22	0.138485	1.000000	5737.737275	0.007824	0.006706
RS	23	0.148095	1.000000	5915.069789	0.008066	0.006525
RS	24	0.158092	1.000000	6095.651795	0.008312	0.006359
RS	25	0.168493	1.000000	6279.355443	0.008563	0.006209
RS	26	0.179312	1.000000	6466.033305	0.008817	0.006078
RS	27	0.190568	1.000000	6655.517131	0.009076	0.005965
RS	28	0.202276	1.000000	6847.616568	0.009337	0.005870
RS	29	0.214457	1.000000	7042.117886	0.009603	0.005792
RS	30	0.227129	1.000000	7238.782689	0.009871	0.005729
RS	31	0.240311	1.000000	7437.346635	0.010142	0.005680
RS	32	0.254025	1.000000	7637.518179	0.010415	0.005645
RS	33	0.268291	1.000000	7838.977341	0.010689	0.005623
RS	34	0.283132	1.000000	8041.374531	0.010965	0.005612
RS	35	0.298571	1.000000	8244.329419	0.011242	0.005612
RS	36	0.314632	1.000000	8447.429908	0.011519	0.005622
RS	37	0.331340	1.000000	8650.231189	0.011796	0.005642
RS	38	0.348722	1.000000	8852.254931	0.012071	0.005672
RS	39	0.366804	1.000000	9052.988612	0.012345	0.005713
RS	40	0.385615	1.000000	9251.885029	0.012616	0.005766
RS	41	0.405184	1.000000	9448.362006	0.012884	0.005831
RS	42	0.425541	1.000000	9641.802336	0.013148	0.005910
RS	43	0.446719	1.000000	9831.553983	0.013406	0.006003
RS	44	0.468750	1.000000	10016.930587	0.013659	0.006111
RS	45	0.491668	1.000000	10197.212296	0.013905	0.006235
RS	46	0.515511	1.000000	10371.646969	0.014143	0.006377
RS	47	0.540314	1.000000	10539.451784	0.014372	0.006535
RS	48	0.566117	1.000000	10699.815285	0.014590	0.006712
RS	49	0.592959	1.000000	10851.899910	0.014798	0.006906
RS	50	0.620883	1.000000	10994.845034	0.014993	0.007119
RS	51	0.649933	1.000000	11127.770557	0.015174	0.007350
RS	52	0.680153	1.000000	11249.781077	0.015340	0.007599
RS	53	0.711590	1.000000	11359.970665	0.015491	0.007865
RS	54	0.744295	1.000000	11457.428272	0.015623	0.008149
RS	55	0.778317	1.000000	11541.243790	0.015738	0.008450
RS	56	0.813711	1.000000	11610.514756	0.015832	0.008767
RS	57	0.850530	1.000000	11664.353730	0.015906	0.009099
RS	58	0.888834	1.000000	11701.896310	0.015957	0.009445
RS	59	0.928681	1.000000	11722.309778	0.015985	0.009804
RS	60	0.970133	1.000000	11724.802337	0.015988	0.010174
RS	61	1.013256	1.000000	11708.632889	0.015966	0.010554
RS	62	1.058117	1.000000	11673.121287	0.015918	0.010942
RS	63	1.104786	1.000000	11617.658974	0.015842	0.011335
RS	64	1.153335	1.000000	11541.719907	0.015738	0.011730
RS	65	1.203840	1.000000	11444.871643	0.015606	0.012125
RS	66	1.256381	1.000000	11326.786427	0.015445	0.012516
RS	67	1.311039	1.000000	11187.252132	0.015255	0.012899
RS	68	1.367899	1.000000	11026.182854	0.015035	0.013272
RS	69	1.427051	1.000000	10843.628945	0.014786	0.013629
RS	70	1.488587	1.000000	10639.786277	0.014509	0.013967
RS	71	1.552602	1.000000	10415.004475	0.014202	0.014281
RS	72	1.619196	1.000000	10169.793869	0.013868	0.014566
RS	73	1.688475	1.000000	9904.830913	0.013506	0.014819
RS	74	1.760545	1.000000	9620.961794	0.013119	0.015034
RS	75	1.835519	1.000000	9319.203970	0.012708	0.015207
RS	76	1.913514	1.000000	9000.745403	0.012274	0.015333
RS	77	1.994653	1.000000	8666.941245	0.011818	0.015408
RS	78	2.079061	1.000000	8319.307790	0.011344	0.015427
RS	79	2.166870	1.000000	7959.513526	0.010854	0.015388
RS	80	2.258218	1.000000	7589.367194	0.010349	0.015286
RS	81	2.353247	1.000000	7210.802795	0.009833	0.015119
RS	82	2.452105	1.000000	6825.861589	0.009308	0.014886
RS	83	2.554947	1.000000	6436.671173	0.008777	0.014585
RS	84	2.661933	1.000000	6045.421848	0.008244	0.014218
RS	85	2.773230	1.000000	5654.340557	0.007710	0.013785
RS	86	2.889012	1.000000	5265.662771	0.007180	0.013290
RS	87	3.009460	1.000000	4881.602813	0.006657	0.012736
RS	88	3.134762	1.000000	4504.323180	0.006142	0.012130
RS	89	3.265113	1.000000	4135.903515	0.005640	0.011369
RS	90	3.400716	1.000000	3778.309946	0.005152	0.010685
RS	91	3.541784	1.000000	3433.365570	0.004682	0.009974
RS	92	3.688537	1.000000	3102.722859	0.004231	0.009245
RS	93	3.841203	1.000000	2787.838811	0.003802	0.008508
RS	94	4.000021	1.000000	2489.953589	0.003395	0.007771
RS	95	4.165239	1.000000	2210.073364	0.003014	0.007044
RS	96	4.337115	1.000000	1948.957978	0.002658	0.006335
RS	97	4.515917	1.000000	1707.113902	0.002328	0.005652
RS	98	4.701924	1.000000	1484.792810	0.002025	0.005001
RS	99	4.895427	1.000000	1281.995929	0.001748	0.004387
RS	100	5.096727	1.000000	1098.484092	0.001498	0.003816
RS	101	5.306139	1.000000	933.793241	0.001273	0.003289
RS	102	5.523989	1.000000	787.254896	0.001074	0.002809
RS	103	5.750618	1.000000	658.020929	0.000897	0.002377
RS	104	5.986380	1.000000	545.091793	0.000743	0.001992
RS	105	6.231642	1.000000	447.347217	0.000610	0.001652
RS	106	6.486788	1.000000	363.578304	0.000496	0.001357
RS	107	6.752215	1.000000	292.519886	0.000399	0.001102
RS	108	7.028338	1.000000	232.882041	0.000318	0.000885
RS	109	7.315588	1.000000	183.379712	0.000250	0.000703
RS	110	7.614413	1.000000	142.759509	0.000195	0.000552
RS	111	7.925279	1.000000	109.822930	0.000150	0.000428
RS	112	8.248673	1.000000	83.445441	0.000114	0.000328
RS	113	8.585099	1.000000	62.591087	0.000085	0.000248
RS	114	8.935081	1.000000	46.322535	0.000063	0.000185
RS	115	9.299167	1.000000	33.806664	0.000046	0.000136
RS	116	9.677924	1.000000	24.316045	0.000033	0.000098
RS	117	10.071944	1.000000	17.226796	0.000023	0.000070
RS	118	10.481842	1.000000	12.013422	0.000016	0.000049
RS	119	10.908257	1.000000	8.241349	0.000011	0.000034
RS	120	11.351855	1.000000	5.557847	0.000008	0.000023
RS	121	11.813330	1.000000	3.682027	0.000005	0.000015
RS	122	12.293400	1.000000	2.394542	0.000003	0.000010
RS	123	12.792815	1.000000	1.527508	0.000002	0.000006
RS	124	13.312355	1.000000	0.955051	0.000001	0.000004
RS	125	13.852832	1.000000	0.584784	0.000001	0.000003
RS	126	14.415087	1.000000	0.350363	0.000000	0.000002
RS	127	15.000000	1.000000	0.461701	0.000001	0.000002
PA	64*2 0.607154430 0.151788607 15.000000000 1.000000000 1.000000000 1.000000000 1.000000000 1.000000000 1.000000000 1.000000000 1.000000000 1.000000000 1.000000000 1.000000000 1.000000000 1.000000000 1.000000000 1.000000000 1.000000000 1.000000000 1.000000000 1.000000000 1.000000000 1.000000000 1.000000000 1.000000000 1.000000000 1.000000000 1.000000000 1.000000000 1.000000000 1.000000000 1.000000000 1.000000000 1.000000000 1.000000000 1.000000000 1.000000000 1.000000000 1.000000000 1.000000000 1.000000000 1.000000000 1.000000000 1.000000000 1.000000000 1.000000000 1.000000000 1.000000000 1.000000000 1.000000000 1.000000000 1.000000000 1.000000000 1.000000000 1.000000000 1.000000000 1.000000000 1.000000000 1.000000000 1.000000000 1.000000000 1.000000000 1.000000000 1.000000000 1.000000000 1.000000358
//
IT	3217
RD	7
LK	-2514138.680322
QD	-1000000000000000052504760255204420248704468581108159154915854115511802457988908195786371375080447864043704443832883878176942523235360430575644792184786706982848387200926575803737830233794788090059368953234970799945081119038967640880074652742780142494579258788820056842838115669472196386865459400540160.000000 -> -1000000000000000052504760255204420248704468581108159154915854115511802457988908195786371375080447864043704443832883878176942523235360430575644792184786706982848387200926575803737830233794788090059368953234970799945081119038967640880074652742780142494579258788820056842838115669472196386865459400540160.000000
RI	0.1962475342
TR	0.607154	0.151789
MT	15.000000
MM	C_pi: 1.000000, n_recomb: 733346.718212
RS	0	0.000000	1.000000	2741.592214	0.003738	0.000227
RS	1	0.004030	1.000000	2841.255565	0.003874	0.001888
RS	2	0.008222	1.000000	2944.090884	0.004015	0.005381
RS	3	0.012583	1.000000	3050.162050	0.004159	0.010447
RS	4	0.017119	1.000000	3159.530910	0.004308	0.016605
RS	5	0.021839	1.000000	3272.256902	0.004462	0.022339
RS	6	0.026749	1.000000	3388.396636	0.004620	0.023152
RS	7	0.031856	1.000000	3508.003447	0.004784	0.020489
RS	8	0.037170	1.000000	3631.126915	0.004951	0.017649
RS	9	0.042697	1.000000	3757.812343	0.005124	0.015385
RS	10	0.048448	1.000000	3888.100201	0.005302	0.013639
RS	11	0.054430	1.000000	4022.025532	0.005484	0.012300
RS	12	0.060653	1.000000	4159.617314	0.005672	0.011251
RS	13	0.067126	1.000000	4300.897783	0.005865	0.010377
RS	14	0.073861	1.000000	4445.881706	0.006062	0.009616
RS	15	0.080867	1.000000	4594.575621	0.006265	0.008960
RS	16	0.088155	1.000000	4746.977023	0.006473	0.008420
RS	17	0.095738	1.000000	4903.073505	0.006686	0.007988
RS	18	0.103625	1.000000	5062.841858	0.006904	0.007642
RS	19	0.111831	1.000000	5226.247121	0.007127	0.007358
RS	20	0.120367	1.000000	5393.241585	0.007354	0.007116
RS	21	0.129247	1.000000	5563.763757	0.007587	0.006902
RS	22	0.138485	1.000000	5737.737275	0.007824	0.006706
RS	23	0.148095	1.000000	5915.069789	0.008066	0.006525
RS	24	0.158092	1.000000	6095.651795	0.008312	0.006359
RS	25	0.168493	1.000000	6279.355443	0.008563	0.006209
RS	26	0.179312	1.000000	6466.033305	0.008817	0.006078
RS	27	0.190568	1.000000	6655.517131	0.009076	0.005965
RS	28	0.202276	1.000000	6847.616568	0.009337	0.005870
RS	29	0.214457	1.000000	7042.117886	0.009603	0.005792
RS	30	0.227129	1.000000	7238.782689	0.009871	0.005729
RS	31	0.240311	1.000000	7437.346635	0.010142	0.005680
RS	32	0.254025	1.000000	7637.518179	0.010415	0.005645
RS	33	0.268291	1.000000	7838.977341	0.010689	0.005623
RS	34	0.283132	1.000000	8041.374531	0.010965	0.005612
RS	35	0.298571	1.000000	8244.329419	0.011242	0.005612
RS	36	0.314632	1.000000	8447.429908	0.011519	0.005622
RS	37	0.331340	1.000000	8650.231189	0.011796	0.005642
RS	38	0.348722	1.000000	8852.254931	0.012071	0.005672
RS	39	0.366804	1.000000	9052.988612	0.012345	0.005713
RS	40	0.385615	1.000000	9251.885029	0.012616	0.005766
RS	41	0.405184	1.000000	9448.362006	0.012884	0.005831
RS	42	0.425541	1.000000	9641.802336	0.013148	0.005910
RS	43	0.446719	1.000000	9831.553983	0.013406	0.006003
RS	44	0.468750	1.000000	10016.930587	0.013659	0.006111
RS	45	0.491668	1.000000	10197.212296	0.013905	0.006235
RS	46	0.515511	1.000000	10371.646969	0.014143	0.006377
RS	47	0.540314	1.000000	10539.451784	0.014372	0.006535
RS	48	0.566117	1.000000	10699.815285	0.014590	0.006712
RS	49	0.592959	1.000000	10851.899910	0.014798	0.006906
RS	50	0.620883	1.000000	10994.845034	0.014993	0.007119
RS	51	0.649933	1.000000	11127.770557	0.015174	0.007350
RS	52	0.680153	1.000000	11249.781077	0.015340	0.007599
RS	53	0.711590	1.000000	11359.970665	0.015491	0.007865
RS	54	0.744295	1.000000	11457.428272	0.015623	0.008149
RS	55	0.778317	1.000000	11541.243790	0.015738	0.008450
RS	56	0.813711	1.000000	11610.514756	0.015832	0.008767
RS	57	0.850530	1.000000	11664.353730	0.015906	0.009099
RS	58	0.888834	1.000000	11701.896310	0.015957	0.009445
RS	59	0.928681	1.000000	11722.309778	0.015985	0.009804
RS	60	0.970133	1.000000	11724.802337	0.015988	0.010174
RS	61	1.013256	1.000000	11708.632889	0.015966	0.010554
RS	62	1.058117	1.000000	11673.121287	0.015918	0.010942
RS	63	1.104786	1.000000	11617.658974	0.015842	0.011335
RS	64	1.153335	1.000000	11541.719907	0.015738	0.011730
RS	65	1.203840	1.000000	11444.871643	0.015606	0.012125
RS	66	1.256381	1.000000	11326.786427	0.015445	0.012516
RS	67	1.311039	1.000000	11187.252132	0.015255	0.012899
RS	68	1.367899	1.000000	11026.182854	0.015035	0.013272
RS	69	1.427051	1.000000	10843.628945	0.014786	0.013629
RS	70	1.488587	1.000000	10639.786277	0.014509	0.013967
RS	71	1.552602	1.000000	10415.004475	0.014202	0.014281
RS	72	1.619196	1.000000	10169.793869	0.013868	0.014566
RS	73	1.688475	1.000000	9904.830913	0.013506	0.014819
RS	74	1.760545	1.000000	9620.961794	0.013119	0.015034
RS	75	1.835519	1.000000	9319.203970	0.012708	0.015207
RS	76	1.913514	1.000000	9000.745403	0.012274	0.015333
RS	77	1.994653	1.000000	8666.941245	0.011818	0.015408
RS	78	2.079061	1.000000	8319.307790	0.011344	0.015427
RS	79	2.166870	1.000000	7959.513526	0.010854	0.015388
RS	80	2.258218	1.000000	7589.367194	0.010349	0.015286
RS	81	2.353247	1.000000	7210.802795	0.009833	0.015119
RS	82	2.452105	1.000000	6825.861589	0.009308	0.014886
RS	83	2.554947	1.000000	6436.671173	0.008777	0.014585
RS	84	2.661933	1.000000	6045.421848	0.008244	0.014218
RS	85	2.773230	1.000000	5654.340557	0.007710	0.013785
RS	86	2.889012	1.000000	5265.662771	0.007180	0.013290
RS	87	3.009460	1.000000	4881.602813	0.006657	0.012736
RS	88	3.134762	1.000000	4504.323180	0.006142	0.012130
RS	89	3.265113	1.000000	4135.903515	0.005640	0.011369
RS	90	3.400716	1.000000	3778.309946	0.005152	0.010685
RS	91	3.541784	1.000000	3433.365570	0.004682	0.009974
RS	92	3.688537	1.000000	3102.722859	0.004231	0.009245
RS	93	3.841203	1.000000	2787.838811	0.003802	0.008508
RS	94	4.000021	1.000000	2489.953589	0.003395	0.007771
RS	95	4.165239	1.000000	2210.073364	0.003014	0.007044
RS	96	4.337115	1.000000	1948.957978	0.002658	0.006335
RS	97	4.515917	1.000000	1707.113902	0.002328	0.005652
RS	98	4.701924	1.000000	1484.792810	0.002025	0.005001
RS	99	4.895427	1.000000	1281.995929	0.001748	0.004387
RS	100	5.096727	1.000000	1098.484092	0.001498	0.003816
RS	101	5.306139	1.000000	933.793241	0.001273	0.003289
RS	102	5.523989	1.000000	787.254896	0.001074	0.002809
RS	103	5.750618	1.000000	658.020929	0.000897	0.002377
RS	104	5.986380	1.000000	545.091793	0.000743	0.001992
RS	105	6.231642	1.000000	447.347217	0.000610	0.001652
RS	106	6.486788	1.000000	363.578304	0.000496	0.001357
RS	107	6.752215	1.000000	292.519886	0.000399	0.001102
RS	108	7.028338	1.000000	232.882041	0.000318	0.000885
RS	109	7.315588	1.000000	183.379712	0.000250	0.000703
RS	110	7.614413	1.000000	142.759509	0.000195	0.000552
RS	111	7.925279	1.000000	109.822930	0.000150	0.000428
RS	112	8.248673	1.000000	83.445441	0.000114	0.000328
RS	113	8.585099	1.000000	62.591087	0.000085	0.000248
RS	114	8.935081	1.000000	46.322535	0.000063	0.000185
RS	115	9.299167	1.000000	33.806664	0.000046	0.000136
RS	116	9.677924	1.000000	24.316045	0.000033	0.000098
RS	117	10.071944	1.000000	17.226796	0.000023	0.000070
RS	118	10.481842	1.000000	12.013422	0.000016	0.000049
RS	119	10.908257	1.000000	8.241349	0.000011	0.000034
RS	120	11.351855	1.000000	5.557847	0.000008	0.000023
RS	121	11.813330	1.000000	3.682027	0.000005	0.000015
RS	122	12.293400	1.000000	2.394542	0.000003	0.000010
RS	123	12.792815	1.000000	1.527508	0.000002	0.000006
RS	124	13.312355	1.000000	0.955051	0.000001	0.000004
RS	125	13.852832	1.000000	0.584784	0.000001	0.000003
RS	126	14.415087	1.000000	0.350363	0.000000	0.000002
RS	127	15.000000	1.000000	0.461701	0.000001	0.000002
PA	64*2 0.607154430 0.151788607 15.000000000 1.000000000 1.000000000 1.000000000 1.000000000 1.000000000 1.000000000 1.000000000 1.000000000 1.000000000 1.000000000 1.000000000 1.000000000 1.000000000 1.000000000 1.000000000 1.000000000 1.000000000 1.000000000 1.000000000 1.000000000 1.000000000 1.000000000 1.000000000 1.000000000 1.000000000 1.000000000 1.000000000 1.000000000 1.000000000 1.000000000 1.000000000 1.000000000 1.000000000 1.000000000 1.000000000 1.000000000 1.000000000 1.000000000 1.000000000 1.000000000 1.000000000 1.000000000 1.000000000 1.000000000 1.000000000 1.000000000 1.000000000 1.000000000 1.000000000 1.000000000 1.000000000 1.000000000 1.000000000 1.000000000 1.000000000 1.000000000 1.000000000 1.000000000 1.000000000 1.000000000 1.000000000 1.000000000 1.000000000 1.000000417
//
IT	3217
RD	8
LK	-2514138.680322
QD	-1000000000000000052504760255204420248704468581108159154915854115511802457988908195786371375080447864043704443832883878176942523235360430575644792184786706982848387200926575803737830233794788090059368953234970799945081119038967640880074652742780142494579258788820056842838115669472196386865459400540160.000000 -> -1000000000000000052504760255204420248704468581108159154915854115511802457988908195786371375080447864043704443832883878176942523235360430575644792184786706982848387200926575803737830233794788090059368953234970799945081119038967640880074652742780142494579258788820056842838115669472196386865459400540160.000000
RI	0.1962475342
TR	0.607154	0.151789
MT	15.000000
MM	C_pi: 1.000000, n_recomb: 733346.718212
RS	0	0.000000	1.000000	2741.592214	0.003738	0.000227
RS	1	0.004030	1.000000	2841.255565	0.003874	0.001888
RS	2	0.008222	1.000000	2944.090884	0.004015	0.005381
RS	3	0.012583	1.000000	3050.162050	0.004159	0.010447
RS	4	0.017119	1.000000	3159.530910	0.004308	0.016605
RS	5	0.021839	1.000000	3272.256902	0.004462	0.022339
RS	6	0.026749	1.000000	3388.396636	0.004620	0.023152
RS	7	0.031856	1.000000	3508.003447	0.004784	0.020489
RS	8	0.037170	1.000000	3631.126915	0.004951	0.017649
RS	9	0.042697	1.000000	3757.812343	0.005124	0.015385
RS	10	0.048448	1.000000	3888.100201	0.005302	0.013639
RS	11	0.054430	1.000000	4022.025532	0.005484	0.012300
RS	12	0.060653	1.000000	4159.617314	0.005672	0.011251
RS	13	0.067126	1.000000	4300.897783	0.005865	0.010377
RS	14	0.073861	1.000000	4445.881706	0.006062	0.009616
RS	15	0.080867	1.000000	4594.575621	0.006265	0.008960
RS	16	0.088155	1.000000	4746.977023	0.006473	0.008420
RS	17	0.095738	1.000000	4903.073505	0.006686	0.007988
RS	18	0.103625	1.000000	5062.841858	0.006904	0.007642
RS	19	0.111831	1.000000	5226.247121	0.007127	0.007358
RS	20	0.120367	1.000000	5393.241585	0.007354	0.007116
RS	21	0.129247	1.000000	5563.763757	0.007587	0.006902
RS	22	0.138485	1.000000	5737.737275	0.007824	0.006706
RS	23	0.148095	1.000000	5915.069789	0.008066	0.006525
RS	24	0.158092	1.000000	6095.651795	0.008312	0.006359
RS	25	0.168493	1.000000	6279.355443	0.008563	0.006209
RS	26	0.179312	1.000000	6466.033305	0.008817	0.006078
RS	27	0.190568	1.000000	6655.517131	0.009076	0.005965
RS	28	0.202276	1.000000	6847.616568	0.009337	0.005870
RS	29	0.214457	1.000000	7042.117886	0.009603	0.005792
RS	30	0.227129	1.000000	7238.782689	0.009871	0.005729
RS	31	0.240311	1.000000	7437.346635	0.010142	0.005680
RS	32	0.254025	1.000000	7637.518179	0.010415	0.005645
RS	33	0.268291	1.000000	7838.977341	0.010689	0.005623
RS	34	0.283132	1.000000	8041.374531	0.010965	0.005612
RS	35	0.298571	1.000000	8244.329419	0.011242	0.005612
RS	36	0.314632	1.000000	8447.429908	0.011519	0.005622
RS	37	0.331340	1.000000	8650.231189	0.011796	0.005642
RS	38	0.348722	1.000000	8852.254931	0.012071	0.005672
RS	39	0.366804	1.000000	9052.988612	0.012345	0.005713
RS	40	0.385615	1.000000	9251.885029	0.012616	0.005766
RS	41	0.405184	1.000000	9448.362006	0.012884	0.005831
RS	42	0.425541	1.000000	9641.802336	0.013148	0.005910
RS	43	0.446719	1.000000	9831.553983	0.013406	0.006003
RS	44	0.468750	1.000000	10016.930587	0.013659	0.006111
RS	45	0.491668	1.000000	10197.212296	0.013905	0.006235
RS	46	0.515511	1.000000	10371.646969	0.014143	0.006377
RS	47	0.540314	1.000000	10539.451784	0.014372	0.006535
RS	48	0.566117	1.000000	10699.815285	0.014590	0.006712
RS	49	0.592959	1.000000	10851.899910	0.014798	0.006906
RS	50	0.620883	1.000000	10994.845034	0.014993	0.007119
RS	51	0.649933	1.000000	11127.770557	0.015174	0.007350
RS	52	0.680153	1.000000	11249.781077	0.015340	0.007599
RS	53	0.711590	1.000000	11359.970665	0.015491	0.007865
RS	54	0.744295	1.000000	11457.428272	0.015623	0.008149
RS	55	0.778317	1.000000	11541.243790	0.015738	0.008450
RS	56	0.813711	1.000000	11610.514756	0.015832	0.008767
RS	57	0.850530	1.000000	11664.353730	0.015906	0.009099
RS	58	0.888834	1.000000	11701.896310	0.015957	0.009445
RS	59	0.928681	1.000000	11722.309778	0.015985	0.009804
RS	60	0.970133	1.000000	11724.802337	0.015988	0.010174
RS	61	1.013256	1.000000	11708.632889	0.015966	0.010554
RS	62	1.058117	1.000000	11673.121287	0.015918	0.010942
RS	63	1.104786	1.000000	11617.658974	0.015842	0.011335
RS	64	1.153335	1.000000	11541.719907	0.015738	0.011730
RS	65	1.203840	1.000000	11444.871643	0.015606	0.012125
RS	66	1.256381	1.000000	11326.786427	0.015445	0.012516
RS	67	1.311039	1.000000	11187.252132	0.015255	0.012899
RS	68	1.367899	1.000000	11026.182854	0.015035	0.013272
RS	69	1.427051	1.000000	10843.628945	0.014786	0.013629
RS	70	1.488587	1.000000	10639.786277	0.014509	0.013967
RS	71	1.552602	1.000000	10415.004475	0.014202	0.014281
RS	72	1.619196	1.000000	10169.793869	0.013868	0.014566
RS	73	1.688475	1.000000	9904.830913	0.013506	0.014819
RS	74	1.760545	1.000000	9620.961794	0.013119	0.015034
RS	75	1.835519	1.000000	9319.203970	0.012708	0.015207
RS	76	1.913514	1.000000	9000.745403	0.012274	0.015333
RS	77	1.994653	1.000000	8666.941245	0.011818	0.015408
RS	78	2.079061	1.000000	8319.307790	0.011344	0.015427
RS	79	2.166870	1.000000	7959.513526	0.010854	0.015388
RS	80	2.258218	1.000000	7589.367194	0.010349	0.015286
RS	81	2.353247	1.000000	7210.802795	0.009833	0.015119
RS	82	2.452105	1.000000	6825.861589	0.009308	0.014886
RS	83	2.554947	1.000000	6436.671173	0.008777	0.014585
RS	84	2.661933	1.000000	6045.421848	0.008244	0.014218
RS	85	2.773230	1.000000	5654.340557	0.007710	0.013785
RS	86	2.889012	1.000000	5265.662771	0.007180	0.013290
RS	87	3.009460	1.000000	4881.602813	0.006657	0.012736
RS	88	3.134762	1.000000	4504.323180	0.006142	0.012130
RS	89	3.265113	1.000000	4135.903515	0.005640	0.011369
RS	90	3.400716	1.000000	3778.309946	0.005152	0.010685
RS	91	3.541784	1.000000	3433.365570	0.004682	0.009974
RS	92	3.688537	1.000000	3102.722859	0.004231	0.009245
RS	93	3.841203	1.000000	2787.838811	0.003802	0.008508
RS	94	4.000021	1.000000	2489.953589	0.003395	0.007771
RS	95	4.165239	1.000000	2210.073364	0.003014	0.007044
RS	96	4.337115	1.000000	1948.957978	0.002658	0.006335
RS	97	4.515917	1.000000	1707.113902	0.002328	0.005652
RS	98	4.701924	1.000000	1484.792810	0.002025	0.005001
RS	99	4.895427	1.000000	1281.995929	0.001748	0.004387
RS	100	5.096727	1.000000	1098.484092	0.001498	0.003816
RS	101	5.306139	1.000000	933.793241	0.001273	0.003289
RS	102	5.523989	1.000000	787.254896	0.001074	0.002809
RS	103	5.750618	1.000000	658.020929	0.000897	0.002377
RS	104	5.986380	1.000000	545.091793	0.000743	0.001992
RS	105	6.231642	1.000000	447.347217	0.000610	0.001652
RS	106	6.486788	1.000000	363.578304	0.000496	0.001357
RS	107	6.752215	1.000000	292.519886	0.000399	0.001102
RS	108	7.028338	1.000000	232.882041	0.000318	0.000885
RS	109	7.315588	1.000000	183.379712	0.000250	0.000703
RS	110	7.614413	1.000000	142.759509	0.000195	0.000552
RS	111	7.925279	1.000000	109.822930	0.000150	0.000428
RS	112	8.248673	1.000000	83.445441	0.000114	0.000328
RS	113	8.585099	1.000000	62.591087	0.000085	0.000248
RS	114	8.935081	1.000000	46.322535	0.000063	0.000185
RS	115	9.299167	1.000000	33.806664	0.000046	0.000136
RS	116	9.677924	1.000000	24.316045	0.000033	0.000098
RS	117	10.071944	1.000000	17.226796	0.000023	0.000070
RS	118	10.481842	1.000000	12.013422	0.000016	0.000049
RS	119	10.908257	1.000000	8.241349	0.000011	0.000034
RS	120	11.351855	1.000000	5.557847	0.000008	0.000023
RS	121	11.813330	1.000000	3.682027	0.000005	0.000015
RS	122	12.293400	1.000000	2.394542	0.000003	0.000010
RS	123	12.792815	1.000000	1.527508	0.000002	0.000006
RS	124	13.312355	1.000000	0.955051	0.000001	0.000004
RS	125	13.852832	1.000000	0.584784	0.000001	0.000003
RS	126	14.415087	1.000000	0.350363	0.000000	0.000002
RS	127	15.000000	1.000000	0.461701	0.000001	0.000002
PA	64*2 0.607154430 0.151788607 15.000000000 1.000000000 1.000000000 1.000000000 1.000000000 1.000000000 1.000000000 1.000000000 1.000000000 1.000000000 1.000000000 1.000000000 1.000000000 1.000000000 1.000000000 1.000000000 1.000000000 1.000000000 1.000000000 1.000000000 1.000000000 1.000000000 1.000000000 1.000000000 1.000000000 1.000000000 1.000000000 1.000000000 1.000000000 1.000000000 1.000000000 1.000000000 1.000000000 1.000000000 1.000000000 1.000000000 1.000000000 1.000000000 1.000000000 1.000000000 1.000000000 1.000000000 1.000000000 1.000000000 1.000000000 1.000000000 1.000000000 1.000000000 1.000000000 1.000000000 1.000000000 1.000000000 1.000000000 1.000000000 1.000000000 1.000000000 1.000000000 1.000000000 1.000000000 1.000000000 1.000000000 1.000000000 1.000000000 1.000000000 1.000000477
//
IT	3217
RD	9
LK	-2514138.680322
QD	-1000000000000000052504760255204420248704468581108159154915854115511802457988908195786371375080447864043704443832883878176942523235360430575644792184786706982848387200926575803737830233794788090059368953234970799945081119038967640880074652742780142494579258788820056842838115669472196386865459400540160.000000 -> -1000000000000000052504760255204420248704468581108159154915854115511802457988908195786371375080447864043704443832883878176942523235360430575644792184786706982848387200926575803737830233794788090059368953234970799945081119038967640880074652742780142494579258788820056842838115669472196386865459400540160.000000
RI	0.1962475342
TR	0.607154	0.151789
MT	15.000000
MM	C_pi: 1.000000, n_recomb: 733346.718212
RS	0	0.000000	1.000000	2741.592214	0.003738	0.000227
RS	1	0.004030	1.000000	2841.255565	0.003874	0.001888
RS	2	0.008222	1.000000	2944.090884	0.004015	0.005381
RS	3	0.012583	1.000000	3050.162050	0.004159	0.010447
RS	4	0.017119	1.000000	3159.530910	0.004308	0.016605
RS	5	0.021839	1.000000	3272.256902	0.004462	0.022339
RS	6	0.026749	1.000000	3388.396636	0.004620	0.023152
RS	7	0.031856	1.000000	3508.003447	0.004784	0.020489
RS	8	0.037170	1.000000	3631.126915	0.004951	0.017649
RS	9	0.042697	1.000000	3757.812343	0.005124	0.015385
RS	10	0.048448	1.000000	3888.100201	0.005302	0.013639
RS	11	0.054430	1.000000	4022.025532	0.005484	0.012300
RS	12	0.060653	1.000000	4159.617314	0.005672	0.011251
RS	13	0.067126	1.000000	4300.897783	0.005865	0.010377
RS	14	0.073861	1.000000	4445.881706	0.006062	0.009616
RS	15	0.080867	1.000000	4594.575621	0.006265	0.008960
RS	16	0.088155	1.000000	4746.977023	0.006473	0.008420
RS	17	0.095738	1.000000	4903.073505	0.006686	0.007988
RS	18	0.103625	1.000000	5062.841858	0.006904	0.007642
RS	19	0.111831	1.000000	5226.247121	0.007127	0.007358
RS	20	0.120367	1.000000	5393.241585	0.007354	0.007116
RS	21	0.129247	1.000000	5563.763757	0.007587	0.006902
RS	22	0.138485	1.000000	5737.737275	0.007824	0.006706
RS	23	0.148095	1.000000	5915.069789	0.008066	0.006525
RS	24	0.158092	1.000000	6095.651795	0.008312	0.006359
RS	25	0.168493	1.000000	6279.355443	0.008563	0.006209
RS	26	0.179312	1.000000	6466.033305	0.008817	0.006078
RS	27	0.190568	1.000000	6655.517131	0.009076	0.005965
RS	28	0.202276	1.000000	6847.616568	0.009337	0.005870
RS	29	0.214457	1.000000	7042.117886	0.009603	0.005792
RS	30	0.227129	1.000000	7238.782689	0.009871	0.005729
RS	31	0.240311	1.000000	7437.346635	0.010142	0.005680
RS	32	0.254025	1.000000	7637.518179	0.010415	0.005645
RS	33	0.268291	1.000000	7838.977341	0.010689	0.005623
RS	34	0.283132	1.000000	8041.374531	0.010965	0.005612
RS	35	0.298571	1.000000	8244.329419	0.011242	0.005612
RS	36	0.314632	1.000000	8447.429908	0.011519	0.005622
RS	37	0.331340	1.000000	8650.231189	0.011796	0.005642
RS	38	0.348722	1.000000	8852.254931	0.012071	0.005672
RS	39	0.366804	1.000000	9052.988612	0.012345	0.005713
RS	40	0.385615	1.000000	9251.885029	0.012616	0.005766
RS	41	0.405184	1.000000	9448.362006	0.012884	0.005831
RS	42	0.425541	1.000000	9641.802336	0.013148	0.005910
RS	43	0.446719	1.000000	9831.553983	0.013406	0.006003
RS	44	0.468750	1.000000	10016.930587	0.013659	0.006111
RS	45	0.491668	1.000000	10197.212296	0.013905	0.006235
RS	46	0.515511	1.000000	10371.646969	0.014143	0.006377
RS	47	0.540314	1.000000	10539.451784	0.014372	0.006535
RS	48	0.566117	1.000000	10699.815285	0.014590	0.006712
RS	49	0.592959	1.000000	10851.899910	0.014798	0.006906
RS	50	0.620883	1.000000	10994.845034	0.014993	0.007119
RS	51	0.649933	1.000000	11127.770557	0.015174	0.007350
RS	52	0.680153	1.000000	11249.781077	0.015340	0.007599
RS	53	0.711590	1.000000	11359.970665	0.015491	0.007865
RS	54	0.744295	1.000000	11457.428272	0.015623	0.008149
RS	55	0.778317	1.000000	11541.243790	0.015738	0.008450
RS	56	0.813711	1.000000	11610.514756	0.015832	0.008767
RS	57	0.850530	1.000000	11664.353730	0.015906	0.009099
RS	58	0.888834	1.000000	11701.896310	0.015957	0.009445
RS	59	0.928681	1.000000	11722.309778	0.015985	0.009804
RS	60	0.970133	1.000000	11724.802337	0.015988	0.010174
RS	61	1.013256	1.000000	11708.632889	0.015966	0.010554
RS	62	1.058117	1.000000	11673.121287	0.015918	0.010942
RS	63	1.104786	1.000000	11617.658974	0.015842	0.011335
RS	64	1.153335	1.000000	11541.719907	0.015738	0.011730
RS	65	1.203840	1.000000	11444.871643	0.015606	0.012125
RS	66	1.256381	1.000000	11326.786427	0.015445	0.012516
RS	67	1.311039	1.000000	11187.252132	0.015255	0.012899
RS	68	1.367899	1.000000	11026.182854	0.015035	0.013272
RS	69	1.427051	1.000000	10843.628945	0.014786	0.013629
RS	70	1.488587	1.000000	10639.786277	0.014509	0.013967
RS	71	1.552602	1.000000	10415.004475	0.014202	0.014281
RS	72	1.619196	1.000000	10169.793869	0.013868	0.014566
RS	73	1.688475	1.000000	9904.830913	0.013506	0.014819
RS	74	1.760545	1.000000	9620.961794	0.013119	0.015034
RS	75	1.835519	1.000000	9319.203970	0.012708	0.015207
RS	76	1.913514	1.000000	9000.745403	0.012274	0.015333
RS	77	1.994653	1.000000	8666.941245	0.011818	0.015408
RS	78	2.079061	1.000000	8319.307790	0.011344	0.015427
RS	79	2.166870	1.000000	7959.513526	0.010854	0.015388
RS	80	2.258218	1.000000	7589.367194	0.010349	0.015286
RS	81	2.353247	1.000000	7210.802795	0.009833	0.015119
RS	82	2.452105	1.000000	6825.861589	0.009308	0.014886
RS	83	2.554947	1.000000	6436.671173	0.008777	0.014585
RS	84	2.661933	1.000000	6045.421848	0.008244	0.014218
RS	85	2.773230	1.000000	5654.340557	0.007710	0.013785
RS	86	2.889012	1.000000	5265.662771	0.007180	0.013290
RS	87	3.009460	1.000000	4881.602813	0.006657	0.012736
RS	88	3.134762	1.000000	4504.323180	0.006142	0.012130
RS	89	3.265113	1.000000	4135.903515	0.005640	0.011369
RS	90	3.400716	1.000000	3778.309946	0.005152	0.010685
RS	91	3.541784	1.000000	3433.365570	0.004682	0.009974
RS	92	3.688537	1.000000	3102.722859	0.004231	0.009245
RS	93	3.841203	1.000000	2787.838811	0.003802	0.008508
RS	94	4.000021	1.000000	2489.953589	0.003395	0.007771
RS	95	4.165239	1.000000	2210.073364	0.003014	0.007044
RS	96	4.337115	1.000000	1948.957978	0.002658	0.006335
RS	97	4.515917	1.000000	1707.113902	0.002328	0.005652
RS	98	4.701924	1.000000	1484.792810	0.002025	0.005001
RS	99	4.895427	1.000000	1281.995929	0.001748	0.004387
RS	100	5.096727	1.000000	1098.484092	0.001498	0.003816
RS	101	5.306139	1.000000	933.793241	0.001273	0.003289
RS	102	5.523989	1.000000	787.254896	0.001074	0.002809
RS	103	5.750618	1.000000	658.020929	0.000897	0.002377
RS	104	5.986380	1.000000	545.091793	0.000743	0.001992
RS	105	6.231642	1.000000	447.347217	0.000610	0.001652
RS	106	6.486788	1.000000	363.578304	0.000496	0.001357
RS	107	6.752215	1.000000	292.519886	0.000399	0.001102
RS	108	7.028338	1.000000	232.882041	0.000318	0.000885
RS	109	7.315588	1.000000	183.379712	0.000250	0.000703
RS	110	7.614413	1.000000	142.759509	0.000195	0.000552
RS	111	7.925279	1.000000	109.822930	0.000150	0.000428
RS	112	8.248673	1.000000	83.445441	0.000114	0.000328
RS	113	8.585099	1.000000	62.591087	0.000085	0.000248
RS	114	8.935081	1.000000	46.322535	0.000063	0.000185
RS	115	9.299167	1.000000	33.806664	0.000046	0.000136
RS	116	9.677924	1.000000	24.316045	0.000033	0.000098
RS	117	10.071944	1.000000	17.226796	0.000023	0.000070
RS	118	10.481842	1.000000	12.013422	0.000016	0.000049
RS	119	10.908257	1.000000	8.241349	0.000011	0.000034
RS	120	11.351855	1.000000	5.557847	0.000008	0.000023
RS	121	11.813330	1.000000	3.682027	0.000005	0.000015
RS	122	12.293400	1.000000	2.394542	0.000003	0.000010
RS	123	12.792815	1.000000	1.527508	0.000002	0.000006
RS	124	13.312355	1.000000	0.955051	0.000001	0.000004
RS	125	13.852832	1.000000	0.584784	0.000001	0.000003
RS	126	14.415087	1.000001	0.350363	0.000000	0.000002
RS	127	15.000000	1.000001	0.461701	0.000001	0.000002
PA	64*2 0.607154430 0.151788607 15.000000000 1.000000000 1.000000000 1.000000000 1.000000000 1.000000000 1.000000000 1.000000000 1.000000000 1.000000000 1.000000000 1.000000000 1.000000000 1.000000000 1.000000000 1.000000000 1.000000000 1.000000000 1.000000000 1.000000000 1.000000000 1.000000000 1.000000000 1.000000000 1.000000000 1.000000000 1.000000000 1.000000000 1.000000000 1.000000000 1.000000000 1.000000000 1.000000000 1.000000000 1.000000000 1.000000000 1.000000000 1.000000000 1.000000000 1.000000000 1.000000000 1.000000000 1.000000000 1.000000000 1.000000000 1.000000000 1.000000000 1.000000000 1.000000000 1.000000000 1.000000000 1.000000000 1.000000000 1.000000000 1.000000000 1.000000000 1.000000000 1.000000000 1.000000000 1.000000000 1.000000000 1.000000000 1.000000000 1.000000000 1.000000536
//
IT	3217
RD	10
LK	-2514138.680322
QD	-1000000000000000052504760255204420248704468581108159154915854115511802457988908195786371375080447864043704443832883878176942523235360430575644792184786706982848387200926575803737830233794788090059368953234970799945081119038967640880074652742780142494579258788820056842838115669472196386865459400540160.000000 -> -1000000000000000052504760255204420248704468581108159154915854115511802457988908195786371375080447864043704443832883878176942523235360430575644792184786706982848387200926575803737830233794788090059368953234970799945081119038967640880074652742780142494579258788820056842838115669472196386865459400540160.000000
RI	0.1962475342
TR	0.607154	0.151789
MT	15.000000
MM	C_pi: 1.000000, n_recomb: 733346.718212
RS	0	0.000000	1.000000	2741.592214	0.003738	0.000227
RS	1	0.004030	1.000000	2841.255565	0.003874	0.001888
RS	2	0.008222	1.000000	2944.090884	0.004015	0.005381
RS	3	0.012583	1.000000	3050.162050	0.004159	0.010447
RS	4	0.017119	1.000000	3159.530910	0.004308	0.016605
RS	5	0.021839	1.000000	3272.256902	0.004462	0.022339
RS	6	0.026749	1.000000	3388.396636	0.004620	0.023152
RS	7	0.031856	1.000000	3508.003447	0.004784	0.020489
RS	8	0.037170	1.000000	3631.126915	0.004951	0.017649
RS	9	0.042697	1.000000	3757.812343	0.005124	0.015385
RS	10	0.048448	1.000000	3888.100201	0.005302	0.013639
RS	11	0.054430	1.000000	4022.025532	0.005484	0.012300
RS	12	0.060653	1.000000	4159.617314	0.005672	0.011251
RS	13	0.067126	1.000000	4300.897783	0.005865	0.010377
RS	14	0.073861	1.000000	4445.881706	0.006062	0.009616
RS	15	0.080867	1.000000	4594.575621	0.006265	0.008960
RS	16	0.088155	1.000000	4746.977023	0.006473	0.008420
RS	17	0.095738	1.000000	4903.073505	0.006686	0.007988
RS	18	0.103625	1.000000	5062.841858	0.006904	0.007642
RS	19	0.111831	1.000000	5226.247121	0.007127	0.007358
RS	20	0.120367	1.000000	5393.241585	0.007354	0.007116
RS	21	0.129247	1.000000	5563.763757	0.007587	0.006902
RS	22	0.138485	1.000000	5737.737275	0.007824	0.006706
RS	23	0.148095	1.000000	5915.069789	0.008066	0.006525
RS	24	0.158092	1.000000	6095.651795	0.008312	0.006359
RS	25	0.168493	1.000000	6279.355443	0.008563	0.006209
RS	26	0.179312	1.000000	6466.033305	0.008817	0.006078
RS	27	0.190568	1.000000	6655.517131	0.009076	0.005965
RS	28	0.202276	1.000000	6847.616568	0.009337	0.005870
RS	29	0.214457	1.000000	7042.117886	0.009603	0.005792
RS	30	0.227129	1.000000	7238.782689	0.009871	0.005729
RS	31	0.240311	1.000000	7437.346635	0.010142	0.005680
RS	32	0.254025	1.000000	7637.518179	0.010415	0.005645
RS	33	0.268291	1.000000	7838.977341	0.010689	0.005623
RS	34	0.283132	1.000000	8041.374531	0.010965	0.005612
RS	35	0.298571	1.000000	8244.329419	0.011242	0.005612
RS	36	0.314632	1.000000	8447.429908	0.011519	0.005622
RS	37	0.331340	1.000000	8650.231189	0.011796	0.005642
RS	38	0.348722	1.000000	8852.254931	0.012071	0.005672
RS	39	0.366804	1.000000	9052.988612	0.012345	0.005713
RS	40	0.385615	1.000000	9251.885029	0.012616	0.005766
RS	41	0.405184	1.000000	9448.362006	0.012884	0.005831
RS	42	0.425541	1.000000	9641.802336	0.013148	0.005910
RS	43	0.446719	1.000000	9831.553983	0.013406	0.006003
RS	44	0.468750	1.000000	10016.930587	0.013659	0.006111
RS	45	0.491668	1.000000	10197.212296	0.013905	0.006235
RS	46	0.515511	1.000000	10371.646969	0.014143	0.006377
RS	47	0.540314	1.000000	10539.451784	0.014372	0.006535
RS	48	0.566117	1.000000	10699.815285	0.014590	0.006712
RS	49	0.592959	1.000000	10851.899910	0.014798	0.006906
RS	50	0.620883	1.000000	10994.845034	0.014993	0.007119
RS	51	0.649933	1.000000	11127.770557	0.015174	0.007350
RS	52	0.680153	1.000000	11249.781077	0.015340	0.007599
RS	53	0.711590	1.000000	11359.970665	0.015491	0.007865
RS	54	0.744295	1.000000	11457.428272	0.015623	0.008149
RS	55	0.778317	1.000000	11541.243790	0.015738	0.008450
RS	56	0.813711	1.000000	11610.514756	0.015832	0.008767
RS	57	0.850530	1.000000	11664.353730	0.015906	0.009099
RS	58	0.888834	1.000000	11701.896310	0.015957	0.009445
RS	59	0.928681	1.000000	11722.309778	0.015985	0.009804
RS	60	0.970133	1.000000	11724.802337	0.015988	0.010174
RS	61	1.013256	1.000000	11708.632889	0.015966	0.010554
RS	62	1.058117	1.000000	11673.121287	0.015918	0.010942
RS	63	1.104786	1.000000	11617.658974	0.015842	0.011335
RS	64	1.153335	1.000000	11541.719907	0.015738	0.011730
RS	65	1.203840	1.000000	11444.871643	0.015606	0.012125
RS	66	1.256381	1.000000	11326.786427	0.015445	0.012516
RS	67	1.311039	1.000000	11187.252132	0.015255	0.012899
RS	68	1.367899	1.000000	11026.182854	0.015035	0.013272
RS	69	1.427051	1.000000	10843.628945	0.014786	0.013629
RS	70	1.488587	1.000000	10639.786277	0.014509	0.013967
RS	71	1.552602	1.000000	10415.004475	0.014202	0.014281
RS	72	1.619196	1.000000	10169.793869	0.013868	0.014566
RS	73	1.688475	1.000000	9904.830913	0.013506	0.014819
RS	74	1.760545	1.000000	9620.961794	0.013119	0.015034
RS	75	1.835519	1.000000	9319.203970	0.012708	0.015207
RS	76	1.913514	1.000000	9000.745403	0.012274	0.015333
RS	77	1.994653	1.000000	8666.941245	0.011818	0.015408
RS	78	2.079061	1.000000	8319.307790	0.011344	0.015427
RS	79	2.166870	1.000000	7959.513526	0.010854	0.015388
RS	80	2.258218	1.000000	7589.367194	0.010349	0.015286
RS	81	2.353247	1.000000	7210.802795	0.009833	0.015119
RS	82	2.452105	1.000000	6825.861589	0.009308	0.014886
RS	83	2.554947	1.000000	6436.671173	0.008777	0.014585
RS	84	2.661933	1.000000	6045.421848	0.008244	0.014218
RS	85	2.773230	1.000000	5654.340557	0.007710	0.013785
RS	86	2.889012	1.000000	5265.662771	0.007180	0.013290
RS	87	3.009460	1.000000	4881.602813	0.006657	0.012736
RS	88	3.134762	1.000000	4504.323180	0.006142	0.012130
RS	89	3.265113	1.000000	4135.903515	0.005640	0.011369
RS	90	3.400716	1.000000	3778.309946	0.005152	0.010685
RS	91	3.541784	1.000000	3433.365570	0.004682	0.009974
RS	92	3.688537	1.000000	3102.722859	0.004231	0.009245
RS	93	3.841203	1.000000	2787.838811	0.003802	0.008508
RS	94	4.000021	1.000000	2489.953589	0.003395	0.007771
RS	95	4.165239	1.000000	2210.073364	0.003014	0.007044
RS	96	4.337115	1.000000	1948.957978	0.002658	0.006335
RS	97	4.515917	1.000000	1707.113902	0.002328	0.005652
RS	98	4.701924	1.000000	1484.792810	0.002025	0.005001
RS	99	4.895427	1.000000	1281.995929	0.001748	0.004387
RS	100	5.096727	1.000000	1098.484092	0.001498	0.003816
RS	101	5.306139	1.000000	933.793241	0.001273	0.003289
RS	102	5.523989	1.000000	787.254896	0.001074	0.002809
RS	103	5.750618	1.000000	658.020929	0.000897	0.002377
RS	104	5.986380	1.000000	545.091793	0.000743	0.001992
RS	105	6.231642	1.000000	447.347217	0.000610	0.001652
RS	106	6.486788	1.000000	363.578304	0.000496	0.001357
RS	107	6.752215	1.000000	292.519886	0.000399	0.001102
RS	108	7.028338	1.000000	232.882041	0.000318	0.000885
RS	109	7.315588	1.000000	183.379712	0.000250	0.000703
RS	110	7.614413	1.000000	142.759509	0.000195	0.000552
RS	111	7.925279	1.000000	109.822930	0.000150	0.000428
RS	112	8.248673	1.000000	83.445441	0.000114	0.000328
RS	113	8.585099	1.000000	62.591087	0.000085	0.000248
RS	114	8.935081	1.000000	46.322535	0.000063	0.000185
RS	115	9.299167	1.000000	33.806664	0.000046	0.000136
RS	116	9.677924	1.000000	24.316045	0.000033	0.000098
RS	117	10.071944	1.000000	17.226796	0.000023	0.000070
RS	118	10.481842	1.000000	12.013422	0.000016	0.000049
RS	119	10.908257	1.000000	8.241349	0.000011	0.000034
RS	120	11.351855	1.000000	5.557847	0.000008	0.000023
RS	121	11.813330	1.000000	3.682027	0.000005	0.000015
RS	122	12.293400	1.000000	2.394542	0.000003	0.000010
RS	123	12.792815	1.000000	1.527508	0.000002	0.000006
RS	124	13.312355	1.000000	0.955051	0.000001	0.000004
RS	125	13.852832	1.000000	0.584784	0.000001	0.000003
RS	126	14.415087	1.000001	0.350363	0.000000	0.000002
RS	127	15.000000	1.000001	0.461701	0.000001	0.000002
PA	64*2 0.607154430 0.151788607 15.000000000 1.000000000 1.000000000 1.000000000 1.000000000 1.000000000 1.000000000 1.000000000 1.000000000 1.000000000 1.000000000 1.000000000 1.000000000 1.000000000 1.000000000 1.000000000 1.000000000 1.000000000 1.000000000 1.000000000 1.000000000 1.000000000 1.000000000 1.000000000 1.000000000 1.000000000 1.000000000 1.000000000 1.000000000 1.000000000 1.000000000 1.000000000 1.000000000 1.000000000 1.000000000 1.000000000 1.000000000 1.000000000 1.000000000 1.000000000 1.000000000 1.000000000 1.000000000 1.000000000 1.000000000 1.000000000 1.000000000 1.000000000 1.000000000 1.000000000 1.000000000 1.000000000 1.000000000 1.000000000 1.000000000 1.000000000 1.000000000 1.000000000 1.000000000 1.000000000 1.000000000 1.000000000 1.000000000 1.000000000 1.000000596
//
IT	3217
RD	11
LK	-2514138.680322
QD	-1000000000000000052504760255204420248704468581108159154915854115511802457988908195786371375080447864043704443832883878176942523235360430575644792184786706982848387200926575803737830233794788090059368953234970799945081119038967640880074652742780142494579258788820056842838115669472196386865459400540160.000000 -> -1000000000000000052504760255204420248704468581108159154915854115511802457988908195786371375080447864043704443832883878176942523235360430575644792184786706982848387200926575803737830233794788090059368953234970799945081119038967640880074652742780142494579258788820056842838115669472196386865459400540160.000000
RI	0.1962475342
TR	0.607154	0.151789
MT	15.000000
MM	C_pi: 1.000000, n_recomb: 733346.718212
RS	0	0.000000	1.000000	2741.592214	0.003738	0.000227
RS	1	0.004030	1.000000	2841.255565	0.003874	0.001888
RS	2	0.008222	1.000000	2944.090884	0.004015	0.005381
RS	3	0.012583	1.000000	3050.162050	0.004159	0.010447
RS	4	0.017119	1.000000	3159.530910	0.004308	0.016605
RS	5	0.021839	1.000000	3272.256902	0.004462	0.022339
RS	6	0.026749	1.000000	3388.396636	0.004620	0.023152
RS	7	0.031856	1.000000	3508.003447	0.004784	0.020489
RS	8	0.037170	1.000000	3631.126915	0.004951	0.017649
RS	9	0.042697	1.000000	3757.812343	0.005124	0.015385
RS	10	0.048448	1.000000	3888.100201	0.005302	0.013639
RS	11	0.054430	1.000000	4022.025532	0.005484	0.012300
RS	12	0.060653	1.000000	4159.617314	0.005672	0.011251
RS	13	0.067126	1.000000	4300.897783	0.005865	0.010377
RS	14	0.073861	1.000000	4445.881706	0.006062	0.009616
RS	15	0.080867	1.000000	4594.575621	0.006265	0.008960
RS	16	0.088155	1.000000	4746.977023	0.006473	0.008420
RS	17	0.095738	1.000000	4903.073505	0.006686	0.007988
RS	18	0.103625	1.000000	5062.841858	0.006904	0.007642
RS	19	0.111831	1.000000	5226.247121	0.007127	0.007358
RS	20	0.120367	1.000000	5393.241585	0.007354	0.007116
RS	21	0.129247	1.000000	5563.763757	0.007587	0.006902
RS	22	0.138485	1.000000	5737.737275	0.007824	0.006706
RS	23	0.148095	1.000000	5915.069789	0.008066	0.006525
RS	24	0.158092	1.000000	6095.651795	0.008312	0.006359
RS	25	0.168493	1.000000	6279.355443	0.008563	0.006209
RS	26	0.179312	1.000000	6466.033305	0.008817	0.006078
RS	27	0.190568	1.000000	6655.517131	0.009076	0.005965
RS	28	0.202276	1.000000	6847.616568	0.009337	0.005870
RS	29	0.214457	1.000000	7042.117886	0.009603	0.005792
RS	30	0.227129	1.000000	7238.782689	0.009871	0.005729
RS	31	0.240311	1.000000	7437.346635	0.010142	0.005680
RS	32	0.254025	1.000000	7637.518179	0.010415	0.005645
RS	33	0.268291	1.000000	7838.977341	0.010689	0.005623
RS	34	0.283132	1.000000	8041.374531	0.010965	0.005612
RS	35	0.298571	1.000000	8244.329419	0.011242	0.005612
RS	36	0.314632	1.000000	8447.429908	0.011519	0.005622
RS	37	0.331340	1.000000	8650.231189	0.011796	0.005642
RS	38	0.348722	1.000000	8852.254931	0.012071	0.005672
RS	39	0.366804	1.000000	9052.988612	0.012345	0.005713
RS	40	0.385615	1.000000	9251.885029	0.012616	0.005766
RS	41	0.405184	1.000000	9448.362006	0.012884	0.005831
RS	42	0.425541	1.000000	9641.802336	0.013148	0.005910
RS	43	0.446719	1.000000	9831.553983	0.013406	0.006003
RS	44	0.468750	1.000000	10016.930587	0.013659	0.006111
RS	45	0.491668	1.000000	10197.212296	0.013905	0.006235
RS	46	0.515511	1.000000	10371.646969	0.014143	0.006377
RS	47	0.540314	1.000000	10539.451784	0.014372	0.006535
RS	48	0.566117	1.000000	10699.815285	0.014590	0.006712
RS	49	0.592959	1.000000	10851.899910	0.014798	0.006906
RS	50	0.620883	1.000000	10994.845034	0.014993	0.007119
RS	51	0.649933	1.000000	11127.770557	0.015174	0.007350
RS	52	0.680153	1.000000	11249.781077	0.015340	0.007599
RS	53	0.711590	1.000000	11359.970665	0.015491	0.007865
RS	54	0.744295	1.000000	11457.428272	0.015623	0.008149
RS	55	0.778317	1.000000	11541.243790	0.015738	0.008450
RS	56	0.813711	1.000000	11610.514756	0.015832	0.008767
RS	57	0.850530	1.000000	11664.353730	0.015906	0.009099
RS	58	0.888834	1.000000	11701.896310	0.015957	0.009445
RS	59	0.928681	1.000000	11722.309778	0.015985	0.009804
RS	60	0.970133	1.000000	11724.802337	0.015988	0.010174
RS	61	1.013256	1.000000	11708.632889	0.015966	0.010554
RS	62	1.058117	1.000000	11673.121287	0.015918	0.010942
RS	63	1.104786	1.000000	11617.658974	0.015842	0.011335
RS	64	1.153335	1.000000	11541.719907	0.015738	0.011730
RS	65	1.203840	1.000000	11444.871643	0.015606	0.012125
RS	66	1.256381	1.000000	11326.786427	0.015445	0.012516
RS	67	1.311039	1.000000	11187.252132	0.015255	0.012899
RS	68	1.367899	1.000000	11026.182854	0.015035	0.013272
RS	69	1.427051	1.000000	10843.628945	0.014786	0.013629
RS	70	1.488587	1.000000	10639.786277	0.014509	0.013967
RS	71	1.552602	1.000000	10415.004475	0.014202	0.014281
RS	72	1.619196	1.000000	10169.793869	0.013868	0.014566
RS	73	1.688475	1.000000	9904.830913	0.013506	0.014819
RS	74	1.760545	1.000000	9620.961794	0.013119	0.015034
RS	75	1.835519	1.000000	9319.203970	0.012708	0.015207
RS	76	1.913514	1.000000	9000.745403	0.012274	0.015333
RS	77	1.994653	1.000000	8666.941245	0.011818	0.015408
RS	78	2.079061	1.000000	8319.307790	0.011344	0.015427
RS	79	2.166870	1.000000	7959.513526	0.010854	0.015388
RS	80	2.258218	1.000000	7589.367194	0.010349	0.015286
RS	81	2.353247	1.000000	7210.802795	0.009833	0.015119
RS	82	2.452105	1.000000	6825.861589	0.009308	0.014886
RS	83	2.554947	1.000000	6436.671173	0.008777	0.014585
RS	84	2.661933	1.000000	6045.421848	0.008244	0.014218
RS	85	2.773230	1.000000	5654.340557	0.007710	0.013785
RS	86	2.889012	1.000000	5265.662771	0.007180	0.013290
RS	87	3.009460	1.000000	4881.602813	0.006657	0.012736
RS	88	3.134762	1.000000	4504.323180	0.006142	0.012130
RS	89	3.265113	1.000000	4135.903515	0.005640	0.011369
RS	90	3.400716	1.000000	3778.309946	0.005152	0.010685
RS	91	3.541784	1.000000	3433.365570	0.004682	0.009974
RS	92	3.688537	1.000000	3102.722859	0.004231	0.009245
RS	93	3.841203	1.000000	2787.838811	0.003802	0.008508
RS	94	4.000021	1.000000	2489.953589	0.003395	0.007771
RS	95	4.165239	1.000000	2210.073364	0.003014	0.007044
RS	96	4.337115	1.000000	1948.957978	0.002658	0.006335
RS	97	4.515917	1.000000	1707.113902	0.002328	0.005652
RS	98	4.701924	1.000000	1484.792810	0.002025	0.005001
RS	99	4.895427	1.000000	1281.995929	0.001748	0.004387
RS	100	5.096727	1.000000	1098.484092	0.001498	0.003816
RS	101	5.306139	1.000000	933.793241	0.001273	0.003289
RS	102	5.523989	1.000000	787.254896	0.001074	0.002809
RS	103	5.750618	1.000000	658.020929	0.000897	0.002377
RS	104	5.986380	1.000000	545.091793	0.000743	0.001992
RS	105	6.231642	1.000000	447.347217	0.000610	0.001652
RS	106	6.486788	1.000000	363.578304	0.000496	0.001357
RS	107	6.752215	1.000000	292.519886	0.000399	0.001102
RS	108	7.028338	1.000000	232.882041	0.000318	0.000885
RS	109	7.315588	1.000000	183.379712	0.000250	0.000703
RS	110	7.614413	1.000000	142.759509	0.000195	0.000552
RS	111	7.925279	1.000000	109.822930	0.000150	0.000428
RS	112	8.248673	1.000000	83.445441	0.000114	0.000328
RS	113	8.585099	1.000000	62.591087	0.000085	0.000248
RS	114	8.935081	1.000000	46.322535	0.000063	0.000185
RS	115	9.299167	1.000000	33.806664	0.000046	0.000136
RS	116	9.677924	1.000000	24.316045	0.000033	0.000098
RS	117	10.071944	1.000000	17.226796	0.000023	0.000070
RS	118	10.481842	1.000000	12.013422	0.000016	0.000049
RS	119	10.908257	1.000000	8.241349	0.000011	0.000034
RS	120	11.351855	1.000000	5.557847	0.000008	0.000023
RS	121	11.813330	1.000000	3.682027	0.000005	0.000015
RS	122	12.293400	1.000000	2.394542	0.000003	0.000010
RS	123	12.792815	1.000000	1.527508	0.000002	0.000006
RS	124	13.312355	1.000000	0.955051	0.000001	0.000004
RS	125	13.852832	1.000000	0.584784	0.000001	0.000003
RS	126	14.415087	1.000001	0.350363	0.000000	0.000002
RS	127	15.000000	1.000001	0.461701	0.000001	0.000002
PA	64*2 0.607154430 0.151788607 15.000000000 1.000000000 1.000000000 1.000000000 1.000000000 1.000000000 1.000000000 1.000000000 1.000000000 1.000000000 1.000000000 1.000000000 1.000000000 1.000000000 1.000000000 1.000000000 1.000000000 1.000000000 1.000000000 1.000000000 1.000000000 1.000000000 1.000000000 1.000000000 1.000000000 1.000000000 1.000000000 1.000000000 1.000000000 1.000000000 1.000000000 1.000000000 1.000000000 1.000000000 1.000000000 1.000000000 1.000000000 1.000000000 1.000000000 1.000000000 1.000000000 1.000000000 1.000000000 1.000000000 1.000000000 1.000000000 1.000000000 1.000000000 1.000000000 1.000000000 1.000000000 1.000000000 1.000000000 1.000000000 1.000000000 1.000000000 1.000000000 1.000000000 1.000000000 1.000000000 1.000000000 1.000000000 1.000000000 1.000000000 1.000000656
//
IT	3217
RD	12
LK	-2514138.680322
QD	-1000000000000000052504760255204420248704468581108159154915854115511802457988908195786371375080447864043704443832883878176942523235360430575644792184786706982848387200926575803737830233794788090059368953234970799945081119038967640880074652742780142494579258788820056842838115669472196386865459400540160.000000 -> -1000000000000000052504760255204420248704468581108159154915854115511802457988908195786371375080447864043704443832883878176942523235360430575644792184786706982848387200926575803737830233794788090059368953234970799945081119038967640880074652742780142494579258788820056842838115669472196386865459400540160.000000
RI	0.1962475342
TR	0.607154	0.151789
MT	15.000000
MM	C_pi: 1.000000, n_recomb: 733346.718212
RS	0	0.000000	1.000000	2741.592214	0.003738	0.000227
RS	1	0.004030	1.000000	2841.255565	0.003874	0.001888
RS	2	0.008222	1.000000	2944.090884	0.004015	0.005381
RS	3	0.012583	1.000000	3050.162050	0.004159	0.010447
RS	4	0.017119	1.000000	3159.530910	0.004308	0.016605
RS	5	0.021839	1.000000	3272.256902	0.004462	0.022339
RS	6	0.026749	1.000000	3388.396636	0.004620	0.023152
RS	7	0.031856	1.000000	3508.003447	0.004784	0.020489
RS	8	0.037170	1.000000	3631.126915	0.004951	0.017649
RS	9	0.042697	1.000000	3757.812343	0.005124	0.015385
RS	10	0.048448	1.000000	3888.100201	0.005302	0.013639
RS	11	0.054430	1.000000	4022.025532	0.005484	0.012300
RS	12	0.060653	1.000000	4159.617314	0.005672	0.011251
RS	13	0.067126	1.000000	4300.897783	0.005865	0.010377
RS	14	0.073861	1.000000	4445.881706	0.006062	0.009616
RS	15	0.080867	1.000000	4594.575621	0.006265	0.008960
RS	16	0.088155	1.000000	4746.977023	0.006473	0.008420
RS	17	0.095738	1.000000	4903.073505	0.006686	0.007988
RS	18	0.103625	1.000000	5062.841858	0.006904	0.007642
RS	19	0.111831	1.000000	5226.247121	0.007127	0.007358
RS	20	0.120367	1.000000	5393.241585	0.007354	0.007116
RS	21	0.129247	1.000000	5563.763757	0.007587	0.006902
RS	22	0.138485	1.000000	5737.737275	0.007824	0.006706
RS	23	0.148095	1.000000	5915.069789	0.008066	0.006525
RS	24	0.158092	1.000000	6095.651795	0.008312	0.006359
RS	25	0.168493	1.000000	6279.355443	0.008563	0.006209
RS	26	0.179312	1.000000	6466.033305	0.008817	0.006078
RS	27	0.190568	1.000000	6655.517131	0.009076	0.005965
RS	28	0.202276	1.000000	6847.616568	0.009337	0.005870
RS	29	0.214457	1.000000	7042.117886	0.009603	0.005792
RS	30	0.227129	1.000000	7238.782689	0.009871	0.005729
RS	31	0.240311	1.000000	7437.346635	0.010142	0.005680
RS	32	0.254025	1.000000	7637.518179	0.010415	0.005645
RS	33	0.268291	1.000000	7838.977341	0.010689	0.005623
RS	34	0.283132	1.000000	8041.374531	0.010965	0.005612
RS	35	0.298571	1.000000	8244.329419	0.011242	0.005612
RS	36	0.314632	1.000000	8447.429908	0.011519	0.005622
RS	37	0.331340	1.000000	8650.231189	0.011796	0.005642
RS	38	0.348722	1.000000	8852.254931	0.012071	0.005672
RS	39	0.366804	1.000000	9052.988612	0.012345	0.005713
RS	40	0.385615	1.000000	9251.885029	0.012616	0.005766
RS	41	0.405184	1.000000	9448.362006	0.012884	0.005831
RS	42	0.425541	1.000000	9641.802336	0.013148	0.005910
RS	43	0.446719	1.000000	9831.553983	0.013406	0.006003
RS	44	0.468750	1.000000	10016.930587	0.013659	0.006111
RS	45	0.491668	1.000000	10197.212296	0.013905	0.006235
RS	46	0.515511	1.000000	10371.646969	0.014143	0.006377
RS	47	0.540314	1.000000	10539.451784	0.014372	0.006535
RS	48	0.566117	1.000000	10699.815285	0.014590	0.006712
RS	49	0.592959	1.000000	10851.899910	0.014798	0.006906
RS	50	0.620883	1.000000	10994.845034	0.014993	0.007119
RS	51	0.649933	1.000000	11127.770557	0.015174	0.007350
RS	52	0.680153	1.000000	11249.781077	0.015340	0.007599
RS	53	0.711590	1.000000	11359.970665	0.015491	0.007865
RS	54	0.744295	1.000000	11457.428272	0.015623	0.008149
RS	55	0.778317	1.000000	11541.243790	0.015738	0.008450
RS	56	0.813711	1.000000	11610.514756	0.015832	0.008767
RS	57	0.850530	1.000000	11664.353730	0.015906	0.009099
RS	58	0.888834	1.000000	11701.896310	0.015957	0.009445
RS	59	0.928681	1.000000	11722.309778	0.015985	0.009804
RS	60	0.970133	1.000000	11724.802337	0.015988	0.010174
RS	61	1.013256	1.000000	11708.632889	0.015966	0.010554
RS	62	1.058117	1.000000	11673.121287	0.015918	0.010942
RS	63	1.104786	1.000000	11617.658974	0.015842	0.011335
RS	64	1.153335	1.000000	11541.719907	0.015738	0.011730
RS	65	1.203840	1.000000	11444.871643	0.015606	0.012125
RS	66	1.256381	1.000000	11326.786427	0.015445	0.012516
RS	67	1.311039	1.000000	11187.252132	0.015255	0.012899
RS	68	1.367899	1.000000	11026.182854	0.015035	0.013272
RS	69	1.427051	1.000000	10843.628945	0.014786	0.013629
RS	70	1.488587	1.000000	10639.786277	0.014509	0.013967
RS	71	1.552602	1.000000	10415.004475	0.014202	0.014281
RS	72	1.619196	1.000000	10169.793869	0.013868	0.014566
RS	73	1.688475	1.000000	9904.830913	0.013506	0.014819
RS	74	1.760545	1.000000	9620.961794	0.013119	0.015034
RS	75	1.835519	1.000000	9319.203970	0.012708	0.015207
RS	76	1.913514	1.000000	9000.745403	0.012274	0.015333
RS	77	1.994653	1.000000	8666.941245	0.011818	0.015408
RS	78	2.079061	1.000000	8319.307790	0.011344	0.015427
RS	79	2.166870	1.000000	7959.513526	0.010854	0.015388
RS	80	2.258218	1.000000	7589.367194	0.010349	0.015286
RS	81	2.353247	1.000000	7210.802795	0.009833	0.015119
RS	82	2.452105	1.000000	6825.861589	0.009308	0.014886
RS	83	2.554947	1.000000	6436.671173	0.008777	0.014585
RS	84	2.661933	1.000000	6045.421848	0.008244	0.014218
RS	85	2.773230	1.000000	5654.340557	0.007710	0.013785
RS	86	2.889012	1.000000	5265.662771	0.007180	0.013290
RS	87	3.009460	1.000000	4881.602813	0.006657	0.012736
RS	88	3.134762	1.000000	4504.323180	0.006142	0.012130
RS	89	3.265113	1.000000	4135.903515	0.005640	0.011369
RS	90	3.400716	1.000000	3778.309946	0.005152	0.010685
RS	91	3.541784	1.000000	3433.365570	0.004682	0.009974
RS	92	3.688537	1.000000	3102.722859	0.004231	0.009245
RS	93	3.841203	1.000000	2787.838811	0.003802	0.008508
RS	94	4.000021	1.000000	2489.953589	0.003395	0.007771
RS	95	4.165239	1.000000	2210.073364	0.003014	0.007044
RS	96	4.337115	1.000000	1948.957978	0.002658	0.006335
RS	97	4.515917	1.000000	1707.113902	0.002328	0.005652
RS	98	4.701924	1.000000	1484.792810	0.002025	0.005001
RS	99	4.895427	1.000000	1281.995929	0.001748	0.004387
RS	100	5.096727	1.000000	1098.484092	0.001498	0.003816
RS	101	5.306139	1.000000	933.793241	0.001273	0.003289
RS	102	5.523989	1.000000	787.254896	0.001074	0.002809
RS	103	5.750618	1.000000	658.020929	0.000897	0.002377
RS	104	5.986380	1.000000	545.091793	0.000743	0.001992
RS	105	6.231642	1.000000	447.347217	0.000610	0.001652
RS	106	6.486788	1.000000	363.578304	0.000496	0.001357
RS	107	6.752215	1.000000	292.519886	0.000399	0.001102
RS	108	7.028338	1.000000	232.882041	0.000318	0.000885
RS	109	7.315588	1.000000	183.379712	0.000250	0.000703
RS	110	7.614413	1.000000	142.759509	0.000195	0.000552
RS	111	7.925279	1.000000	109.822930	0.000150	0.000428
RS	112	8.248673	1.000000	83.445441	0.000114	0.000328
RS	113	8.585099	1.000000	62.591087	0.000085	0.000248
RS	114	8.935081	1.000000	46.322535	0.000063	0.000185
RS	115	9.299167	1.000000	33.806664	0.000046	0.000136
RS	116	9.677924	1.000000	24.316045	0.000033	0.000098
RS	117	10.071944	1.000000	17.226796	0.000023	0.000070
RS	118	10.481842	1.000000	12.013422	0.000016	0.000049
RS	119	10.908257	1.000000	8.241349	0.000011	0.000034
RS	120	11.351855	1.000000	5.557847	0.000008	0.000023
RS	121	11.813330	1.000000	3.682027	0.000005	0.000015
RS	122	12.293400	1.000000	2.394542	0.000003	0.000010
RS	123	12.792815	1.000000	1.527508	0.000002	0.000006
RS	124	13.312355	1.000000	0.955051	0.000001	0.000004
RS	125	13.852832	1.000000	0.584784	0.000001	0.000003
RS	126	14.415087	1.000001	0.350363	0.000000	0.000002
RS	127	15.000000	1.000001	0.461701	0.000001	0.000002
PA	64*2 0.607154430 0.151788607 15.000000000 1.000000000 1.000000000 1.000000000 1.000000000 1.000000000 1.000000000 1.000000000 1.000000000 1.000000000 1.000000000 1.000000000 1.000000000 1.000000000 1.000000000 1.000000000 1.000000000 1.000000000 1.000000000 1.000000000 1.000000000 1.000000000 1.000000000 1.000000000 1.000000000 1.000000000 1.000000000 1.000000000 1.000000000 1.000000000 1.000000000 1.000000000 1.000000000 1.000000000 1.000000000 1.000000000 1.000000000 1.000000000 1.000000000 1.000000000 1.000000000 1.000000000 1.000000000 1.000000000 1.000000000 1.000000000 1.000000000 1.000000000 1.000000000 1.000000000 1.000000000 1.000000000 1.000000000 1.000000000 1.000000000 1.000000000 1.000000000 1.000000000 1.000000000 1.000000000 1.000000000 1.000000000 1.000000000 1.000000000 1.000000715
//
IT	3217
RD	13
LK	-2514138.680322
QD	-1000000000000000052504760255204420248704468581108159154915854115511802457988908195786371375080447864043704443832883878176942523235360430575644792184786706982848387200926575803737830233794788090059368953234970799945081119038967640880074652742780142494579258788820056842838115669472196386865459400540160.000000 -> -1000000000000000052504760255204420248704468581108159154915854115511802457988908195786371375080447864043704443832883878176942523235360430575644792184786706982848387200926575803737830233794788090059368953234970799945081119038967640880074652742780142494579258788820056842838115669472196386865459400540160.000000
RI	0.1962475342
TR	0.607154	0.151789
MT	15.000000
MM	C_pi: 1.000000, n_recomb: 733346.718212
RS	0	0.000000	1.000000	2741.592214	0.003738	0.000227
RS	1	0.004030	1.000000	2841.255565	0.003874	0.001888
RS	2	0.008222	1.000000	2944.090884	0.004015	0.005381
RS	3	0.012583	1.000000	3050.162050	0.004159	0.010447
RS	4	0.017119	1.000000	3159.530910	0.004308	0.016605
RS	5	0.021839	1.000000	3272.256902	0.004462	0.022339
RS	6	0.026749	1.000000	3388.396636	0.004620	0.023152
RS	7	0.031856	1.000000	3508.003447	0.004784	0.020489
RS	8	0.037170	1.000000	3631.126915	0.004951	0.017649
RS	9	0.042697	1.000000	3757.812343	0.005124	0.015385
RS	10	0.048448	1.000000	3888.100201	0.005302	0.013639
RS	11	0.054430	1.000000	4022.025532	0.005484	0.012300
RS	12	0.060653	1.000000	4159.617314	0.005672	0.011251
RS	13	0.067126	1.000000	4300.897783	0.005865	0.010377
RS	14	0.073861	1.000000	4445.881706	0.006062	0.009616
RS	15	0.080867	1.000000	4594.575621	0.006265	0.008960
RS	16	0.088155	1.000000	4746.977023	0.006473	0.008420
RS	17	0.095738	1.000000	4903.073505	0.006686	0.007988
RS	18	0.103625	1.000000	5062.841858	0.006904	0.007642
RS	19	0.111831	1.000000	5226.247121	0.007127	0.007358
RS	20	0.120367	1.000000	5393.241585	0.007354	0.007116
RS	21	0.129247	1.000000	5563.763757	0.007587	0.006902
RS	22	0.138485	1.000000	5737.737275	0.007824	0.006706
RS	23	0.148095	1.000000	5915.069789	0.008066	0.006525
RS	24	0.158092	1.000000	6095.651795	0.008312	0.006359
RS	25	0.168493	1.000000	6279.355443	0.008563	0.006209
RS	26	0.179312	1.000000	6466.033305	0.008817	0.006078
RS	27	0.190568	1.000000	6655.517131	0.009076	0.005965
RS	28	0.202276	1.000000	6847.616568	0.009337	0.005870
RS	29	0.214457	1.000000	7042.117886	0.009603	0.005792
RS	30	0.227129	1.000000	7238.782689	0.009871	0.005729
RS	31	0.240311	1.000000	7437.346635	0.010142	0.005680
RS	32	0.254025	1.000000	7637.518179	0.010415	0.005645
RS	33	0.268291	1.000000	7838.977341	0.010689	0.005623
RS	34	0.283132	1.000000	8041.374531	0.010965	0.005612
RS	35	0.298571	1.000000	8244.329419	0.011242	0.005612
RS	36	0.314632	1.000000	8447.429908	0.011519	0.005622
RS	37	0.331340	1.000000	8650.231189	0.011796	0.005642
RS	38	0.348722	1.000000	8852.254931	0.012071	0.005672
RS	39	0.366804	1.000000	9052.988612	0.012345	0.005713
RS	40	0.385615	1.000000	9251.885029	0.012616	0.005766
RS	41	0.405184	1.000000	9448.362006	0.012884	0.005831
RS	42	0.425541	1.000000	9641.802336	0.013148	0.005910
RS	43	0.446719	1.000000	9831.553983	0.013406	0.006003
RS	44	0.468750	1.000000	10016.930587	0.013659	0.006111
RS	45	0.491668	1.000000	10197.212296	0.013905	0.006235
RS	46	0.515511	1.000000	10371.646969	0.014143	0.006377
RS	47	0.540314	1.000000	10539.451784	0.014372	0.006535
RS	48	0.566117	1.000000	10699.815285	0.014590	0.006712
RS	49	0.592959	1.000000	10851.899910	0.014798	0.006906
RS	50	0.620883	1.000000	10994.845034	0.014993	0.007119
RS	51	0.649933	1.000000	11127.770557	0.015174	0.007350
RS	52	0.680153	1.000000	11249.781077	0.015340	0.007599
RS	53	0.711590	1.000000	11359.970665	0.015491	0.007865
RS	54	0.744295	1.000000	11457.428272	0.015623	0.008149
RS	55	0.778317	1.000000	11541.243790	0.015738	0.008450
RS	56	0.813711	1.000000	11610.514756	0.015832	0.008767
RS	57	0.850530	1.000000	11664.353730	0.015906	0.009099
RS	58	0.888834	1.000000	11701.896310	0.015957	0.009445
RS	59	0.928681	1.000000	11722.309778	0.015985	0.009804
RS	60	0.970133	1.000000	11724.802337	0.015988	0.010174
RS	61	1.013256	1.000000	11708.632889	0.015966	0.010554
RS	62	1.058117	1.000000	11673.121287	0.015918	0.010942
RS	63	1.104786	1.000000	11617.658974	0.015842	0.011335
RS	64	1.153335	1.000000	11541.719907	0.015738	0.011730
RS	65	1.203840	1.000000	11444.871643	0.015606	0.012125
RS	66	1.256381	1.000000	11326.786427	0.015445	0.012516
RS	67	1.311039	1.000000	11187.252132	0.015255	0.012899
RS	68	1.367899	1.000000	11026.182854	0.015035	0.013272
RS	69	1.427051	1.000000	10843.628945	0.014786	0.013629
RS	70	1.488587	1.000000	10639.786277	0.014509	0.013967
RS	71	1.552602	1.000000	10415.004475	0.014202	0.014281
RS	72	1.619196	1.000000	10169.793869	0.013868	0.014566
RS	73	1.688475	1.000000	9904.830913	0.013506	0.014819
RS	74	1.760545	1.000000	9620.961794	0.013119	0.015034
RS	75	1.835519	1.000000	9319.203970	0.012708	0.015207
RS	76	1.913514	1.000000	9000.745403	0.012274	0.015333
RS	77	1.994653	1.000000	8666.941245	0.011818	0.015408
RS	78	2.079061	1.000000	8319.307790	0.011344	0.015427
RS	79	2.166870	1.000000	7959.513526	0.010854	0.015388
RS	80	2.258218	1.000000	7589.367194	0.010349	0.015286
RS	81	2.353247	1.000000	7210.802795	0.009833	0.015119
RS	82	2.452105	1.000000	6825.861589	0.009308	0.014886
RS	83	2.554947	1.000000	6436.671173	0.008777	0.014585
RS	84	2.661933	1.000000	6045.421848	0.008244	0.014218
RS	85	2.773230	1.000000	5654.340557	0.007710	0.013785
RS	86	2.889012	1.000000	5265.662771	0.007180	0.013290
RS	87	3.009460	1.000000	4881.602813	0.006657	0.012736
RS	88	3.134762	1.000000	4504.323180	0.006142	0.012130
RS	89	3.265113	1.000000	4135.903515	0.005640	0.011369
RS	90	3.400716	1.000000	3778.309946	0.005152	0.010685
RS	91	3.541784	1.000000	3433.365570	0.004682	0.009974
RS	92	3.688537	1.000000	3102.722859	0.004231	0.009245
RS	93	3.841203	1.000000	2787.838811	0.003802	0.008508
RS	94	4.000021	1.000000	2489.953589	0.003395	0.007771
RS	95	4.165239	1.000000	2210.073364	0.003014	0.007044
RS	96	4.337115	1.000000	1948.957978	0.002658	0.006335
RS	97	4.515917	1.000000	1707.113902	0.002328	0.005652
RS	98	4.701924	1.000000	1484.792810	0.002025	0.005001
RS	99	4.895427	1.000000	1281.995929	0.001748	0.004387
RS	100	5.096727	1.000000	1098.484092	0.001498	0.003816
RS	101	5.306139	1.000000	933.793241	0.001273	0.003289
RS	102	5.523989	1.000000	787.254896	0.001074	0.002809
RS	103	5.750618	1.000000	658.020929	0.000897	0.002377
RS	104	5.986380	1.000000	545.091793	0.000743	0.001992
RS	105	6.231642	1.000000	447.347217	0.000610	0.001652
RS	106	6.486788	1.000000	363.578304	0.000496	0.001357
RS	107	6.752215	1.000000	292.519886	0.000399	0.001102
RS	108	7.028338	1.000000	232.882041	0.000318	0.000885
RS	109	7.315588	1.000000	183.379712	0.000250	0.000703
RS	110	7.614413	1.000000	142.759509	0.000195	0.000552
RS	111	7.925279	1.000000	109.822930	0.000150	0.000428
RS	112	8.248673	1.000000	83.445441	0.000114	0.000328
RS	113	8.585099	1.000000	62.591087	0.000085	0.000248
RS	114	8.935081	1.000000	46.322535	0.000063	0.000185
RS	115	9.299167	1.000000	33.806664	0.000046	0.000136
RS	116	9.677924	1.000000	24.316045	0.000033	0.000098
RS	117	10.071944	1.000000	17.226796	0.000023	0.000070
RS	118	10.481842	1.000000	12.013422	0.000016	0.000049
RS	119	10.908257	1.000000	8.241349	0.000011	0.000034
RS	120	11.351855	1.000000	5.557847	0.000008	0.000023
RS	121	11.813330	1.000000	3.682027	0.000005	0.000015
RS	122	12.293400	1.000000	2.394542	0.000003	0.000010
RS	123	12.792815	1.000000	1.527508	0.000002	0.000006
RS	124	13.312355	1.000000	0.955051	0.000001	0.000004
RS	125	13.852832	1.000000	0.584784	0.000001	0.000003
RS	126	14.415087	1.000001	0.350363	0.000000	0.000002
RS	127	15.000000	1.000001	0.461701	0.000001	0.000002
PA	64*2 0.607154430 0.151788607 15.000000000 1.000000000 1.000000000 1.000000000 1.000000000 1.000000000 1.000000000 1.000000000 1.000000000 1.000000000 1.000000000 1.000000000 1.000000000 1.000000000 1.000000000 1.000000000 1.000000000 1.000000000 1.000000000 1.000000000 1.000000000 1.000000000 1.000000000 1.000000000 1.000000000 1.000000000 1.000000000 1.000000000 1.000000000 1.000000000 1.000000000 1.000000000 1.000000000 1.000000000 1.000000000 1.000000000 1.000000000 1.000000000 1.000000000 1.000000000 1.000000000 1.000000000 1.000000000 1.000000000 1.000000000 1.000000000 1.000000000 1.000000000 1.000000000 1.000000000 1.000000000 1.000000000 1.000000000 1.000000000 1.000000000 1.000000000 1.000000000 1.000000000 1.000000000 1.000000000 1.000000000 1.000000000 1.000000000 1.000000000 1.000000775
//
IT	3217
RD	14
LK	-2514138.680322
QD	-1000000000000000052504760255204420248704468581108159154915854115511802457988908195786371375080447864043704443832883878176942523235360430575644792184786706982848387200926575803737830233794788090059368953234970799945081119038967640880074652742780142494579258788820056842838115669472196386865459400540160.000000 -> -1000000000000000052504760255204420248704468581108159154915854115511802457988908195786371375080447864043704443832883878176942523235360430575644792184786706982848387200926575803737830233794788090059368953234970799945081119038967640880074652742780142494579258788820056842838115669472196386865459400540160.000000
RI	0.1962475342
TR	0.607154	0.151789
MT	15.000000
MM	C_pi: 1.000000, n_recomb: 733346.718212
RS	0	0.000000	1.000000	2741.592214	0.003738	0.000227
RS	1	0.004030	1.000000	2841.255565	0.003874	0.001888
RS	2	0.008222	1.000000	2944.090884	0.004015	0.005381
RS	3	0.012583	1.000000	3050.162050	0.004159	0.010447
RS	4	0.017119	1.000000	3159.530910	0.004308	0.016605
RS	5	0.021839	1.000000	3272.256902	0.004462	0.022339
RS	6	0.026749	1.000000	3388.396636	0.004620	0.023152
RS	7	0.031856	1.000000	3508.003447	0.004784	0.020489
RS	8	0.037170	1.000000	3631.126915	0.004951	0.017649
RS	9	0.042697	1.000000	3757.812343	0.005124	0.015385
RS	10	0.048448	1.000000	3888.100201	0.005302	0.013639
RS	11	0.054430	1.000000	4022.025532	0.005484	0.012300
RS	12	0.060653	1.000000	4159.617314	0.005672	0.011251
RS	13	0.067126	1.000000	4300.897783	0.005865	0.010377
RS	14	0.073861	1.000000	4445.881706	0.006062	0.009616
RS	15	0.080867	1.000000	4594.575621	0.006265	0.008960
RS	16	0.088155	1.000000	4746.977023	0.006473	0.008420
RS	17	0.095738	1.000000	4903.073505	0.006686	0.007988
RS	18	0.103625	1.000000	5062.841858	0.006904	0.007642
RS	19	0.111831	1.000000	5226.247121	0.007127	0.007358
RS	20	0.120367	1.000000	5393.241585	0.007354	0.007116
RS	21	0.129247	1.000000	5563.763757	0.007587	0.006902
RS	22	0.138485	1.000000	5737.737275	0.007824	0.006706
RS	23	0.148095	1.000000	5915.069789	0.008066	0.006525
RS	24	0.158092	1.000000	6095.651795	0.008312	0.006359
RS	25	0.168493	1.000000	6279.355443	0.008563	0.006209
RS	26	0.179312	1.000000	6466.033305	0.008817	0.006078
RS	27	0.190568	1.000000	6655.517131	0.009076	0.005965
RS	28	0.202276	1.000000	6847.616568	0.009337	0.005870
RS	29	0.214457	1.000000	7042.117886	0.009603	0.005792
RS	30	0.227129	1.000000	7238.782689	0.009871	0.005729
RS	31	0.240311	1.000000	7437.346635	0.010142	0.005680
RS	32	0.254025	1.000000	7637.518179	0.010415	0.005645
RS	33	0.268291	1.000000	7838.977341	0.010689	0.005623
RS	34	0.283132	1.000000	8041.374531	0.010965	0.005612
RS	35	0.298571	1.000000	8244.329419	0.011242	0.005612
RS	36	0.314632	1.000000	8447.429908	0.011519	0.005622
RS	37	0.331340	1.000000	8650.231189	0.011796	0.005642
RS	38	0.348722	1.000000	8852.254931	0.012071	0.005672
RS	39	0.366804	1.000000	9052.988612	0.012345	0.005713
RS	40	0.385615	1.000000	9251.885029	0.012616	0.005766
RS	41	0.405184	1.000000	9448.362006	0.012884	0.005831
RS	42	0.425541	1.000000	9641.802336	0.013148	0.005910
RS	43	0.446719	1.000000	9831.553983	0.013406	0.006003
RS	44	0.468750	1.000000	10016.930587	0.013659	0.006111
RS	45	0.491668	1.000000	10197.212296	0.013905	0.006235
RS	46	0.515511	1.000000	10371.646969	0.014143	0.006377
RS	47	0.540314	1.000000	10539.451784	0.014372	0.006535
RS	48	0.566117	1.000000	10699.815285	0.014590	0.006712
RS	49	0.592959	1.000000	10851.899910	0.014798	0.006906
RS	50	0.620883	1.000000	10994.845034	0.014993	0.007119
RS	51	0.649933	1.000000	11127.770557	0.015174	0.007350
RS	52	0.680153	1.000000	11249.781077	0.015340	0.007599
RS	53	0.711590	1.000000	11359.970665	0.015491	0.007865
RS	54	0.744295	1.000000	11457.428272	0.015623	0.008149
RS	55	0.778317	1.000000	11541.243790	0.015738	0.008450
RS	56	0.813711	1.000000	11610.514756	0.015832	0.008767
RS	57	0.850530	1.000000	11664.353730	0.015906	0.009099
RS	58	0.888834	1.000000	11701.896310	0.015957	0.009445
RS	59	0.928681	1.000000	11722.309778	0.015985	0.009804
RS	60	0.970133	1.000000	11724.802337	0.015988	0.010174
RS	61	1.013256	1.000000	11708.632889	0.015966	0.010554
RS	62	1.058117	1.000000	11673.121287	0.015918	0.010942
RS	63	1.104786	1.000000	11617.658974	0.015842	0.011335
RS	64	1.153335	1.000000	11541.719907	0.015738	0.011730
RS	65	1.203840	1.000000	11444.871643	0.015606	0.012125
RS	66	1.256381	1.000000	11326.786427	0.015445	0.012516
RS	67	1.311039	1.000000	11187.252132	0.015255	0.012899
RS	68	1.367899	1.000000	11026.182854	0.015035	0.013272
RS	69	1.427051	1.000000	10843.628945	0.014786	0.013629
RS	70	1.488587	1.000000	10639.786277	0.014509	0.013967
RS	71	1.552602	1.000000	10415.004475	0.014202	0.014281
RS	72	1.619196	1.000000	10169.793869	0.013868	0.014566
RS	73	1.688475	1.000000	9904.830913	0.013506	0.014819
RS	74	1.760545	1.000000	9620.961794	0.013119	0.015034
RS	75	1.835519	1.000000	9319.203970	0.012708	0.015207
RS	76	1.913514	1.000000	9000.745403	0.012274	0.015333
RS	77	1.994653	1.000000	8666.941245	0.011818	0.015408
RS	78	2.079061	1.000000	8319.307790	0.011344	0.015427
RS	79	2.166870	1.000000	7959.513526	0.010854	0.015388
RS	80	2.258218	1.000000	7589.367194	0.010349	0.015286
RS	81	2.353247	1.000000	7210.802795	0.009833	0.015119
RS	82	2.452105	1.000000	6825.861589	0.009308	0.014886
RS	83	2.554947	1.000000	6436.671173	0.008777	0.014585
RS	84	2.661933	1.000000	6045.421848	0.008244	0.014218
RS	85	2.773230	1.000000	5654.340557	0.007710	0.013785
RS	86	2.889012	1.000000	5265.662771	0.007180	0.013290
RS	87	3.009460	1.000000	4881.602813	0.006657	0.012736
RS	88	3.134762	1.000000	4504.323180	0.006142	0.012130
RS	89	3.265113	1.000000	4135.903515	0.005640	0.011369
RS	90	3.400716	1.000000	3778.309946	0.005152	0.010685
RS	91	3.541784	1.000000	3433.365570	0.004682	0.009974
RS	92	3.688537	1.000000	3102.722859	0.004231	0.009245
RS	93	3.841203	1.000000	2787.838811	0.003802	0.008508
RS	94	4.000021	1.000000	2489.953589	0.003395	0.007771
RS	95	4.165239	1.000000	2210.073364	0.003014	0.007044
RS	96	4.337115	1.000000	1948.957978	0.002658	0.006335
RS	97	4.515917	1.000000	1707.113902	0.002328	0.005652
RS	98	4.701924	1.000000	1484.792810	0.002025	0.005001
RS	99	4.895427	1.000000	1281.995929	0.001748	0.004387
RS	100	5.096727	1.000000	1098.484092	0.001498	0.003816
RS	101	5.306139	1.000000	933.793241	0.001273	0.003289
RS	102	5.523989	1.000000	787.254896	0.001074	0.002809
RS	103	5.750618	1.000000	658.020929	0.000897	0.002377
RS	104	5.986380	1.000000	545.091793	0.000743	0.001992
RS	105	6.231642	1.000000	447.347217	0.000610	0.001652
RS	106	6.486788	1.000000	363.578304	0.000496	0.001357
RS	107	6.752215	1.000000	292.519886	0.000399	0.001102
RS	108	7.028338	1.000000	232.882041	0.000318	0.000885
RS	109	7.315588	1.000000	183.379712	0.000250	0.000703
RS	110	7.614413	1.000000	142.759509	0.000195	0.000552
RS	111	7.925279	1.000000	109.822930	0.000150	0.000428
RS	112	8.248673	1.000000	83.445441	0.000114	0.000328
RS	113	8.585099	1.000000	62.591087	0.000085	0.000248
RS	114	8.935081	1.000000	46.322535	0.000063	0.000185
RS	115	9.299167	1.000000	33.806664	0.000046	0.000136
RS	116	9.677924	1.000000	24.316045	0.000033	0.000098
RS	117	10.071944	1.000000	17.226796	0.000023	0.000070
RS	118	10.481842	1.000000	12.013422	0.000016	0.000049
RS	119	10.908257	1.000000	8.241349	0.000011	0.000034
RS	120	11.351855	1.000000	5.557847	0.000008	0.000023
RS	121	11.813330	1.000000	3.682027	0.000005	0.000015
RS	122	12.293400	1.000000	2.394542	0.000003	0.000010
RS	123	12.792815	1.000000	1.527508	0.000002	0.000006
RS	124	13.312355	1.000000	0.955051	0.000001	0.000004
RS	125	13.852832	1.000000	0.584784	0.000001	0.000003
RS	126	14.415087	1.000001	0.350363	0.000000	0.000002
RS	127	15.000000	1.000001	0.461701	0.000001	0.000002
PA	64*2 0.607154430 0.151788607 15.000000000 1.000000000 1.000000000 1.000000000 1.000000000 1.000000000 1.000000000 1.000000000 1.000000000 1.000000000 1.000000000 1.000000000 1.000000000 1.000000000 1.000000000 1.000000000 1.000000000 1.000000000 1.000000000 1.000000000 1.000000000 1.000000000 1.000000000 1.000000000 1.000000000 1.000000000 1.000000000 1.000000000 1.000000000 1.000000000 1.000000000 1.000000000 1.000000000 1.000000000 1.000000000 1.000000000 1.000000000 1.000000000 1.000000000 1.000000000 1.000000000 1.000000000 1.000000000 1.000000000 1.000000000 1.000000000 1.000000000 1.000000000 1.000000000 1.000000000 1.000000000 1.000000000 1.000000000 1.000000000 1.000000000 1.000000000 1.000000000 1.000000000 1.000000000 1.000000000 1.000000000 1.000000000 1.000000000 1.000000000 1.000000834
//
IT	3217
RD	15
LK	-2514138.680322
QD	-1000000000000000052504760255204420248704468581108159154915854115511802457988908195786371375080447864043704443832883878176942523235360430575644792184786706982848387200926575803737830233794788090059368953234970799945081119038967640880074652742780142494579258788820056842838115669472196386865459400540160.000000 -> -1000000000000000052504760255204420248704468581108159154915854115511802457988908195786371375080447864043704443832883878176942523235360430575644792184786706982848387200926575803737830233794788090059368953234970799945081119038967640880074652742780142494579258788820056842838115669472196386865459400540160.000000
RI	0.1962475342
TR	0.607154	0.151789
MT	15.000000
MM	C_pi: 1.000000, n_recomb: 733346.718212
RS	0	0.000000	1.000000	2741.592214	0.003738	0.000227
RS	1	0.004030	1.000000	2841.255565	0.003874	0.001888
RS	2	0.008222	1.000000	2944.090884	0.004015	0.005381
RS	3	0.012583	1.000000	3050.162050	0.004159	0.010447
RS	4	0.017119	1.000000	3159.530910	0.004308	0.016605
RS	5	0.021839	1.000000	3272.256902	0.004462	0.022339
RS	6	0.026749	1.000000	3388.396636	0.004620	0.023152
RS	7	0.031856	1.000000	3508.003447	0.004784	0.020489
RS	8	0.037170	1.000000	3631.126915	0.004951	0.017649
RS	9	0.042697	1.000000	3757.812343	0.005124	0.015385
RS	10	0.048448	1.000000	3888.100201	0.005302	0.013639
RS	11	0.054430	1.000000	4022.025532	0.005484	0.012300
RS	12	0.060653	1.000000	4159.617314	0.005672	0.011251
RS	13	0.067126	1.000000	4300.897783	0.005865	0.010377
RS	14	0.073861	1.000000	4445.881706	0.006062	0.009616
RS	15	0.080867	1.000000	4594.575621	0.006265	0.008960
RS	16	0.088155	1.000000	4746.977023	0.006473	0.008420
RS	17	0.095738	1.000000	4903.073505	0.006686	0.007988
RS	18	0.103625	1.000000	5062.841858	0.006904	0.007642
RS	19	0.111831	1.000000	5226.247121	0.007127	0.007358
RS	20	0.120367	1.000000	5393.241585	0.007354	0.007116
RS	21	0.129247	1.000000	5563.763757	0.007587	0.006902
RS	22	0.138485	1.000000	5737.737275	0.007824	0.006706
RS	23	0.148095	1.000000	5915.069789	0.008066	0.006525
RS	24	0.158092	1.000000	6095.651795	0.008312	0.006359
RS	25	0.168493	1.000000	6279.355443	0.008563	0.006209
RS	26	0.179312	1.000000	6466.033305	0.008817	0.006078
RS	27	0.190568	1.000000	6655.517131	0.009076	0.005965
RS	28	0.202276	1.000000	6847.616568	0.009337	0.005870
RS	29	0.214457	1.000000	7042.117886	0.009603	0.005792
RS	30	0.227129	1.000000	7238.782689	0.009871	0.005729
RS	31	0.240311	1.000000	7437.346635	0.010142	0.005680
RS	32	0.254025	1.000000	7637.518179	0.010415	0.005645
RS	33	0.268291	1.000000	7838.977341	0.010689	0.005623
RS	34	0.283132	1.000000	8041.374531	0.010965	0.005612
RS	35	0.298571	1.000000	8244.329419	0.011242	0.005612
RS	36	0.314632	1.000000	8447.429908	0.011519	0.005622
RS	37	0.331340	1.000000	8650.231189	0.011796	0.005642
RS	38	0.348722	1.000000	8852.254931	0.012071	0.005672
RS	39	0.366804	1.000000	9052.988612	0.012345	0.005713
RS	40	0.385615	1.000000	9251.885029	0.012616	0.005766
RS	41	0.405184	1.000000	9448.362006	0.012884	0.005831
RS	42	0.425541	1.000000	9641.802336	0.013148	0.005910
RS	43	0.446719	1.000000	9831.553983	0.013406	0.006003
RS	44	0.468750	1.000000	10016.930587	0.013659	0.006111
RS	45	0.491668	1.000000	10197.212296	0.013905	0.006235
RS	46	0.515511	1.000000	10371.646969	0.014143	0.006377
RS	47	0.540314	1.000000	10539.451784	0.014372	0.006535
RS	48	0.566117	1.000000	10699.815285	0.014590	0.006712
RS	49	0.592959	1.000000	10851.899910	0.014798	0.006906
RS	50	0.620883	1.000000	10994.845034	0.014993	0.007119
RS	51	0.649933	1.000000	11127.770557	0.015174	0.007350
RS	52	0.680153	1.000000	11249.781077	0.015340	0.007599
RS	53	0.711590	1.000000	11359.970665	0.015491	0.007865
RS	54	0.744295	1.000000	11457.428272	0.015623	0.008149
RS	55	0.778317	1.000000	11541.243790	0.015738	0.008450
RS	56	0.813711	1.000000	11610.514756	0.015832	0.008767
RS	57	0.850530	1.000000	11664.353730	0.015906	0.009099
RS	58	0.888834	1.000000	11701.896310	0.015957	0.009445
RS	59	0.928681	1.000000	11722.309778	0.015985	0.009804
RS	60	0.970133	1.000000	11724.802337	0.015988	0.010174
RS	61	1.013256	1.000000	11708.632889	0.015966	0.010554
RS	62	1.058117	1.000000	11673.121287	0.015918	0.010942
RS	63	1.104786	1.000000	11617.658974	0.015842	0.011335
RS	64	1.153335	1.000000	11541.719907	0.015738	0.011730
RS	65	1.203840	1.000000	11444.871643	0.015606	0.012125
RS	66	1.256381	1.000000	11326.786427	0.015445	0.012516
RS	67	1.311039	1.000000	11187.252132	0.015255	0.012899
RS	68	1.367899	1.000000	11026.182854	0.015035	0.013272
RS	69	1.427051	1.000000	10843.628945	0.014786	0.013629
RS	70	1.488587	1.000000	10639.786277	0.014509	0.013967
RS	71	1.552602	1.000000	10415.004475	0.014202	0.014281
RS	72	1.619196	1.000000	10169.793869	0.013868	0.014566
RS	73	1.688475	1.000000	9904.830913	0.013506	0.014819
RS	74	1.760545	1.000000	9620.961794	0.013119	0.015034
RS	75	1.835519	1.000000	9319.203970	0.012708	0.015207
RS	76	1.913514	1.000000	9000.745403	0.012274	0.015333
RS	77	1.994653	1.000000	8666.941245	0.011818	0.015408
RS	78	2.079061	1.000000	8319.307790	0.011344	0.015427
RS	79	2.166870	1.000000	7959.513526	0.010854	0.015388
RS	80	2.258218	1.000000	7589.367194	0.010349	0.015286
RS	81	2.353247	1.000000	7210.802795	0.009833	0.015119
RS	82	2.452105	1.000000	6825.861589	0.009308	0.014886
RS	83	2.554947	1.000000	6436.671173	0.008777	0.014585
RS	84	2.661933	1.000000	6045.421848	0.008244	0.014218
RS	85	2.773230	1.000000	5654.340557	0.007710	0.013785
RS	86	2.889012	1.000000	5265.662771	0.007180	0.013290
RS	87	3.009460	1.000000	4881.602813	0.006657	0.012736
RS	88	3.134762	1.000000	4504.323180	0.006142	0.012130
RS	89	3.265113	1.000000	4135.903515	0.005640	0.011369
RS	90	3.400716	1.000000	3778.309946	0.005152	0.010685
RS	91	3.541784	1.000000	3433.365570	0.004682	0.009974
RS	92	3.688537	1.000000	3102.722859	0.004231	0.009245
RS	93	3.841203	1.000000	2787.838811	0.003802	0.008508
RS	94	4.000021	1.000000	2489.953589	0.003395	0.007771
RS	95	4.165239	1.000000	2210.073364	0.003014	0.007044
RS	96	4.337115	1.000000	1948.957978	0.002658	0.006335
RS	97	4.515917	1.000000	1707.113902	0.002328	0.005652
RS	98	4.701924	1.000000	1484.792810	0.002025	0.005001
RS	99	4.895427	1.000000	1281.995929	0.001748	0.004387
RS	100	5.096727	1.000000	1098.484092	0.001498	0.003816
RS	101	5.306139	1.000000	933.793241	0.001273	0.003289
RS	102	5.523989	1.000000	787.254896	0.001074	0.002809
RS	103	5.750618	1.000000	658.020929	0.000897	0.002377
RS	104	5.986380	1.000000	545.091793	0.000743	0.001992
RS	105	6.231642	1.000000	447.347217	0.000610	0.001652
RS	106	6.486788	1.000000	363.578304	0.000496	0.001357
RS	107	6.752215	1.000000	292.519886	0.000399	0.001102
RS	108	7.028338	1.000000	232.882041	0.000318	0.000885
RS	109	7.315588	1.000000	183.379712	0.000250	0.000703
RS	110	7.614413	1.000000	142.759509	0.000195	0.000552
RS	111	7.925279	1.000000	109.822930	0.000150	0.000428
RS	112	8.248673	1.000000	83.445441	0.000114	0.000328
RS	113	8.585099	1.000000	62.591087	0.000085	0.000248
RS	114	8.935081	1.000000	46.322535	0.000063	0.000185
RS	115	9.299167	1.000000	33.806664	0.000046	0.000136
RS	116	9.677924	1.000000	24.316045	0.000033	0.000098
RS	117	10.071944	1.000000	17.226796	0.000023	0.000070
RS	118	10.481842	1.000000	12.013422	0.000016	0.000049
RS	119	10.908257	1.000000	8.241349	0.000011	0.000034
RS	120	11.351855	1.000000	5.557847	0.000008	0.000023
RS	121	11.813330	1.000000	3.682027	0.000005	0.000015
RS	122	12.293400	1.000000	2.394542	0.000003	0.000010
RS	123	12.792815	1.000000	1.527508	0.000002	0.000006
RS	124	13.312355	1.000000	0.955051	0.000001	0.000004
RS	125	13.852832	1.000000	0.584784	0.000001	0.000003
RS	126	14.415087	1.000001	0.350363	0.000000	0.000002
RS	127	15.000000	1.000001	0.461701	0.000001	0.000002
PA	64*2 0.607154430 0.151788607 15.000000000 1.000000000 1.000000000 1.000000000 1.000000000 1.000000000 1.000000000 1.000000000 1.000000000 1.000000000 1.000000000 1.000000000 1.000000000 1.000000000 1.000000000 1.000000000 1.000000000 1.000000000 1.000000000 1.000000000 1.000000000 1.000000000 1.000000000 1.000000000 1.000000000 1.000000000 1.000000000 1.000000000 1.000000000 1.000000000 1.000000000 1.000000000 1.000000000 1.000000000 1.000000000 1.000000000 1.000000000 1.000000000 1.000000000 1.000000000 1.000000000 1.000000000 1.000000000 1.000000000 1.000000000 1.000000000 1.000000000 1.000000000 1.000000000 1.000000000 1.000000000 1.000000000 1.000000000 1.000000000 1.000000000 1.000000000 1.000000000 1.000000000 1.000000000 1.000000000 1.000000000 1.000000000 1.000000000 1.000000000 1.000000894
//
IT	3217
RD	16
LK	-2514138.680322
QD	-1000000000000000052504760255204420248704468581108159154915854115511802457988908195786371375080447864043704443832883878176942523235360430575644792184786706982848387200926575803737830233794788090059368953234970799945081119038967640880074652742780142494579258788820056842838115669472196386865459400540160.000000 -> -1000000000000000052504760255204420248704468581108159154915854115511802457988908195786371375080447864043704443832883878176942523235360430575644792184786706982848387200926575803737830233794788090059368953234970799945081119038967640880074652742780142494579258788820056842838115669472196386865459400540160.000000
RI	0.1962475342
TR	0.607154	0.151789
MT	15.000000
MM	C_pi: 1.000000, n_recomb: 733346.718212
RS	0	0.000000	1.000000	2741.592214	0.003738	0.000227
RS	1	0.004030	1.000000	2841.255565	0.003874	0.001888
RS	2	0.008222	1.000000	2944.090884	0.004015	0.005381
RS	3	0.012583	1.000000	3050.162050	0.004159	0.010447
RS	4	0.017119	1.000000	3159.530910	0.004308	0.016605
RS	5	0.021839	1.000000	3272.256902	0.004462	0.022339
RS	6	0.026749	1.000000	3388.396636	0.004620	0.023152
RS	7	0.031856	1.000000	3508.003447	0.004784	0.020489
RS	8	0.037170	1.000000	3631.126915	0.004951	0.017649
RS	9	0.042697	1.000000	3757.812343	0.005124	0.015385
RS	10	0.048448	1.000000	3888.100201	0.005302	0.013639
RS	11	0.054430	1.000000	4022.025532	0.005484	0.012300
RS	12	0.060653	1.000000	4159.617314	0.005672	0.011251
RS	13	0.067126	1.000000	4300.897783	0.005865	0.010377
RS	14	0.073861	1.000000	4445.881706	0.006062	0.009616
RS	15	0.080867	1.000000	4594.575621	0.006265	0.008960
RS	16	0.088155	1.000000	4746.977023	0.006473	0.008420
RS	17	0.095738	1.000000	4903.073505	0.006686	0.007988
RS	18	0.103625	1.000000	5062.841858	0.006904	0.007642
RS	19	0.111831	1.000000	5226.247121	0.007127	0.007358
RS	20	0.120367	1.000000	5393.241585	0.007354	0.007116
RS	21	0.129247	1.000000	5563.763757	0.007587	0.006902
RS	22	0.138485	1.000000	5737.737275	0.007824	0.006706
RS	23	0.148095	1.000000	5915.069789	0.008066	0.006525
RS	24	0.158092	1.000000	6095.651795	0.008312	0.006359
RS	25	0.168493	1.000000	6279.355443	0.008563	0.006209
RS	26	0.179312	1.000000	6466.033305	0.008817	0.006078
RS	27	0.190568	1.000000	6655.517131	0.009076	0.005965
RS	28	0.202276	1.000000	6847.616568	0.009337	0.005870
RS	29	0.214457	1.000000	7042.117886	0.009603	0.005792
RS	30	0.227129	1.000000	7238.782689	0.009871	0.005729
RS	31	0.240311	1.000000	7437.346635	0.010142	0.005680
RS	32	0.254025	1.000000	7637.518179	0.010415	0.005645
RS	33	0.268291	1.000000	7838.977341	0.010689	0.005623
RS	34	0.283132	1.000000	8041.374531	0.010965	0.005612
RS	35	0.298571	1.000000	8244.329419	0.011242	0.005612
RS	36	0.314632	1.000000	8447.429908	0.011519	0.005622
RS	37	0.331340	1.000000	8650.231189	0.011796	0.005642
RS	38	0.348722	1.000000	8852.254931	0.012071	0.005672
RS	39	0.366804	1.000000	9052.988612	0.012345	0.005713
RS	40	0.385615	1.000000	9251.885029	0.012616	0.005766
RS	41	0.405184	1.000000	9448.362006	0.012884	0.005831
RS	42	0.425541	1.000000	9641.802336	0.013148	0.005910
RS	43	0.446719	1.000000	9831.553983	0.013406	0.006003
RS	44	0.468750	1.000000	10016.930587	0.013659	0.006111
RS	45	0.491668	1.000000	10197.212296	0.013905	0.006235
RS	46	0.515511	1.000000	10371.646969	0.014143	0.006377
RS	47	0.540314	1.000000	10539.451784	0.014372	0.006535
RS	48	0.566117	1.000000	10699.815285	0.014590	0.006712
RS	49	0.592959	1.000000	10851.899910	0.014798	0.006906
RS	50	0.620883	1.000000	10994.845034	0.014993	0.007119
RS	51	0.649933	1.000000	11127.770557	0.015174	0.007350
RS	52	0.680153	1.000000	11249.781077	0.015340	0.007599
RS	53	0.711590	1.000000	11359.970665	0.015491	0.007865
RS	54	0.744295	1.000000	11457.428272	0.015623	0.008149
RS	55	0.778317	1.000000	11541.243790	0.015738	0.008450
RS	56	0.813711	1.000000	11610.514756	0.015832	0.008767
RS	57	0.850530	1.000000	11664.353730	0.015906	0.009099
RS	58	0.888834	1.000000	11701.896310	0.015957	0.009445
RS	59	0.928681	1.000000	11722.309778	0.015985	0.009804
RS	60	0.970133	1.000000	11724.802337	0.015988	0.010174
RS	61	1.013256	1.000000	11708.632889	0.015966	0.010554
RS	62	1.058117	1.000000	11673.121287	0.015918	0.010942
RS	63	1.104786	1.000000	11617.658974	0.015842	0.011335
RS	64	1.153335	1.000000	11541.719907	0.015738	0.011730
RS	65	1.203840	1.000000	11444.871643	0.015606	0.012125
RS	66	1.256381	1.000000	11326.786427	0.015445	0.012516
RS	67	1.311039	1.000000	11187.252132	0.015255	0.012899
RS	68	1.367899	1.000000	11026.182854	0.015035	0.013272
RS	69	1.427051	1.000000	10843.628945	0.014786	0.013629
RS	70	1.488587	1.000000	10639.786277	0.014509	0.013967
RS	71	1.552602	1.000000	10415.004475	0.014202	0.014281
RS	72	1.619196	1.000000	10169.793869	0.013868	0.014566
RS	73	1.688475	1.000000	9904.830913	0.013506	0.014819
RS	74	1.760545	1.000000	9620.961794	0.013119	0.015034
RS	75	1.835519	1.000000	9319.203970	0.012708	0.015207
RS	76	1.913514	1.000000	9000.745403	0.012274	0.015333
RS	77	1.994653	1.000000	8666.941245	0.011818	0.015408
RS	78	2.079061	1.000000	8319.307790	0.011344	0.015427
RS	79	2.166870	1.000000	7959.513526	0.010854	0.015388
RS	80	2.258218	1.000000	7589.367194	0.010349	0.015286
RS	81	2.353247	1.000000	7210.802795	0.009833	0.015119
RS	82	2.452105	1.000000	6825.861589	0.009308	0.014886
RS	83	2.554947	1.000000	6436.671173	0.008777	0.014585
RS	84	2.661933	1.000000	6045.421848	0.008244	0.014218
RS	85	2.773230	1.000000	5654.340557	0.007710	0.013785
RS	86	2.889012	1.000000	5265.662771	0.007180	0.013290
RS	87	3.009460	1.000000	4881.602813	0.006657	0.012736
RS	88	3.134762	1.000000	4504.323180	0.006142	0.012130
RS	89	3.265113	1.000000	4135.903515	0.005640	0.011369
RS	90	3.400716	1.000000	3778.309946	0.005152	0.010685
RS	91	3.541784	1.000000	3433.365570	0.004682	0.009974
RS	92	3.688537	1.000000	3102.722859	0.004231	0.009245
RS	93	3.841203	1.000000	2787.838811	0.003802	0.008508
RS	94	4.000021	1.000000	2489.953589	0.003395	0.007771
RS	95	4.165239	1.000000	2210.073364	0.003014	0.007044
RS	96	4.337115	1.000000	1948.957978	0.002658	0.006335
RS	97	4.515917	1.000000	1707.113902	0.002328	0.005652
RS	98	4.701924	1.000000	1484.792810	0.002025	0.005001
RS	99	4.895427	1.000000	1281.995929	0.001748	0.004387
RS	100	5.096727	1.000000	1098.484092	0.001498	0.003816
RS	101	5.306139	1.000000	933.793241	0.001273	0.003289
RS	102	5.523989	1.000000	787.254896	0.001074	0.002809
RS	103	5.750618	1.000000	658.020929	0.000897	0.002377
RS	104	5.986380	1.000000	545.091793	0.000743	0.001992
RS	105	6.231642	1.000000	447.347217	0.000610	0.001652
RS	106	6.486788	1.000000	363.578304	0.000496	0.001357
RS	107	6.752215	1.000000	292.519886	0.000399	0.001102
RS	108	7.028338	1.000000	232.882041	0.000318	0.000885
RS	109	7.315588	1.000000	183.379712	0.000250	0.000703
RS	110	7.614413	1.000000	142.759509	0.000195	0.000552
RS	111	7.925279	1.000000	109.822930	0.000150	0.000428
RS	112	8.248673	1.000000	83.445441	0.000114	0.000328
RS	113	8.585099	1.000000	62.591087	0.000085	0.000248
RS	114	8.935081	1.000000	46.322535	0.000063	0.000185
RS	115	9.299167	1.000000	33.806664	0.000046	0.000136
RS	116	9.677924	1.000000	24.316045	0.000033	0.000098
RS	117	10.071944	1.000000	17.226796	0.000023	0.000070
RS	118	10.481842	1.000000	12.013422	0.000016	0.000049
RS	119	10.908257	1.000000	8.241349	0.000011	0.000034
RS	120	11.351855	1.000000	5.557847	0.000008	0.000023
RS	121	11.813330	1.000000	3.682027	0.000005	0.000015
RS	122	12.293400	1.000000	2.394542	0.000003	0.000010
RS	123	12.792815	1.000000	1.527508	0.000002	0.000006
RS	124	13.312355	1.000000	0.955051	0.000001	0.000004
RS	125	13.852832	1.000000	0.584784	0.000001	0.000003
RS	126	14.415087	1.000001	0.350363	0.000000	0.000002
RS	127	15.000000	1.000001	0.461701	0.000001	0.000002
PA	64*2 0.607154430 0.151788607 15.000000000 1.000000000 1.000000000 1.000000000 1.000000000 1.000000000 1.000000000 1.000000000 1.000000000 1.000000000 1.000000000 1.000000000 1.000000000 1.000000000 1.000000000 1.000000000 1.000000000 1.000000000 1.000000000 1.000000000 1.000000000 1.000000000 1.000000000 1.000000000 1.000000000 1.000000000 1.000000000 1.000000000 1.000000000 1.000000000 1.000000000 1.000000000 1.000000000 1.000000000 1.000000000 1.000000000 1.000000000 1.000000000 1.000000000 1.000000000 1.000000000 1.000000000 1.000000000 1.000000000 1.000000000 1.000000000 1.000000000 1.000000000 1.000000000 1.000000000 1.000000000 1.000000000 1.000000000 1.000000000 1.000000000 1.000000000 1.000000000 1.000000000 1.000000000 1.000000000 1.000000000 1.000000000 1.000000000 1.000000000 1.000000954
//
IT	3217
RD	17
LK	-2514138.680322
QD	-1000000000000000052504760255204420248704468581108159154915854115511802457988908195786371375080447864043704443832883878176942523235360430575644792184786706982848387200926575803737830233794788090059368953234970799945081119038967640880074652742780142494579258788820056842838115669472196386865459400540160.000000 -> -1000000000000000052504760255204420248704468581108159154915854115511802457988908195786371375080447864043704443832883878176942523235360430575644792184786706982848387200926575803737830233794788090059368953234970799945081119038967640880074652742780142494579258788820056842838115669472196386865459400540160.000000
RI	0.1962475342
TR	0.607154	0.151789
MT	15.000000
MM	C_pi: 1.000000, n_recomb: 733346.718212
RS	0	0.000000	1.000000	2741.592214	0.003738	0.000227
RS	1	0.004030	1.000000	2841.255565	0.003874	0.001888
RS	2	0.008222	1.000000	2944.090884	0.004015	0.005381
RS	3	0.012583	1.000000	3050.162050	0.004159	0.010447
RS	4	0.017119	1.000000	3159.530910	0.004308	0.016605
RS	5	0.021839	1.000000	3272.256902	0.004462	0.022339
RS	6	0.026749	1.000000	3388.396636	0.004620	0.023152
RS	7	0.031856	1.000000	3508.003447	0.004784	0.020489
RS	8	0.037170	1.000000	3631.126915	0.004951	0.017649
RS	9	0.042697	1.000000	3757.812343	0.005124	0.015385
RS	10	0.048448	1.000000	3888.100201	0.005302	0.013639
RS	11	0.054430	1.000000	4022.025532	0.005484	0.012300
RS	12	0.060653	1.000000	4159.617314	0.005672	0.011251
RS	13	0.067126	1.000000	4300.897783	0.005865	0.010377
RS	14	0.073861	1.000000	4445.881706	0.006062	0.009616
RS	15	0.080867	1.000000	4594.575621	0.006265	0.008960
RS	16	0.088155	1.000000	4746.977023	0.006473	0.008420
RS	17	0.095738	1.000000	4903.073505	0.006686	0.007988
RS	18	0.103625	1.000000	5062.841858	0.006904	0.007642
RS	19	0.111831	1.000000	5226.247121	0.007127	0.007358
RS	20	0.120367	1.000000	5393.241585	0.007354	0.007116
RS	21	0.129247	1.000000	5563.763757	0.007587	0.006902
RS	22	0.138485	1.000000	5737.737275	0.007824	0.006706
RS	23	0.148095	1.000000	5915.069789	0.008066	0.006525
RS	24	0.158092	1.000000	6095.651795	0.008312	0.006359
RS	25	0.168493	1.000000	6279.355443	0.008563	0.006209
RS	26	0.179312	1.000000	6466.033305	0.008817	0.006078
RS	27	0.190568	1.000000	6655.517131	0.009076	0.005965
RS	28	0.202276	1.000000	6847.616568	0.009337	0.005870
RS	29	0.214457	1.000000	7042.117886	0.009603	0.005792
RS	30	0.227129	1.000000	7238.782689	0.009871	0.005729
RS	31	0.240311	1.000000	7437.346635	0.010142	0.005680
RS	32	0.254025	1.000000	7637.518179	0.010415	0.005645
RS	33	0.268291	1.000000	7838.977341	0.010689	0.005623
RS	34	0.283132	1.000000	8041.374531	0.010965	0.005612
RS	35	0.298571	1.000000	8244.329419	0.011242	0.005612
RS	36	0.314632	1.000000	8447.429908	0.011519	0.005622
RS	37	0.331340	1.000000	8650.231189	0.011796	0.005642
RS	38	0.348722	1.000000	8852.254931	0.012071	0.005672
RS	39	0.366804	1.000000	9052.988612	0.012345	0.005713
RS	40	0.385615	1.000000	9251.885029	0.012616	0.005766
RS	41	0.405184	1.000000	9448.362006	0.012884	0.005831
RS	42	0.425541	1.000000	9641.802336	0.013148	0.005910
RS	43	0.446719	1.000000	9831.553983	0.013406	0.006003
RS	44	0.468750	1.000000	10016.930587	0.013659	0.006111
RS	45	0.491668	1.000000	10197.212296	0.013905	0.006235
RS	46	0.515511	1.000000	10371.646969	0.014143	0.006377
RS	47	0.540314	1.000000	10539.451784	0.014372	0.006535
RS	48	0.566117	1.000000	10699.815285	0.014590	0.006712
RS	49	0.592959	1.000000	10851.899910	0.014798	0.006906
RS	50	0.620883	1.000000	10994.845034	0.014993	0.007119
RS	51	0.649933	1.000000	11127.770557	0.015174	0.007350
RS	52	0.680153	1.000000	11249.781077	0.015340	0.007599
RS	53	0.711590	1.000000	11359.970665	0.015491	0.007865
RS	54	0.744295	1.000000	11457.428272	0.015623	0.008149
RS	55	0.778317	1.000000	11541.243790	0.015738	0.008450
RS	56	0.813711	1.000000	11610.514756	0.015832	0.008767
RS	57	0.850530	1.000000	11664.353730	0.015906	0.009099
RS	58	0.888834	1.000000	11701.896310	0.015957	0.009445
RS	59	0.928681	1.000000	11722.309778	0.015985	0.009804
RS	60	0.970133	1.000000	11724.802337	0.015988	0.010174
RS	61	1.013256	1.000000	11708.632889	0.015966	0.010554
RS	62	1.058117	1.000000	11673.121287	0.015918	0.010942
RS	63	1.104786	1.000000	11617.658974	0.015842	0.011335
RS	64	1.153335	1.000000	11541.719907	0.015738	0.011730
RS	65	1.203840	1.000000	11444.871643	0.015606	0.012125
RS	66	1.256381	1.000000	11326.786427	0.015445	0.012516
RS	67	1.311039	1.000000	11187.252132	0.015255	0.012899
RS	68	1.367899	1.000000	11026.182854	0.015035	0.013272
RS	69	1.427051	1.000000	10843.628945	0.014786	0.013629
RS	70	1.488587	1.000000	10639.786277	0.014509	0.013967
RS	71	1.552602	1.000000	10415.004475	0.014202	0.014281
RS	72	1.619196	1.000000	10169.793869	0.013868	0.014566
RS	73	1.688475	1.000000	9904.830913	0.013506	0.014819
RS	74	1.760545	1.000000	9620.961794	0.013119	0.015034
RS	75	1.835519	1.000000	9319.203970	0.012708	0.015207
RS	76	1.913514	1.000000	9000.745403	0.012274	0.015333
RS	77	1.994653	1.000000	8666.941245	0.011818	0.015408
RS	78	2.079061	1.000000	8319.307790	0.011344	0.015427
RS	79	2.166870	1.000000	7959.513526	0.010854	0.015388
RS	80	2.258218	1.000000	7589.367194	0.010349	0.015286
RS	81	2.353247	1.000000	7210.802795	0.009833	0.015119
RS	82	2.452105	1.000000	6825.861589	0.009308	0.014886
RS	83	2.554947	1.000000	6436.671173	0.008777	0.014585
RS	84	2.661933	1.000000	6045.421848	0.008244	0.014218
RS	85	2.773230	1.000000	5654.340557	0.007710	0.013785
RS	86	2.889012	1.000000	5265.662771	0.007180	0.013290
RS	87	3.009460	1.000000	4881.602813	0.006657	0.012736
RS	88	3.134762	1.000000	4504.323180	0.006142	0.012130
RS	89	3.265113	1.000000	4135.903515	0.005640	0.011369
RS	90	3.400716	1.000000	3778.309946	0.005152	0.010685
RS	91	3.541784	1.000000	3433.365570	0.004682	0.009974
RS	92	3.688537	1.000000	3102.722859	0.004231	0.009245
RS	93	3.841203	1.000000	2787.838811	0.003802	0.008508
RS	94	4.000021	1.000000	2489.953589	0.003395	0.007771
RS	95	4.165239	1.000000	2210.073364	0.003014	0.007044
RS	96	4.337115	1.000000	1948.957978	0.002658	0.006335
RS	97	4.515917	1.000000	1707.113902	0.002328	0.005652
RS	98	4.701924	1.000000	1484.792810	0.002025	0.005001
RS	99	4.895427	1.000000	1281.995929	0.001748	0.004387
RS	100	5.096727	1.000000	1098.484092	0.001498	0.003816
RS	101	5.306139	1.000000	933.793241	0.001273	0.003289
RS	102	5.523989	1.000000	787.254896	0.001074	0.002809
RS	103	5.750618	1.000000	658.020929	0.000897	0.002377
RS	104	5.986380	1.000000	545.091793	0.000743	0.001992
RS	105	6.231642	1.000000	447.347217	0.000610	0.001652
RS	106	6.486788	1.000000	363.578304	0.000496	0.001357
RS	107	6.752215	1.000000	292.519886	0.000399	0.001102
RS	108	7.028338	1.000000	232.882041	0.000318	0.000885
RS	109	7.315588	1.000000	183.379712	0.000250	0.000703
RS	110	7.614413	1.000000	142.759509	0.000195	0.000552
RS	111	7.925279	1.000000	109.822930	0.000150	0.000428
RS	112	8.248673	1.000000	83.445441	0.000114	0.000328
RS	113	8.585099	1.000000	62.591087	0.000085	0.000248
RS	114	8.935081	1.000000	46.322535	0.000063	0.000185
RS	115	9.299167	1.000000	33.806664	0.000046	0.000136
RS	116	9.677924	1.000000	24.316045	0.000033	0.000098
RS	117	10.071944	1.000000	17.226796	0.000023	0.000070
RS	118	10.481842	1.000000	12.013422	0.000016	0.000049
RS	119	10.908257	1.000000	8.241349	0.000011	0.000034
RS	120	11.351855	1.000000	5.557847	0.000008	0.000023
RS	121	11.813330	1.000000	3.682027	0.000005	0.000015
RS	122	12.293400	1.000000	2.394542	0.000003	0.000010
RS	123	12.792815	1.000000	1.527508	0.000002	0.000006
RS	124	13.312355	1.000000	0.955051	0.000001	0.000004
RS	125	13.852832	1.000000	0.584784	0.000001	0.000003
RS	126	14.415087	1.000001	0.350363	0.000000	0.000002
RS	127	15.000000	1.000001	0.461701	0.000001	0.000002
PA	64*2 0.607154430 0.151788607 15.000000000 1.000000000 1.000000000 1.000000000 1.000000000 1.000000000 1.000000000 1.000000000 1.000000000 1.000000000 1.000000000 1.000000000 1.000000000 1.000000000 1.000000000 1.000000000 1.000000000 1.000000000 1.000000000 1.000000000 1.000000000 1.000000000 1.000000000 1.000000000 1.000000000 1.000000000 1.000000000 1.000000000 1.000000000 1.000000000 1.000000000 1.000000000 1.000000000 1.000000000 1.000000000 1.000000000 1.000000000 1.000000000 1.000000000 1.000000000 1.000000000 1.000000000 1.000000000 1.000000000 1.000000000 1.000000000 1.000000000 1.000000000 1.000000000 1.000000000 1.000000000 1.000000000 1.000000000 1.000000000 1.000000000 1.000000000 1.000000000 1.000000000 1.000000000 1.000000000 1.000000000 1.000000000 1.000000000 1.000000000 1.000001013
//
IT	3217
RD	18
LK	-2514138.680322
QD	-1000000000000000052504760255204420248704468581108159154915854115511802457988908195786371375080447864043704443832883878176942523235360430575644792184786706982848387200926575803737830233794788090059368953234970799945081119038967640880074652742780142494579258788820056842838115669472196386865459400540160.000000 -> -1000000000000000052504760255204420248704468581108159154915854115511802457988908195786371375080447864043704443832883878176942523235360430575644792184786706982848387200926575803737830233794788090059368953234970799945081119038967640880074652742780142494579258788820056842838115669472196386865459400540160.000000
RI	0.1962475342
TR	0.607154	0.151789
MT	15.000000
MM	C_pi: 1.000000, n_recomb: 733346.718212
RS	0	0.000000	1.000000	2741.592214	0.003738	0.000227
RS	1	0.004030	1.000000	2841.255565	0.003874	0.001888
RS	2	0.008222	1.000000	2944.090884	0.004015	0.005381
RS	3	0.012583	1.000000	3050.162050	0.004159	0.010447
RS	4	0.017119	1.000000	3159.530910	0.004308	0.016605
RS	5	0.021839	1.000000	3272.256902	0.004462	0.022339
RS	6	0.026749	1.000000	3388.396636	0.004620	0.023152
RS	7	0.031856	1.000000	3508.003447	0.004784	0.020489
RS	8	0.037170	1.000000	3631.126915	0.004951	0.017649
RS	9	0.042697	1.000000	3757.812343	0.005124	0.015385
RS	10	0.048448	1.000000	3888.100201	0.005302	0.013639
RS	11	0.054430	1.000000	4022.025532	0.005484	0.012300
RS	12	0.060653	1.000000	4159.617314	0.005672	0.011251
RS	13	0.067126	1.000000	4300.897783	0.005865	0.010377
RS	14	0.073861	1.000000	4445.881706	0.006062	0.009616
RS	15	0.080867	1.000000	4594.575621	0.006265	0.008960
RS	16	0.088155	1.000000	4746.977023	0.006473	0.008420
RS	17	0.095738	1.000000	4903.073505	0.006686	0.007988
RS	18	0.103625	1.000000	5062.841858	0.006904	0.007642
RS	19	0.111831	1.000000	5226.247121	0.007127	0.007358
RS	20	0.120367	1.000000	5393.241585	0.007354	0.007116
RS	21	0.129247	1.000000	5563.763757	0.007587	0.006902
RS	22	0.138485	1.000000	5737.737275	0.007824	0.006706
RS	23	0.148095	1.000000	5915.069789	0.008066	0.006525
RS	24	0.158092	1.000000	6095.651795	0.008312	0.006359
RS	25	0.168493	1.000000	6279.355443	0.008563	0.006209
RS	26	0.179312	1.000000	6466.033305	0.008817	0.006078
RS	27	0.190568	1.000000	6655.517131	0.009076	0.005965
RS	28	0.202276	1.000000	6847.616568	0.009337	0.005870
RS	29	0.214457	1.000000	7042.117886	0.009603	0.005792
RS	30	0.227129	1.000000	7238.782689	0.009871	0.005729
RS	31	0.240311	1.000000	7437.346635	0.010142	0.005680
RS	32	0.254025	1.000000	7637.518179	0.010415	0.005645
RS	33	0.268291	1.000000	7838.977341	0.010689	0.005623
RS	34	0.283132	1.000000	8041.374531	0.010965	0.005612
RS	35	0.298571	1.000000	8244.329419	0.011242	0.005612
RS	36	0.314632	1.000000	8447.429908	0.011519	0.005622
RS	37	0.331340	1.000000	8650.231189	0.011796	0.005642
RS	38	0.348722	1.000000	8852.254931	0.012071	0.005672
RS	39	0.366804	1.000000	9052.988612	0.012345	0.005713
RS	40	0.385615	1.000000	9251.885029	0.012616	0.005766
RS	41	0.405184	1.000000	9448.362006	0.012884	0.005831
RS	42	0.425541	1.000000	9641.802336	0.013148	0.005910
RS	43	0.446719	1.000000	9831.553983	0.013406	0.006003
RS	44	0.468750	1.000000	10016.930587	0.013659	0.006111
RS	45	0.491668	1.000000	10197.212296	0.013905	0.006235
RS	46	0.515511	1.000000	10371.646969	0.014143	0.006377
RS	47	0.540314	1.000000	10539.451784	0.014372	0.006535
RS	48	0.566117	1.000000	10699.815285	0.014590	0.006712
RS	49	0.592959	1.000000	10851.899910	0.014798	0.006906
RS	50	0.620883	1.000000	10994.845034	0.014993	0.007119
RS	51	0.649933	1.000000	11127.770557	0.015174	0.007350
RS	52	0.680153	1.000000	11249.781077	0.015340	0.007599
RS	53	0.711590	1.000000	11359.970665	0.015491	0.007865
RS	54	0.744295	1.000000	11457.428272	0.015623	0.008149
RS	55	0.778317	1.000000	11541.243790	0.015738	0.008450
RS	56	0.813711	1.000000	11610.514756	0.015832	0.008767
RS	57	0.850530	1.000000	11664.353730	0.015906	0.009099
RS	58	0.888834	1.000000	11701.896310	0.015957	0.009445
RS	59	0.928681	1.000000	11722.309778	0.015985	0.009804
RS	60	0.970133	1.000000	11724.802337	0.015988	0.010174
RS	61	1.013256	1.000000	11708.632889	0.015966	0.010554
RS	62	1.058117	1.000000	11673.121287	0.015918	0.010942
RS	63	1.104786	1.000000	11617.658974	0.015842	0.011335
RS	64	1.153335	1.000000	11541.719907	0.015738	0.011730
RS	65	1.203840	1.000000	11444.871643	0.015606	0.012125
RS	66	1.256381	1.000000	11326.786427	0.015445	0.012516
RS	67	1.311039	1.000000	11187.252132	0.015255	0.012899
RS	68	1.367899	1.000000	11026.182854	0.015035	0.013272
RS	69	1.427051	1.000000	10843.628945	0.014786	0.013629
RS	70	1.488587	1.000000	10639.786277	0.014509	0.013967
RS	71	1.552602	1.000000	10415.004475	0.014202	0.014281
RS	72	1.619196	1.000000	10169.793869	0.013868	0.014566
RS	73	1.688475	1.000000	9904.830913	0.013506	0.014819
RS	74	1.760545	1.000000	9620.961794	0.013119	0.015034
RS	75	1.835519	1.000000	9319.203970	0.012708	0.015207
RS	76	1.913514	1.000000	9000.745403	0.012274	0.015333
RS	77	1.994653	1.000000	8666.941245	0.011818	0.015408
RS	78	2.079061	1.000000	8319.307790	0.011344	0.015427
RS	79	2.166870	1.000000	7959.513526	0.010854	0.015388
RS	80	2.258218	1.000000	7589.367194	0.010349	0.015286
RS	81	2.353247	1.000000	7210.802795	0.009833	0.015119
RS	82	2.452105	1.000000	6825.861589	0.009308	0.014886
RS	83	2.554947	1.000000	6436.671173	0.008777	0.014585
RS	84	2.661933	1.000000	6045.421848	0.008244	0.014218
RS	85	2.773230	1.000000	5654.340557	0.007710	0.013785
RS	86	2.889012	1.000000	5265.662771	0.007180	0.013290
RS	87	3.009460	1.000000	4881.602813	0.006657	0.012736
RS	88	3.134762	1.000000	4504.323180	0.006142	0.012130
RS	89	3.265113	1.000000	4135.903515	0.005640	0.011369
RS	90	3.400716	1.000000	3778.309946	0.005152	0.010685
RS	91	3.541784	1.000000	3433.365570	0.004682	0.009974
RS	92	3.688537	1.000000	3102.722859	0.004231	0.009245
RS	93	3.841203	1.000000	2787.838811	0.003802	0.008508
RS	94	4.000021	1.000000	2489.953589	0.003395	0.007771
RS	95	4.165239	1.000000	2210.073364	0.003014	0.007044
RS	96	4.337115	1.000000	1948.957978	0.002658	0.006335
RS	97	4.515917	1.000000	1707.113902	0.002328	0.005652
RS	98	4.701924	1.000000	1484.792810	0.002025	0.005001
RS	99	4.895427	1.000000	1281.995929	0.001748	0.004387
RS	100	5.096727	1.000000	1098.484092	0.001498	0.003816
RS	101	5.306139	1.000000	933.793241	0.001273	0.003289
RS	102	5.523989	1.000000	787.254896	0.001074	0.002809
RS	103	5.750618	1.000000	658.020929	0.000897	0.002377
RS	104	5.986380	1.000000	545.091793	0.000743	0.001992
RS	105	6.231642	1.000000	447.347217	0.000610	0.001652
RS	106	6.486788	1.000000	363.578304	0.000496	0.001357
RS	107	6.752215	1.000000	292.519886	0.000399	0.001102
RS	108	7.028338	1.000000	232.882041	0.000318	0.000885
RS	109	7.315588	1.000000	183.379712	0.000250	0.000703
RS	110	7.614413	1.000000	142.759509	0.000195	0.000552
RS	111	7.925279	1.000000	109.822930	0.000150	0.000428
RS	112	8.248673	1.000000	83.445441	0.000114	0.000328
RS	113	8.585099	1.000000	62.591087	0.000085	0.000248
RS	114	8.935081	1.000000	46.322535	0.000063	0.000185
RS	115	9.299167	1.000000	33.806664	0.000046	0.000136
RS	116	9.677924	1.000000	24.316045	0.000033	0.000098
RS	117	10.071944	1.000000	17.226796	0.000023	0.000070
RS	118	10.481842	1.000000	12.013422	0.000016	0.000049
RS	119	10.908257	1.000000	8.241349	0.000011	0.000034
RS	120	11.351855	1.000000	5.557847	0.000008	0.000023
RS	121	11.813330	1.000000	3.682027	0.000005	0.000015
RS	122	12.293400	1.000000	2.394542	0.000003	0.000010
RS	123	12.792815	1.000000	1.527508	0.000002	0.000006
RS	124	13.312355	1.000000	0.955051	0.000001	0.000004
RS	125	13.852832	1.000000	0.584784	0.000001	0.000003
RS	126	14.415087	1.000001	0.350363	0.000000	0.000002
RS	127	15.000000	1.000001	0.461701	0.000001	0.000002
PA	64*2 0.607154430 0.151788607 15.000000000 1.000000000 1.000000000 1.000000000 1.000000000 1.000000000 1.000000000 1.000000000 1.000000000 1.000000000 1.000000000 1.000000000 1.000000000 1.000000000 1.000000000 1.000000000 1.000000000 1.000000000 1.000000000 1.000000000 1.000000000 1.000000000 1.000000000 1.000000000 1.000000000 1.000000000 1.000000000 1.000000000 1.000000000 1.000000000 1.000000000 1.000000000 1.000000000 1.000000000 1.000000000 1.000000000 1.000000000 1.000000000 1.000000000 1.000000000 1.000000000 1.000000000 1.000000000 1.000000000 1.000000000 1.000000000 1.000000000 1.000000000 1.000000000 1.000000000 1.000000000 1.000000000 1.000000000 1.000000000 1.000000000 1.000000000 1.000000000 1.000000000 1.000000000 1.000000000 1.000000000 1.000000000 1.000000000 1.000000000 1.000001073
//
IT	3217
RD	19
LK	-2514138.680322
QD	-1000000000000000052504760255204420248704468581108159154915854115511802457988908195786371375080447864043704443832883878176942523235360430575644792184786706982848387200926575803737830233794788090059368953234970799945081119038967640880074652742780142494579258788820056842838115669472196386865459400540160.000000 -> -1000000000000000052504760255204420248704468581108159154915854115511802457988908195786371375080447864043704443832883878176942523235360430575644792184786706982848387200926575803737830233794788090059368953234970799945081119038967640880074652742780142494579258788820056842838115669472196386865459400540160.000000
RI	0.1962475342
TR	0.607154	0.151789
MT	15.000000
MM	C_pi: 1.000000, n_recomb: 733346.718212
RS	0	0.000000	1.000000	2741.592214	0.003738	0.000227
RS	1	0.004030	1.000000	2841.255565	0.003874	0.001888
RS	2	0.008222	1.000000	2944.090884	0.004015	0.005381
RS	3	0.012583	1.000000	3050.162050	0.004159	0.010447
RS	4	0.017119	1.000000	3159.530910	0.004308	0.016605
RS	5	0.021839	1.000000	3272.256902	0.004462	0.022339
RS	6	0.026749	1.000000	3388.396636	0.004620	0.023152
RS	7	0.031856	1.000000	3508.003447	0.004784	0.020489
RS	8	0.037170	1.000000	3631.126915	0.004951	0.017649
RS	9	0.042697	1.000000	3757.812343	0.005124	0.015385
RS	10	0.048448	1.000000	3888.100201	0.005302	0.013639
RS	11	0.054430	1.000000	4022.025532	0.005484	0.012300
RS	12	0.060653	1.000000	4159.617314	0.005672	0.011251
RS	13	0.067126	1.000000	4300.897783	0.005865	0.010377
RS	14	0.073861	1.000000	4445.881706	0.006062	0.009616
RS	15	0.080867	1.000000	4594.575621	0.006265	0.008960
RS	16	0.088155	1.000000	4746.977023	0.006473	0.008420
RS	17	0.095738	1.000000	4903.073505	0.006686	0.007988
RS	18	0.103625	1.000000	5062.841858	0.006904	0.007642
RS	19	0.111831	1.000000	5226.247121	0.007127	0.007358
RS	20	0.120367	1.000000	5393.241585	0.007354	0.007116
RS	21	0.129247	1.000000	5563.763757	0.007587	0.006902
RS	22	0.138485	1.000000	5737.737275	0.007824	0.006706
RS	23	0.148095	1.000000	5915.069789	0.008066	0.006525
RS	24	0.158092	1.000000	6095.651795	0.008312	0.006359
RS	25	0.168493	1.000000	6279.355443	0.008563	0.006209
RS	26	0.179312	1.000000	6466.033305	0.008817	0.006078
RS	27	0.190568	1.000000	6655.517131	0.009076	0.005965
RS	28	0.202276	1.000000	6847.616568	0.009337	0.005870
RS	29	0.214457	1.000000	7042.117886	0.009603	0.005792
RS	30	0.227129	1.000000	7238.782689	0.009871	0.005729
RS	31	0.240311	1.000000	7437.346635	0.010142	0.005680
RS	32	0.254025	1.000000	7637.518179	0.010415	0.005645
RS	33	0.268291	1.000000	7838.977341	0.010689	0.005623
RS	34	0.283132	1.000000	8041.374531	0.010965	0.005612
RS	35	0.298571	1.000000	8244.329419	0.011242	0.005612
RS	36	0.314632	1.000000	8447.429908	0.011519	0.005622
RS	37	0.331340	1.000000	8650.231189	0.011796	0.005642
RS	38	0.348722	1.000000	8852.254931	0.012071	0.005672
RS	39	0.366804	1.000000	9052.988612	0.012345	0.005713
RS	40	0.385615	1.000000	9251.885029	0.012616	0.005766
RS	41	0.405184	1.000000	9448.362006	0.012884	0.005831
RS	42	0.425541	1.000000	9641.802336	0.013148	0.005910
RS	43	0.446719	1.000000	9831.553983	0.013406	0.006003
RS	44	0.468750	1.000000	10016.930587	0.013659	0.006111
RS	45	0.491668	1.000000	10197.212296	0.013905	0.006235
RS	46	0.515511	1.000000	10371.646969	0.014143	0.006377
RS	47	0.540314	1.000000	10539.451784	0.014372	0.006535
RS	48	0.566117	1.000000	10699.815285	0.014590	0.006712
RS	49	0.592959	1.000000	10851.899910	0.014798	0.006906
RS	50	0.620883	1.000000	10994.845034	0.014993	0.007119
RS	51	0.649933	1.000000	11127.770557	0.015174	0.007350
RS	52	0.680153	1.000000	11249.781077	0.015340	0.007599
RS	53	0.711590	1.000000	11359.970665	0.015491	0.007865
RS	54	0.744295	1.000000	11457.428272	0.015623	0.008149
RS	55	0.778317	1.000000	11541.243790	0.015738	0.008450
RS	56	0.813711	1.000000	11610.514756	0.015832	0.008767
RS	57	0.850530	1.000000	11664.353730	0.015906	0.009099
RS	58	0.888834	1.000000	11701.896310	0.015957	0.009445
RS	59	0.928681	1.000000	11722.309778	0.015985	0.009804
RS	60	0.970133	1.000000	11724.802337	0.015988	0.010174
RS	61	1.013256	1.000000	11708.632889	0.015966	0.010554
RS	62	1.058117	1.000000	11673.121287	0.015918	0.010942
RS	63	1.104786	1.000000	11617.658974	0.015842	0.011335
RS	64	1.153335	1.000000	11541.719907	0.015738	0.011730
RS	65	1.203840	1.000000	11444.871643	0.015606	0.012125
RS	66	1.256381	1.000000	11326.786427	0.015445	0.012516
RS	67	1.311039	1.000000	11187.252132	0.015255	0.012899
RS	68	1.367899	1.000000	11026.182854	0.015035	0.013272
RS	69	1.427051	1.000000	10843.628945	0.014786	0.013629
RS	70	1.488587	1.000000	10639.786277	0.014509	0.013967
RS	71	1.552602	1.000000	10415.004475	0.014202	0.014281
RS	72	1.619196	1.000000	10169.793869	0.013868	0.014566
RS	73	1.688475	1.000000	9904.830913	0.013506	0.014819
RS	74	1.760545	1.000000	9620.961794	0.013119	0.015034
RS	75	1.835519	1.000000	9319.203970	0.012708	0.015207
RS	76	1.913514	1.000000	9000.745403	0.012274	0.015333
RS	77	1.994653	1.000000	8666.941245	0.011818	0.015408
RS	78	2.079061	1.000000	8319.307790	0.011344	0.015427
RS	79	2.166870	1.000000	7959.513526	0.010854	0.015388
RS	80	2.258218	1.000000	7589.367194	0.010349	0.015286
RS	81	2.353247	1.000000	7210.802795	0.009833	0.015119
RS	82	2.452105	1.000000	6825.861589	0.009308	0.014886
RS	83	2.554947	1.000000	6436.671173	0.008777	0.014585
RS	84	2.661933	1.000000	6045.421848	0.008244	0.014218
RS	85	2.773230	1.000000	5654.340557	0.007710	0.013785
RS	86	2.889012	1.000000	5265.662771	0.007180	0.013290
RS	87	3.009460	1.000000	4881.602813	0.006657	0.012736
RS	88	3.134762	1.000000	4504.323180	0.006142	0.012130
RS	89	3.265113	1.000000	4135.903515	0.005640	0.011369
RS	90	3.400716	1.000000	3778.309946	0.005152	0.010685
RS	91	3.541784	1.000000	3433.365570	0.004682	0.009974
RS	92	3.688537	1.000000	3102.722859	0.004231	0.009245
RS	93	3.841203	1.000000	2787.838811	0.003802	0.008508
RS	94	4.000021	1.000000	2489.953589	0.003395	0.007771
RS	95	4.165239	1.000000	2210.073364	0.003014	0.007044
RS	96	4.337115	1.000000	1948.957978	0.002658	0.006335
RS	97	4.515917	1.000000	1707.113902	0.002328	0.005652
RS	98	4.701924	1.000000	1484.792810	0.002025	0.005001
RS	99	4.895427	1.000000	1281.995929	0.001748	0.004387
RS	100	5.096727	1.000000	1098.484092	0.001498	0.003816
RS	101	5.306139	1.000000	933.793241	0.001273	0.003289
RS	102	5.523989	1.000000	787.254896	0.001074	0.002809
RS	103	5.750618	1.000000	658.020929	0.000897	0.002377
RS	104	5.986380	1.000000	545.091793	0.000743	0.001992
RS	105	6.231642	1.000000	447.347217	0.000610	0.001652
RS	106	6.486788	1.000000	363.578304	0.000496	0.001357
RS	107	6.752215	1.000000	292.519886	0.000399	0.001102
RS	108	7.028338	1.000000	232.882041	0.000318	0.000885
RS	109	7.315588	1.000000	183.379712	0.000250	0.000703
RS	110	7.614413	1.000000	142.759509	0.000195	0.000552
RS	111	7.925279	1.000000	109.822930	0.000150	0.000428
RS	112	8.248673	1.000000	83.445441	0.000114	0.000328
RS	113	8.585099	1.000000	62.591087	0.000085	0.000248
RS	114	8.935081	1.000000	46.322535	0.000063	0.000185
RS	115	9.299167	1.000000	33.806664	0.000046	0.000136
RS	116	9.677924	1.000000	24.316045	0.000033	0.000098
RS	117	10.071944	1.000000	17.226796	0.000023	0.000070
RS	118	10.481842	1.000000	12.013422	0.000016	0.000049
RS	119	10.908257	1.000000	8.241349	0.000011	0.000034
RS	120	11.351855	1.000000	5.557847	0.000008	0.000023
RS	121	11.813330	1.000000	3.682027	0.000005	0.000015
RS	122	12.293400	1.000000	2.394542	0.000003	0.000010
RS	123	12.792815	1.000000	1.527508	0.000002	0.000006
RS	124	13.312355	1.000000	0.955051	0.000001	0.000004
RS	125	13.852832	1.000000	0.584784	0.000001	0.000003
RS	126	14.415087	1.000001	0.350363	0.000000	0.000002
RS	127	15.000000	1.000001	0.461701	0.000001	0.000002
PA	64*2 0.607154430 0.151788607 15.000000000 1.000000000 1.000000000 1.000000000 1.000000000 1.000000000 1.000000000 1.000000000 1.000000000 1.000000000 1.000000000 1.000000000 1.000000000 1.000000000 1.000000000 1.000000000 1.000000000 1.000000000 1.000000000 1.000000000 1.000000000 1.000000000 1.000000000 1.000000000 1.000000000 1.000000000 1.000000000 1.000000000 1.000000000 1.000000000 1.000000000 1.000000000 1.000000000 1.000000000 1.000000000 1.000000000 1.000000000 1.000000000 1.000000000 1.000000000 1.000000000 1.000000000 1.000000000 1.000000000 1.000000000 1.000000000 1.000000000 1.000000000 1.000000000 1.000000000 1.000000000 1.000000000 1.000000000 1.000000000 1.000000000 1.000000000 1.000000000 1.000000000 1.000000000 1.000000000 1.000000000 1.000000000 1.000000000 1.000000000 1.000001132
//
IT	3217
RD	20
LK	-2514138.680322
QD	-1000000000000000052504760255204420248704468581108159154915854115511802457988908195786371375080447864043704443832883878176942523235360430575644792184786706982848387200926575803737830233794788090059368953234970799945081119038967640880074652742780142494579258788820056842838115669472196386865459400540160.000000 -> -1000000000000000052504760255204420248704468581108159154915854115511802457988908195786371375080447864043704443832883878176942523235360430575644792184786706982848387200926575803737830233794788090059368953234970799945081119038967640880074652742780142494579258788820056842838115669472196386865459400540160.000000
RI	0.1962475342
TR	0.607154	0.151789
MT	15.000000
MM	C_pi: 1.000000, n_recomb: 733346.718212
RS	0	0.000000	1.000000	2741.592214	0.003738	0.000227
RS	1	0.004030	1.000000	2841.255565	0.003874	0.001888
RS	2	0.008222	1.000000	2944.090884	0.004015	0.005381
RS	3	0.012583	1.000000	3050.162050	0.004159	0.010447
RS	4	0.017119	1.000000	3159.530910	0.004308	0.016605
RS	5	0.021839	1.000000	3272.256902	0.004462	0.022339
RS	6	0.026749	1.000000	3388.396636	0.004620	0.023152
RS	7	0.031856	1.000000	3508.003447	0.004784	0.020489
RS	8	0.037170	1.000000	3631.126915	0.004951	0.017649
RS	9	0.042697	1.000000	3757.812343	0.005124	0.015385
RS	10	0.048448	1.000000	3888.100201	0.005302	0.013639
RS	11	0.054430	1.000000	4022.025532	0.005484	0.012300
RS	12	0.060653	1.000000	4159.617314	0.005672	0.011251
RS	13	0.067126	1.000000	4300.897783	0.005865	0.010377
RS	14	0.073861	1.000000	4445.881706	0.006062	0.009616
RS	15	0.080867	1.000000	4594.575621	0.006265	0.008960
RS	16	0.088155	1.000000	4746.977023	0.006473	0.008420
RS	17	0.095738	1.000000	4903.073505	0.006686	0.007988
RS	18	0.103625	1.000000	5062.841858	0.006904	0.007642
RS	19	0.111831	1.000000	5226.247121	0.007127	0.007358
RS	20	0.120367	1.000000	5393.241585	0.007354	0.007116
RS	21	0.129247	1.000000	5563.763757	0.007587	0.006902
RS	22	0.138485	1.000000	5737.737275	0.007824	0.006706
RS	23	0.148095	1.000000	5915.069789	0.008066	0.006525
RS	24	0.158092	1.000000	6095.651795	0.008312	0.006359
RS	25	0.168493	1.000000	6279.355443	0.008563	0.006209
RS	26	0.179312	1.000000	6466.033305	0.008817	0.006078
RS	27	0.190568	1.000000	6655.517131	0.009076	0.005965
RS	28	0.202276	1.000000	6847.616568	0.009337	0.005870
RS	29	0.214457	1.000000	7042.117886	0.009603	0.005792
RS	30	0.227129	1.000000	7238.782689	0.009871	0.005729
RS	31	0.240311	1.000000	7437.346635	0.010142	0.005680
RS	32	0.254025	1.000000	7637.518179	0.010415	0.005645
RS	33	0.268291	1.000000	7838.977341	0.010689	0.005623
RS	34	0.283132	1.000000	8041.374531	0.010965	0.005612
RS	35	0.298571	1.000000	8244.329419	0.011242	0.005612
RS	36	0.314632	1.000000	8447.429908	0.011519	0.005622
RS	37	0.331340	1.000000	8650.231189	0.011796	0.005642
RS	38	0.348722	1.000000	8852.254931	0.012071	0.005672
RS	39	0.366804	1.000000	9052.988612	0.012345	0.005713
RS	40	0.385615	1.000000	9251.885029	0.012616	0.005766
RS	41	0.405184	1.000000	9448.362006	0.012884	0.005831
RS	42	0.425541	1.000000	9641.802336	0.013148	0.005910
RS	43	0.446719	1.000000	9831.553983	0.013406	0.006003
RS	44	0.468750	1.000000	10016.930587	0.013659	0.006111
RS	45	0.491668	1.000000	10197.212296	0.013905	0.006235
RS	46	0.515511	1.000000	10371.646969	0.014143	0.006377
RS	47	0.540314	1.000000	10539.451784	0.014372	0.006535
RS	48	0.566117	1.000000	10699.815285	0.014590	0.006712
RS	49	0.592959	1.000000	10851.899910	0.014798	0.006906
RS	50	0.620883	1.000000	10994.845034	0.014993	0.007119
RS	51	0.649933	1.000000	11127.770557	0.015174	0.007350
RS	52	0.680153	1.000000	11249.781077	0.015340	0.007599
RS	53	0.711590	1.000000	11359.970665	0.015491	0.007865
RS	54	0.744295	1.000000	11457.428272	0.015623	0.008149
RS	55	0.778317	1.000000	11541.243790	0.015738	0.008450
RS	56	0.813711	1.000000	11610.514756	0.015832	0.008767
RS	57	0.850530	1.000000	11664.353730	0.015906	0.009099
RS	58	0.888834	1.000000	11701.896310	0.015957	0.009445
RS	59	0.928681	1.000000	11722.309778	0.015985	0.009804
RS	60	0.970133	1.000000	11724.802337	0.015988	0.010174
RS	61	1.013256	1.000000	11708.632889	0.015966	0.010554
RS	62	1.058117	1.000000	11673.121287	0.015918	0.010942
RS	63	1.104786	1.000000	11617.658974	0.015842	0.011335
RS	64	1.153335	1.000000	11541.719907	0.015738	0.011730
RS	65	1.203840	1.000000	11444.871643	0.015606	0.012125
RS	66	1.256381	1.000000	11326.786427	0.015445	0.012516
RS	67	1.311039	1.000000	11187.252132	0.015255	0.012899
RS	68	1.367899	1.000000	11026.182854	0.015035	0.013272
RS	69	1.427051	1.000000	10843.628945	0.014786	0.013629
RS	70	1.488587	1.000000	10639.786277	0.014509	0.013967
RS	71	1.552602	1.000000	10415.004475	0.014202	0.014281
RS	72	1.619196	1.000000	10169.793869	0.013868	0.014566
RS	73	1.688475	1.000000	9904.830913	0.013506	0.014819
RS	74	1.760545	1.000000	9620.961794	0.013119	0.015034
RS	75	1.835519	1.000000	9319.203970	0.012708	0.015207
RS	76	1.913514	1.000000	9000.745403	0.012274	0.015333
RS	77	1.994653	1.000000	8666.941245	0.011818	0.015408
RS	78	2.079061	1.000000	8319.307790	0.011344	0.015427
RS	79	2.166870	1.000000	7959.513526	0.010854	0.015388
RS	80	2.258218	1.000000	7589.367194	0.010349	0.015286
RS	81	2.353247	1.000000	7210.802795	0.009833	0.015119
RS	82	2.452105	1.000000	6825.861589	0.009308	0.014886
RS	83	2.554947	1.000000	6436.671173	0.008777	0.014585
RS	84	2.661933	1.000000	6045.421848	0.008244	0.014218
RS	85	2.773230	1.000000	5654.340557	0.007710	0.013785
RS	86	2.889012	1.000000	5265.662771	0.007180	0.013290
RS	87	3.009460	1.000000	4881.602813	0.006657	0.012736
RS	88	3.134762	1.000000	4504.323180	0.006142	0.012130
RS	89	3.265113	1.000000	4135.903515	0.005640	0.011369
RS	90	3.400716	1.000000	3778.309946	0.005152	0.010685
RS	91	3.541784	1.000000	3433.365570	0.004682	0.009974
RS	92	3.688537	1.000000	3102.722859	0.004231	0.009245
RS	93	3.841203	1.000000	2787.838811	0.003802	0.008508
RS	94	4.000021	1.000000	2489.953589	0.003395	0.007771
RS	95	4.165239	1.000000	2210.073364	0.003014	0.007044
RS	96	4.337115	1.000000	1948.957978	0.002658	0.006335
RS	97	4.515917	1.000000	1707.113902	0.002328	0.005652
RS	98	4.701924	1.000000	1484.792810	0.002025	0.005001
RS	99	4.895427	1.000000	1281.995929	0.001748	0.004387
RS	100	5.096727	1.000000	1098.484092	0.001498	0.003816
RS	101	5.306139	1.000000	933.793241	0.001273	0.003289
RS	102	5.523989	1.000000	787.254896	0.001074	0.002809
RS	103	5.750618	1.000000	658.020929	0.000897	0.002377
RS	104	5.986380	1.000000	545.091793	0.000743	0.001992
RS	105	6.231642	1.000000	447.347217	0.000610	0.001652
RS	106	6.486788	1.000000	363.578304	0.000496	0.001357
RS	107	6.752215	1.000000	292.519886	0.000399	0.001102
RS	108	7.028338	1.000000	232.882041	0.000318	0.000885
RS	109	7.315588	1.000000	183.379712	0.000250	0.000703
RS	110	7.614413	1.000000	142.759509	0.000195	0.000552
RS	111	7.925279	1.000000	109.822930	0.000150	0.000428
RS	112	8.248673	1.000000	83.445441	0.000114	0.000328
RS	113	8.585099	1.000000	62.591087	0.000085	0.000248
RS	114	8.935081	1.000000	46.322535	0.000063	0.000185
RS	115	9.299167	1.000000	33.806664	0.000046	0.000136
RS	116	9.677924	1.000000	24.316045	0.000033	0.000098
RS	117	10.071944	1.000000	17.226796	0.000023	0.000070
RS	118	10.481842	1.000000	12.013422	0.000016	0.000049
RS	119	10.908257	1.000000	8.241349	0.000011	0.000034
RS	120	11.351855	1.000000	5.557847	0.000008	0.000023
RS	121	11.813330	1.000000	3.682027	0.000005	0.000015
RS	122	12.293400	1.000000	2.394542	0.000003	0.000010
RS	123	12.792815	1.000000	1.527508	0.000002	0.000006
RS	124	13.312355	1.000000	0.955051	0.000001	0.000004
RS	125	13.852832	1.000000	0.584784	0.000001	0.000003
RS	126	14.415087	1.000001	0.350363	0.000000	0.000002
RS	127	15.000000	1.000001	0.461701	0.000001	0.000002
PA	64*2 0.607154430 0.151788607 15.000000000 1.000000000 1.000000000 1.000000000 1.000000000 1.000000000 1.000000000 1.000000000 1.000000000 1.000000000 1.000000000 1.000000000 1.000000000 1.000000000 1.000000000 1.000000000 1.000000000 1.000000000 1.000000000 1.000000000 1.000000000 1.000000000 1.000000000 1.000000000 1.000000000 1.000000000 1.000000000 1.000000000 1.000000000 1.000000000 1.000000000 1.000000000 1.000000000 1.000000000 1.000000000 1.000000000 1.000000000 1.000000000 1.000000000 1.000000000 1.000000000 1.000000000 1.000000000 1.000000000 1.000000000 1.000000000 1.000000000 1.000000000 1.000000000 1.000000000 1.000000000 1.000000000 1.000000000 1.000000000 1.000000000 1.000000000 1.000000000 1.000000000 1.000000000 1.000000000 1.000000000 1.000000000 1.000000000 1.000000000 1.000001192
//
IT	3217
RD	21
LK	-2514138.680322
QD	-1000000000000000052504760255204420248704468581108159154915854115511802457988908195786371375080447864043704443832883878176942523235360430575644792184786706982848387200926575803737830233794788090059368953234970799945081119038967640880074652742780142494579258788820056842838115669472196386865459400540160.000000 -> -1000000000000000052504760255204420248704468581108159154915854115511802457988908195786371375080447864043704443832883878176942523235360430575644792184786706982848387200926575803737830233794788090059368953234970799945081119038967640880074652742780142494579258788820056842838115669472196386865459400540160.000000
RI	0.1962475342
TR	0.607154	0.151789
MT	15.000000
MM	C_pi: 1.000000, n_recomb: 733346.718212
RS	0	0.000000	1.000000	2741.592214	0.003738	0.000227
RS	1	0.004030	1.000000	2841.255565	0.003874	0.001888
RS	2	0.008222	1.000000	2944.090884	0.004015	0.005381
RS	3	0.012583	1.000000	3050.162050	0.004159	0.010447
RS	4	0.017119	1.000000	3159.530910	0.004308	0.016605
RS	5	0.021839	1.000000	3272.256902	0.004462	0.022339
RS	6	0.026749	1.000000	3388.396636	0.004620	0.023152
RS	7	0.031856	1.000000	3508.003447	0.004784	0.020489
RS	8	0.037170	1.000000	3631.126915	0.004951	0.017649
RS	9	0.042697	1.000000	3757.812343	0.005124	0.015385
RS	10	0.048448	1.000000	3888.100201	0.005302	0.013639
RS	11	0.054430	1.000000	4022.025532	0.005484	0.012300
RS	12	0.060653	1.000000	4159.617314	0.005672	0.011251
RS	13	0.067126	1.000000	4300.897783	0.005865	0.010377
RS	14	0.073861	1.000000	4445.881706	0.006062	0.009616
RS	15	0.080867	1.000000	4594.575621	0.006265	0.008960
RS	16	0.088155	1.000000	4746.977023	0.006473	0.008420
RS	17	0.095738	1.000000	4903.073505	0.006686	0.007988
RS	18	0.103625	1.000000	5062.841858	0.006904	0.007642
RS	19	0.111831	1.000000	5226.247121	0.007127	0.007358
RS	20	0.120367	1.000000	5393.241585	0.007354	0.007116
RS	21	0.129247	1.000000	5563.763757	0.007587	0.006902
RS	22	0.138485	1.000000	5737.737275	0.007824	0.006706
RS	23	0.148095	1.000000	5915.069789	0.008066	0.006525
RS	24	0.158092	1.000000	6095.651795	0.008312	0.006359
RS	25	0.168493	1.000000	6279.355443	0.008563	0.006209
RS	26	0.179312	1.000000	6466.033305	0.008817	0.006078
RS	27	0.190568	1.000000	6655.517131	0.009076	0.005965
RS	28	0.202276	1.000000	6847.616568	0.009337	0.005870
RS	29	0.214457	1.000000	7042.117886	0.009603	0.005792
RS	30	0.227129	1.000000	7238.782689	0.009871	0.005729
RS	31	0.240311	1.000000	7437.346635	0.010142	0.005680
RS	32	0.254025	1.000000	7637.518179	0.010415	0.005645
RS	33	0.268291	1.000000	7838.977341	0.010689	0.005623
RS	34	0.283132	1.000000	8041.374531	0.010965	0.005612
RS	35	0.298571	1.000000	8244.329419	0.011242	0.005612
RS	36	0.314632	1.000000	8447.429908	0.011519	0.005622
RS	37	0.331340	1.000000	8650.231189	0.011796	0.005642
RS	38	0.348722	1.000000	8852.254931	0.012071	0.005672
RS	39	0.366804	1.000000	9052.988612	0.012345	0.005713
RS	40	0.385615	1.000000	9251.885029	0.012616	0.005766
RS	41	0.405184	1.000000	9448.362006	0.012884	0.005831
RS	42	0.425541	1.000000	9641.802336	0.013148	0.005910
RS	43	0.446719	1.000000	9831.553983	0.013406	0.006003
RS	44	0.468750	1.000000	10016.930587	0.013659	0.006111
RS	45	0.491668	1.000000	10197.212296	0.013905	0.006235
RS	46	0.515511	1.000000	10371.646969	0.014143	0.006377
RS	47	0.540314	1.000000	10539.451784	0.014372	0.006535
RS	48	0.566117	1.000000	10699.815285	0.014590	0.006712
RS	49	0.592959	1.000000	10851.899910	0.014798	0.006906
RS	50	0.620883	1.000000	10994.845034	0.014993	0.007119
RS	51	0.649933	1.000000	11127.770557	0.015174	0.007350
RS	52	0.680153	1.000000	11249.781077	0.015340	0.007599
RS	53	0.711590	1.000000	11359.970665	0.015491	0.007865
RS	54	0.744295	1.000000	11457.428272	0.015623	0.008149
RS	55	0.778317	1.000000	11541.243790	0.015738	0.008450
RS	56	0.813711	1.000000	11610.514756	0.015832	0.008767
RS	57	0.850530	1.000000	11664.353730	0.015906	0.009099
RS	58	0.888834	1.000000	11701.896310	0.015957	0.009445
RS	59	0.928681	1.000000	11722.309778	0.015985	0.009804
RS	60	0.970133	1.000000	11724.802337	0.015988	0.010174
RS	61	1.013256	1.000000	11708.632889	0.015966	0.010554
RS	62	1.058117	1.000000	11673.121287	0.015918	0.010942
RS	63	1.104786	1.000000	11617.658974	0.015842	0.011335
RS	64	1.153335	1.000000	11541.719907	0.015738	0.011730
RS	65	1.203840	1.000000	11444.871643	0.015606	0.012125
RS	66	1.256381	1.000000	11326.786427	0.015445	0.012516
RS	67	1.311039	1.000000	11187.252132	0.015255	0.012899
RS	68	1.367899	1.000000	11026.182854	0.015035	0.013272
RS	69	1.427051	1.000000	10843.628945	0.014786	0.013629
RS	70	1.488587	1.000000	10639.786277	0.014509	0.013967
RS	71	1.552602	1.000000	10415.004475	0.014202	0.014281
RS	72	1.619196	1.000000	10169.793869	0.013868	0.014566
RS	73	1.688475	1.000000	9904.830913	0.013506	0.014819
RS	74	1.760545	1.000000	9620.961794	0.013119	0.015034
RS	75	1.835519	1.000000	9319.203970	0.012708	0.015207
RS	76	1.913514	1.000000	9000.745403	0.012274	0.015333
RS	77	1.994653	1.000000	8666.941245	0.011818	0.015408
RS	78	2.079061	1.000000	8319.307790	0.011344	0.015427
RS	79	2.166870	1.000000	7959.513526	0.010854	0.015388
RS	80	2.258218	1.000000	7589.367194	0.010349	0.015286
RS	81	2.353247	1.000000	7210.802795	0.009833	0.015119
RS	82	2.452105	1.000000	6825.861589	0.009308	0.014886
RS	83	2.554947	1.000000	6436.671173	0.008777	0.014585
RS	84	2.661933	1.000000	6045.421848	0.008244	0.014218
RS	85	2.773230	1.000000	5654.340557	0.007710	0.013785
RS	86	2.889012	1.000000	5265.662771	0.007180	0.013290
RS	87	3.009460	1.000000	4881.602813	0.006657	0.012736
RS	88	3.134762	1.000000	4504.323180	0.006142	0.012130
RS	89	3.265113	1.000000	4135.903515	0.005640	0.011369
RS	90	3.400716	1.000000	3778.309946	0.005152	0.010685
RS	91	3.541784	1.000000	3433.365570	0.004682	0.009974
RS	92	3.688537	1.000000	3102.722859	0.004231	0.009245
RS	93	3.841203	1.000000	2787.838811	0.003802	0.008508
RS	94	4.000021	1.000000	2489.953589	0.003395	0.007771
RS	95	4.165239	1.000000	2210.073364	0.003014	0.007044
RS	96	4.337115	1.000000	1948.957978	0.002658	0.006335
RS	97	4.515917	1.000000	1707.113902	0.002328	0.005652
RS	98	4.701924	1.000000	1484.792810	0.002025	0.005001
RS	99	4.895427	1.000000	1281.995929	0.001748	0.004387
RS	100	5.096727	1.000000	1098.484092	0.001498	0.003816
RS	101	5.306139	1.000000	933.793241	0.001273	0.003289
RS	102	5.523989	1.000000	787.254896	0.001074	0.002809
RS	103	5.750618	1.000000	658.020929	0.000897	0.002377
RS	104	5.986380	1.000000	545.091793	0.000743	0.001992
RS	105	6.231642	1.000000	447.347217	0.000610	0.001652
RS	106	6.486788	1.000000	363.578304	0.000496	0.001357
RS	107	6.752215	1.000000	292.519886	0.000399	0.001102
RS	108	7.028338	1.000000	232.882041	0.000318	0.000885
RS	109	7.315588	1.000000	183.379712	0.000250	0.000703
RS	110	7.614413	1.000000	142.759509	0.000195	0.000552
RS	111	7.925279	1.000000	109.822930	0.000150	0.000428
RS	112	8.248673	1.000000	83.445441	0.000114	0.000328
RS	113	8.585099	1.000000	62.591087	0.000085	0.000248
RS	114	8.935081	1.000000	46.322535	0.000063	0.000185
RS	115	9.299167	1.000000	33.806664	0.000046	0.000136
RS	116	9.677924	1.000000	24.316045	0.000033	0.000098
RS	117	10.071944	1.000000	17.226796	0.000023	0.000070
RS	118	10.481842	1.000000	12.013422	0.000016	0.000049
RS	119	10.908257	1.000000	8.241349	0.000011	0.000034
RS	120	11.351855	1.000000	5.557847	0.000008	0.000023
RS	121	11.813330	1.000000	3.682027	0.000005	0.000015
RS	122	12.293400	1.000000	2.394542	0.000003	0.000010
RS	123	12.792815	1.000000	1.527508	0.000002	0.000006
RS	124	13.312355	1.000000	0.955051	0.000001	0.000004
RS	125	13.852832	1.000000	0.584784	0.000001	0.000003
RS	126	14.415087	1.000001	0.350363	0.000000	0.000002
RS	127	15.000000	1.000001	0.461701	0.000001	0.000002
PA	64*2 0.607154430 0.151788607 15.000000000 1.000000000 1.000000000 1.000000000 1.000000000 1.000000000 1.000000000 1.000000000 1.000000000 1.000000000 1.000000000 1.000000000 1.000000000 1.000000000 1.000000000 1.000000000 1.000000000 1.000000000 1.000000000 1.000000000 1.000000000 1.000000000 1.000000000 1.000000000 1.000000000 1.000000000 1.000000000 1.000000000 1.000000000 1.000000000 1.000000000 1.000000000 1.000000000 1.000000000 1.000000000 1.000000000 1.000000000 1.000000000 1.000000000 1.000000000 1.000000000 1.000000000 1.000000000 1.000000000 1.000000000 1.000000000 1.000000000 1.000000000 1.000000000 1.000000000 1.000000000 1.000000000 1.000000000 1.000000000 1.000000000 1.000000000 1.000000000 1.000000000 1.000000000 1.000000000 1.000000000 1.000000000 1.000000000 1.000000000 1.000001252
//
IT	3217
RD	22
LK	-2514138.680322
QD	-1000000000000000052504760255204420248704468581108159154915854115511802457988908195786371375080447864043704443832883878176942523235360430575644792184786706982848387200926575803737830233794788090059368953234970799945081119038967640880074652742780142494579258788820056842838115669472196386865459400540160.000000 -> -1000000000000000052504760255204420248704468581108159154915854115511802457988908195786371375080447864043704443832883878176942523235360430575644792184786706982848387200926575803737830233794788090059368953234970799945081119038967640880074652742780142494579258788820056842838115669472196386865459400540160.000000
RI	0.1962475342
TR	0.607154	0.151789
MT	15.000000
MM	C_pi: 1.000000, n_recomb: 733346.718212
RS	0	0.000000	1.000000	2741.592214	0.003738	0.000227
RS	1	0.004030	1.000000	2841.255565	0.003874	0.001888
RS	2	0.008222	1.000000	2944.090884	0.004015	0.005381
RS	3	0.012583	1.000000	3050.162050	0.004159	0.010447
RS	4	0.017119	1.000000	3159.530910	0.004308	0.016605
RS	5	0.021839	1.000000	3272.256902	0.004462	0.022339
RS	6	0.026749	1.000000	3388.396636	0.004620	0.023152
RS	7	0.031856	1.000000	3508.003447	0.004784	0.020489
RS	8	0.037170	1.000000	3631.126915	0.004951	0.017649
RS	9	0.042697	1.000000	3757.812343	0.005124	0.015385
RS	10	0.048448	1.000000	3888.100201	0.005302	0.013639
RS	11	0.054430	1.000000	4022.025532	0.005484	0.012300
RS	12	0.060653	1.000000	4159.617314	0.005672	0.011251
RS	13	0.067126	1.000000	4300.897783	0.005865	0.010377
RS	14	0.073861	1.000000	4445.881706	0.006062	0.009616
RS	15	0.080867	1.000000	4594.575621	0.006265	0.008960
RS	16	0.088155	1.000000	4746.977023	0.006473	0.008420
RS	17	0.095738	1.000000	4903.073505	0.006686	0.007988
RS	18	0.103625	1.000000	5062.841858	0.006904	0.007642
RS	19	0.111831	1.000000	5226.247121	0.007127	0.007358
RS	20	0.120367	1.000000	5393.241585	0.007354	0.007116
RS	21	0.129247	1.000000	5563.763757	0.007587	0.006902
RS	22	0.138485	1.000000	5737.737275	0.007824	0.006706
RS	23	0.148095	1.000000	5915.069789	0.008066	0.006525
RS	24	0.158092	1.000000	6095.651795	0.008312	0.006359
RS	25	0.168493	1.000000	6279.355443	0.008563	0.006209
RS	26	0.179312	1.000000	6466.033305	0.008817	0.006078
RS	27	0.190568	1.000000	6655.517131	0.009076	0.005965
RS	28	0.202276	1.000000	6847.616568	0.009337	0.005870
RS	29	0.214457	1.000000	7042.117886	0.009603	0.005792
RS	30	0.227129	1.000000	7238.782689	0.009871	0.005729
RS	31	0.240311	1.000000	7437.346635	0.010142	0.005680
RS	32	0.254025	1.000000	7637.518179	0.010415	0.005645
RS	33	0.268291	1.000000	7838.977341	0.010689	0.005623
RS	34	0.283132	1.000000	8041.374531	0.010965	0.005612
RS	35	0.298571	1.000000	8244.329419	0.011242	0.005612
RS	36	0.314632	1.000000	8447.429908	0.011519	0.005622
RS	37	0.331340	1.000000	8650.231189	0.011796	0.005642
RS	38	0.348722	1.000000	8852.254931	0.012071	0.005672
RS	39	0.366804	1.000000	9052.988612	0.012345	0.005713
RS	40	0.385615	1.000000	9251.885029	0.012616	0.005766
RS	41	0.405184	1.000000	9448.362006	0.012884	0.005831
RS	42	0.425541	1.000000	9641.802336	0.013148	0.005910
RS	43	0.446719	1.000000	9831.553983	0.013406	0.006003
RS	44	0.468750	1.000000	10016.930587	0.013659	0.006111
RS	45	0.491668	1.000000	10197.212296	0.013905	0.006235
RS	46	0.515511	1.000000	10371.646969	0.014143	0.006377
RS	47	0.540314	1.000000	10539.451784	0.014372	0.006535
RS	48	0.566117	1.000000	10699.815285	0.014590	0.006712
RS	49	0.592959	1.000000	10851.899910	0.014798	0.006906
RS	50	0.620883	1.000000	10994.845034	0.014993	0.007119
RS	51	0.649933	1.000000	11127.770557	0.015174	0.007350
RS	52	0.680153	1.000000	11249.781077	0.015340	0.007599
RS	53	0.711590	1.000000	11359.970665	0.015491	0.007865
RS	54	0.744295	1.000000	11457.428272	0.015623	0.008149
RS	55	0.778317	1.000000	11541.243790	0.015738	0.008450
RS	56	0.813711	1.000000	11610.514756	0.015832	0.008767
RS	57	0.850530	1.000000	11664.353730	0.015906	0.009099
RS	58	0.888834	1.000000	11701.896310	0.015957	0.009445
RS	59	0.928681	1.000000	11722.309778	0.015985	0.009804
RS	60	0.970133	1.000000	11724.802337	0.015988	0.010174
RS	61	1.013256	1.000000	11708.632889	0.015966	0.010554
RS	62	1.058117	1.000000	11673.121287	0.015918	0.010942
RS	63	1.104786	1.000000	11617.658974	0.015842	0.011335
RS	64	1.153335	1.000000	11541.719907	0.015738	0.011730
RS	65	1.203840	1.000000	11444.871643	0.015606	0.012125
RS	66	1.256381	1.000000	11326.786427	0.015445	0.012516
RS	67	1.311039	1.000000	11187.252132	0.015255	0.012899
RS	68	1.367899	1.000000	11026.182854	0.015035	0.013272
RS	69	1.427051	1.000000	10843.628945	0.014786	0.013629
RS	70	1.488587	1.000000	10639.786277	0.014509	0.013967
RS	71	1.552602	1.000000	10415.004475	0.014202	0.014281
RS	72	1.619196	1.000000	10169.793869	0.013868	0.014566
RS	73	1.688475	1.000000	9904.830913	0.013506	0.014819
RS	74	1.760545	1.000000	9620.961794	0.013119	0.015034
RS	75	1.835519	1.000000	9319.203970	0.012708	0.015207
RS	76	1.913514	1.000000	9000.745403	0.012274	0.015333
RS	77	1.994653	1.000000	8666.941245	0.011818	0.015408
RS	78	2.079061	1.000000	8319.307790	0.011344	0.015427
RS	79	2.166870	1.000000	7959.513526	0.010854	0.015388
RS	80	2.258218	1.000000	7589.367194	0.010349	0.015286
RS	81	2.353247	1.000000	7210.802795	0.009833	0.015119
RS	82	2.452105	1.000000	6825.861589	0.009308	0.014886
RS	83	2.554947	1.000000	6436.671173	0.008777	0.014585
RS	84	2.661933	1.000000	6045.421848	0.008244	0.014218
RS	85	2.773230	1.000000	5654.340557	0.007710	0.013785
RS	86	2.889012	1.000000	5265.662771	0.007180	0.013290
RS	87	3.009460	1.000000	4881.602813	0.006657	0.012736
RS	88	3.134762	1.000000	4504.323180	0.006142	0.012130
RS	89	3.265113	1.000000	4135.903515	0.005640	0.011369
RS	90	3.400716	1.000000	3778.309946	0.005152	0.010685
RS	91	3.541784	1.000000	3433.365570	0.004682	0.009974
RS	92	3.688537	1.000000	3102.722859	0.004231	0.009245
RS	93	3.841203	1.000000	2787.838811	0.003802	0.008508
RS	94	4.000021	1.000000	2489.953589	0.003395	0.007771
RS	95	4.165239	1.000000	2210.073364	0.003014	0.007044
RS	96	4.337115	1.000000	1948.957978	0.002658	0.006335
RS	97	4.515917	1.000000	1707.113902	0.002328	0.005652
RS	98	4.701924	1.000000	1484.792810	0.002025	0.005001
RS	99	4.895427	1.000000	1281.995929	0.001748	0.004387
RS	100	5.096727	1.000000	1098.484092	0.001498	0.003816
RS	101	5.306139	1.000000	933.793241	0.001273	0.003289
RS	102	5.523989	1.000000	787.254896	0.001074	0.002809
RS	103	5.750618	1.000000	658.020929	0.000897	0.002377
RS	104	5.986380	1.000000	545.091793	0.000743	0.001992
RS	105	6.231642	1.000000	447.347217	0.000610	0.001652
RS	106	6.486788	1.000000	363.578304	0.000496	0.001357
RS	107	6.752215	1.000000	292.519886	0.000399	0.001102
RS	108	7.028338	1.000000	232.882041	0.000318	0.000885
RS	109	7.315588	1.000000	183.379712	0.000250	0.000703
RS	110	7.614413	1.000000	142.759509	0.000195	0.000552
RS	111	7.925279	1.000000	109.822930	0.000150	0.000428
RS	112	8.248673	1.000000	83.445441	0.000114	0.000328
RS	113	8.585099	1.000000	62.591087	0.000085	0.000248
RS	114	8.935081	1.000000	46.322535	0.000063	0.000185
RS	115	9.299167	1.000000	33.806664	0.000046	0.000136
RS	116	9.677924	1.000000	24.316045	0.000033	0.000098
RS	117	10.071944	1.000000	17.226796	0.000023	0.000070
RS	118	10.481842	1.000000	12.013422	0.000016	0.000049
RS	119	10.908257	1.000000	8.241349	0.000011	0.000034
RS	120	11.351855	1.000000	5.557847	0.000008	0.000023
RS	121	11.813330	1.000000	3.682027	0.000005	0.000015
RS	122	12.293400	1.000000	2.394542	0.000003	0.000010
RS	123	12.792815	1.000000	1.527508	0.000002	0.000006
RS	124	13.312355	1.000000	0.955051	0.000001	0.000004
RS	125	13.852832	1.000000	0.584784	0.000001	0.000003
RS	126	14.415087	1.000001	0.350362	0.000000	0.000002
RS	127	15.000000	1.000001	0.461701	0.000001	0.000002
PA	64*2 0.607154430 0.151788607 15.000000000 1.000000000 1.000000000 1.000000000 1.000000000 1.000000000 1.000000000 1.000000000 1.000000000 1.000000000 1.000000000 1.000000000 1.000000000 1.000000000 1.000000000 1.000000000 1.000000000 1.000000000 1.000000000 1.000000000 1.000000000 1.000000000 1.000000000 1.000000000 1.000000000 1.000000000 1.000000000 1.000000000 1.000000000 1.000000000 1.000000000 1.000000000 1.000000000 1.000000000 1.000000000 1.000000000 1.000000000 1.000000000 1.000000000 1.000000000 1.000000000 1.000000000 1.000000000 1.000000000 1.000000000 1.000000000 1.000000000 1.000000000 1.000000000 1.000000000 1.000000000 1.000000000 1.000000000 1.000000000 1.000000000 1.000000000 1.000000000 1.000000000 1.000000000 1.000000000 1.000000000 1.000000000 1.000000000 1.000000000 1.000001311
//
IT	3217
RD	23
LK	-2514138.680322
QD	-1000000000000000052504760255204420248704468581108159154915854115511802457988908195786371375080447864043704443832883878176942523235360430575644792184786706982848387200926575803737830233794788090059368953234970799945081119038967640880074652742780142494579258788820056842838115669472196386865459400540160.000000 -> -1000000000000000052504760255204420248704468581108159154915854115511802457988908195786371375080447864043704443832883878176942523235360430575644792184786706982848387200926575803737830233794788090059368953234970799945081119038967640880074652742780142494579258788820056842838115669472196386865459400540160.000000
RI	0.1962475342
TR	0.607154	0.151789
MT	15.000000
MM	C_pi: 1.000000, n_recomb: 733346.718212
RS	0	0.000000	1.000000	2741.592214	0.003738	0.000227
RS	1	0.004030	1.000000	2841.255565	0.003874	0.001888
RS	2	0.008222	1.000000	2944.090884	0.004015	0.005381
RS	3	0.012583	1.000000	3050.162050	0.004159	0.010447
RS	4	0.017119	1.000000	3159.530910	0.004308	0.016605
RS	5	0.021839	1.000000	3272.256902	0.004462	0.022339
RS	6	0.026749	1.000000	3388.396636	0.004620	0.023152
RS	7	0.031856	1.000000	3508.003447	0.004784	0.020489
RS	8	0.037170	1.000000	3631.126915	0.004951	0.017649
RS	9	0.042697	1.000000	3757.812343	0.005124	0.015385
RS	10	0.048448	1.000000	3888.100201	0.005302	0.013639
RS	11	0.054430	1.000000	4022.025532	0.005484	0.012300
RS	12	0.060653	1.000000	4159.617314	0.005672	0.011251
RS	13	0.067126	1.000000	4300.897783	0.005865	0.010377
RS	14	0.073861	1.000000	4445.881706	0.006062	0.009616
RS	15	0.080867	1.000000	4594.575621	0.006265	0.008960
RS	16	0.088155	1.000000	4746.977023	0.006473	0.008420
RS	17	0.095738	1.000000	4903.073505	0.006686	0.007988
RS	18	0.103625	1.000000	5062.841858	0.006904	0.007642
RS	19	0.111831	1.000000	5226.247121	0.007127	0.007358
RS	20	0.120367	1.000000	5393.241585	0.007354	0.007116
RS	21	0.129247	1.000000	5563.763757	0.007587	0.006902
RS	22	0.138485	1.000000	5737.737275	0.007824	0.006706
RS	23	0.148095	1.000000	5915.069789	0.008066	0.006525
RS	24	0.158092	1.000000	6095.651795	0.008312	0.006359
RS	25	0.168493	1.000000	6279.355443	0.008563	0.006209
RS	26	0.179312	1.000000	6466.033305	0.008817	0.006078
RS	27	0.190568	1.000000	6655.517131	0.009076	0.005965
RS	28	0.202276	1.000000	6847.616568	0.009337	0.005870
RS	29	0.214457	1.000000	7042.117886	0.009603	0.005792
RS	30	0.227129	1.000000	7238.782689	0.009871	0.005729
RS	31	0.240311	1.000000	7437.346635	0.010142	0.005680
RS	32	0.254025	1.000000	7637.518179	0.010415	0.005645
RS	33	0.268291	1.000000	7838.977341	0.010689	0.005623
RS	34	0.283132	1.000000	8041.374531	0.010965	0.005612
RS	35	0.298571	1.000000	8244.329419	0.011242	0.005612
RS	36	0.314632	1.000000	8447.429908	0.011519	0.005622
RS	37	0.331340	1.000000	8650.231189	0.011796	0.005642
RS	38	0.348722	1.000000	8852.254931	0.012071	0.005672
RS	39	0.366804	1.000000	9052.988612	0.012345	0.005713
RS	40	0.385615	1.000000	9251.885029	0.012616	0.005766
RS	41	0.405184	1.000000	9448.362006	0.012884	0.005831
RS	42	0.425541	1.000000	9641.802336	0.013148	0.005910
RS	43	0.446719	1.000000	9831.553983	0.013406	0.006003
RS	44	0.468750	1.000000	10016.930587	0.013659	0.006111
RS	45	0.491668	1.000000	10197.212296	0.013905	0.006235
RS	46	0.515511	1.000000	10371.646969	0.014143	0.006377
RS	47	0.540314	1.000000	10539.451784	0.014372	0.006535
RS	48	0.566117	1.000000	10699.815285	0.014590	0.006712
RS	49	0.592959	1.000000	10851.899910	0.014798	0.006906
RS	50	0.620883	1.000000	10994.845034	0.014993	0.007119
RS	51	0.649933	1.000000	11127.770557	0.015174	0.007350
RS	52	0.680153	1.000000	11249.781077	0.015340	0.007599
RS	53	0.711590	1.000000	11359.970665	0.015491	0.007865
RS	54	0.744295	1.000000	11457.428272	0.015623	0.008149
RS	55	0.778317	1.000000	11541.243790	0.015738	0.008450
RS	56	0.813711	1.000000	11610.514756	0.015832	0.008767
RS	57	0.850530	1.000000	11664.353730	0.015906	0.009099
RS	58	0.888834	1.000000	11701.896310	0.015957	0.009445
RS	59	0.928681	1.000000	11722.309778	0.015985	0.009804
RS	60	0.970133	1.000000	11724.802337	0.015988	0.010174
RS	61	1.013256	1.000000	11708.632889	0.015966	0.010554
RS	62	1.058117	1.000000	11673.121287	0.015918	0.010942
RS	63	1.104786	1.000000	11617.658974	0.015842	0.011335
RS	64	1.153335	1.000000	11541.719907	0.015738	0.011730
RS	65	1.203840	1.000000	11444.871643	0.015606	0.012125
RS	66	1.256381	1.000000	11326.786427	0.015445	0.012516
RS	67	1.311039	1.000000	11187.252132	0.015255	0.012899
RS	68	1.367899	1.000000	11026.182854	0.015035	0.013272
RS	69	1.427051	1.000000	10843.628945	0.014786	0.013629
RS	70	1.488587	1.000000	10639.786277	0.014509	0.013967
RS	71	1.552602	1.000000	10415.004475	0.014202	0.014281
RS	72	1.619196	1.000000	10169.793869	0.013868	0.014566
RS	73	1.688475	1.000000	9904.830913	0.013506	0.014819
RS	74	1.760545	1.000000	9620.961794	0.013119	0.015034
RS	75	1.835519	1.000000	9319.203970	0.012708	0.015207
RS	76	1.913514	1.000000	9000.745403	0.012274	0.015333
RS	77	1.994653	1.000000	8666.941245	0.011818	0.015408
RS	78	2.079061	1.000000	8319.307790	0.011344	0.015427
RS	79	2.166870	1.000000	7959.513526	0.010854	0.015388
RS	80	2.258218	1.000000	7589.367194	0.010349	0.015286
RS	81	2.353247	1.000000	7210.802795	0.009833	0.015119
RS	82	2.452105	1.000000	6825.861589	0.009308	0.014886
RS	83	2.554947	1.000000	6436.671173	0.008777	0.014585
RS	84	2.661933	1.000000	6045.421848	0.008244	0.014218
RS	85	2.773230	1.000000	5654.340557	0.007710	0.013785
RS	86	2.889012	1.000000	5265.662771	0.007180	0.013290
RS	87	3.009460	1.000000	4881.602813	0.006657	0.012736
RS	88	3.134762	1.000000	4504.323180	0.006142	0.012130
RS	89	3.265113	1.000000	4135.903515	0.005640	0.011369
RS	90	3.400716	1.000000	3778.309946	0.005152	0.010685
RS	91	3.541784	1.000000	3433.365570	0.004682	0.009974
RS	92	3.688537	1.000000	3102.722859	0.004231	0.009245
RS	93	3.841203	1.000000	2787.838811	0.003802	0.008508
RS	94	4.000021	1.000000	2489.953589	0.003395	0.007771
RS	95	4.165239	1.000000	2210.073364	0.003014	0.007044
RS	96	4.337115	1.000000	1948.957978	0.002658	0.006335
RS	97	4.515917	1.000000	1707.113902	0.002328	0.005652
RS	98	4.701924	1.000000	1484.792810	0.002025	0.005001
RS	99	4.895427	1.000000	1281.995929	0.001748	0.004387
RS	100	5.096727	1.000000	1098.484092	0.001498	0.003816
RS	101	5.306139	1.000000	933.793241	0.001273	0.003289
RS	102	5.523989	1.000000	787.254896	0.001074	0.002809
RS	103	5.750618	1.000000	658.020929	0.000897	0.002377
RS	104	5.986380	1.000000	545.091793	0.000743	0.001992
RS	105	6.231642	1.000000	447.347217	0.000610	0.001652
RS	106	6.486788	1.000000	363.578304	0.000496	0.001357
RS	107	6.752215	1.000000	292.519886	0.000399	0.001102
RS	108	7.028338	1.000000	232.882041	0.000318	0.000885
RS	109	7.315588	1.000000	183.379712	0.000250	0.000703
RS	110	7.614413	1.000000	142.759509	0.000195	0.000552
RS	111	7.925279	1.000000	109.822930	0.000150	0.000428
RS	112	8.248673	1.000000	83.445441	0.000114	0.000328
RS	113	8.585099	1.000000	62.591087	0.000085	0.000248
RS	114	8.935081	1.000000	46.322535	0.000063	0.000185
RS	115	9.299167	1.000000	33.806664	0.000046	0.000136
RS	116	9.677924	1.000000	24.316045	0.000033	0.000098
RS	117	10.071944	1.000000	17.226796	0.000023	0.000070
RS	118	10.481842	1.000000	12.013422	0.000016	0.000049
RS	119	10.908257	1.000000	8.241349	0.000011	0.000034
RS	120	11.351855	1.000000	5.557847	0.000008	0.000023
RS	121	11.813330	1.000000	3.682027	0.000005	0.000015
RS	122	12.293400	1.000000	2.394542	0.000003	0.000010
RS	123	12.792815	1.000000	1.527508	0.000002	0.000006
RS	124	13.312355	1.000000	0.955051	0.000001	0.000004
RS	125	13.852832	1.000000	0.584784	0.000001	0.000003
RS	126	14.415087	1.000001	0.350362	0.000000	0.000002
RS	127	15.000000	1.000001	0.461701	0.000001	0.000002
PA	64*2 0.607154430 0.151788607 15.000000000 1.000000000 1.000000000 1.000000000 1.000000000 1.000000000 1.000000000 1.000000000 1.000000000 1.000000000 1.000000000 1.000000000 1.000000000 1.000000000 1.000000000 1.000000000 1.000000000 1.000000000 1.000000000 1.000000000 1.000000000 1.000000000 1.000000000 1.000000000 1.000000000 1.000000000 1.000000000 1.000000000 1.000000000 1.000000000 1.000000000 1.000000000 1.000000000 1.000000000 1.000000000 1.000000000 1.000000000 1.000000000 1.000000000 1.000000000 1.000000000 1.000000000 1.000000000 1.000000000 1.000000000 1.000000000 1.000000000 1.000000000 1.000000000 1.000000000 1.000000000 1.000000000 1.000000000 1.000000000 1.000000000 1.000000000 1.000000000 1.000000000 1.000000000 1.000000000 1.000000000 1.000000000 1.000000000 1.000000000 1.000001371
//
IT	3217
RD	24
LK	-2514138.680322
QD	-1000000000000000052504760255204420248704468581108159154915854115511802457988908195786371375080447864043704443832883878176942523235360430575644792184786706982848387200926575803737830233794788090059368953234970799945081119038967640880074652742780142494579258788820056842838115669472196386865459400540160.000000 -> -1000000000000000052504760255204420248704468581108159154915854115511802457988908195786371375080447864043704443832883878176942523235360430575644792184786706982848387200926575803737830233794788090059368953234970799945081119038967640880074652742780142494579258788820056842838115669472196386865459400540160.000000
RI	0.1962475342
TR	0.607154	0.151789
MT	15.000000
MM	C_pi: 1.000000, n_recomb: 733346.718212
RS	0	0.000000	1.000000	2741.592214	0.003738	0.000227
RS	1	0.004030	1.000000	2841.255565	0.003874	0.001888
RS	2	0.008222	1.000000	2944.090884	0.004015	0.005381
RS	3	0.012583	1.000000	3050.162050	0.004159	0.010447
RS	4	0.017119	1.000000	3159.530910	0.004308	0.016605
RS	5	0.021839	1.000000	3272.256902	0.004462	0.022339
RS	6	0.026749	1.000000	3388.396636	0.004620	0.023152
RS	7	0.031856	1.000000	3508.003447	0.004784	0.020489
RS	8	0.037170	1.000000	3631.126915	0.004951	0.017649
RS	9	0.042697	1.000000	3757.812343	0.005124	0.015385
RS	10	0.048448	1.000000	3888.100201	0.005302	0.013639
RS	11	0.054430	1.000000	4022.025532	0.005484	0.012300
RS	12	0.060653	1.000000	4159.617314	0.005672	0.011251
RS	13	0.067126	1.000000	4300.897783	0.005865	0.010377
RS	14	0.073861	1.000000	4445.881706	0.006062	0.009616
RS	15	0.080867	1.000000	4594.575621	0.006265	0.008960
RS	16	0.088155	1.000000	4746.977023	0.006473	0.008420
RS	17	0.095738	1.000000	4903.073505	0.006686	0.007988
RS	18	0.103625	1.000000	5062.841858	0.006904	0.007642
RS	19	0.111831	1.000000	5226.247121	0.007127	0.007358
RS	20	0.120367	1.000000	5393.241585	0.007354	0.007116
RS	21	0.129247	1.000000	5563.763757	0.007587	0.006902
RS	22	0.138485	1.000000	5737.737275	0.007824	0.006706
RS	23	0.148095	1.000000	5915.069789	0.008066	0.006525
RS	24	0.158092	1.000000	6095.651795	0.008312	0.006359
RS	25	0.168493	1.000000	6279.355443	0.008563	0.006209
RS	26	0.179312	1.000000	6466.033305	0.008817	0.006078
RS	27	0.190568	1.000000	6655.517131	0.009076	0.005965
RS	28	0.202276	1.000000	6847.616568	0.009337	0.005870
RS	29	0.214457	1.000000	7042.117886	0.009603	0.005792
RS	30	0.227129	1.000000	7238.782689	0.009871	0.005729
RS	31	0.240311	1.000000	7437.346635	0.010142	0.005680
RS	32	0.254025	1.000000	7637.518179	0.010415	0.005645
RS	33	0.268291	1.000000	7838.977341	0.010689	0.005623
RS	34	0.283132	1.000000	8041.374531	0.010965	0.005612
RS	35	0.298571	1.000000	8244.329419	0.011242	0.005612
RS	36	0.314632	1.000000	8447.429908	0.011519	0.005622
RS	37	0.331340	1.000000	8650.231189	0.011796	0.005642
RS	38	0.348722	1.000000	8852.254931	0.012071	0.005672
RS	39	0.366804	1.000000	9052.988612	0.012345	0.005713
RS	40	0.385615	1.000000	9251.885029	0.012616	0.005766
RS	41	0.405184	1.000000	9448.362006	0.012884	0.005831
RS	42	0.425541	1.000000	9641.802336	0.013148	0.005910
RS	43	0.446719	1.000000	9831.553983	0.013406	0.006003
RS	44	0.468750	1.000000	10016.930587	0.013659	0.006111
RS	45	0.491668	1.000000	10197.212296	0.013905	0.006235
RS	46	0.515511	1.000000	10371.646969	0.014143	0.006377
RS	47	0.540314	1.000000	10539.451784	0.014372	0.006535
RS	48	0.566117	1.000000	10699.815285	0.014590	0.006712
RS	49	0.592959	1.000000	10851.899910	0.014798	0.006906
RS	50	0.620883	1.000000	10994.845034	0.014993	0.007119
RS	51	0.649933	1.000000	11127.770557	0.015174	0.007350
RS	52	0.680153	1.000000	11249.781077	0.015340	0.007599
RS	53	0.711590	1.000000	11359.970665	0.015491	0.007865
RS	54	0.744295	1.000000	11457.428272	0.015623	0.008149
RS	55	0.778317	1.000000	11541.243790	0.015738	0.008450
RS	56	0.813711	1.000000	11610.514756	0.015832	0.008767
RS	57	0.850530	1.000000	11664.353730	0.015906	0.009099
RS	58	0.888834	1.000000	11701.896310	0.015957	0.009445
RS	59	0.928681	1.000000	11722.309778	0.015985	0.009804
RS	60	0.970133	1.000000	11724.802337	0.015988	0.010174
RS	61	1.013256	1.000000	11708.632889	0.015966	0.010554
RS	62	1.058117	1.000000	11673.121287	0.015918	0.010942
RS	63	1.104786	1.000000	11617.658974	0.015842	0.011335
RS	64	1.153335	1.000000	11541.719907	0.015738	0.011730
RS	65	1.203840	1.000000	11444.871643	0.015606	0.012125
RS	66	1.256381	1.000000	11326.786427	0.015445	0.012516
RS	67	1.311039	1.000000	11187.252132	0.015255	0.012899
RS	68	1.367899	1.000000	11026.182854	0.015035	0.013272
RS	69	1.427051	1.000000	10843.628945	0.014786	0.013629
RS	70	1.488587	1.000000	10639.786277	0.014509	0.013967
RS	71	1.552602	1.000000	10415.004475	0.014202	0.014281
RS	72	1.619196	1.000000	10169.793869	0.013868	0.014566
RS	73	1.688475	1.000000	9904.830913	0.013506	0.014819
RS	74	1.760545	1.000000	9620.961794	0.013119	0.015034
RS	75	1.835519	1.000000	9319.203970	0.012708	0.015207
RS	76	1.913514	1.000000	9000.745403	0.012274	0.015333
RS	77	1.994653	1.000000	8666.941245	0.011818	0.015408
RS	78	2.079061	1.000000	8319.307790	0.011344	0.015427
RS	79	2.166870	1.000000	7959.513526	0.010854	0.015388
RS	80	2.258218	1.000000	7589.367194	0.010349	0.015286
RS	81	2.353247	1.000000	7210.802795	0.009833	0.015119
RS	82	2.452105	1.000000	6825.861589	0.009308	0.014886
RS	83	2.554947	1.000000	6436.671173	0.008777	0.014585
RS	84	2.661933	1.000000	6045.421848	0.008244	0.014218
RS	85	2.773230	1.000000	5654.340557	0.007710	0.013785
RS	86	2.889012	1.000000	5265.662771	0.007180	0.013290
RS	87	3.009460	1.000000	4881.602813	0.006657	0.012736
RS	88	3.134762	1.000000	4504.323180	0.006142	0.012130
RS	89	3.265113	1.000000	4135.903515	0.005640	0.011369
RS	90	3.400716	1.000000	3778.309946	0.005152	0.010685
RS	91	3.541784	1.000000	3433.365570	0.004682	0.009974
RS	92	3.688537	1.000000	3102.722859	0.004231	0.009245
RS	93	3.841203	1.000000	2787.838811	0.003802	0.008508
RS	94	4.000021	1.000000	2489.953589	0.003395	0.007771
RS	95	4.165239	1.000000	2210.073364	0.003014	0.007044
RS	96	4.337115	1.000000	1948.957978	0.002658	0.006335
RS	97	4.515917	1.000000	1707.113902	0.002328	0.005652
RS	98	4.701924	1.000000	1484.792810	0.002025	0.005001
RS	99	4.895427	1.000000	1281.995929	0.001748	0.004387
RS	100	5.096727	1.000000	1098.484092	0.001498	0.003816
RS	101	5.306139	1.000000	933.793241	0.001273	0.003289
RS	102	5.523989	1.000000	787.254896	0.001074	0.002809
RS	103	5.750618	1.000000	658.020929	0.000897	0.002377
RS	104	5.986380	1.000000	545.091793	0.000743	0.001992
RS	105	6.231642	1.000000	447.347217	0.000610	0.001652
RS	106	6.486788	1.000000	363.578304	0.000496	0.001357
RS	107	6.752215	1.000000	292.519886	0.000399	0.001102
RS	108	7.028338	1.000000	232.882041	0.000318	0.000885
RS	109	7.315588	1.000000	183.379712	0.000250	0.000703
RS	110	7.614413	1.000000	142.759509	0.000195	0.000552
RS	111	7.925279	1.000000	109.822930	0.000150	0.000428
RS	112	8.248673	1.000000	83.445441	0.000114	0.000328
RS	113	8.585099	1.000000	62.591087	0.000085	0.000248
RS	114	8.935081	1.000000	46.322535	0.000063	0.000185
RS	115	9.299167	1.000000	33.806664	0.000046	0.000136
RS	116	9.677924	1.000000	24.316045	0.000033	0.000098
RS	117	10.071944	1.000000	17.226796	0.000023	0.000070
RS	118	10.481842	1.000000	12.013422	0.000016	0.000049
RS	119	10.908257	1.000000	8.241349	0.000011	0.000034
RS	120	11.351855	1.000000	5.557847	0.000008	0.000023
RS	121	11.813330	1.000000	3.682027	0.000005	0.000015
RS	122	12.293400	1.000000	2.394542	0.000003	0.000010
RS	123	12.792815	1.000000	1.527508	0.000002	0.000006
RS	124	13.312355	1.000000	0.955051	0.000001	0.000004
RS	125	13.852832	1.000000	0.584784	0.000001	0.000003
RS	126	14.415087	1.000001	0.350362	0.000000	0.000002
RS	127	15.000000	1.000001	0.461701	0.000001	0.000002
PA	64*2 0.607154430 0.151788607 15.000000000 1.000000000 1.000000000 1.000000000 1.000000000 1.000000000 1.000000000 1.000000000 1.000000000 1.000000000 1.000000000 1.000000000 1.000000000 1.000000000 1.000000000 1.000000000 1.000000000 1.000000000 1.000000000 1.000000000 1.000000000 1.000000000 1.000000000 1.000000000 1.000000000 1.000000000 1.000000000 1.000000000 1.000000000 1.000000000 1.000000000 1.000000000 1.000000000 1.000000000 1.000000000 1.000000000 1.000000000 1.000000000 1.000000000 1.000000000 1.000000000 1.000000000 1.000000000 1.000000000 1.000000000 1.000000000 1.000000000 1.000000000 1.000000000 1.000000000 1.000000000 1.000000000 1.000000000 1.000000000 1.000000000 1.000000000 1.000000000 1.000000000 1.000000000 1.000000000 1.000000000 1.000000000 1.000000000 1.000000000 1.000001431
//
IT	3217
RD	25
LK	-2514138.680322
QD	-1000000000000000052504760255204420248704468581108159154915854115511802457988908195786371375080447864043704443832883878176942523235360430575644792184786706982848387200926575803737830233794788090059368953234970799945081119038967640880074652742780142494579258788820056842838115669472196386865459400540160.000000 -> -1000000000000000052504760255204420248704468581108159154915854115511802457988908195786371375080447864043704443832883878176942523235360430575644792184786706982848387200926575803737830233794788090059368953234970799945081119038967640880074652742780142494579258788820056842838115669472196386865459400540160.000000
RI	0.1962475342
TR	0.607154	0.151789
MT	15.000000
MM	C_pi: 1.000000, n_recomb: 733346.718212
RS	0	0.000000	1.000000	2741.592214	0.003738	0.000227
RS	1	0.004030	1.000000	2841.255565	0.003874	0.001888
RS	2	0.008222	1.000000	2944.090884	0.004015	0.005381
RS	3	0.012583	1.000000	3050.162050	0.004159	0.010447
RS	4	0.017119	1.000000	3159.530910	0.004308	0.016605
RS	5	0.021839	1.000000	3272.256902	0.004462	0.022339
RS	6	0.026749	1.000000	3388.396636	0.004620	0.023152
RS	7	0.031856	1.000000	3508.003447	0.004784	0.020489
RS	8	0.037170	1.000000	3631.126915	0.004951	0.017649
RS	9	0.042697	1.000000	3757.812343	0.005124	0.015385
RS	10	0.048448	1.000000	3888.100201	0.005302	0.013639
RS	11	0.054430	1.000000	4022.025532	0.005484	0.012300
RS	12	0.060653	1.000000	4159.617314	0.005672	0.011251
RS	13	0.067126	1.000000	4300.897783	0.005865	0.010377
RS	14	0.073861	1.000000	4445.881706	0.006062	0.009616
RS	15	0.080867	1.000000	4594.575621	0.006265	0.008960
RS	16	0.088155	1.000000	4746.977023	0.006473	0.008420
RS	17	0.095738	1.000000	4903.073505	0.006686	0.007988
RS	18	0.103625	1.000000	5062.841858	0.006904	0.007642
RS	19	0.111831	1.000000	5226.247121	0.007127	0.007358
RS	20	0.120367	1.000000	5393.241585	0.007354	0.007116
RS	21	0.129247	1.000000	5563.763757	0.007587	0.006902
RS	22	0.138485	1.000000	5737.737275	0.007824	0.006706
RS	23	0.148095	1.000000	5915.069789	0.008066	0.006525
RS	24	0.158092	1.000000	6095.651795	0.008312	0.006359
RS	25	0.168493	1.000000	6279.355443	0.008563	0.006209
RS	26	0.179312	1.000000	6466.033305	0.008817	0.006078
RS	27	0.190568	1.000000	6655.517131	0.009076	0.005965
RS	28	0.202276	1.000000	6847.616568	0.009337	0.005870
RS	29	0.214457	1.000000	7042.117886	0.009603	0.005792
RS	30	0.227129	1.000000	7238.782689	0.009871	0.005729
RS	31	0.240311	1.000000	7437.346635	0.010142	0.005680
RS	32	0.254025	1.000000	7637.518179	0.010415	0.005645
RS	33	0.268291	1.000000	7838.977341	0.010689	0.005623
RS	34	0.283132	1.000000	8041.374531	0.010965	0.005612
RS	35	0.298571	1.000000	8244.329419	0.011242	0.005612
RS	36	0.314632	1.000000	8447.429908	0.011519	0.005622
RS	37	0.331340	1.000000	8650.231189	0.011796	0.005642
RS	38	0.348722	1.000000	8852.254931	0.012071	0.005672
RS	39	0.366804	1.000000	9052.988612	0.012345	0.005713
RS	40	0.385615	1.000000	9251.885029	0.012616	0.005766
RS	41	0.405184	1.000000	9448.362006	0.012884	0.005831
RS	42	0.425541	1.000000	9641.802336	0.013148	0.005910
RS	43	0.446719	1.000000	9831.553983	0.013406	0.006003
RS	44	0.468750	1.000000	10016.930587	0.013659	0.006111
RS	45	0.491668	1.000000	10197.212296	0.013905	0.006235
RS	46	0.515511	1.000000	10371.646969	0.014143	0.006377
RS	47	0.540314	1.000000	10539.451784	0.014372	0.006535
RS	48	0.566117	1.000000	10699.815285	0.014590	0.006712
RS	49	0.592959	1.000000	10851.899910	0.014798	0.006906
RS	50	0.620883	1.000000	10994.845034	0.014993	0.007119
RS	51	0.649933	1.000000	11127.770557	0.015174	0.007350
RS	52	0.680153	1.000000	11249.781077	0.015340	0.007599
RS	53	0.711590	1.000000	11359.970665	0.015491	0.007865
RS	54	0.744295	1.000000	11457.428272	0.015623	0.008149
RS	55	0.778317	1.000000	11541.243790	0.015738	0.008450
RS	56	0.813711	1.000000	11610.514756	0.015832	0.008767
RS	57	0.850530	1.000000	11664.353730	0.015906	0.009099
RS	58	0.888834	1.000000	11701.896310	0.015957	0.009445
RS	59	0.928681	1.000000	11722.309778	0.015985	0.009804
RS	60	0.970133	1.000000	11724.802337	0.015988	0.010174
RS	61	1.013256	1.000000	11708.632889	0.015966	0.010554
RS	62	1.058117	1.000000	11673.121287	0.015918	0.010942
RS	63	1.104786	1.000000	11617.658974	0.015842	0.011335
RS	64	1.153335	1.000000	11541.719907	0.015738	0.011730
RS	65	1.203840	1.000000	11444.871643	0.015606	0.012125
RS	66	1.256381	1.000000	11326.786427	0.015445	0.012516
RS	67	1.311039	1.000000	11187.252132	0.015255	0.012899
RS	68	1.367899	1.000000	11026.182854	0.015035	0.013272
RS	69	1.427051	1.000000	10843.628945	0.014786	0.013629
RS	70	1.488587	1.000000	10639.786277	0.014509	0.013967
RS	71	1.552602	1.000000	10415.004475	0.014202	0.014281
RS	72	1.619196	1.000000	10169.793869	0.013868	0.014566
RS	73	1.688475	1.000000	9904.830913	0.013506	0.014819
RS	74	1.760545	1.000000	9620.961794	0.013119	0.015034
RS	75	1.835519	1.000000	9319.203970	0.012708	0.015207
RS	76	1.913514	1.000000	9000.745403	0.012274	0.015333
RS	77	1.994653	1.000000	8666.941245	0.011818	0.015408
RS	78	2.079061	1.000000	8319.307790	0.011344	0.015427
RS	79	2.166870	1.000000	7959.513526	0.010854	0.015388
RS	80	2.258218	1.000000	7589.367194	0.010349	0.015286
RS	81	2.353247	1.000000	7210.802795	0.009833	0.015119
RS	82	2.452105	1.000000	6825.861589	0.009308	0.014886
RS	83	2.554947	1.000000	6436.671173	0.008777	0.014585
RS	84	2.661933	1.000000	6045.421848	0.008244	0.014218
RS	85	2.773230	1.000000	5654.340557	0.007710	0.013785
RS	86	2.889012	1.000000	5265.662771	0.007180	0.013290
RS	87	3.009460	1.000000	4881.602813	0.006657	0.012736
RS	88	3.134762	1.000000	4504.323180	0.006142	0.012130
RS	89	3.265113	1.000000	4135.903515	0.005640	0.011369
RS	90	3.400716	1.000000	3778.309946	0.005152	0.010685
RS	91	3.541784	1.000000	3433.365570	0.004682	0.009974
RS	92	3.688537	1.000000	3102.722859	0.004231	0.009245
RS	93	3.841203	1.000000	2787.838811	0.003802	0.008508
RS	94	4.000021	1.000000	2489.953589	0.003395	0.007771
RS	95	4.165239	1.000000	2210.073364	0.003014	0.007044
RS	96	4.337115	1.000000	1948.957978	0.002658	0.006335
RS	97	4.515917	1.000000	1707.113902	0.002328	0.005652
RS	98	4.701924	1.000000	1484.792810	0.002025	0.005001
RS	99	4.895427	1.000000	1281.995929	0.001748	0.004387
RS	100	5.096727	1.000000	1098.484092	0.001498	0.003816
RS	101	5.306139	1.000000	933.793241	0.001273	0.003289
RS	102	5.523989	1.000000	787.254896	0.001074	0.002809
RS	103	5.750618	1.000000	658.020929	0.000897	0.002377
RS	104	5.986380	1.000000	545.091793	0.000743	0.001992
RS	105	6.231642	1.000000	447.347217	0.000610	0.001652
RS	106	6.486788	1.000000	363.578304	0.000496	0.001357
RS	107	6.752215	1.000000	292.519886	0.000399	0.001102
RS	108	7.028338	1.000000	232.882041	0.000318	0.000885
RS	109	7.315588	1.000000	183.379712	0.000250	0.000703
RS	110	7.614413	1.000000	142.759509	0.000195	0.000552
RS	111	7.925279	1.000000	109.822930	0.000150	0.000428
RS	112	8.248673	1.000000	83.445441	0.000114	0.000328
RS	113	8.585099	1.000000	62.591087	0.000085	0.000248
RS	114	8.935081	1.000000	46.322535	0.000063	0.000185
RS	115	9.299167	1.000000	33.806664	0.000046	0.000136
RS	116	9.677924	1.000000	24.316045	0.000033	0.000098
RS	117	10.071944	1.000000	17.226796	0.000023	0.000070
RS	118	10.481842	1.000000	12.013422	0.000016	0.000049
RS	119	10.908257	1.000000	8.241349	0.000011	0.000034
RS	120	11.351855	1.000000	5.557847	0.000008	0.000023
RS	121	11.813330	1.000000	3.682027	0.000005	0.000015
RS	122	12.293400	1.000000	2.394542	0.000003	0.000010
RS	123	12.792815	1.000000	1.527508	0.000002	0.000006
RS	124	13.312355	1.000000	0.955051	0.000001	0.000004
RS	125	13.852832	1.000000	0.584784	0.000001	0.000003
RS	126	14.415087	1.000001	0.350362	0.000000	0.000002
RS	127	15.000000	1.000001	0.461701	0.000001	0.000002
PA	64*2 0.607154430 0.151788607 15.000000000 1.000000000 1.000000000 1.000000000 1.000000000 1.000000000 1.000000000 1.000000000 1.000000000 1.000000000 1.000000000 1.000000000 1.000000000 1.000000000 1.000000000 1.000000000 1.000000000 1.000000000 1.000000000 1.000000000 1.000000000 1.000000000 1.000000000 1.000000000 1.000000000 1.000000000 1.000000000 1.000000000 1.000000000 1.000000000 1.000000000 1.000000000 1.000000000 1.000000000 1.000000000 1.000000000 1.000000000 1.000000000 1.000000000 1.000000000 1.000000000 1.000000000 1.000000000 1.000000000 1.000000000 1.000000000 1.000000000 1.000000000 1.000000000 1.000000000 1.000000000 1.000000000 1.000000000 1.000000000 1.000000000 1.000000000 1.000000000 1.000000000 1.000000000 1.000000000 1.000000000 1.000000000 1.000000000 1.000000000 1.000001490
//
IT	3217
RD	26
LK	-2514138.680322
QD	-1000000000000000052504760255204420248704468581108159154915854115511802457988908195786371375080447864043704443832883878176942523235360430575644792184786706982848387200926575803737830233794788090059368953234970799945081119038967640880074652742780142494579258788820056842838115669472196386865459400540160.000000 -> -1000000000000000052504760255204420248704468581108159154915854115511802457988908195786371375080447864043704443832883878176942523235360430575644792184786706982848387200926575803737830233794788090059368953234970799945081119038967640880074652742780142494579258788820056842838115669472196386865459400540160.000000
RI	0.1962475342
TR	0.607154	0.151789
MT	15.000000
MM	C_pi: 1.000000, n_recomb: 733346.718212
RS	0	0.000000	1.000000	2741.592214	0.003738	0.000227
RS	1	0.004030	1.000000	2841.255565	0.003874	0.001888
RS	2	0.008222	1.000000	2944.090884	0.004015	0.005381
RS	3	0.012583	1.000000	3050.162050	0.004159	0.010447
RS	4	0.017119	1.000000	3159.530910	0.004308	0.016605
RS	5	0.021839	1.000000	3272.256902	0.004462	0.022339
RS	6	0.026749	1.000000	3388.396636	0.004620	0.023152
RS	7	0.031856	1.000000	3508.003447	0.004784	0.020489
RS	8	0.037170	1.000000	3631.126915	0.004951	0.017649
RS	9	0.042697	1.000000	3757.812343	0.005124	0.015385
RS	10	0.048448	1.000000	3888.100201	0.005302	0.013639
RS	11	0.054430	1.000000	4022.025532	0.005484	0.012300
RS	12	0.060653	1.000000	4159.617314	0.005672	0.011251
RS	13	0.067126	1.000000	4300.897783	0.005865	0.010377
RS	14	0.073861	1.000000	4445.881706	0.006062	0.009616
RS	15	0.080867	1.000000	4594.575621	0.006265	0.008960
RS	16	0.088155	1.000000	4746.977023	0.006473	0.008420
RS	17	0.095738	1.000000	4903.073505	0.006686	0.007988
RS	18	0.103625	1.000000	5062.841858	0.006904	0.007642
RS	19	0.111831	1.000000	5226.247121	0.007127	0.007358
RS	20	0.120367	1.000000	5393.241585	0.007354	0.007116
RS	21	0.129247	1.000000	5563.763757	0.007587	0.006902
RS	22	0.138485	1.000000	5737.737275	0.007824	0.006706
RS	23	0.148095	1.000000	5915.069789	0.008066	0.006525
RS	24	0.158092	1.000000	6095.651795	0.008312	0.006359
RS	25	0.168493	1.000000	6279.355443	0.008563	0.006209
RS	26	0.179312	1.000000	6466.033305	0.008817	0.006078
RS	27	0.190568	1.000000	6655.517131	0.009076	0.005965
RS	28	0.202276	1.000000	6847.616568	0.009337	0.005870
RS	29	0.214457	1.000000	7042.117886	0.009603	0.005792
RS	30	0.227129	1.000000	7238.782689	0.009871	0.005729
RS	31	0.240311	1.000000	7437.346635	0.010142	0.005680
RS	32	0.254025	1.000000	7637.518179	0.010415	0.005645
RS	33	0.268291	1.000000	7838.977341	0.010689	0.005623
RS	34	0.283132	1.000000	8041.374531	0.010965	0.005612
RS	35	0.298571	1.000000	8244.329419	0.011242	0.005612
RS	36	0.314632	1.000000	8447.429908	0.011519	0.005622
RS	37	0.331340	1.000000	8650.231189	0.011796	0.005642
RS	38	0.348722	1.000000	8852.254931	0.012071	0.005672
RS	39	0.366804	1.000000	9052.988612	0.012345	0.005713
RS	40	0.385615	1.000000	9251.885029	0.012616	0.005766
RS	41	0.405184	1.000000	9448.362006	0.012884	0.005831
RS	42	0.425541	1.000000	9641.802336	0.013148	0.005910
RS	43	0.446719	1.000000	9831.553983	0.013406	0.006003
RS	44	0.468750	1.000000	10016.930587	0.013659	0.006111
RS	45	0.491668	1.000000	10197.212296	0.013905	0.006235
RS	46	0.515511	1.000000	10371.646969	0.014143	0.006377
RS	47	0.540314	1.000000	10539.451784	0.014372	0.006535
RS	48	0.566117	1.000000	10699.815285	0.014590	0.006712
RS	49	0.592959	1.000000	10851.899910	0.014798	0.006906
RS	50	0.620883	1.000000	10994.845034	0.014993	0.007119
RS	51	0.649933	1.000000	11127.770557	0.015174	0.007350
RS	52	0.680153	1.000000	11249.781077	0.015340	0.007599
RS	53	0.711590	1.000000	11359.970665	0.015491	0.007865
RS	54	0.744295	1.000000	11457.428272	0.015623	0.008149
RS	55	0.778317	1.000000	11541.243790	0.015738	0.008450
RS	56	0.813711	1.000000	11610.514756	0.015832	0.008767
RS	57	0.850530	1.000000	11664.353730	0.015906	0.009099
RS	58	0.888834	1.000000	11701.896310	0.015957	0.009445
RS	59	0.928681	1.000000	11722.309778	0.015985	0.009804
RS	60	0.970133	1.000000	11724.802337	0.015988	0.010174
RS	61	1.013256	1.000000	11708.632889	0.015966	0.010554
RS	62	1.058117	1.000000	11673.121287	0.015918	0.010942
RS	63	1.104786	1.000000	11617.658974	0.015842	0.011335
RS	64	1.153335	1.000000	11541.719907	0.015738	0.011730
RS	65	1.203840	1.000000	11444.871643	0.015606	0.012125
RS	66	1.256381	1.000000	11326.786427	0.015445	0.012516
RS	67	1.311039	1.000000	11187.252132	0.015255	0.012899
RS	68	1.367899	1.000000	11026.182854	0.015035	0.013272
RS	69	1.427051	1.000000	10843.628945	0.014786	0.013629
RS	70	1.488587	1.000000	10639.786277	0.014509	0.013967
RS	71	1.552602	1.000000	10415.004475	0.014202	0.014281
RS	72	1.619196	1.000000	10169.793869	0.013868	0.014566
RS	73	1.688475	1.000000	9904.830913	0.013506	0.014819
RS	74	1.760545	1.000000	9620.961794	0.013119	0.015034
RS	75	1.835519	1.000000	9319.203970	0.012708	0.015207
RS	76	1.913514	1.000000	9000.745403	0.012274	0.015333
RS	77	1.994653	1.000000	8666.941245	0.011818	0.015408
RS	78	2.079061	1.000000	8319.307790	0.011344	0.015427
RS	79	2.166870	1.000000	7959.513526	0.010854	0.015388
RS	80	2.258218	1.000000	7589.367194	0.010349	0.015286
RS	81	2.353247	1.000000	7210.802795	0.009833	0.015119
RS	82	2.452105	1.000000	6825.861589	0.009308	0.014886
RS	83	2.554947	1.000000	6436.671173	0.008777	0.014585
RS	84	2.661933	1.000000	6045.421848	0.008244	0.014218
RS	85	2.773230	1.000000	5654.340557	0.007710	0.013785
RS	86	2.889012	1.000000	5265.662771	0.007180	0.013290
RS	87	3.009460	1.000000	4881.602813	0.006657	0.012736
RS	88	3.134762	1.000000	4504.323180	0.006142	0.012130
RS	89	3.265113	1.000000	4135.903515	0.005640	0.011369
RS	90	3.400716	1.000000	3778.309946	0.005152	0.010685
RS	91	3.541784	1.000000	3433.365570	0.004682	0.009974
RS	92	3.688537	1.000000	3102.722859	0.004231	0.009245
RS	93	3.841203	1.000000	2787.838811	0.003802	0.008508
RS	94	4.000021	1.000000	2489.953589	0.003395	0.007771
RS	95	4.165239	1.000000	2210.073364	0.003014	0.007044
RS	96	4.337115	1.000000	1948.957978	0.002658	0.006335
RS	97	4.515917	1.000000	1707.113902	0.002328	0.005652
RS	98	4.701924	1.000000	1484.792810	0.002025	0.005001
RS	99	4.895427	1.000000	1281.995929	0.001748	0.004387
RS	100	5.096727	1.000000	1098.484092	0.001498	0.003816
RS	101	5.306139	1.000000	933.793241	0.001273	0.003289
RS	102	5.523989	1.000000	787.254896	0.001074	0.002809
RS	103	5.750618	1.000000	658.020929	0.000897	0.002377
RS	104	5.986380	1.000000	545.091793	0.000743	0.001992
RS	105	6.231642	1.000000	447.347217	0.000610	0.001652
RS	106	6.486788	1.000000	363.578304	0.000496	0.001357
RS	107	6.752215	1.000000	292.519886	0.000399	0.001102
RS	108	7.028338	1.000000	232.882041	0.000318	0.000885
RS	109	7.315588	1.000000	183.379712	0.000250	0.000703
RS	110	7.614413	1.000000	142.759509	0.000195	0.000552
RS	111	7.925279	1.000000	109.822930	0.000150	0.000428
RS	112	8.248673	1.000000	83.445441	0.000114	0.000328
RS	113	8.585099	1.000000	62.591087	0.000085	0.000248
RS	114	8.935081	1.000000	46.322535	0.000063	0.000185
RS	115	9.299167	1.000000	33.806664	0.000046	0.000136
RS	116	9.677924	1.000000	24.316045	0.000033	0.000098
RS	117	10.071944	1.000000	17.226796	0.000023	0.000070
RS	118	10.481842	1.000000	12.013422	0.000016	0.000049
RS	119	10.908257	1.000000	8.241349	0.000011	0.000034
RS	120	11.351855	1.000000	5.557847	0.000008	0.000023
RS	121	11.813330	1.000000	3.682027	0.000005	0.000015
RS	122	12.293400	1.000000	2.394542	0.000003	0.000010
RS	123	12.792815	1.000000	1.527508	0.000002	0.000006
RS	124	13.312355	1.000000	0.955051	0.000001	0.000004
RS	125	13.852832	1.000000	0.584784	0.000001	0.000003
RS	126	14.415087	1.000002	0.350362	0.000000	0.000002
RS	127	15.000000	1.000002	0.461701	0.000001	0.000002
PA	64*2 0.607154430 0.151788607 15.000000000 1.000000000 1.000000000 1.000000000 1.000000000 1.000000000 1.000000000 1.000000000 1.000000000 1.000000000 1.000000000 1.000000000 1.000000000 1.000000000 1.000000000 1.000000000 1.000000000 1.000000000 1.000000000 1.000000000 1.000000000 1.000000000 1.000000000 1.000000000 1.000000000 1.000000000 1.000000000 1.000000000 1.000000000 1.000000000 1.000000000 1.000000000 1.000000000 1.000000000 1.000000000 1.000000000 1.000000000 1.000000000 1.000000000 1.000000000 1.000000000 1.000000000 1.000000000 1.000000000 1.000000000 1.000000000 1.000000000 1.000000000 1.000000000 1.000000000 1.000000000 1.000000000 1.000000000 1.000000000 1.000000000 1.000000000 1.000000000 1.000000000 1.000000000 1.000000000 1.000000000 1.000000000 1.000000000 1.000000000 1.000001550
//
IT	3217
RD	27
LK	-2514138.680322
QD	-1000000000000000052504760255204420248704468581108159154915854115511802457988908195786371375080447864043704443832883878176942523235360430575644792184786706982848387200926575803737830233794788090059368953234970799945081119038967640880074652742780142494579258788820056842838115669472196386865459400540160.000000 -> -1000000000000000052504760255204420248704468581108159154915854115511802457988908195786371375080447864043704443832883878176942523235360430575644792184786706982848387200926575803737830233794788090059368953234970799945081119038967640880074652742780142494579258788820056842838115669472196386865459400540160.000000
RI	0.1962475342
TR	0.607154	0.151789
MT	15.000000
MM	C_pi: 1.000000, n_recomb: 733346.718212
RS	0	0.000000	1.000000	2741.592214	0.003738	0.000227
RS	1	0.004030	1.000000	2841.255565	0.003874	0.001888
RS	2	0.008222	1.000000	2944.090884	0.004015	0.005381
RS	3	0.012583	1.000000	3050.162050	0.004159	0.010447
RS	4	0.017119	1.000000	3159.530910	0.004308	0.016605
RS	5	0.021839	1.000000	3272.256902	0.004462	0.022339
RS	6	0.026749	1.000000	3388.396636	0.004620	0.023152
RS	7	0.031856	1.000000	3508.003447	0.004784	0.020489
RS	8	0.037170	1.000000	3631.126915	0.004951	0.017649
RS	9	0.042697	1.000000	3757.812343	0.005124	0.015385
RS	10	0.048448	1.000000	3888.100201	0.005302	0.013639
RS	11	0.054430	1.000000	4022.025532	0.005484	0.012300
RS	12	0.060653	1.000000	4159.617314	0.005672	0.011251
RS	13	0.067126	1.000000	4300.897783	0.005865	0.010377
RS	14	0.073861	1.000000	4445.881706	0.006062	0.009616
RS	15	0.080867	1.000000	4594.575621	0.006265	0.008960
RS	16	0.088155	1.000000	4746.977023	0.006473	0.008420
RS	17	0.095738	1.000000	4903.073505	0.006686	0.007988
RS	18	0.103625	1.000000	5062.841858	0.006904	0.007642
RS	19	0.111831	1.000000	5226.247121	0.007127	0.007358
RS	20	0.120367	1.000000	5393.241585	0.007354	0.007116
RS	21	0.129247	1.000000	5563.763757	0.007587	0.006902
RS	22	0.138485	1.000000	5737.737275	0.007824	0.006706
RS	23	0.148095	1.000000	5915.069789	0.008066	0.006525
RS	24	0.158092	1.000000	6095.651795	0.008312	0.006359
RS	25	0.168493	1.000000	6279.355443	0.008563	0.006209
RS	26	0.179312	1.000000	6466.033305	0.008817	0.006078
RS	27	0.190568	1.000000	6655.517131	0.009076	0.005965
RS	28	0.202276	1.000000	6847.616568	0.009337	0.005870
RS	29	0.214457	1.000000	7042.117886	0.009603	0.005792
RS	30	0.227129	1.000000	7238.782689	0.009871	0.005729
RS	31	0.240311	1.000000	7437.346635	0.010142	0.005680
RS	32	0.254025	1.000000	7637.518179	0.010415	0.005645
RS	33	0.268291	1.000000	7838.977341	0.010689	0.005623
RS	34	0.283132	1.000000	8041.374531	0.010965	0.005612
RS	35	0.298571	1.000000	8244.329419	0.011242	0.005612
RS	36	0.314632	1.000000	8447.429908	0.011519	0.005622
RS	37	0.331340	1.000000	8650.231189	0.011796	0.005642
RS	38	0.348722	1.000000	8852.254931	0.012071	0.005672
RS	39	0.366804	1.000000	9052.988612	0.012345	0.005713
RS	40	0.385615	1.000000	9251.885029	0.012616	0.005766
RS	41	0.405184	1.000000	9448.362006	0.012884	0.005831
RS	42	0.425541	1.000000	9641.802336	0.013148	0.005910
RS	43	0.446719	1.000000	9831.553983	0.013406	0.006003
RS	44	0.468750	1.000000	10016.930587	0.013659	0.006111
RS	45	0.491668	1.000000	10197.212296	0.013905	0.006235
RS	46	0.515511	1.000000	10371.646969	0.014143	0.006377
RS	47	0.540314	1.000000	10539.451784	0.014372	0.006535
RS	48	0.566117	1.000000	10699.815285	0.014590	0.006712
RS	49	0.592959	1.000000	10851.899910	0.014798	0.006906
RS	50	0.620883	1.000000	10994.845034	0.014993	0.007119
RS	51	0.649933	1.000000	11127.770557	0.015174	0.007350
RS	52	0.680153	1.000000	11249.781077	0.015340	0.007599
RS	53	0.711590	1.000000	11359.970665	0.015491	0.007865
RS	54	0.744295	1.000000	11457.428272	0.015623	0.008149
RS	55	0.778317	1.000000	11541.243790	0.015738	0.008450
RS	56	0.813711	1.000000	11610.514756	0.015832	0.008767
RS	57	0.850530	1.000000	11664.353730	0.015906	0.009099
RS	58	0.888834	1.000000	11701.896310	0.015957	0.009445
RS	59	0.928681	1.000000	11722.309778	0.015985	0.009804
RS	60	0.970133	1.000000	11724.802337	0.015988	0.010174
RS	61	1.013256	1.000000	11708.632889	0.015966	0.010554
RS	62	1.058117	1.000000	11673.121287	0.015918	0.010942
RS	63	1.104786	1.000000	11617.658974	0.015842	0.011335
RS	64	1.153335	1.000000	11541.719907	0.015738	0.011730
RS	65	1.203840	1.000000	11444.871643	0.015606	0.012125
RS	66	1.256381	1.000000	11326.786427	0.015445	0.012516
RS	67	1.311039	1.000000	11187.252132	0.015255	0.012899
RS	68	1.367899	1.000000	11026.182854	0.015035	0.013272
RS	69	1.427051	1.000000	10843.628945	0.014786	0.013629
RS	70	1.488587	1.000000	10639.786277	0.014509	0.013967
RS	71	1.552602	1.000000	10415.004475	0.014202	0.014281
RS	72	1.619196	1.000000	10169.793869	0.013868	0.014566
RS	73	1.688475	1.000000	9904.830913	0.013506	0.014819
RS	74	1.760545	1.000000	9620.961794	0.013119	0.015034
RS	75	1.835519	1.000000	9319.203970	0.012708	0.015207
RS	76	1.913514	1.000000	9000.745403	0.012274	0.015333
RS	77	1.994653	1.000000	8666.941245	0.011818	0.015408
RS	78	2.079061	1.000000	8319.307790	0.011344	0.015427
RS	79	2.166870	1.000000	7959.513526	0.010854	0.015388
RS	80	2.258218	1.000000	7589.367194	0.010349	0.015286
RS	81	2.353247	1.000000	7210.802795	0.009833	0.015119
RS	82	2.452105	1.000000	6825.861589	0.009308	0.014886
RS	83	2.554947	1.000000	6436.671173	0.008777	0.014585
RS	84	2.661933	1.000000	6045.421848	0.008244	0.014218
RS	85	2.773230	1.000000	5654.340557	0.007710	0.013785
RS	86	2.889012	1.000000	5265.662771	0.007180	0.013290
RS	87	3.009460	1.000000	4881.602813	0.006657	0.012736
RS	88	3.134762	1.000000	4504.323180	0.006142	0.012130
RS	89	3.265113	1.000000	4135.903515	0.005640	0.011369
RS	90	3.400716	1.000000	3778.309946	0.005152	0.010685
RS	91	3.541784	1.000000	3433.365570	0.004682	0.009974
RS	92	3.688537	1.000000	3102.722859	0.004231	0.009245
RS	93	3.841203	1.000000	2787.838811	0.003802	0.008508
RS	94	4.000021	1.000000	2489.953589	0.003395	0.007771
RS	95	4.165239	1.000000	2210.073364	0.003014	0.007044
RS	96	4.337115	1.000000	1948.957978	0.002658	0.006335
RS	97	4.515917	1.000000	1707.113902	0.002328	0.005652
RS	98	4.701924	1.000000	1484.792810	0.002025	0.005001
RS	99	4.895427	1.000000	1281.995929	0.001748	0.004387
RS	100	5.096727	1.000000	1098.484092	0.001498	0.003816
RS	101	5.306139	1.000000	933.793241	0.001273	0.003289
RS	102	5.523989	1.000000	787.254896	0.001074	0.002809
RS	103	5.750618	1.000000	658.020929	0.000897	0.002377
RS	104	5.986380	1.000000	545.091793	0.000743	0.001992
RS	105	6.231642	1.000000	447.347217	0.000610	0.001652
RS	106	6.486788	1.000000	363.578304	0.000496	0.001357
RS	107	6.752215	1.000000	292.519886	0.000399	0.001102
RS	108	7.028338	1.000000	232.882041	0.000318	0.000885
RS	109	7.315588	1.000000	183.379712	0.000250	0.000703
RS	110	7.614413	1.000000	142.759509	0.000195	0.000552
RS	111	7.925279	1.000000	109.822930	0.000150	0.000428
RS	112	8.248673	1.000000	83.445441	0.000114	0.000328
RS	113	8.585099	1.000000	62.591087	0.000085	0.000248
RS	114	8.935081	1.000000	46.322535	0.000063	0.000185
RS	115	9.299167	1.000000	33.806664	0.000046	0.000136
RS	116	9.677924	1.000000	24.316045	0.000033	0.000098
RS	117	10.071944	1.000000	17.226796	0.000023	0.000070
RS	118	10.481842	1.000000	12.013422	0.000016	0.000049
RS	119	10.908257	1.000000	8.241349	0.000011	0.000034
RS	120	11.351855	1.000000	5.557847	0.000008	0.000023
RS	121	11.813330	1.000000	3.682027	0.000005	0.000015
RS	122	12.293400	1.000000	2.394542	0.000003	0.000010
RS	123	12.792815	1.000000	1.527508	0.000002	0.000006
RS	124	13.312355	1.000000	0.955051	0.000001	0.000004
RS	125	13.852832	1.000000	0.584784	0.000001	0.000003
RS	126	14.415087	1.000002	0.350362	0.000000	0.000002
RS	127	15.000000	1.000002	0.461701	0.000001	0.000002
PA	64*2 0.607154430 0.151788607 15.000000000 1.000000000 1.000000000 1.000000000 1.000000000 1.000000000 1.000000000 1.000000000 1.000000000 1.000000000 1.000000000 1.000000000 1.000000000 1.000000000 1.000000000 1.000000000 1.000000000 1.000000000 1.000000000 1.000000000 1.000000000 1.000000000 1.000000000 1.000000000 1.000000000 1.000000000 1.000000000 1.000000000 1.000000000 1.000000000 1.000000000 1.000000000 1.000000000 1.000000000 1.000000000 1.000000000 1.000000000 1.000000000 1.000000000 1.000000000 1.000000000 1.000000000 1.000000000 1.000000000 1.000000000 1.000000000 1.000000000 1.000000000 1.000000000 1.000000000 1.000000000 1.000000000 1.000000000 1.000000000 1.000000000 1.000000000 1.000000000 1.000000000 1.000000000 1.000000000 1.000000000 1.000000000 1.000000000 1.000000000 1.000001609
//
IT	3217
RD	28
LK	-2514138.680322
QD	-1000000000000000052504760255204420248704468581108159154915854115511802457988908195786371375080447864043704443832883878176942523235360430575644792184786706982848387200926575803737830233794788090059368953234970799945081119038967640880074652742780142494579258788820056842838115669472196386865459400540160.000000 -> -1000000000000000052504760255204420248704468581108159154915854115511802457988908195786371375080447864043704443832883878176942523235360430575644792184786706982848387200926575803737830233794788090059368953234970799945081119038967640880074652742780142494579258788820056842838115669472196386865459400540160.000000
RI	0.1962475342
TR	0.607154	0.151789
MT	15.000000
MM	C_pi: 1.000000, n_recomb: 733346.718212
RS	0	0.000000	1.000000	2741.592214	0.003738	0.000227
RS	1	0.004030	1.000000	2841.255565	0.003874	0.001888
RS	2	0.008222	1.000000	2944.090884	0.004015	0.005381
RS	3	0.012583	1.000000	3050.162050	0.004159	0.010447
RS	4	0.017119	1.000000	3159.530910	0.004308	0.016605
RS	5	0.021839	1.000000	3272.256902	0.004462	0.022339
RS	6	0.026749	1.000000	3388.396636	0.004620	0.023152
RS	7	0.031856	1.000000	3508.003447	0.004784	0.020489
RS	8	0.037170	1.000000	3631.126915	0.004951	0.017649
RS	9	0.042697	1.000000	3757.812343	0.005124	0.015385
RS	10	0.048448	1.000000	3888.100201	0.005302	0.013639
RS	11	0.054430	1.000000	4022.025532	0.005484	0.012300
RS	12	0.060653	1.000000	4159.617314	0.005672	0.011251
RS	13	0.067126	1.000000	4300.897783	0.005865	0.010377
RS	14	0.073861	1.000000	4445.881706	0.006062	0.009616
RS	15	0.080867	1.000000	4594.575621	0.006265	0.008960
RS	16	0.088155	1.000000	4746.977023	0.006473	0.008420
RS	17	0.095738	1.000000	4903.073505	0.006686	0.007988
RS	18	0.103625	1.000000	5062.841858	0.006904	0.007642
RS	19	0.111831	1.000000	5226.247121	0.007127	0.007358
RS	20	0.120367	1.000000	5393.241585	0.007354	0.007116
RS	21	0.129247	1.000000	5563.763757	0.007587	0.006902
RS	22	0.138485	1.000000	5737.737275	0.007824	0.006706
RS	23	0.148095	1.000000	5915.069789	0.008066	0.006525
RS	24	0.158092	1.000000	6095.651795	0.008312	0.006359
RS	25	0.168493	1.000000	6279.355443	0.008563	0.006209
RS	26	0.179312	1.000000	6466.033305	0.008817	0.006078
RS	27	0.190568	1.000000	6655.517131	0.009076	0.005965
RS	28	0.202276	1.000000	6847.616568	0.009337	0.005870
RS	29	0.214457	1.000000	7042.117886	0.009603	0.005792
RS	30	0.227129	1.000000	7238.782689	0.009871	0.005729
RS	31	0.240311	1.000000	7437.346635	0.010142	0.005680
RS	32	0.254025	1.000000	7637.518179	0.010415	0.005645
RS	33	0.268291	1.000000	7838.977341	0.010689	0.005623
RS	34	0.283132	1.000000	8041.374531	0.010965	0.005612
RS	35	0.298571	1.000000	8244.329419	0.011242	0.005612
RS	36	0.314632	1.000000	8447.429908	0.011519	0.005622
RS	37	0.331340	1.000000	8650.231189	0.011796	0.005642
RS	38	0.348722	1.000000	8852.254931	0.012071	0.005672
RS	39	0.366804	1.000000	9052.988612	0.012345	0.005713
RS	40	0.385615	1.000000	9251.885029	0.012616	0.005766
RS	41	0.405184	1.000000	9448.362006	0.012884	0.005831
RS	42	0.425541	1.000000	9641.802336	0.013148	0.005910
RS	43	0.446719	1.000000	9831.553983	0.013406	0.006003
RS	44	0.468750	1.000000	10016.930587	0.013659	0.006111
RS	45	0.491668	1.000000	10197.212296	0.013905	0.006235
RS	46	0.515511	1.000000	10371.646969	0.014143	0.006377
RS	47	0.540314	1.000000	10539.451784	0.014372	0.006535
RS	48	0.566117	1.000000	10699.815285	0.014590	0.006712
RS	49	0.592959	1.000000	10851.899910	0.014798	0.006906
RS	50	0.620883	1.000000	10994.845034	0.014993	0.007119
RS	51	0.649933	1.000000	11127.770557	0.015174	0.007350
RS	52	0.680153	1.000000	11249.781077	0.015340	0.007599
RS	53	0.711590	1.000000	11359.970665	0.015491	0.007865
RS	54	0.744295	1.000000	11457.428272	0.015623	0.008149
RS	55	0.778317	1.000000	11541.243790	0.015738	0.008450
RS	56	0.813711	1.000000	11610.514756	0.015832	0.008767
RS	57	0.850530	1.000000	11664.353730	0.015906	0.009099
RS	58	0.888834	1.000000	11701.896310	0.015957	0.009445
RS	59	0.928681	1.000000	11722.309778	0.015985	0.009804
RS	60	0.970133	1.000000	11724.802337	0.015988	0.010174
RS	61	1.013256	1.000000	11708.632889	0.015966	0.010554
RS	62	1.058117	1.000000	11673.121287	0.015918	0.010942
RS	63	1.104786	1.000000	11617.658974	0.015842	0.011335
RS	64	1.153335	1.000000	11541.719907	0.015738	0.011730
RS	65	1.203840	1.000000	11444.871643	0.015606	0.012125
RS	66	1.256381	1.000000	11326.786427	0.015445	0.012516
RS	67	1.311039	1.000000	11187.252132	0.015255	0.012899
RS	68	1.367899	1.000000	11026.182854	0.015035	0.013272
RS	69	1.427051	1.000000	10843.628945	0.014786	0.013629
RS	70	1.488587	1.000000	10639.786277	0.014509	0.013967
RS	71	1.552602	1.000000	10415.004475	0.014202	0.014281
RS	72	1.619196	1.000000	10169.793869	0.013868	0.014566
RS	73	1.688475	1.000000	9904.830913	0.013506	0.014819
RS	74	1.760545	1.000000	9620.961794	0.013119	0.015034
RS	75	1.835519	1.000000	9319.203970	0.012708	0.015207
RS	76	1.913514	1.000000	9000.745403	0.012274	0.015333
RS	77	1.994653	1.000000	8666.941245	0.011818	0.015408
RS	78	2.079061	1.000000	8319.307790	0.011344	0.015427
RS	79	2.166870	1.000000	7959.513526	0.010854	0.015388
RS	80	2.258218	1.000000	7589.367194	0.010349	0.015286
RS	81	2.353247	1.000000	7210.802795	0.009833	0.015119
RS	82	2.452105	1.000000	6825.861589	0.009308	0.014886
RS	83	2.554947	1.000000	6436.671173	0.008777	0.014585
RS	84	2.661933	1.000000	6045.421848	0.008244	0.014218
RS	85	2.773230	1.000000	5654.340557	0.007710	0.013785
RS	86	2.889012	1.000000	5265.662771	0.007180	0.013290
RS	87	3.009460	1.000000	4881.602813	0.006657	0.012736
RS	88	3.134762	1.000000	4504.323180	0.006142	0.012130
RS	89	3.265113	1.000000	4135.903515	0.005640	0.011369
RS	90	3.400716	1.000000	3778.309946	0.005152	0.010685
RS	91	3.541784	1.000000	3433.365570	0.004682	0.009974
RS	92	3.688537	1.000000	3102.722859	0.004231	0.009245
RS	93	3.841203	1.000000	2787.838811	0.003802	0.008508
RS	94	4.000021	1.000000	2489.953589	0.003395	0.007771
RS	95	4.165239	1.000000	2210.073364	0.003014	0.007044
RS	96	4.337115	1.000000	1948.957978	0.002658	0.006335
RS	97	4.515917	1.000000	1707.113902	0.002328	0.005652
RS	98	4.701924	1.000000	1484.792810	0.002025	0.005001
RS	99	4.895427	1.000000	1281.995929	0.001748	0.004387
RS	100	5.096727	1.000000	1098.484092	0.001498	0.003816
RS	101	5.306139	1.000000	933.793241	0.001273	0.003289
RS	102	5.523989	1.000000	787.254896	0.001074	0.002809
RS	103	5.750618	1.000000	658.020929	0.000897	0.002377
RS	104	5.986380	1.000000	545.091793	0.000743	0.001992
RS	105	6.231642	1.000000	447.347217	0.000610	0.001652
RS	106	6.486788	1.000000	363.578304	0.000496	0.001357
RS	107	6.752215	1.000000	292.519886	0.000399	0.001102
RS	108	7.028338	1.000000	232.882041	0.000318	0.000885
RS	109	7.315588	1.000000	183.379712	0.000250	0.000703
RS	110	7.614413	1.000000	142.759509	0.000195	0.000552
RS	111	7.925279	1.000000	109.822930	0.000150	0.000428
RS	112	8.248673	1.000000	83.445441	0.000114	0.000328
RS	113	8.585099	1.000000	62.591087	0.000085	0.000248
RS	114	8.935081	1.000000	46.322535	0.000063	0.000185
RS	115	9.299167	1.000000	33.806664	0.000046	0.000136
RS	116	9.677924	1.000000	24.316045	0.000033	0.000098
RS	117	10.071944	1.000000	17.226796	0.000023	0.000070
RS	118	10.481842	1.000000	12.013422	0.000016	0.000049
RS	119	10.908257	1.000000	8.241349	0.000011	0.000034
RS	120	11.351855	1.000000	5.557847	0.000008	0.000023
RS	121	11.813330	1.000000	3.682027	0.000005	0.000015
RS	122	12.293400	1.000000	2.394542	0.000003	0.000010
RS	123	12.792815	1.000000	1.527508	0.000002	0.000006
RS	124	13.312355	1.000000	0.955051	0.000001	0.000004
RS	125	13.852832	1.000000	0.584784	0.000001	0.000003
RS	126	14.415087	1.000002	0.350362	0.000000	0.000002
RS	127	15.000000	1.000002	0.461701	0.000001	0.000002
PA	64*2 0.607154430 0.151788607 15.000000000 1.000000000 1.000000000 1.000000000 1.000000000 1.000000000 1.000000000 1.000000000 1.000000000 1.000000000 1.000000000 1.000000000 1.000000000 1.000000000 1.000000000 1.000000000 1.000000000 1.000000000 1.000000000 1.000000000 1.000000000 1.000000000 1.000000000 1.000000000 1.000000000 1.000000000 1.000000000 1.000000000 1.000000000 1.000000000 1.000000000 1.000000000 1.000000000 1.000000000 1.000000000 1.000000000 1.000000000 1.000000000 1.000000000 1.000000000 1.000000000 1.000000000 1.000000000 1.000000000 1.000000000 1.000000000 1.000000000 1.000000000 1.000000000 1.000000000 1.000000000 1.000000000 1.000000000 1.000000000 1.000000000 1.000000000 1.000000000 1.000000000 1.000000000 1.000000000 1.000000000 1.000000000 1.000000000 1.000000000 1.000001669
//
IT	3217
RD	29
LK	-2514138.680322
QD	-1000000000000000052504760255204420248704468581108159154915854115511802457988908195786371375080447864043704443832883878176942523235360430575644792184786706982848387200926575803737830233794788090059368953234970799945081119038967640880074652742780142494579258788820056842838115669472196386865459400540160.000000 -> -1000000000000000052504760255204420248704468581108159154915854115511802457988908195786371375080447864043704443832883878176942523235360430575644792184786706982848387200926575803737830233794788090059368953234970799945081119038967640880074652742780142494579258788820056842838115669472196386865459400540160.000000
RI	0.1962475342
TR	0.607154	0.151789
MT	15.000000
MM	C_pi: 1.000000, n_recomb: 733346.718212
RS	0	0.000000	1.000000	2741.592214	0.003738	0.000227
RS	1	0.004030	1.000000	2841.255565	0.003874	0.001888
RS	2	0.008222	1.000000	2944.090884	0.004015	0.005381
RS	3	0.012583	1.000000	3050.162050	0.004159	0.010447
RS	4	0.017119	1.000000	3159.530910	0.004308	0.016605
RS	5	0.021839	1.000000	3272.256902	0.004462	0.022339
RS	6	0.026749	1.000000	3388.396636	0.004620	0.023152
RS	7	0.031856	1.000000	3508.003447	0.004784	0.020489
RS	8	0.037170	1.000000	3631.126915	0.004951	0.017649
RS	9	0.042697	1.000000	3757.812343	0.005124	0.015385
RS	10	0.048448	1.000000	3888.100201	0.005302	0.013639
RS	11	0.054430	1.000000	4022.025532	0.005484	0.012300
RS	12	0.060653	1.000000	4159.617314	0.005672	0.011251
RS	13	0.067126	1.000000	4300.897783	0.005865	0.010377
RS	14	0.073861	1.000000	4445.881706	0.006062	0.009616
RS	15	0.080867	1.000000	4594.575621	0.006265	0.008960
RS	16	0.088155	1.000000	4746.977023	0.006473	0.008420
RS	17	0.095738	1.000000	4903.073505	0.006686	0.007988
RS	18	0.103625	1.000000	5062.841858	0.006904	0.007642
RS	19	0.111831	1.000000	5226.247121	0.007127	0.007358
RS	20	0.120367	1.000000	5393.241585	0.007354	0.007116
RS	21	0.129247	1.000000	5563.763757	0.007587	0.006902
RS	22	0.138485	1.000000	5737.737275	0.007824	0.006706
RS	23	0.148095	1.000000	5915.069789	0.008066	0.006525
RS	24	0.158092	1.000000	6095.651795	0.008312	0.006359
RS	25	0.168493	1.000000	6279.355443	0.008563	0.006209
RS	26	0.179312	1.000000	6466.033305	0.008817	0.006078
RS	27	0.190568	1.000000	6655.517131	0.009076	0.005965
RS	28	0.202276	1.000000	6847.616568	0.009337	0.005870
RS	29	0.214457	1.000000	7042.117886	0.009603	0.005792
RS	30	0.227129	1.000000	7238.782689	0.009871	0.005729
RS	31	0.240311	1.000000	7437.346635	0.010142	0.005680
RS	32	0.254025	1.000000	7637.518179	0.010415	0.005645
RS	33	0.268291	1.000000	7838.977341	0.010689	0.005623
RS	34	0.283132	1.000000	8041.374531	0.010965	0.005612
RS	35	0.298571	1.000000	8244.329419	0.011242	0.005612
RS	36	0.314632	1.000000	8447.429908	0.011519	0.005622
RS	37	0.331340	1.000000	8650.231189	0.011796	0.005642
RS	38	0.348722	1.000000	8852.254931	0.012071	0.005672
RS	39	0.366804	1.000000	9052.988612	0.012345	0.005713
RS	40	0.385615	1.000000	9251.885029	0.012616	0.005766
RS	41	0.405184	1.000000	9448.362006	0.012884	0.005831
RS	42	0.425541	1.000000	9641.802336	0.013148	0.005910
RS	43	0.446719	1.000000	9831.553983	0.013406	0.006003
RS	44	0.468750	1.000000	10016.930587	0.013659	0.006111
RS	45	0.491668	1.000000	10197.212296	0.013905	0.006235
RS	46	0.515511	1.000000	10371.646969	0.014143	0.006377
RS	47	0.540314	1.000000	10539.451784	0.014372	0.006535
RS	48	0.566117	1.000000	10699.815285	0.014590	0.006712
RS	49	0.592959	1.000000	10851.899910	0.014798	0.006906
RS	50	0.620883	1.000000	10994.845034	0.014993	0.007119
RS	51	0.649933	1.000000	11127.770557	0.015174	0.007350
RS	52	0.680153	1.000000	11249.781077	0.015340	0.007599
RS	53	0.711590	1.000000	11359.970665	0.015491	0.007865
RS	54	0.744295	1.000000	11457.428272	0.015623	0.008149
RS	55	0.778317	1.000000	11541.243790	0.015738	0.008450
RS	56	0.813711	1.000000	11610.514756	0.015832	0.008767
RS	57	0.850530	1.000000	11664.353730	0.015906	0.009099
RS	58	0.888834	1.000000	11701.896310	0.015957	0.009445
RS	59	0.928681	1.000000	11722.309778	0.015985	0.009804
RS	60	0.970133	1.000000	11724.802337	0.015988	0.010174
RS	61	1.013256	1.000000	11708.632889	0.015966	0.010554
RS	62	1.058117	1.000000	11673.121287	0.015918	0.010942
RS	63	1.104786	1.000000	11617.658974	0.015842	0.011335
RS	64	1.153335	1.000000	11541.719907	0.015738	0.011730
RS	65	1.203840	1.000000	11444.871643	0.015606	0.012125
RS	66	1.256381	1.000000	11326.786427	0.015445	0.012516
RS	67	1.311039	1.000000	11187.252132	0.015255	0.012899
RS	68	1.367899	1.000000	11026.182854	0.015035	0.013272
RS	69	1.427051	1.000000	10843.628945	0.014786	0.013629
RS	70	1.488587	1.000000	10639.786277	0.014509	0.013967
RS	71	1.552602	1.000000	10415.004475	0.014202	0.014281
RS	72	1.619196	1.000000	10169.793869	0.013868	0.014566
RS	73	1.688475	1.000000	9904.830913	0.013506	0.014819
RS	74	1.760545	1.000000	9620.961794	0.013119	0.015034
RS	75	1.835519	1.000000	9319.203970	0.012708	0.015207
RS	76	1.913514	1.000000	9000.745403	0.012274	0.015333
RS	77	1.994653	1.000000	8666.941245	0.011818	0.015408
RS	78	2.079061	1.000000	8319.307790	0.011344	0.015427
RS	79	2.166870	1.000000	7959.513526	0.010854	0.015388
RS	80	2.258218	1.000000	7589.367194	0.010349	0.015286
RS	81	2.353247	1.000000	7210.802795	0.009833	0.015119
RS	82	2.452105	1.000000	6825.861589	0.009308	0.014886
RS	83	2.554947	1.000000	6436.671173	0.008777	0.014585
RS	84	2.661933	1.000000	6045.421848	0.008244	0.014218
RS	85	2.773230	1.000000	5654.340557	0.007710	0.013785
RS	86	2.889012	1.000000	5265.662771	0.007180	0.013290
RS	87	3.009460	1.000000	4881.602813	0.006657	0.012736
RS	88	3.134762	1.000000	4504.323180	0.006142	0.012130
RS	89	3.265113	1.000000	4135.903515	0.005640	0.011369
RS	90	3.400716	1.000000	3778.309946	0.005152	0.010685
RS	91	3.541784	1.000000	3433.365570	0.004682	0.009974
RS	92	3.688537	1.000000	3102.722859	0.004231	0.009245
RS	93	3.841203	1.000000	2787.838811	0.003802	0.008508
RS	94	4.000021	1.000000	2489.953589	0.003395	0.007771
RS	95	4.165239	1.000000	2210.073364	0.003014	0.007044
RS	96	4.337115	1.000000	1948.957978	0.002658	0.006335
RS	97	4.515917	1.000000	1707.113902	0.002328	0.005652
RS	98	4.701924	1.000000	1484.792810	0.002025	0.005001
RS	99	4.895427	1.000000	1281.995929	0.001748	0.004387
RS	100	5.096727	1.000000	1098.484092	0.001498	0.003816
RS	101	5.306139	1.000000	933.793241	0.001273	0.003289
RS	102	5.523989	1.000000	787.254896	0.001074	0.002809
RS	103	5.750618	1.000000	658.020929	0.000897	0.002377
RS	104	5.986380	1.000000	545.091793	0.000743	0.001992
RS	105	6.231642	1.000000	447.347217	0.000610	0.001652
RS	106	6.486788	1.000000	363.578304	0.000496	0.001357
RS	107	6.752215	1.000000	292.519886	0.000399	0.001102
RS	108	7.028338	1.000000	232.882041	0.000318	0.000885
RS	109	7.315588	1.000000	183.379712	0.000250	0.000703
RS	110	7.614413	1.000000	142.759509	0.000195	0.000552
RS	111	7.925279	1.000000	109.822930	0.000150	0.000428
RS	112	8.248673	1.000000	83.445441	0.000114	0.000328
RS	113	8.585099	1.000000	62.591087	0.000085	0.000248
RS	114	8.935081	1.000000	46.322535	0.000063	0.000185
RS	115	9.299167	1.000000	33.806664	0.000046	0.000136
RS	116	9.677924	1.000000	24.316045	0.000033	0.000098
RS	117	10.071944	1.000000	17.226796	0.000023	0.000070
RS	118	10.481842	1.000000	12.013422	0.000016	0.000049
RS	119	10.908257	1.000000	8.241349	0.000011	0.000034
RS	120	11.351855	1.000000	5.557847	0.000008	0.000023
RS	121	11.813330	1.000000	3.682027	0.000005	0.000015
RS	122	12.293400	1.000000	2.394542	0.000003	0.000010
RS	123	12.792815	1.000000	1.527508	0.000002	0.000006
RS	124	13.312355	1.000000	0.955051	0.000001	0.000004
RS	125	13.852832	1.000000	0.584784	0.000001	0.000003
RS	126	14.415087	1.000002	0.350362	0.000000	0.000002
RS	127	15.000000	1.000002	0.461701	0.000001	0.000002
PA	64*2 0.607154430 0.151788607 15.000000000 1.000000000 1.000000000 1.000000000 1.000000000 1.000000000 1.000000000 1.000000000 1.000000000 1.000000000 1.000000000 1.000000000 1.000000000 1.000000000 1.000000000 1.000000000 1.000000000 1.000000000 1.000000000 1.000000000 1.000000000 1.000000000 1.000000000 1.000000000 1.000000000 1.000000000 1.000000000 1.000000000 1.000000000 1.000000000 1.000000000 1.000000000 1.000000000 1.000000000 1.000000000 1.000000000 1.000000000 1.000000000 1.000000000 1.000000000 1.000000000 1.000000000 1.000000000 1.000000000 1.000000000 1.000000000 1.000000000 1.000000000 1.000000000 1.000000000 1.000000000 1.000000000 1.000000000 1.000000000 1.000000000 1.000000000 1.000000000 1.000000000 1.000000000 1.000000000 1.000000000 1.000000000 1.000000000 1.000000000 1.000001729
//
IT	3217
RD	30
LK	-2514138.680322
QD	-1000000000000000052504760255204420248704468581108159154915854115511802457988908195786371375080447864043704443832883878176942523235360430575644792184786706982848387200926575803737830233794788090059368953234970799945081119038967640880074652742780142494579258788820056842838115669472196386865459400540160.000000 -> -1000000000000000052504760255204420248704468581108159154915854115511802457988908195786371375080447864043704443832883878176942523235360430575644792184786706982848387200926575803737830233794788090059368953234970799945081119038967640880074652742780142494579258788820056842838115669472196386865459400540160.000000
RI	0.1962475342
TR	0.607154	0.151789
MT	15.000000
MM	C_pi: 1.000000, n_recomb: 733346.718212
RS	0	0.000000	1.000000	2741.592214	0.003738	0.000227
RS	1	0.004030	1.000000	2841.255565	0.003874	0.001888
RS	2	0.008222	1.000000	2944.090884	0.004015	0.005381
RS	3	0.012583	1.000000	3050.162050	0.004159	0.010447
RS	4	0.017119	1.000000	3159.530910	0.004308	0.016605
RS	5	0.021839	1.000000	3272.256902	0.004462	0.022339
RS	6	0.026749	1.000000	3388.396636	0.004620	0.023152
RS	7	0.031856	1.000000	3508.003447	0.004784	0.020489
RS	8	0.037170	1.000000	3631.126915	0.004951	0.017649
RS	9	0.042697	1.000000	3757.812343	0.005124	0.015385
RS	10	0.048448	1.000000	3888.100201	0.005302	0.013639
RS	11	0.054430	1.000000	4022.025532	0.005484	0.012300
RS	12	0.060653	1.000000	4159.617314	0.005672	0.011251
RS	13	0.067126	1.000000	4300.897783	0.005865	0.010377
RS	14	0.073861	1.000000	4445.881706	0.006062	0.009616
RS	15	0.080867	1.000000	4594.575621	0.006265	0.008960
RS	16	0.088155	1.000000	4746.977023	0.006473	0.008420
RS	17	0.095738	1.000000	4903.073505	0.006686	0.007988
RS	18	0.103625	1.000000	5062.841858	0.006904	0.007642
RS	19	0.111831	1.000000	5226.247121	0.007127	0.007358
RS	20	0.120367	1.000000	5393.241585	0.007354	0.007116
RS	21	0.129247	1.000000	5563.763757	0.007587	0.006902
RS	22	0.138485	1.000000	5737.737275	0.007824	0.006706
RS	23	0.148095	1.000000	5915.069789	0.008066	0.006525
RS	24	0.158092	1.000000	6095.651795	0.008312	0.006359
RS	25	0.168493	1.000000	6279.355443	0.008563	0.006209
RS	26	0.179312	1.000000	6466.033305	0.008817	0.006078
RS	27	0.190568	1.000000	6655.517131	0.009076	0.005965
RS	28	0.202276	1.000000	6847.616568	0.009337	0.005870
RS	29	0.214457	1.000000	7042.117886	0.009603	0.005792
RS	30	0.227129	1.000000	7238.782689	0.009871	0.005729
RS	31	0.240311	1.000000	7437.346635	0.010142	0.005680
RS	32	0.254025	1.000000	7637.518179	0.010415	0.005645
RS	33	0.268291	1.000000	7838.977341	0.010689	0.005623
RS	34	0.283132	1.000000	8041.374531	0.010965	0.005612
RS	35	0.298571	1.000000	8244.329419	0.011242	0.005612
RS	36	0.314632	1.000000	8447.429908	0.011519	0.005622
RS	37	0.331340	1.000000	8650.231189	0.011796	0.005642
RS	38	0.348722	1.000000	8852.254931	0.012071	0.005672
RS	39	0.366804	1.000000	9052.988612	0.012345	0.005713
RS	40	0.385615	1.000000	9251.885029	0.012616	0.005766
RS	41	0.405184	1.000000	9448.362006	0.012884	0.005831
RS	42	0.425541	1.000000	9641.802336	0.013148	0.005910
RS	43	0.446719	1.000000	9831.553983	0.013406	0.006003
RS	44	0.468750	1.000000	10016.930587	0.013659	0.006111
RS	45	0.491668	1.000000	10197.212296	0.013905	0.006235
RS	46	0.515511	1.000000	10371.646969	0.014143	0.006377
RS	47	0.540314	1.000000	10539.451784	0.014372	0.006535
RS	48	0.566117	1.000000	10699.815285	0.014590	0.006712
RS	49	0.592959	1.000000	10851.899910	0.014798	0.006906
RS	50	0.620883	1.000000	10994.845034	0.014993	0.007119
RS	51	0.649933	1.000000	11127.770557	0.015174	0.007350
RS	52	0.680153	1.000000	11249.781077	0.015340	0.007599
RS	53	0.711590	1.000000	11359.970665	0.015491	0.007865
RS	54	0.744295	1.000000	11457.428272	0.015623	0.008149
RS	55	0.778317	1.000000	11541.243790	0.015738	0.008450
RS	56	0.813711	1.000000	11610.514756	0.015832	0.008767
RS	57	0.850530	1.000000	11664.353730	0.015906	0.009099
RS	58	0.888834	1.000000	11701.896310	0.015957	0.009445
RS	59	0.928681	1.000000	11722.309778	0.015985	0.009804
RS	60	0.970133	1.000000	11724.802337	0.015988	0.010174
RS	61	1.013256	1.000000	11708.632889	0.015966	0.010554
RS	62	1.058117	1.000000	11673.121287	0.015918	0.010942
RS	63	1.104786	1.000000	11617.658974	0.015842	0.011335
RS	64	1.153335	1.000000	11541.719907	0.015738	0.011730
RS	65	1.203840	1.000000	11444.871643	0.015606	0.012125
RS	66	1.256381	1.000000	11326.786427	0.015445	0.012516
RS	67	1.311039	1.000000	11187.252132	0.015255	0.012899
RS	68	1.367899	1.000000	11026.182854	0.015035	0.013272
RS	69	1.427051	1.000000	10843.628945	0.014786	0.013629
RS	70	1.488587	1.000000	10639.786277	0.014509	0.013967
RS	71	1.552602	1.000000	10415.004475	0.014202	0.014281
RS	72	1.619196	1.000000	10169.793869	0.013868	0.014566
RS	73	1.688475	1.000000	9904.830913	0.013506	0.014819
RS	74	1.760545	1.000000	9620.961794	0.013119	0.015034
RS	75	1.835519	1.000000	9319.203970	0.012708	0.015207
RS	76	1.913514	1.000000	9000.745403	0.012274	0.015333
RS	77	1.994653	1.000000	8666.941245	0.011818	0.015408
RS	78	2.079061	1.000000	8319.307790	0.011344	0.015427
RS	79	2.166870	1.000000	7959.513526	0.010854	0.015388
RS	80	2.258218	1.000000	7589.367194	0.010349	0.015286
RS	81	2.353247	1.000000	7210.802795	0.009833	0.015119
RS	82	2.452105	1.000000	6825.861589	0.009308	0.014886
RS	83	2.554947	1.000000	6436.671173	0.008777	0.014585
RS	84	2.661933	1.000000	6045.421848	0.008244	0.014218
RS	85	2.773230	1.000000	5654.340557	0.007710	0.013785
RS	86	2.889012	1.000000	5265.662771	0.007180	0.013290
RS	87	3.009460	1.000000	4881.602813	0.006657	0.012736
RS	88	3.134762	1.000000	4504.323180	0.006142	0.012130
RS	89	3.265113	1.000000	4135.903515	0.005640	0.011369
RS	90	3.400716	1.000000	3778.309946	0.005152	0.010685
RS	91	3.541784	1.000000	3433.365570	0.004682	0.009974
RS	92	3.688537	1.000000	3102.722859	0.004231	0.009245
RS	93	3.841203	1.000000	2787.838811	0.003802	0.008508
RS	94	4.000021	1.000000	2489.953589	0.003395	0.007771
RS	95	4.165239	1.000000	2210.073364	0.003014	0.007044
RS	96	4.337115	1.000000	1948.957978	0.002658	0.006335
RS	97	4.515917	1.000000	1707.113902	0.002328	0.005652
RS	98	4.701924	1.000000	1484.792810	0.002025	0.005001
RS	99	4.895427	1.000000	1281.995929	0.001748	0.004387
RS	100	5.096727	1.000000	1098.484092	0.001498	0.003816
RS	101	5.306139	1.000000	933.793241	0.001273	0.003289
RS	102	5.523989	1.000000	787.254896	0.001074	0.002809
RS	103	5.750618	1.000000	658.020929	0.000897	0.002377
RS	104	5.986380	1.000000	545.091793	0.000743	0.001992
RS	105	6.231642	1.000000	447.347217	0.000610	0.001652
RS	106	6.486788	1.000000	363.578304	0.000496	0.001357
RS	107	6.752215	1.000000	292.519886	0.000399	0.001102
RS	108	7.028338	1.000000	232.882041	0.000318	0.000885
RS	109	7.315588	1.000000	183.379712	0.000250	0.000703
RS	110	7.614413	1.000000	142.759509	0.000195	0.000552
RS	111	7.925279	1.000000	109.822930	0.000150	0.000428
RS	112	8.248673	1.000000	83.445441	0.000114	0.000328
RS	113	8.585099	1.000000	62.591087	0.000085	0.000248
RS	114	8.935081	1.000000	46.322535	0.000063	0.000185
RS	115	9.299167	1.000000	33.806664	0.000046	0.000136
RS	116	9.677924	1.000000	24.316045	0.000033	0.000098
RS	117	10.071944	1.000000	17.226796	0.000023	0.000070
RS	118	10.481842	1.000000	12.013422	0.000016	0.000049
RS	119	10.908257	1.000000	8.241349	0.000011	0.000034
RS	120	11.351855	1.000000	5.557847	0.000008	0.000023
RS	121	11.813330	1.000000	3.682027	0.000005	0.000015
RS	122	12.293400	1.000000	2.394542	0.000003	0.000010
RS	123	12.792815	1.000000	1.527508	0.000002	0.000006
RS	124	13.312355	1.000000	0.955051	0.000001	0.000004
RS	125	13.852832	1.000000	0.584784	0.000001	0.000003
RS	126	14.415087	1.000002	0.350362	0.000000	0.000002
RS	127	15.000000	1.000002	0.461701	0.000001	0.000002
PA	64*2 0.607154430 0.151788607 15.000000000 1.000000000 1.000000000 1.000000000 1.000000000 1.000000000 1.000000000 1.000000000 1.000000000 1.000000000 1.000000000 1.000000000 1.000000000 1.000000000 1.000000000 1.000000000 1.000000000 1.000000000 1.000000000 1.000000000 1.000000000 1.000000000 1.000000000 1.000000000 1.000000000 1.000000000 1.000000000 1.000000000 1.000000000 1.000000000 1.000000000 1.000000000 1.000000000 1.000000000 1.000000000 1.000000000 1.000000000 1.000000000 1.000000000 1.000000000 1.000000000 1.000000000 1.000000000 1.000000000 1.000000000 1.000000000 1.000000000 1.000000000 1.000000000 1.000000000 1.000000000 1.000000000 1.000000000 1.000000000 1.000000000 1.000000000 1.000000000 1.000000000 1.000000000 1.000000000 1.000000000 1.000000000 1.000000000 1.000000000 1.000001788
//
CC
CC	Brief Description of the file format:
CC	  CC  comments
CC	  MM  useful-messages
CC	  RD  round-of-iterations
CC	  LL  \log[P(sequence)]
CC	  QD  Q-before-opt Q-after-opt
CC	  TR  \theta_0 \rho_0
CC	  RS  k t_k \lambda_k \pi_k \sum_{l\not=k}A_{kl} A_{kk}
CC	  DC  begin end best-k t_k+\Delta_k max-prob
CC
MM	Version: 0.6.5-r67
MM	pattern:64*2, n:127, n_free_lambdas:64
MM	n_iterations:30, skip:1, max_t:15, theta/rho:4
MM	is_decoding:0
MM	n_seqs:302, sum_L:5018384, sum_n:1585442
RD	0
LK	0.000000
QD	0.000000 -> 0.000000
RI	inf
TR	0.379690	0.094923
MT	15.000000
MM	C_pi: 1.000000, n_recomb: 454773.839605
RS	0	0.000000	1.000000	1746.207077	0.003840	0.000000
RS	1	0.004030	1.000000	1809.474427	0.003979	0.000000
RS	2	0.008222	1.000000	1874.738120	0.004122	0.000000
RS	3	0.012583	1.000000	1942.036831	0.004270	0.000000
RS	4	0.017119	1.000000	2011.407801	0.004423	0.000000
RS	5	0.021839	1.000000	2082.886588	0.004580	0.000000
RS	6	0.026749	1.000000	2156.506793	0.004742	0.000000
RS	7	0.031856	1.000000	2232.299768	0.004909	0.000000
RS	8	0.037170	1.000000	2310.294299	0.005080	0.000000
RS	9	0.042697	1.000000	2390.516271	0.005256	0.000000
RS	10	0.048448	1.000000	2472.988301	0.005438	0.000000
RS	11	0.054430	1.000000	2557.729354	0.005624	0.000000
RS	12	0.060653	1.000000	2644.754329	0.005816	0.000000
RS	13	0.067126	1.000000	2734.073619	0.006012	0.000000
RS	14	0.073861	1.000000	2825.692645	0.006213	0.000000
RS	15	0.080867	1.000000	2919.611359	0.006420	0.000000
RS	16	0.088155	1.000000	3015.823724	0.006631	0.000000
RS	17	0.095738	1.000000	3114.317163	0.006848	0.000000
RS	18	0.103625	1.000000	3215.071977	0.007070	0.000000
RS	19	0.111831	1.000000	3318.060740	0.007296	0.000000
RS	20	0.120367	1.000000	3423.247665	0.007527	0.000000
RS	21	0.129247	1.000000	3530.587941	0.007763	0.000000
RS	22	0.138485	1.000000	3640.027045	0.008004	0.000000
RS	23	0.148095	1.000000	3751.500032	0.008249	0.000000
RS	24	0.158092	1.000000	3864.930803	0.008499	0.000000
RS	25	0.168493	1.000000	3980.231351	0.008752	0.000000
RS	26	0.179312	1.000000	4097.300993	0.009010	0.000000
RS	27	0.190568	1.000000	4216.025590	0.009271	0.000000
RS	28	0.202276	1.000000	4336.276753	0.009535	0.000000
RS	29	0.214457	1.000000	4457.911058	0.009802	0.000000
RS	30	0.227129	1.000000	4580.769251	0.010073	0.000000
RS	31	0.240311	1.000000	4704.675471	0.010345	0.000000
RS	32	0.254025	1.000000	4829.436488	0.010619	0.000000
RS	33	0.268291	1.000000	4954.840968	0.010895	0.000000
RS	34	0.283132	1.000000	5080.658774	0.011172	0.000000
RS	35	0.298571	1.000000	5206.640314	0.011449	0.000000
RS	36	0.314632	1.000000	5332.515951	0.011726	0.000000
RS	37	0.331340	1.000000	5457.995483	0.012002	0.000000
RS	38	0.348722	1.000000	5582.767707	0.012276	0.000000
RS	39	0.366804	1.000000	5706.500099	0.012548	0.000000
RS	40	0.385615	1.000000	5828.838598	0.012817	0.000000
RS	41	0.405184	1.000000	5949.407538	0.013082	0.000000
RS	42	0.425541	1.000000	6067.809737	0.013342	0.000000
RS	43	0.446719	1.000000	6183.626761	0.013597	0.000000
RS	44	0.468750	1.000000	6296.419387	0.013845	0.000000
RS	45	0.491668	1.000000	6405.728289	0.014086	0.000000
RS	46	0.515511	1.000000	6511.074968	0.014317	0.000000
RS	47	0.540314	1.000000	6611.962944	0.014539	0.000000
RS	48	0.566117	1.000000	6707.879239	0.014750	0.000000
RS	49	0.592959	1.000000	6798.296168	0.014949	0.000000
RS	50	0.620883	1.000000	6882.673468	0.015134	0.000000
RS	51	0.649933	1.000000	6960.460769	0.015305	0.000000
RS	52	0.680153	1.000000	7031.100435	0.015461	0.000000
RS	53	0.711590	1.000000	7094.030795	0.015599	0.000000
RS	54	0.744295	1.000000	7148.689758	0.015719	0.000000
RS	55	0.778317	1.000000	7194.518835	0.015820	0.000000
RS	56	0.813711	1.000000	7230.967563	0.015900	0.000000
RS	57	0.850530	1.000000	7257.498321	0.015958	0.000000
RS	58	0.888834	1.000000	7273.591542	0.015994	0.000000
RS	59	0.928681	1.000000	7278.751283	0.016005	0.000000
RS	60	0.970133	1.000000	7272.511137	0.015991	0.000000
RS	61	1.013256	1.000000	7254.440444	0.015952	0.000000
RS	62	1.058117	1.000000	7224.150750	0.015885	0.000000
RS	63	1.104786	1.000000	7181.302460	0.015791	0.000000
RS	64	1.153335	1.000000	7125.611600	0.015668	0.000000
RS	65	1.203840	1.000000	7056.856609	0.015517	0.000000
RS	66	1.256381	1.000000	6974.885068	0.015337	0.000000
RS	67	1.311039	1.000000	6879.620243	0.015128	0.000000
RS	68	1.367899	1.000000	6771.067318	0.014889	0.000000
RS	69	1.427051	1.000000	6649.319198	0.014621	0.000000
RS	70	1.488587	1.000000	6514.561721	0.014325	0.000000
RS	71	1.552602	1.000000	6367.078130	0.014001	0.000000
RS	72	1.619196	1.000000	6207.252654	0.013649	0.000000
RS	73	1.688475	1.000000	6035.573031	0.013272	0.000000
RS	74	1.760545	1.000000	5852.631815	0.012869	0.000000
RS	75	1.835519	1.000000	5659.126319	0.012444	0.000000
RS	76	1.913514	1.000000	5455.857048	0.011997	0.000000
RS	77	1.994653	1.000000	5243.724507	0.011530	0.000000
RS	78	2.079061	1.000000	5023.724268	0.011047	0.000000
RS	79	2.166870	1.000000	4796.940238	0.010548	0.000000
RS	80	2.258218	1.000000	4564.536089	0.010037	0.000000
RS	81	2.353247	1.000000	4327.744838	0.009516	0.000000
RS	82	2.452105	1.000000	4087.856656	0.008989	0.000000
RS	83	2.554947	1.000000	3846.204978	0.008457	0.000000
RS	84	2.661933	1.000000	3604.151095	0.007925	0.000000
RS	85	2.773230	1.000000	3363.067423	0.007395	0.000000
RS	86	2.889012	1.000000	3124.319739	0.006870	0.000000
RS	87	3.009460	1.000000	2889.248691	0.006353	0.000000
RS	88	3.134762	1.000000	2659.150968	0.005847	0.000000
RS	89	3.265113	1.000000	2435.260555	0.005355	0.000000
RS	90	3.400716	1.000000	2218.730516	0.004879	0.000000
RS	91	3.541784	1.000000	2010.615777	0.004421	0.000000
RS	92	3.688537	1.000000	1811.857410	0.003984	0.000000
RS	93	3.841203	1.000000	1623.268854	0.003569	0.000000
RS	94	4.000021	1.000000	1445.524536	0.003179	0.000000
RS	95	4.165239	1.000000	1279.151266	0.002813	0.000000
RS	96	4.337115	1.000000	1124.522730	0.002473	0.000000
RS	97	4.515917	1.000000	981.857304	0.002159	0.000000
RS	98	4.701924	1.000000	851.219325	0.001872	0.000000
RS	99	4.895427	1.000000	732.523822	0.001611	0.000000
RS	100	5.096727	1.000000	625.544600	0.001376	0.000000
RS	101	5.306139	1.000000	529.925440	0.001165	0.000000
RS	102	5.523989	1.000000	445.194060	0.000979	0.000000
RS	103	5.750618	1.000000	370.778374	0.000815	0.000000
RS	104	5.986380	1.000000	306.024482	0.000673	0.000000
RS	105	6.231642	1.000000	250.215785	0.000550	0.000000
RS	106	6.486788	1.000000	202.592550	0.000445	0.000000
RS	107	6.752215	1.000000	162.371253	0.000357	0.000000
RS	108	7.028338	1.000000	128.763064	0.000283	0.000000
RS	109	7.315588	1.000000	100.990884	0.000222	0.000000
RS	110	7.614413	1.000000	78.304425	0.000172	0.000000
RS	111	7.925279	1.000000	59.992957	0.000132	0.000000
RS	112	8.248673	1.000000	45.395450	0.000100	0.000000
RS	113	8.585099	1.000000	33.907996	0.000075	0.000000
RS	114	8.935081	1.000000	24.988506	0.000055	0.000000
RS	115	9.299167	1.000000	18.158841	0.000040	0.000000
RS	116	9.677924	1.000000	13.004607	0.000029	0.000000
RS	117	10.071944	1.000000	9.172950	0.000020	0.000000
RS	118	10.481842	1.000000	6.368754	0.000014	0.000000
RS	119	10.908257	1.000000	4.349643	0.000010	0.000000
RS	120	11.351855	1.000000	2.920216	0.000006	0.000000
RS	121	11.813330	1.000000	1.925907	0.000004	0.000000
RS	122	12.293400	1.000000	1.246807	0.000003	0.000000
RS	123	12.792815	1.000000	0.791732	0.000002	0.000000
RS	124	13.312355	1.000000	0.492755	0.000001	0.000000
RS	125	13.852832	1.000000	0.300332	0.000001	0.000000
RS	126	14.415087	1.000000	0.179110	0.000000	0.000000
RS	127	15.000000	1.000000	0.233668	0.000001	0.000000
PA	64*2 0.379690350 0.094922588 15.000000000 1.000000000 1.000000000 1.000000000 1.000000000 1.000000000 1.000000000 1.000000000 1.000000000 1.000000000 1.000000000 1.000000000 1.000000000 1.000000000 1.000000000 1.000000000 1.000000000 1.000000000 1.000000000 1.000000000 1.000000000 1.000000000 1.000000000 1.000000000 1.000000000 1.000000000 1.000000000 1.000000000 1.000000000 1.000000000 1.000000000 1.000000000 1.000000000 1.000000000 1.000000000 1.000000000 1.000000000 1.000000000 1.000000000 1.000000000 1.000000000 1.000000000 1.000000000 1.000000000 1.000000000 1.000000000 1.000000000 1.000000000 1.000000000 1.000000000 1.000000000 1.000000000 1.000000000 1.000000000 1.000000000 1.000000000 1.000000000 1.000000000 1.000000000 1.000000000 1.000000000 1.000000000 1.000000000 1.000000000 1.000000000
//
IT	11485
RD	1
LK	-2199679.273256
QD	-51359.006813 -> -19163.866228
RI	0.0757350167
TR	0.321463	0.064523
MT	23.824053
MM	C_pi: 1.218088, n_recomb: 379507.331311
RS	0	0.000000	0.648822	2472.216458	0.006514	0.000245
RS	1	0.004407	0.648822	2563.690299	0.006755	0.001298
RS	2	0.009009	0.390158	4408.956577	0.011618	0.003158
RS	3	0.013813	0.390158	4546.425562	0.011980	0.006028
RS	4	0.018829	0.307059	5942.897761	0.015660	0.009955
RS	5	0.024067	0.307059	6098.655117	0.016070	0.014607
RS	6	0.029535	0.289248	6635.020206	0.017483	0.018941
RS	7	0.035244	0.289248	6790.390813	0.017893	0.021944
RS	8	0.041204	0.312916	6423.334612	0.016925	0.023370
RS	9	0.047428	0.312916	6572.846081	0.017319	0.023378
RS	10	0.053925	0.363991	5785.711471	0.015245	0.022388
RS	11	0.060709	0.363991	5928.060054	0.015620	0.020839
RS	12	0.067792	0.431606	5126.248907	0.013508	0.019049
RS	13	0.075187	0.431606	5260.555261	0.013862	0.017254
RS	14	0.082908	0.506050	4607.042474	0.012140	0.015630
RS	15	0.090970	0.506050	4733.669508	0.012473	0.014264
RS	16	0.099386	0.580566	4241.225974	0.011176	0.013140
RS	17	0.108174	0.580566	4361.437866	0.011492	0.012203
RS	18	0.117349	0.653275	3986.857202	0.010505	0.011414
RS	19	0.126928	0.653275	4101.946713	0.010809	0.010750
RS	20	0.136930	0.723323	3812.132325	0.010045	0.010198
RS	21	0.147372	0.723323	3923.198010	0.010338	0.009744
RS	22	0.158275	0.790524	3694.396677	0.009735	0.009371
RS	23	0.169658	0.790524	3802.293099	0.010019	0.009059
RS	24	0.181542	0.855556	3615.745893	0.009527	0.008789
RS	25	0.193951	0.855556	3721.073372	0.009805	0.008550
RS	26	0.206906	0.919022	3564.692448	0.009393	0.008334
RS	27	0.220432	0.919022	3667.860481	0.009665	0.008137
RS	28	0.234555	0.981003	3535.078400	0.009315	0.007957
RS	29	0.249300	0.981003	3636.372276	0.009582	0.007794
RS	30	0.264695	1.041282	3523.385749	0.009284	0.007649
RS	31	0.280768	1.041282	3622.998136	0.009547	0.007523
RS	32	0.297550	1.099598	3527.049927	0.009294	0.007414
RS	33	0.315071	1.099598	3625.089023	0.009552	0.007324
RS	34	0.333365	1.155842	3543.589670	0.009337	0.007250
RS	35	0.352464	1.155842	3640.077003	0.009592	0.007192
RS	36	0.372406	1.210045	3570.572532	0.009408	0.007148
RS	37	0.393226	1.210045	3665.442347	0.009658	0.007117
RS	38	0.414965	1.262380	3605.545424	0.009501	0.007098
RS	39	0.437661	1.262380	3698.645616	0.009746	0.007088
RS	40	0.461357	1.312996	3646.421275	0.009608	0.007087
RS	41	0.486098	1.312996	3737.518894	0.009848	0.007093
RS	42	0.511929	1.362050	3691.279406	0.009727	0.007106
RS	43	0.538899	1.362050	3780.064308	0.009960	0.007126
RS	44	0.567057	1.409629	3738.490631	0.009851	0.007151
RS	45	0.596457	1.409629	3824.579259	0.010078	0.007181
RS	46	0.627152	1.455770	3786.595871	0.009978	0.007217
RS	47	0.659200	1.455770	3869.533203	0.010196	0.007258
RS	48	0.692660	1.500517	3834.100320	0.010103	0.007305
RS	49	0.727596	1.500517	3913.361343	0.010312	0.007357
RS	50	0.764070	1.543861	3879.616796	0.010223	0.007413
RS	51	0.802153	1.543861	3954.608262	0.010420	0.007475
RS	52	0.841914	1.585788	3921.709208	0.010334	0.007541
RS	53	0.883427	1.585788	3991.772034	0.010518	0.007612
RS	54	0.926770	1.626224	3959.012408	0.010432	0.007688
RS	55	0.972023	1.626224	4023.424041	0.010602	0.007768
RS	56	1.019270	1.665028	3990.237975	0.010514	0.007853
RS	57	1.068600	1.665028	4048.214213	0.010667	0.007944
RS	58	1.120104	1.702056	4013.997260	0.010577	0.008039
RS	59	1.173878	1.702056	4064.696893	0.010710	0.008140
RS	60	1.230022	1.737128	4028.884146	0.010616	0.008245
RS	61	1.288641	1.737128	4071.414611	0.010728	0.008355
RS	62	1.349843	1.770050	4033.424019	0.010628	0.008469
RS	63	1.413742	1.770050	4066.850471	0.010716	0.008588
RS	64	1.480458	1.800571	4026.172543	0.010609	0.008711
RS	65	1.550114	1.800571	4049.527495	0.010670	0.008837
RS	66	1.622840	1.828394	4005.699527	0.010555	0.008967
RS	67	1.698771	1.828394	4017.995429	0.010587	0.009100
RS	68	1.778048	1.853142	3970.659283	0.010463	0.009236
RS	69	1.860820	1.853142	3970.901509	0.010463	0.009374
RS	70	1.947240	1.874401	3919.705461	0.010328	0.009514
RS	71	2.037469	1.874401	3906.912271	0.010295	0.009655
RS	72	2.131674	1.891722	3851.510443	0.010149	0.009797
RS	73	2.230031	1.891722	3824.738910	0.010078	0.009938
RS	74	2.332723	1.904674	3764.688596	0.009920	0.010077
RS	75	2.439941	1.904674	3723.075208	0.009810	0.010213
RS	76	2.551885	1.912889	3657.790972	0.009638	0.010343
RS	77	2.668762	1.912889	3600.610465	0.009488	0.010466
RS	78	2.790791	1.916104	3529.355935	0.009300	0.010580
RS	79	2.918197	1.916104	3456.102094	0.009107	0.010681
RS	80	3.051219	1.914185	3378.033109	0.008901	0.010766
RS	81	3.190104	1.914185	3288.522887	0.008665	0.010832
RS	82	3.335109	1.907171	3202.745478	0.008439	0.010876
RS	83	3.486506	1.907171	3097.248598	0.008161	0.010893
RS	84	3.644575	1.895275	3002.999807	0.007913	0.010881
RS	85	3.809611	1.895275	2882.380242	0.007595	0.010835
RS	86	3.981920	1.878889	2779.206219	0.007323	0.010752
RS	87	4.161824	1.878889	2645.064444	0.006970	0.010628
RS	88	4.349656	1.858603	2533.019995	0.006674	0.010461
RS	89	4.545767	1.858603	2387.813601	0.006292	0.010248
RS	90	4.750521	1.835207	2267.680106	0.005975	0.009988
RS	91	4.964300	1.835207	2114.787122	0.005572	0.009679
RS	92	5.187500	1.809677	1988.276531	0.005239	0.009322
RS	93	5.420537	1.809677	1831.954430	0.004827	0.008918
RS	94	5.663846	1.783090	1701.863122	0.004484	0.008470
RS	95	5.917877	1.783090	1547.048461	0.004076	0.007982
RS	96	6.183105	1.756515	1417.211501	0.003734	0.007460
RS	97	6.460022	1.756515	1269.135534	0.003344	0.006910
RS	98	6.749144	1.730868	1144.113596	0.003015	0.006341
RS	99	7.051008	1.730868	1007.758851	0.002655	0.005760
RS	100	7.366176	1.724353	883.991325	0.002329	0.005098
RS	101	7.695235	1.724353	766.134893	0.002019	0.004534
RS	102	8.038797	1.709654	663.603227	0.001749	0.003989
RS	103	8.397500	1.709654	564.442016	0.001487	0.003470
RS	104	8.772013	1.698413	478.540146	0.001261	0.002984
RS	105	9.163032	1.698413	398.897530	0.001051	0.002535
RS	106	9.571284	1.690689	330.516685	0.000871	0.002128
RS	107	9.997529	1.690689	269.606814	0.000710	0.001764
RS	108	10.442560	1.686277	218.012909	0.000574	0.001443
RS	109	10.907205	1.686277	173.757938	0.000458	0.001165
RS	110	11.392329	1.684842	136.931136	0.000361	0.000929
RS	111	11.898834	1.684842	106.457009	0.000281	0.000730
RS	112	12.427662	1.685968	81.638870	0.000215	0.000566
RS	113	12.979797	1.685968	61.802018	0.000163	0.000432
RS	114	13.556266	1.689241	46.045408	0.000121	0.000325
RS	115	14.158143	1.689241	33.874854	0.000089	0.000241
RS	116	14.786546	1.694247	24.476010	0.000064	0.000176
RS	117	15.442645	1.694247	17.461586	0.000046	0.000126
RS	118	16.127660	1.700642	12.210643	0.000032	0.000089
RS	119	16.842867	1.700642	8.427667	0.000022	0.000062
RS	120	17.589594	1.708124	5.690589	0.000015	0.000042
RS	121	18.369233	1.708124	3.789863	0.000010	0.000028
RS	122	19.183233	1.716832	2.464200	0.000006	0.000018
RS	123	20.033108	1.716832	1.579248	0.000004	0.000012
RS	124	20.920440	1.728307	0.985341	0.000003	0.000007
RS	125	21.846880	1.728307	0.606193	0.000002	0.000005
RS	126	22.814151	1.784584	0.355715	0.000001	0.000003
RS	127	23.824053	1.784584	0.487536	0.000001	0.000004
PA	64*2 0.321462981 0.064523445 23.824052811 0.648822308 0.390157700 0.307058811 0.289248466 0.312915802 0.363990784 0.431606352 0.506050110 0.580566406 0.653275490 0.723322868 0.790524006 0.855556488 0.919021547 0.981002808 1.041281700 1.099597931 1.155841768 1.210044861 1.262379646 1.312995911 1.362049937 1.409629345 1.455770016 1.500517368 1.543861389 1.585787594 1.626223564 1.665027618 1.702055931 1.737128377 1.770050168 1.800571322 1.828393936 1.853141785 1.874401093 1.891721725 1.904673576 1.912889481 1.916104317 1.914184570 1.907171249 1.895275116 1.878889084 1.858602762 1.835206985 1.809676647 1.783089638 1.756514549 1.730867743 1.724352837 1.709653854 1.698412895 1.690689087 1.686277390 1.684842110 1.685968399 1.689241409 1.694247246 1.700641632 1.708123922 1.716832280 1.728306711 1.784584224
//
IT	9817
RD	2
LK	-2152910.667979
QD	-12240.469942 -> -4901.322001
RI	0.0492040494
TR	0.295807	0.053532
MT	29.870402
MM	C_pi: 1.358591, n_recomb: 352174.157682
RS	0	0.000000	1.279825	1217.343865	0.003457	0.000105
RS	1	0.004593	1.279825	1268.747306	0.003603	0.000571
RS	2	0.009396	0.449500	3750.720927	0.010650	0.002234
RS	3	0.014421	0.449500	3878.916189	0.011014	0.004144
RS	4	0.019676	0.266746	6728.184952	0.019105	0.008464
RS	5	0.025172	0.266746	6891.459249	0.019568	0.012293
RS	6	0.030921	0.216968	8647.519546	0.024555	0.017350
RS	7	0.036934	0.216968	8793.337857	0.024969	0.021224
RS	8	0.043223	0.222517	8710.614177	0.024734	0.022430
RS	9	0.049801	0.222517	8840.907972	0.025104	0.024372
RS	10	0.056681	0.259940	7688.518579	0.021832	0.021957
RS	11	0.063876	0.259940	7818.657950	0.022201	0.022443
RS	12	0.071403	0.318433	6500.071333	0.018457	0.019016
RS	13	0.079275	0.318433	6630.269681	0.018827	0.018882
RS	14	0.087509	0.389609	5534.801483	0.015716	0.015882
RS	15	0.096120	0.389609	5660.914390	0.016074	0.015640
RS	16	0.105128	0.466280	4842.470611	0.013750	0.013453
RS	17	0.114549	0.466280	4962.547219	0.014091	0.013322
RS	18	0.124402	0.545562	4349.437446	0.012350	0.011759
RS	19	0.134708	0.545562	4463.388148	0.012674	0.011713
RS	20	0.145488	0.626020	3993.435806	0.011339	0.010569
RS	21	0.156763	0.626020	4101.861762	0.011647	0.010599
RS	22	0.168555	0.706793	3732.827603	0.010599	0.009762
RS	23	0.180889	0.706793	3836.481719	0.010894	0.009860
RS	24	0.193790	0.788442	3535.324075	0.010039	0.009224
RS	25	0.207283	0.788442	3634.861204	0.010321	0.009350
RS	26	0.221395	0.872044	3379.282702	0.009595	0.008824
RS	27	0.236156	0.872044	3475.209142	0.009868	0.008942
RS	28	0.251595	0.958011	3253.327966	0.009238	0.008482
RS	29	0.267743	0.958011	3346.047421	0.009501	0.008583
RS	30	0.284632	1.045850	3152.372083	0.008951	0.008180
RS	31	0.302297	1.045850	3242.230122	0.009206	0.008277
RS	32	0.320774	1.134564	3073.746405	0.008728	0.007937
RS	33	0.340099	1.134564	3161.043996	0.008976	0.008044
RS	34	0.360311	1.223263	3014.795492	0.008561	0.007764
RS	35	0.381452	1.223263	3099.778828	0.008802	0.007888
RS	36	0.403564	1.311402	2972.495702	0.008440	0.007663
RS	37	0.426691	1.311402	3055.344829	0.008676	0.007803
RS	38	0.450881	1.398931	2943.423278	0.008358	0.007622
RS	39	0.476181	1.398931	3024.245062	0.008587	0.007771
RS	40	0.502644	1.486021	2924.475656	0.008304	0.007620
RS	41	0.530322	1.486021	3003.308197	0.008528	0.007771
RS	42	0.559271	1.572896	2913.097300	0.008272	0.007638
RS	43	0.589549	1.572896	2989.918211	0.008490	0.007785
RS	44	0.621218	1.659588	2907.532585	0.008256	0.007664
RS	45	0.654342	1.659588	2982.268318	0.008468	0.007807
RS	46	0.688987	1.745953	2906.568162	0.008253	0.007699
RS	47	0.725223	1.745953	2979.098845	0.008459	0.007839
RS	48	0.763123	1.831806	2909.164919	0.008261	0.007743
RS	49	0.802764	1.831806	2979.325340	0.008460	0.007882
RS	50	0.844226	1.916941	2914.371337	0.008275	0.007798
RS	51	0.887591	1.916941	2981.950991	0.008467	0.007936
RS	52	0.932949	2.001108	2921.328431	0.008295	0.007862
RS	53	0.980390	2.001108	2986.071061	0.008479	0.007999
RS	54	1.030009	2.083838	2929.476681	0.008318	0.007935
RS	55	1.081907	2.083838	2991.077862	0.008493	0.008073
RS	56	1.136189	2.164465	2938.440466	0.008344	0.008022
RS	57	1.192964	2.164465	2996.541851	0.008509	0.008162
RS	58	1.252346	2.242331	2947.704673	0.008370	0.008125
RS	59	1.314456	2.242331	3001.887818	0.008524	0.008268
RS	60	1.379418	2.316822	2956.575804	0.008395	0.008244
RS	61	1.447364	2.316822	3006.357000	0.008537	0.008390
RS	62	1.518430	2.387276	2964.303098	0.008417	0.008378
RS	63	1.592761	2.387276	3009.127537	0.008544	0.008525
RS	64	1.670505	2.452858	2970.213024	0.008434	0.008525
RS	65	1.751819	2.452858	3009.445446	0.008545	0.008672
RS	66	1.836868	2.512563	2973.657065	0.008444	0.008685
RS	67	1.925823	2.512563	3006.569605	0.008537	0.008831
RS	68	2.018864	2.565206	2973.989861	0.008445	0.008858
RS	69	2.116178	2.565206	2999.746194	0.008518	0.009003
RS	70	2.217961	2.609535	2970.395084	0.008434	0.009045
RS	71	2.324419	2.609535	2988.035460	0.008485	0.009188
RS	72	2.435766	2.644332	2961.761372	0.008410	0.009245
RS	73	2.552227	2.644332	2970.191337	0.008434	0.009384
RS	74	2.674037	2.668544	2946.535945	0.008367	0.009454
RS	75	2.801441	2.668544	2944.525269	0.008361	0.009583
RS	76	2.934696	2.681427	2922.586173	0.008299	0.009663
RS	77	3.074072	2.681427	2908.787285	0.008260	0.009776
RS	78	3.219849	2.682615	2887.181187	0.008198	0.009860
RS	79	3.372320	2.682615	2860.173889	0.008121	0.009946
RS	80	3.531795	2.672114	2837.082596	0.008056	0.010025
RS	81	3.698594	2.672114	2795.451412	0.007938	0.010074
RS	82	3.873053	2.650359	2768.620837	0.007862	0.010136
RS	83	4.055525	2.650359	2711.080741	0.007698	0.010136
RS	84	4.246377	2.618179	2677.963320	0.007604	0.010169
RS	85	4.445994	2.618179	2603.537218	0.007393	0.010106
RS	86	4.654780	2.576818	2561.434558	0.007273	0.010094
RS	87	4.873154	2.576818	2469.692072	0.007013	0.009956
RS	88	5.101558	2.527970	2415.990395	0.006860	0.009883
RS	89	5.340452	2.527970	2307.343127	0.006552	0.009658
RS	90	5.590317	2.473767	2239.910223	0.006360	0.009507
RS	91	5.851658	2.473767	2115.929197	0.006008	0.009187
RS	92	6.125002	2.416691	2033.664710	0.005775	0.008946
RS	93	6.410900	2.416691	1897.345217	0.005388	0.008531
RS	94	6.709928	2.359297	1800.873591	0.005114	0.008195
RS	95	7.022690	2.359297	1656.713835	0.004704	0.007695
RS	96	7.349816	2.303959	1548.810457	0.004398	0.007272
RS	97	7.691967	2.303959	1402.592035	0.003983	0.006709
RS	98	8.049831	2.252537	1288.199556	0.003658	0.006221
RS	99	8.424131	2.252537	1146.399340	0.003255	0.005628
RS	100	8.815622	2.228738	1022.445952	0.002903	0.005061
RS	101	9.225092	2.228738	894.286494	0.002539	0.004489
RS	102	9.653369	2.206140	782.897188	0.002223	0.003946
RS	103	10.101316	2.206140	671.825770	0.001908	0.003425
RS	104	10.569835	2.184799	576.220262	0.001636	0.002958
RS	105	11.059872	2.184799	484.192341	0.001375	0.002508
RS	106	11.572415	2.170800	405.039173	0.001150	0.002111
RS	107	12.108498	2.170800	332.809249	0.000945	0.001748
RS	108	12.669202	2.163508	271.206938	0.000770	0.001432
RS	109	13.255658	2.163508	217.589751	0.000618	0.001156
RS	110	13.869048	2.162072	172.534458	0.000490	0.000921
RS	111	14.510609	2.162072	134.952471	0.000383	0.000724
RS	112	15.181635	2.165562	103.999340	0.000295	0.000561
RS	113	15.883480	2.165562	79.171562	0.000225	0.000429
RS	114	16.617559	2.173098	59.216092	0.000168	0.000322
RS	115	17.385352	2.173098	43.792667	0.000124	0.000239
RS	116	18.188408	2.183855	31.740090	0.000090	0.000174
RS	117	19.028346	2.183855	22.755699	0.000065	0.000125
RS	118	19.906860	2.197144	15.952378	0.000045	0.000088
RS	119	20.825722	2.197144	11.061750	0.000031	0.000061
RS	120	21.786784	2.212379	7.484309	0.000021	0.000042
RS	121	22.791986	2.212379	5.006690	0.000014	0.000028
RS	122	23.843354	2.229723	3.260615	0.000009	0.000018
RS	123	24.943009	2.229723	2.098580	0.000006	0.000012
RS	124	26.093168	2.252046	1.310606	0.000004	0.000007
RS	125	27.296150	2.252046	0.809802	0.000002	0.000005
RS	126	28.554383	2.361059	0.471452	0.000001	0.000003
RS	127	29.870402	2.361059	0.661148	0.000002	0.000004
PA	64*2 0.295806687 0.053532471 29.870402273 1.279825377 0.449499789 0.266746097 0.216967797 0.222517294 0.259939662 0.318432839 0.389608565 0.466279797 0.545561689 0.626020402 0.706792585 0.788441988 0.872043974 0.958010554 1.045849701 1.134564393 1.223262638 1.311401997 1.398930692 1.486020827 1.572895833 1.659588186 1.745953298 1.831805730 1.916940808 2.001108308 2.083838166 2.164464766 2.242330651 2.316821682 2.387276028 2.452857637 2.512563011 2.565205634 2.609534932 2.644332459 2.668543995 2.681426746 2.682614751 2.672113860 2.650359387 2.618178889 2.576817566 2.527970311 2.473767222 2.416690707 2.359296611 2.303958758 2.252536745 2.228738408 2.206139828 2.184799205 2.170800312 2.163508351 2.162071786 2.165562300 2.173097876 2.183854866 2.197143935 2.212378988 2.229722694 2.252045819 2.361058989
//
IT	8166
RD	3
LK	-2141940.270151
QD	-3696.415552 -> -1730.167751
RI	0.0398983143
TR	0.284872	0.048527
MT	33.371869
MM	C_pi: 1.466151, n_recomb: 344781.365018
RS	0	0.000000	3.236564	481.487373	0.001397	0.000043
RS	1	0.004684	3.236564	503.351741	0.001460	0.000224
RS	2	0.009587	0.678954	2500.796271	0.007253	0.001434
RS	3	0.014720	0.678954	2598.082943	0.007535	0.002578
RS	4	0.020093	0.307875	5920.718279	0.017172	0.006832
RS	5	0.025718	0.307875	6084.075359	0.017646	0.009781
RS	6	0.031606	0.215399	8890.163406	0.025785	0.015924
RS	7	0.037770	0.215399	9039.357123	0.026218	0.019607
RS	8	0.044223	0.205106	9631.596026	0.027935	0.022146
RS	9	0.050978	0.205106	9750.209784	0.028279	0.024469
RS	10	0.058050	0.233421	8678.248994	0.025170	0.022383
RS	11	0.065452	0.233421	8796.241726	0.025513	0.023361
RS	12	0.073202	0.285810	7293.624925	0.021154	0.019590
RS	13	0.081314	0.285810	7418.154474	0.021516	0.019905
RS	14	0.089807	0.353555	6108.998869	0.017718	0.016409
RS	15	0.098697	0.353555	6234.047559	0.018081	0.016502
RS	16	0.108003	0.428946	5249.924577	0.015227	0.013873
RS	17	0.117746	0.428946	5370.852286	0.015578	0.013996
RS	18	0.127944	0.508388	4639.961721	0.013458	0.012100
RS	19	0.138621	0.508388	4755.271132	0.013792	0.012270
RS	20	0.149797	0.590268	4199.919810	0.012181	0.010868
RS	21	0.161497	0.590268	4309.598420	0.012500	0.011077
RS	22	0.173745	0.673457	3877.452112	0.011246	0.010033
RS	23	0.186567	0.673457	3982.007987	0.011549	0.010294
RS	24	0.199989	0.758576	3631.494291	0.010533	0.009492
RS	25	0.214039	0.758576	3731.499656	0.010823	0.009778
RS	26	0.228748	0.847454	3432.785499	0.009956	0.009108
RS	27	0.244146	0.847454	3528.709795	0.010235	0.009378
RS	28	0.260265	0.941361	3265.913979	0.009472	0.008777
RS	29	0.277139	0.941361	3358.136198	0.009740	0.009012
RS	30	0.294804	1.040045	3125.608563	0.009065	0.008468
RS	31	0.313295	1.040045	3214.474064	0.009323	0.008684
RS	32	0.332653	1.142061	3010.676457	0.008732	0.008210
RS	33	0.352918	1.142061	3096.521877	0.008981	0.008426
RS	34	0.374131	1.245736	2919.701135	0.008468	0.008027
RS	35	0.396338	1.245736	3002.839988	0.008709	0.008255
RS	36	0.419586	1.349892	2849.831433	0.008266	0.007928
RS	37	0.443922	1.349892	2930.527349	0.008500	0.008171
RS	38	0.469398	1.454243	2796.906333	0.008112	0.007902
RS	39	0.496067	1.454243	2875.351811	0.008340	0.008155
RS	40	0.523986	1.559193	2756.548053	0.007995	0.007922
RS	41	0.553212	1.559193	2832.861136	0.008216	0.008172
RS	42	0.583807	1.665334	2725.154733	0.007904	0.007959
RS	43	0.615835	1.665334	2799.390012	0.008119	0.008198
RS	44	0.649363	1.772868	2700.551081	0.007833	0.007995
RS	45	0.684462	1.772868	2772.715991	0.008042	0.008221
RS	46	0.721204	1.881630	2681.495586	0.007777	0.008030
RS	47	0.759667	1.881630	2751.559256	0.007981	0.008245
RS	48	0.799932	1.991351	2667.026712	0.007735	0.008066
RS	49	0.842083	1.991351	2734.921935	0.007932	0.008274
RS	50	0.886208	2.101890	2656.097925	0.007704	0.008107
RS	51	0.932400	2.101890	2721.721147	0.007894	0.008306
RS	52	0.980755	2.213002	2647.875940	0.007680	0.008148
RS	53	1.031375	2.213002	2711.088573	0.007863	0.008338
RS	54	1.084366	2.323952	2642.113988	0.007663	0.008190
RS	55	1.139839	2.323952	2702.741360	0.007839	0.008374
RS	56	1.197910	2.433627	2638.851787	0.007654	0.008240
RS	57	1.258702	2.433627	2696.676736	0.007821	0.008419
RS	58	1.322340	2.541038	2637.817477	0.007651	0.008302
RS	59	1.388959	2.541038	2692.572994	0.007810	0.008477
RS	60	1.458699	2.645391	2638.409906	0.007652	0.008374
RS	61	1.531705	2.645391	2689.774072	0.007801	0.008543
RS	62	1.608130	2.745763	2640.066699	0.007657	0.008453
RS	63	1.688135	2.745763	2687.656322	0.007795	0.008613
RS	64	1.771887	2.840802	2642.506647	0.007664	0.008537
RS	65	1.859562	2.840802	2685.864816	0.007790	0.008689
RS	66	1.951344	2.928701	2645.669038	0.007673	0.008629
RS	67	2.047424	2.928701	2684.245716	0.007785	0.008773
RS	68	2.148004	3.007309	2649.536609	0.007685	0.008732
RS	69	2.253296	3.007309	2682.663410	0.007781	0.008869
RS	70	2.363519	3.074324	2653.934537	0.007697	0.008850
RS	71	2.478904	3.074324	2680.795711	0.007775	0.008979
RS	72	2.599695	3.127555	2658.296518	0.007710	0.008985
RS	73	2.726142	3.127555	2677.900493	0.007767	0.009104
RS	74	2.858512	3.165180	2661.460874	0.007719	0.009133
RS	75	2.997082	3.165180	2672.617928	0.007752	0.009238
RS	76	3.142143	3.185938	2661.530665	0.007719	0.009289
RS	77	3.293997	3.185938	2662.843402	0.007723	0.009373
RS	78	3.452964	3.189223	2655.812103	0.007703	0.009440
RS	79	3.619377	3.189223	2645.686649	0.007674	0.009496
RS	80	3.793584	3.174995	2640.892598	0.007660	0.009572
RS	81	3.975951	3.174995	2617.575794	0.007592	0.009591
RS	82	4.166859	3.143849	2612.618362	0.007578	0.009666
RS	83	4.366709	3.143849	2574.281743	0.007466	0.009638
RS	84	4.575920	3.096988	2566.204148	0.007443	0.009701
RS	85	4.794929	3.096988	2511.091378	0.007283	0.009616
RS	86	5.024197	3.036330	2496.369488	0.007240	0.009651
RS	87	5.264203	3.036330	2423.037447	0.007028	0.009498
RS	88	5.515450	2.964621	2397.686726	0.006954	0.009487
RS	89	5.778465	2.964621	2305.362955	0.006686	0.009254
RS	90	6.053799	2.885329	2265.396985	0.006571	0.009176
RS	91	6.342029	2.885329	2154.432169	0.006249	0.008854
RS	92	6.643759	2.802452	2096.611612	0.006081	0.008691
RS	93	6.959621	2.802452	1968.954520	0.005711	0.008278
RS	94	7.290278	2.720021	1891.880910	0.005487	0.008017
RS	95	7.636422	2.720021	1751.401994	0.005080	0.007520
RS	96	7.998778	2.641615	1656.449742	0.004804	0.007163
RS	97	8.378107	2.641615	1508.917070	0.004376	0.006603
RS	98	8.775202	2.569914	1400.615090	0.004062	0.006168
RS	99	9.190896	2.569914	1253.171295	0.003635	0.005576
RS	100	9.626061	2.531982	1128.171683	0.003272	0.005046
RS	101	10.081607	2.531982	991.483870	0.002876	0.004474
RS	102	10.558491	2.502863	873.259954	0.002533	0.003951
RS	103	11.057711	2.502863	752.796515	0.002183	0.003430
RS	104	11.580312	2.473655	649.796340	0.001885	0.002973
RS	105	12.127392	2.473655	548.268741	0.001590	0.002523
RS	106	12.700095	2.454749	461.018446	0.001337	0.002129
RS	107	13.299623	2.454749	380.213862	0.001103	0.001764
RS	108	13.927231	2.445126	311.114427	0.000902	0.001448
RS	109	14.584234	2.445126	250.449593	0.000726	0.001170
RS	110	15.272011	2.443486	199.235585	0.000578	0.000934
RS	111	15.992001	2.443486	156.319840	0.000453	0.000734
RS	112	16.745714	2.448469	120.775010	0.000350	0.000569
RS	113	17.534729	2.448469	92.206993	0.000267	0.000435
RS	114	18.360700	2.458861	69.106335	0.000200	0.000327
RS	115	19.225357	2.458861	51.245808	0.000149	0.000243
RS	116	20.130513	2.473497	37.203567	0.000108	0.000177
RS	117	21.078065	2.473497	26.742043	0.000078	0.000127
RS	118	22.069997	2.491425	18.773023	0.000054	0.000090
RS	119	23.108390	2.491425	13.050343	0.000038	0.000062
RS	120	24.195418	2.511886	8.840334	0.000026	0.000042
RS	121	25.333360	2.511886	5.928258	0.000017	0.000028
RS	122	26.524601	2.535046	3.864774	0.000011	0.000019
RS	123	27.771638	2.535046	2.493386	0.000007	0.000012
RS	124	29.077082	2.564472	1.558434	0.000005	0.000008
RS	125	30.443670	2.564472	0.965279	0.000003	0.000005
RS	126	31.874267	2.706492	0.560315	0.000002	0.000003
RS	127	33.371869	2.706492	0.794378	0.000002	0.000004
PA	64*2 0.284871678 0.048526871 33.371869119 3.236563781 0.678953550 0.307875441 0.215398955 0.205105941 0.233420549 0.285810150 0.353555363 0.428946322 0.508388140 0.590268482 0.673456772 0.758575849 0.847453867 0.941360560 1.040044833 1.142060524 1.245735907 1.349892014 1.454243484 1.559192837 1.665333516 1.772868435 1.881629929 1.991350821 2.101889794 2.213002398 2.323951808 2.433627467 2.541038341 2.645391017 2.745762665 2.840802115 2.928700509 3.007308859 3.074324496 3.127555494 3.165180090 3.185938277 3.189222511 3.174995488 3.143849098 3.096987502 3.036330241 2.964620819 2.885329287 2.802452498 2.720021205 2.641615312 2.569914106 2.531981883 2.502862537 2.473655190 2.454749422 2.445125759 2.443485705 2.448469358 2.458861037 2.473497174 2.491424900 2.511885911 2.535046041 2.564472246 2.706491812
//
IT	11390
RD	4
LK	-2138896.486873
QD	-1622.243628 -> -952.182051
RI	0.0342226974
TR	0.277101	0.045326
MT	36.013546
MM	C_pi: 1.549123, n_recomb: 340417.617319
RS	0	0.000000	8.098477	192.701089	0.000566	0.000019
RS	1	0.004746	8.098477	201.748609	0.000593	0.000093
RS	2	0.009718	1.057893	1613.465091	0.004740	0.000949
RS	3	0.014926	1.057893	1681.754407	0.004940	0.001653
RS	4	0.020381	0.375580	4912.200809	0.014430	0.005620
RS	5	0.026094	0.375580	5066.515855	0.014883	0.007938
RS	6	0.032079	0.228923	8521.673923	0.025033	0.014893
RS	7	0.038348	0.228923	8680.667202	0.025500	0.018251
RS	8	0.044915	0.203382	9921.266380	0.029144	0.022153
RS	9	0.051793	0.203382	10040.176550	0.029494	0.024449
RS	10	0.058998	0.225264	9174.964133	0.026952	0.022966
RS	11	0.066545	0.225264	9288.093704	0.027284	0.023999
RS	12	0.074449	0.274412	7731.357742	0.022711	0.020183
RS	13	0.082730	0.274412	7853.521271	0.023070	0.020576
RS	14	0.091403	0.340994	6431.240310	0.018892	0.016846
RS	15	0.100487	0.340994	6556.640452	0.019261	0.017013
RS	16	0.110003	0.416422	5481.094332	0.016101	0.014167
RS	17	0.119971	0.416422	5603.578303	0.016461	0.014355
RS	18	0.130412	0.496229	4812.032029	0.014136	0.012310
RS	19	0.141348	0.496229	4929.238801	0.014480	0.012546
RS	20	0.152803	0.578591	4333.375557	0.012730	0.011039
RS	21	0.164802	0.578591	4444.944301	0.013057	0.011309
RS	22	0.177371	0.662161	3985.696513	0.011708	0.010186
RS	23	0.190536	0.662161	4092.008308	0.012021	0.010505
RS	24	0.204326	0.747580	3722.210095	0.010934	0.009646
RS	25	0.218771	0.747580	3823.798499	0.011233	0.009995
RS	26	0.233901	0.837458	3507.317350	0.010303	0.009273
RS	27	0.249749	0.837458	3604.622880	0.010589	0.009606
RS	28	0.266350	0.934078	3321.984591	0.009759	0.008946
RS	29	0.283738	0.934078	3415.347432	0.010033	0.009240
RS	30	0.301952	1.037617	3161.366939	0.009287	0.008628
RS	31	0.321030	1.037617	3251.103059	0.009550	0.008896
RS	32	0.341014	1.146249	3026.769133	0.008891	0.008354
RS	33	0.361946	1.146249	3113.214669	0.009145	0.008619
RS	34	0.383872	1.257512	2918.866429	0.008574	0.008160
RS	35	0.406839	1.257512	3002.363285	0.008820	0.008436
RS	36	0.430895	1.369479	2835.625627	0.008330	0.008059
RS	37	0.456094	1.369479	2916.481422	0.008567	0.008353
RS	38	0.482488	1.481570	2772.405910	0.008144	0.008045
RS	39	0.510135	1.481570	2850.856165	0.008375	0.008351
RS	40	0.539095	1.594475	2723.524140	0.008001	0.008084
RS	41	0.569429	1.594475	2799.718737	0.008224	0.008387
RS	42	0.601203	1.709282	2684.218692	0.007885	0.008140
RS	43	0.634485	1.709282	2758.235072	0.008103	0.008429
RS	44	0.669346	1.826478	2651.826167	0.007790	0.008190
RS	45	0.705863	1.826478	2723.693144	0.008001	0.008464
RS	46	0.744112	1.945936	2625.086837	0.007711	0.008234
RS	47	0.784177	1.945936	2694.797969	0.007916	0.008495
RS	48	0.826144	2.067406	2603.051861	0.007647	0.008276
RS	49	0.870102	2.067406	2670.567929	0.007845	0.008527
RS	50	0.916147	2.190979	2584.450873	0.007592	0.008319
RS	51	0.964378	2.190979	2649.699681	0.007784	0.008559
RS	52	1.014898	2.316652	2568.285393	0.007545	0.008356
RS	53	1.067815	2.316652	2631.165326	0.007729	0.008583
RS	54	1.123245	2.443632	2554.476634	0.007504	0.008389
RS	55	1.181305	2.443632	2614.857824	0.007681	0.008606
RS	56	1.242121	2.570569	2543.337688	0.007471	0.008426
RS	57	1.305823	2.570569	2601.055706	0.007641	0.008635
RS	58	1.372549	2.696490	2534.580826	0.007446	0.008471
RS	59	1.442442	2.696490	2589.429985	0.007607	0.008671
RS	60	1.515653	2.820850	2527.414294	0.007424	0.008520
RS	61	1.592338	2.820850	2579.145728	0.007576	0.008708
RS	62	1.672664	2.942888	2521.211784	0.007406	0.008567
RS	63	1.756802	2.942888	2569.530437	0.007548	0.008741
RS	64	1.844933	3.061028	2515.939545	0.007391	0.008612
RS	65	1.937247	3.061028	2560.492278	0.007522	0.008771
RS	66	2.033943	3.172878	2511.982852	0.007379	0.008658
RS	67	2.135229	3.172878	2552.337366	0.007498	0.008803
RS	68	2.241322	3.275409	2509.889070	0.007373	0.008711
RS	69	2.352451	3.275409	2545.504832	0.007478	0.008845
RS	70	2.468854	3.365287	2510.055401	0.007373	0.008778
RS	71	2.590782	3.365287	2540.249578	0.007462	0.008899
RS	72	2.718498	3.439319	2512.413612	0.007380	0.008861
RS	73	2.852275	3.439319	2536.326712	0.007451	0.008968
RS	74	2.992402	3.494767	2516.257941	0.007392	0.008960
RS	75	3.139180	3.494767	2532.821832	0.007440	0.009049
RS	76	3.292925	3.529660	2520.068814	0.007403	0.009069
RS	77	3.453967	3.529660	2527.984397	0.007426	0.009135
RS	78	3.622653	3.542807	2521.536303	0.007407	0.009177
RS	79	3.799345	3.542807	2519.262522	0.007401	0.009214
RS	80	3.984424	3.533680	2517.621783	0.007396	0.009274
RS	81	4.178287	3.533680	2503.381036	0.007354	0.009273
RS	82	4.381352	3.502483	2504.487913	0.007357	0.009343
RS	83	4.594055	3.502483	2476.306361	0.007274	0.009299
RS	84	4.816854	3.450275	2477.406453	0.007278	0.009369
RS	85	5.050228	3.450275	2433.216590	0.007148	0.009273
RS	86	5.294679	3.379264	2430.657090	0.007140	0.009329
RS	87	5.550732	3.379264	2368.508290	0.006958	0.009169
RS	88	5.818939	3.292990	2357.701853	0.006926	0.009193
RS	89	6.099876	3.292990	2276.121643	0.006686	0.008959
RS	90	6.394147	3.196172	2251.952828	0.006615	0.008926
RS	91	6.702386	3.196172	2150.461275	0.006317	0.008608
RS	92	7.025255	3.094314	2108.155181	0.006193	0.008495
RS	93	7.363449	3.094314	1987.868710	0.005840	0.008090
RS	94	7.717694	2.992943	1924.362316	0.005653	0.007880
RS	95	8.088754	2.992943	1788.498767	0.005254	0.007392
RS	96	8.477425	2.896865	1703.781473	0.005005	0.007081
RS	97	8.884545	2.896865	1557.812690	0.004576	0.006529
RS	98	9.310988	2.809608	1455.645813	0.004276	0.006131
RS	99	9.757672	2.809608	1306.880353	0.003839	0.005545
RS	100	10.225557	2.760889	1183.460009	0.003476	0.005042
RS	101	10.715650	2.760889	1043.262505	0.003065	0.004472
RS	102	11.229005	2.724870	923.005170	0.002711	0.003972
RS	103	11.766725	2.724870	797.895367	0.002344	0.003443
RS	104	12.329968	2.691217	691.062337	0.002030	0.002993
RS	105	12.919945	2.691217	584.607825	0.001717	0.002542
RS	106	13.537925	2.668771	493.145488	0.001449	0.002150
RS	107	14.185236	2.668771	407.667504	0.001198	0.001783
RS	108	14.863272	2.657628	334.416772	0.000982	0.001466
RS	109	15.573490	2.657628	269.784793	0.000793	0.001185
RS	110	16.317417	2.656148	215.035303	0.000632	0.000947
RS	111	17.096655	2.656148	169.049450	0.000497	0.000746
RS	112	17.912878	2.662610	130.808763	0.000384	0.000578
RS	113	18.767842	2.662610	100.051941	0.000294	0.000443
RS	114	19.663387	2.675530	75.075661	0.000221	0.000333
RS	115	20.601438	2.675530	55.770259	0.000164	0.000248
RS	116	21.584012	2.693484	40.527543	0.000119	0.000180
RS	117	22.613224	2.693484	29.180757	0.000086	0.000130
RS	118	23.691286	2.715311	20.501798	0.000060	0.000092
RS	119	24.820517	2.715311	14.275681	0.000042	0.000064
RS	120	26.003346	2.740146	9.677194	0.000028	0.000043
RS	121	27.242317	2.740146	6.499996	0.000019	0.000029
RS	122	28.540095	2.768089	4.240190	0.000012	0.000019
RS	123	29.899471	2.768089	2.739974	0.000008	0.000012
RS	124	31.323368	2.803277	1.713431	0.000005	0.000008
RS	125	32.814848	2.803277	1.063017	0.000003	0.000005
RS	126	34.377121	2.971360	0.615875	0.000002	0.000003
RS	127	36.013546	2.971360	0.879357	0.000003	0.000004
PA	64*2 0.277100913 0.045326042 36.013545664 8.098476865 1.057892894 0.375580227 0.228922605 0.203382276 0.225264222 0.274412371 0.340993509 0.416422079 0.496228920 0.578591189 0.662160730 0.747579648 0.837458112 0.934078001 1.037616750 1.146249409 1.257511624 1.369479156 1.481570462 1.594475475 1.709281794 1.826478390 1.945936274 2.067405983 2.190978606 2.316652466 2.443631638 2.570569143 2.696489664 2.820849596 2.942888113 3.061027566 3.172878054 3.275408866 3.365286680 3.439319008 3.494766614 3.529660454 3.542806680 3.533680388 3.502482763 3.450275444 3.379264459 3.292989918 3.196172436 3.094314053 2.992942644 2.896864777 2.809608319 2.760889295 2.724869569 2.691217271 2.668771202 2.657627581 2.656147930 2.662610254 2.675529969 2.693484470 2.715311377 2.740145532 2.768089126 2.803277070 2.971360497
//
IT	12006
RD	5
LK	-2137801.557241
QD	-1021.080079 -> -728.725596
RI	0.0305260502
TR	0.272224	0.043178
MT	37.871157
MM	C_pi: 1.606964, n_recomb: 336530.107953
RS	0	0.000000	18.994923	81.974209	0.000244	0.000009
RS	1	0.004788	18.994923	85.885880	0.000255	0.000041
RS	2	0.009805	1.613023	1058.065443	0.003144	0.000647
RS	3	0.015062	1.613023	1105.157849	0.003284	0.001094
RS	4	0.020571	0.458787	4039.675832	0.012004	0.004668
RS	5	0.026344	0.458787	4179.434476	0.012419	0.006523
RS	6	0.032393	0.246553	7993.745579	0.023753	0.013952
RS	7	0.038731	0.246553	8160.002361	0.024247	0.017033
RS	8	0.045374	0.205764	9940.709753	0.029539	0.022099
RS	9	0.052334	0.205764	10063.630688	0.029904	0.024333
RS	10	0.059627	0.222519	9418.482655	0.027987	0.023448
RS	11	0.067270	0.222519	9530.016603	0.028318	0.024470
RS	12	0.075278	0.269897	7963.014410	0.023662	0.020670
RS	13	0.083670	0.269897	8084.318852	0.024023	0.021072
RS	14	0.092464	0.336658	6592.091192	0.019588	0.017181
RS	15	0.101679	0.336658	6718.180758	0.019963	0.017361
RS	16	0.111335	0.413208	5586.317962	0.016600	0.014371
RS	17	0.121453	0.413208	5710.117733	0.016968	0.014572
RS	18	0.132056	0.494052	4886.470666	0.014520	0.012442
RS	19	0.143166	0.494052	5005.101442	0.014873	0.012698
RS	20	0.154808	0.577080	4391.994024	0.013051	0.011142
RS	21	0.167008	0.577080	4504.939485	0.013386	0.011431
RS	22	0.179792	0.660709	4037.695693	0.011998	0.010280
RS	23	0.193187	0.660709	4145.309386	0.012318	0.010618
RS	24	0.207224	0.745570	3772.461320	0.011210	0.009745
RS	25	0.221934	0.745570	3875.282939	0.011515	0.010119
RS	26	0.237347	0.835001	3555.268489	0.010564	0.009385
RS	27	0.253499	0.835001	3653.728222	0.010857	0.009747
RS	28	0.270423	0.932370	3363.367069	0.009994	0.009063
RS	29	0.288159	0.932370	3457.769694	0.010275	0.009385
RS	30	0.306743	1.038375	3192.394842	0.009486	0.008736
RS	31	0.326217	1.038375	3283.020916	0.009756	0.009029
RS	32	0.346623	1.150846	3046.582641	0.009053	0.008446
RS	33	0.368006	1.150846	3133.756665	0.009312	0.008733
RS	34	0.390414	1.266472	2929.248257	0.008704	0.008239
RS	35	0.413893	1.266472	3013.328135	0.008954	0.008538
RS	36	0.438498	1.382491	2839.592107	0.008438	0.008135
RS	37	0.464280	1.382491	2920.916946	0.008680	0.008453
RS	38	0.491296	1.497900	2772.796370	0.008239	0.008128
RS	39	0.519606	1.497900	2851.631718	0.008474	0.008460
RS	40	0.549272	1.613696	2721.840144	0.008088	0.008183
RS	41	0.580357	1.613696	2798.351370	0.008315	0.008513
RS	42	0.612931	1.731467	2680.801653	0.007966	0.008254
RS	43	0.647065	1.731467	2755.070120	0.008187	0.008571
RS	44	0.682833	1.851970	2646.556990	0.007864	0.008320
RS	45	0.720313	1.851970	2718.611780	0.008078	0.008620
RS	46	0.759588	1.975102	2617.840331	0.007779	0.008375
RS	47	0.800743	1.975102	2687.675791	0.007986	0.008663
RS	48	0.843869	2.100604	2593.739105	0.007707	0.008429
RS	49	0.889059	2.100604	2661.317635	0.007908	0.008707
RS	50	0.936413	2.228831	2572.707041	0.007645	0.008481
RS	51	0.986035	2.228831	2637.958337	0.007839	0.008747
RS	52	1.038032	2.360081	2553.510189	0.007588	0.008524
RS	53	1.092518	2.360081	2616.337061	0.007774	0.008777
RS	54	1.149613	2.493610	2536.145783	0.007536	0.008560
RS	55	1.209442	2.493610	2596.427192	0.007715	0.008801
RS	56	1.272135	2.627924	2521.159349	0.007492	0.008598
RS	57	1.337830	2.627924	2578.743823	0.007663	0.008830
RS	58	1.406670	2.762328	2508.064473	0.007453	0.008640
RS	59	1.478807	2.762328	2562.764854	0.007615	0.008862
RS	60	1.554397	2.896866	2495.679384	0.007416	0.008681
RS	61	1.633605	2.896866	2547.275786	0.007569	0.008888
RS	62	1.716607	3.031311	2483.136420	0.007379	0.008713
RS	63	1.803582	3.031311	2531.378086	0.007522	0.008901
RS	64	1.894721	3.164224	2470.523399	0.007341	0.008733
RS	65	1.990224	3.164224	2515.118238	0.007474	0.008903
RS	66	2.090300	3.292958	2458.592240	0.007306	0.008748
RS	67	2.195167	3.292958	2499.184879	0.007426	0.008901
RS	68	2.305054	3.413919	2448.367985	0.007275	0.008766
RS	69	2.420203	3.413919	2484.509008	0.007383	0.008903
RS	70	2.540865	3.523023	2440.728194	0.007253	0.008793
RS	71	2.667304	3.523023	2471.838707	0.007345	0.008914
RS	72	2.799797	3.616253	2436.041033	0.007239	0.008834
RS	73	2.938633	3.616253	2461.377116	0.007314	0.008938
RS	74	3.084116	3.690083	2433.970823	0.007233	0.008890
RS	75	3.236564	3.690083	2452.590365	0.007288	0.008973
RS	76	3.396312	3.741766	2433.384695	0.007231	0.008955
RS	77	3.563708	3.741766	2444.119766	0.007263	0.009012
RS	78	3.739118	3.769322	2432.421199	0.007228	0.009021
RS	79	3.922927	3.769322	2433.855345	0.007232	0.009047
RS	80	4.115536	3.771338	2428.612261	0.007217	0.009078
RS	81	4.317367	3.771338	2419.062255	0.007188	0.009067
RS	82	4.528861	3.747071	2418.776348	0.007187	0.009117
RS	83	4.750481	3.747071	2396.294467	0.007121	0.009064
RS	84	4.982711	3.696897	2398.690750	0.007128	0.009123
RS	85	5.226061	3.696897	2361.124798	0.007016	0.009021
RS	86	5.481061	3.622831	2362.786742	0.007021	0.009078
RS	87	5.748270	3.622831	2307.950450	0.006858	0.008918
RS	88	6.028273	3.528900	2304.103529	0.006847	0.008954
RS	89	6.321681	3.528900	2230.119829	0.006627	0.008723
RS	90	6.629138	3.420883	2214.996406	0.006582	0.008714
RS	91	6.951314	3.420883	2120.831003	0.006302	0.008403
RS	92	7.288916	3.305722	2088.568524	0.006206	0.008321
RS	93	7.642681	3.305722	1974.710296	0.005868	0.007926
RS	94	8.013384	3.190397	1920.952618	0.005708	0.007749
RS	95	8.401836	3.190397	1790.042159	0.005319	0.007273
RS	96	8.808885	3.080956	1713.549183	0.005092	0.006994
RS	97	9.235424	3.080956	1570.677955	0.004667	0.006452
RS	98	9.682384	2.981776	1474.372762	0.004381	0.006081
RS	99	10.150743	2.981776	1326.771116	0.003943	0.005503
RS	100	10.641527	2.924618	1206.373311	0.003585	0.005020
RS	101	11.155808	2.924618	1065.672765	0.003167	0.004456
RS	102	11.694712	2.883172	945.786870	0.002810	0.003967
RS	103	12.259417	2.883172	819.132295	0.002434	0.003443
RS	104	12.851159	2.846049	711.133455	0.002113	0.002998
RS	105	13.471233	2.846049	602.649026	0.001791	0.002548
RS	106	14.120995	2.820806	509.492277	0.001514	0.002159
RS	107	14.801865	2.820806	421.851112	0.001254	0.001792
RS	108	15.515334	2.808443	346.651749	0.001030	0.001475
RS	109	16.262963	2.808443	280.060249	0.000832	0.001194
RS	110	17.046386	2.807014	223.526467	0.000664	0.000955
RS	111	17.867319	2.807014	175.959719	0.000523	0.000753
RS	112	18.727555	2.814567	136.297799	0.000405	0.000584
RS	113	19.628978	2.814567	104.381611	0.000310	0.000448
RS	114	20.573559	2.829340	78.390067	0.000233	0.000337
RS	115	21.563365	2.829340	58.302513	0.000173	0.000251
RS	116	22.600560	2.849776	42.396455	0.000126	0.000183
RS	117	23.687414	2.849776	30.562272	0.000091	0.000132
RS	118	24.826304	2.874504	21.485149	0.000064	0.000093
RS	119	26.019722	2.874504	14.977703	0.000045	0.000065
RS	120	27.270278	2.902543	10.158574	0.000030	0.000044
RS	121	28.580708	2.902543	6.831129	0.000020	0.000030
RS	122	29.953879	2.934072	4.458336	0.000013	0.000019
RS	123	31.392794	2.934072	2.884242	0.000009	0.000013
RS	124	32.900601	2.973251	1.804543	0.000005	0.000008
RS	125	34.480599	2.973251	1.120808	0.000003	0.000005
RS	126	36.136244	3.158928	0.648823	0.000002	0.000003
RS	127	37.871157	3.158928	0.930232	0.000003	0.000004
PA	64*2 0.272223573 0.043178279 37.871156974 18.994922879 1.613023445 0.458786619 0.246552625 0.205763916 0.222519033 0.269896868 0.336657823 0.413207700 0.494051776 0.577080119 0.660708629 0.745569849 0.835000628 0.932369880 1.038374744 1.150845552 1.266472469 1.382490550 1.497899760 1.613695989 1.731466614 1.851969721 1.975101861 2.100604322 2.228830581 2.360081304 2.493610013 2.627924104 2.762328361 2.896865780 3.031311491 3.164223572 3.292957564 3.413918788 3.523023260 3.616253160 3.690082745 3.741766395 3.769322085 3.771338133 3.747070947 3.696897143 3.622831019 3.528899763 3.420882735 3.305722127 3.190396892 3.080956377 2.981776462 2.924618438 2.883172106 2.846049218 2.820806326 2.808443034 2.807014304 2.814567370 2.829340103 2.849775519 2.874503581 2.902543245 2.934072021 2.973251020 3.158928202
//
IT	9493
RD	6
LK	-2137296.794681
QD	-816.484888 -> -652.040821
RI	0.0280532813
TR	0.268955	0.041595
MT	39.245327
MM	C_pi: 1.646640, n_recomb: 332341.536691
RS	0	0.000000	41.142575	37.622971	0.000113	0.000004
RS	1	0.004817	41.142575	39.434632	0.000119	0.000020
RS	2	0.009866	2.365590	718.118839	0.002161	0.000458
RS	3	0.015159	2.365590	751.073559	0.002260	0.000754
RS	4	0.020706	0.551202	3357.351286	0.010102	0.003954
RS	5	0.026521	0.551202	3481.699653	0.010476	0.005473
RS	6	0.032615	0.264027	7486.786602	0.022527	0.013194
RS	7	0.039003	0.264027	7656.437629	0.023038	0.016047
RS	8	0.045699	0.208379	9874.218380	0.029711	0.022097
RS	9	0.052718	0.208379	10000.502590	0.030091	0.024264
RS	10	0.060075	0.220905	9548.286752	0.028730	0.023893
RS	11	0.067786	0.220905	9658.424050	0.029062	0.024885
RS	12	0.075868	0.267335	8085.930175	0.024330	0.021080
RS	13	0.084340	0.267335	8206.312391	0.024692	0.021467
RS	14	0.093220	0.335023	6658.731743	0.020036	0.017428
RS	15	0.102527	0.335023	6785.077646	0.020416	0.017604
RS	16	0.112283	0.413368	5611.963833	0.016886	0.014494
RS	17	0.122509	0.413368	5736.409397	0.017261	0.014695
RS	18	0.133228	0.495748	4894.328758	0.014727	0.012506
RS	19	0.144463	0.495748	5013.611120	0.015086	0.012768
RS	20	0.156239	0.579744	4394.736717	0.013224	0.011188
RS	21	0.168582	0.579744	4508.274828	0.013565	0.011483
RS	22	0.181520	0.663542	4042.447831	0.012164	0.010326
RS	23	0.195081	0.663542	4150.616612	0.012489	0.010670
RS	24	0.209295	0.747693	3783.037824	0.011383	0.009802
RS	25	0.224195	0.747693	3886.406571	0.011694	0.010186
RS	26	0.239811	0.836260	3570.417803	0.010743	0.009459
RS	27	0.256181	0.836260	3669.414903	0.011041	0.009833
RS	28	0.273338	0.933757	3377.972685	0.010164	0.009143
RS	29	0.291322	0.933757	3472.868786	0.010450	0.009477
RS	30	0.310173	1.041468	3201.676096	0.009634	0.008809
RS	31	0.329931	1.041468	3292.713622	0.009908	0.009111
RS	32	0.350642	1.156895	3048.842554	0.009174	0.008503
RS	33	0.372350	1.156895	3136.329688	0.009437	0.008799
RS	34	0.395103	1.275845	2925.688456	0.008803	0.008282
RS	35	0.418953	1.275845	3009.994312	0.009057	0.008590
RS	36	0.443952	1.394626	2832.906158	0.008524	0.008173
RS	37	0.470154	1.394626	2914.397583	0.008769	0.008501
RS	38	0.497619	1.511768	2765.623833	0.008322	0.008170
RS	39	0.526408	1.511768	2844.592368	0.008559	0.008514
RS	40	0.556582	1.628513	2715.626621	0.008171	0.008237
RS	41	0.588211	1.628513	2792.248566	0.008402	0.008580
RS	42	0.621363	1.746985	2675.783402	0.008051	0.008322
RS	43	0.656112	1.746985	2750.137524	0.008275	0.008652
RS	44	0.692534	1.868174	2642.563257	0.007951	0.008400
RS	45	0.730712	1.868174	2714.671658	0.008168	0.008713
RS	46	0.770728	1.991926	2614.772641	0.007868	0.008467
RS	47	0.812672	1.991926	2684.622373	0.008078	0.008767
RS	48	0.856637	2.117903	2591.578744	0.007798	0.008531
RS	49	0.902719	2.117903	2659.124186	0.008001	0.008823
RS	50	0.951021	2.246660	2571.174418	0.007737	0.008594
RS	51	1.001650	2.246660	2636.335624	0.007933	0.008875
RS	52	1.054718	2.378799	2552.030703	0.007679	0.008648
RS	53	1.110342	2.378799	2614.701221	0.007868	0.008915
RS	54	1.168646	2.513553	2534.244529	0.007625	0.008692
RS	55	1.229758	2.513553	2594.295929	0.007806	0.008949
RS	56	1.293814	2.649317	2518.521244	0.007578	0.008737
RS	57	1.360956	2.649317	2575.795556	0.007750	0.008986
RS	58	1.431332	2.785745	2504.089502	0.007535	0.008786
RS	59	1.505098	2.785745	2558.395945	0.007698	0.009024
RS	60	1.582417	2.923653	2489.209995	0.007490	0.008829
RS	61	1.663462	2.923653	2540.334331	0.007644	0.009050
RS	62	1.748410	3.063562	2472.633427	0.007440	0.008856
RS	63	1.837450	3.063562	2520.345664	0.007584	0.009057
RS	64	1.930779	3.204406	2454.465737	0.007385	0.008863
RS	65	2.028604	3.204406	2498.511028	0.007518	0.009044
RS	66	2.131142	3.343594	2435.720106	0.007329	0.008859
RS	67	2.238619	3.343594	2475.796091	0.007450	0.009020
RS	68	2.351273	3.477263	2417.834283	0.007275	0.008851
RS	69	2.469353	3.477263	2453.558566	0.007383	0.008994
RS	70	2.593122	3.600944	2402.061859	0.007228	0.008848
RS	71	2.722853	3.600944	2432.937296	0.007321	0.008973
RS	72	2.858834	3.710100	2389.129221	0.007189	0.008856
RS	73	3.001364	3.710100	2414.509497	0.007265	0.008962
RS	74	3.150761	3.800654	2379.006207	0.007158	0.008875
RS	75	3.307354	3.800654	2398.065202	0.007216	0.008957
RS	76	3.471490	3.869252	2370.877306	0.007134	0.008901
RS	77	3.643533	3.869252	2382.582306	0.007169	0.008955
RS	78	3.823864	3.913060	2363.353439	0.007111	0.008926
RS	79	4.012881	3.913060	2366.435024	0.007120	0.008947
RS	80	4.211003	3.929518	2354.628480	0.007085	0.008945
RS	81	4.418670	3.929518	2347.543971	0.007064	0.008929
RS	82	4.636340	3.916536	2342.319249	0.007048	0.008950
RS	83	4.864495	3.916536	2323.223802	0.006990	0.008893
RS	84	5.103641	3.873341	2322.922467	0.006990	0.008933
RS	85	5.354306	3.873341	2289.691664	0.006890	0.008829
RS	86	5.617047	3.801337	2291.307610	0.006894	0.008877
RS	87	5.892444	3.801337	2241.669448	0.006745	0.008718
RS	88	6.181107	3.704689	2240.497253	0.006742	0.008755
RS	89	6.483676	3.704689	2172.346693	0.006536	0.008530
RS	90	6.800819	3.590052	2162.253969	0.006506	0.008532
RS	91	7.133240	3.590052	2074.186210	0.006241	0.008230
RS	92	7.481674	3.465678	2048.567395	0.006164	0.008166
RS	93	7.846893	3.465678	1940.596009	0.005839	0.007781
RS	94	8.229704	3.339983	1894.080617	0.005699	0.007628
RS	95	8.630956	3.339983	1768.353421	0.005321	0.007163
RS	96	9.051537	3.220228	1698.672598	0.005111	0.006908
RS	97	9.492378	3.220228	1559.880498	0.004694	0.006377
RS	98	9.954454	3.111674	1469.126902	0.004421	0.006027
RS	99	10.438790	3.111674	1324.294663	0.003985	0.005458
RS	100	10.946456	3.047736	1207.764277	0.003634	0.004992
RS	101	11.478577	3.047736	1068.524946	0.003215	0.004434
RS	102	12.036331	3.001895	950.538141	0.002860	0.003955
RS	103	12.620953	3.001895	824.384758	0.002481	0.003436
RS	104	13.233737	2.961958	716.963484	0.002157	0.002995
RS	105	13.876039	2.961958	608.374256	0.001831	0.002548
RS	106	14.549282	2.934424	515.187801	0.001550	0.002162
RS	107	15.254956	2.934424	427.063115	0.001285	0.001795
RS	108	15.994623	2.921027	351.390341	0.001057	0.001480
RS	109	16.769920	2.921027	284.189181	0.000855	0.001198
RS	110	17.582565	2.919582	227.050547	0.000683	0.000959
RS	111	18.434355	2.919582	178.908957	0.000538	0.000756
RS	112	19.327178	2.927930	138.691125	0.000417	0.000587
RS	113	20.263009	2.927930	106.312739	0.000320	0.000451
RS	114	21.243920	2.944115	79.890625	0.000240	0.000339
RS	115	22.272082	2.944115	59.471468	0.000179	0.000253
RS	116	23.349773	2.966443	43.269076	0.000130	0.000184
RS	117	24.479377	2.966443	31.218585	0.000094	0.000133
RS	118	25.663395	2.993418	21.956569	0.000066	0.000094
RS	119	26.904449	2.993418	15.319674	0.000046	0.000065
RS	120	28.205286	3.023934	10.395006	0.000031	0.000044
RS	121	29.568786	3.023934	6.996213	0.000021	0.000030
RS	122	30.997968	3.058142	4.568004	0.000014	0.000020
RS	123	32.495995	3.058142	2.957767	0.000009	0.000013
RS	124	34.066184	3.100503	1.851250	0.000006	0.000008
RS	125	35.712010	3.100503	1.150842	0.000003	0.000005
RS	126	37.437118	3.298128	0.666107	0.000002	0.000003
RS	127	39.245327	3.298128	0.957455	0.000003	0.000004
PA	64*2 0.268955277 0.041595479 39.245327068 41.142575152 2.365590098 0.551201904 0.264027084 0.208379293 0.220904534 0.267334771 0.335022976 0.413368479 0.495747968 0.579743796 0.663541562 0.747692987 0.836260404 0.933756996 1.041468351 1.156895148 1.275845015 1.394625525 1.511767721 1.628512908 1.746985111 1.868174385 1.991926211 2.117902752 2.246659934 2.378798532 2.513552691 2.649316888 2.785745201 2.923652595 3.063562192 3.204406450 3.343593520 3.477262984 3.600944131 3.710099939 3.800654034 3.869252001 3.913059986 3.929517847 3.916536342 3.873341115 3.801337095 3.704689168 3.590051640 3.465677847 3.339983258 3.220228430 3.111674103 3.047736368 3.001894646 2.961957945 2.934423989 2.921027056 2.919581875 2.927929712 2.944115022 2.966443422 2.993418465 3.023934321 3.058141953 3.100503178 3.298127687
//
IT	10773
RD	7
LK	-2136999.802173
QD	-730.643812 -> -619.399814
RI	0.0264103949
TR	0.266651	0.040348
MT	40.310020
MM	C_pi: 1.674347, n_recomb: 327949.370798
RS	0	0.000000	82.813042	18.537840	0.000057	0.000002
RS	1	0.004839	82.813042	19.435696	0.000059	0.000010
RS	2	0.009912	3.336657	505.355392	0.001541	0.000336
RS	3	0.015231	3.336657	529.004193	0.001613	0.000540
RS	4	0.020808	0.650075	2831.826999	0.008635	0.003408
RS	5	0.026654	0.650075	2942.000555	0.008971	0.004675
RS	6	0.032783	0.280190	7042.259451	0.021474	0.012574
RS	7	0.039208	0.280190	7212.627645	0.021993	0.015240
RS	8	0.045945	0.210312	9789.579829	0.029851	0.022130
RS	9	0.053007	0.210312	9917.813765	0.030242	0.024239
RS	10	0.060411	0.219287	9627.738489	0.029357	0.024301
RS	11	0.068174	0.219287	9735.853244	0.029687	0.025266
RS	12	0.076312	0.265249	8152.301708	0.024858	0.021424
RS	13	0.084844	0.265249	8271.313603	0.025221	0.021800
RS	14	0.093789	0.334240	6673.482097	0.020349	0.017608
RS	15	0.103167	0.334240	6799.572005	0.020734	0.017782
RS	16	0.112999	0.414716	5592.576513	0.017053	0.014561
RS	17	0.123306	0.414716	5717.072625	0.017433	0.014762
RS	18	0.134112	0.498887	4863.512792	0.014830	0.012526
RS	19	0.145441	0.498887	4982.817747	0.015194	0.012793
RS	20	0.157318	0.584004	4364.052560	0.013307	0.011200
RS	21	0.169770	0.584004	4477.562310	0.013653	0.011497
RS	22	0.182825	0.668042	4017.809254	0.012251	0.010343
RS	23	0.196511	0.668042	4125.942041	0.012581	0.010689
RS	24	0.210860	0.751441	3767.660158	0.011489	0.009836
RS	25	0.225903	0.751441	3871.024093	0.011804	0.010225
RS	26	0.241674	0.838985	3562.814576	0.010864	0.009512
RS	27	0.258208	0.838985	3661.838237	0.011166	0.009894
RS	28	0.275542	0.936380	3372.697410	0.010284	0.009204
RS	29	0.293716	0.936380	3467.616272	0.010574	0.009545
RS	30	0.312768	1.045552	3193.473612	0.009738	0.008862
RS	31	0.332743	1.045552	3284.489780	0.010015	0.009169
RS	32	0.353684	1.163709	3035.517450	0.009256	0.008540
RS	33	0.375638	1.163709	3122.919428	0.009523	0.008840
RS	34	0.398655	1.285744	2908.090849	0.008867	0.008305
RS	35	0.422786	1.285744	2992.256371	0.009124	0.008617
RS	36	0.448084	1.406991	2813.480943	0.008579	0.008190
RS	37	0.474607	1.406991	2894.803228	0.008827	0.008522
RS	38	0.502413	1.525458	2746.875830	0.008376	0.008190
RS	39	0.531565	1.525458	2825.672026	0.008616	0.008539
RS	40	0.562127	1.642624	2698.932409	0.008230	0.008266
RS	41	0.594169	1.642624	2775.389095	0.008463	0.008614
RS	42	0.627761	1.761147	2661.365068	0.008115	0.008361
RS	43	0.662978	1.761147	2735.557360	0.008341	0.008696
RS	44	0.699900	1.882244	2630.251636	0.008020	0.008448
RS	45	0.738608	1.882244	2702.193210	0.008240	0.008767
RS	46	0.779190	2.005634	2604.559555	0.007942	0.008525
RS	47	0.821735	2.005634	2674.228727	0.008154	0.008831
RS	48	0.866339	2.130813	2583.608905	0.007878	0.008599
RS	49	0.913102	2.130813	2650.949873	0.008083	0.008897
RS	50	0.962128	2.258496	2565.338253	0.007822	0.008673
RS	51	1.013526	2.258496	2630.257863	0.008020	0.008961
RS	52	1.067411	2.389486	2547.973996	0.007769	0.008737
RS	53	1.123904	2.389486	2610.351431	0.007960	0.009012
RS	54	1.183131	2.522930	2531.710532	0.007720	0.008791
RS	55	1.245224	2.522930	2591.402607	0.007902	0.009057
RS	56	1.310321	2.657048	2517.402790	0.007676	0.008848
RS	57	1.378569	2.657048	2574.234784	0.007849	0.009106
RS	58	1.450119	2.791834	2503.936231	0.007635	0.008908
RS	59	1.525132	2.791834	2557.700826	0.007799	0.009156
RS	60	1.603775	2.928928	2488.904951	0.007589	0.008959
RS	61	1.686223	2.928928	2539.379176	0.007743	0.009190
RS	62	1.772661	3.069674	2470.571018	0.007533	0.008987
RS	63	1.863282	3.069674	2517.530693	0.007677	0.009199
RS	64	1.958289	3.213507	2448.951274	0.007467	0.008991
RS	65	2.057893	3.213507	2492.163394	0.007599	0.009181
RS	66	2.162317	3.358064	2425.228642	0.007395	0.008975
RS	67	2.271794	3.358064	2464.427693	0.007515	0.009144
RS	68	2.386569	3.499501	2401.135888	0.007322	0.008950
RS	69	2.506898	3.499501	2435.990053	0.007428	0.009100
RS	70	2.633050	3.633239	2378.231051	0.007252	0.008925
RS	71	2.765306	3.633239	2408.308144	0.007344	0.009055
RS	72	2.903963	3.754554	2357.504714	0.007189	0.008907
RS	73	3.049330	3.754554	2382.240651	0.007264	0.009015
RS	74	3.201731	3.859133	2339.153368	0.007133	0.008895
RS	75	3.361507	3.859133	2357.826142	0.007190	0.008978
RS	76	3.529015	3.943255	2322.622941	0.007082	0.008886
RS	77	3.704629	3.943255	2334.329345	0.007118	0.008938
RS	78	3.888741	4.003324	2306.987730	0.007035	0.008873
RS	79	4.081762	4.003324	2310.608284	0.007046	0.008891
RS	80	4.284124	4.035542	2291.137299	0.006986	0.008853
RS	81	4.496279	4.035542	2285.284565	0.006968	0.008834
RS	82	4.718701	4.036209	2273.555156	0.006933	0.008824
RS	83	4.951885	4.036209	2256.518209	0.006881	0.008765
RS	84	5.196354	4.003042	2251.555858	0.006866	0.008781
RS	85	5.452653	4.003042	2221.291188	0.006773	0.008677
RS	86	5.721355	3.936461	2220.593262	0.006771	0.008710
RS	87	6.003060	3.936461	2174.822400	0.006632	0.008553
RS	88	6.298397	3.840479	2173.874761	0.006629	0.008586
RS	89	6.608025	3.840479	2110.370097	0.006435	0.008366
RS	90	6.932638	3.722413	2102.864335	0.006412	0.008372
RS	91	7.272958	3.722413	2019.970032	0.006159	0.008078
RS	92	7.629748	3.591712	1998.780808	0.006095	0.008027
RS	93	8.003802	3.591712	1896.147667	0.005782	0.007652
RS	94	8.395958	3.458174	1855.115536	0.005657	0.007516
RS	95	8.807092	3.458174	1734.475310	0.005289	0.007061
RS	96	9.238120	3.330264	1670.464042	0.005094	0.006824
RS	97	9.690007	3.330264	1536.123858	0.004684	0.006304
RS	98	10.163761	3.214120	1450.466732	0.004423	0.005971
RS	99	10.660441	3.214120	1309.188260	0.003992	0.005410
RS	100	11.181156	3.144585	1196.806420	0.003649	0.004959
RS	101	11.727069	3.144585	1060.078425	0.003232	0.004407
RS	102	12.299400	3.095075	944.763294	0.002881	0.003936
RS	103	12.899427	3.095075	820.253902	0.002501	0.003423
RS	104	13.528490	3.052785	714.372642	0.002178	0.002988
RS	105	14.187995	3.052785	606.782545	0.001850	0.002543
RS	106	14.879414	3.023321	514.515367	0.001569	0.002160
RS	107	15.604292	3.023321	426.890346	0.001302	0.001795
RS	108	16.364247	3.009022	351.609777	0.001072	0.001480
RS	109	17.160979	3.009022	284.600165	0.000868	0.001200
RS	110	17.996265	3.007511	227.560902	0.000694	0.000961
RS	111	18.871973	3.007511	179.447486	0.000547	0.000758
RS	112	19.790057	3.016468	139.195308	0.000424	0.000589
RS	113	20.752569	3.016468	106.776150	0.000326	0.000452
RS	114	21.761658	3.033769	80.279250	0.000245	0.000340
RS	115	22.819579	3.033769	59.802508	0.000182	0.000254
RS	116	23.928694	3.057600	43.528377	0.000133	0.000185
RS	117	25.091482	3.057600	31.427355	0.000096	0.000134
RS	118	26.310538	3.086349	22.111858	0.000067	0.000094
RS	119	27.588586	3.086349	15.438689	0.000047	0.000066
RS	120	28.928481	3.118881	10.479447	0.000032	0.000045
RS	121	30.333216	3.118881	7.058012	0.000022	0.000030
RS	122	31.805929	3.155290	4.609973	0.000014	0.000020
RS	123	33.349908	3.155290	2.987096	0.000009	0.000013
RS	124	34.968603	3.199938	1.870381	0.000006	0.000008
RS	125	36.665629	3.199938	1.163552	0.000004	0.000005
RS	126	38.444777	3.405666	0.673607	0.000002	0.000003
RS	127	40.310020	3.405666	0.969674	0.000003	0.000004
PA	64*2 0.266651449 0.040348260 40.310020347 82.813042205 3.336657054 0.650074629 0.280190363 0.210311804 0.219287424 0.265249277 0.334239874 0.414715919 0.498887241 0.584003512 0.668042054 0.751440807 0.838984732 0.936380410 1.045552479 1.163709136 1.285744417 1.406991372 1.525458427 1.642624110 1.761146577 1.882243917 2.005634077 2.130813246 2.258495556 2.389485903 2.522930187 2.657048240 2.791834343 2.928927893 3.069674264 3.213507099 3.358063837 3.499501263 3.633238670 3.754554224 3.859133107 3.943255076 4.003324396 4.035541558 4.036208950 4.003041541 3.936460575 3.840479061 3.722413430 3.591712292 3.458173784 3.330264120 3.214120439 3.144585451 3.095075462 3.052784738 3.023320657 3.009022015 3.007511024 3.016467687 3.033768549 3.057600311 3.086349022 3.118880707 3.155289617 3.199938290 3.405666261
//
IT	11165
RD	8
LK	-2136792.933047
QD	-687.326996 -> -603.734406
RI	0.0252870410
TR	0.265071	0.039340
MT	41.131078
MM	C_pi: 1.693563, n_recomb: 323572.519509
RS	0	0.000000	155.959419	9.749898	0.000030	0.000001
RS	1	0.004856	155.959419	10.224004	0.000032	0.000005
RS	2	0.009947	4.545860	367.613408	0.001136	0.000254
RS	3	0.015286	4.545860	385.041850	0.001190	0.000400
RS	4	0.020884	0.754213	2422.785257	0.007488	0.002978
RS	5	0.026754	0.754213	2520.557531	0.007790	0.004053
RS	6	0.032909	0.294921	6659.093699	0.020580	0.012053
RS	7	0.039363	0.294921	6828.578810	0.021104	0.014564
RS	8	0.046130	0.211510	9707.343357	0.030001	0.022183
RS	9	0.053225	0.211510	9836.334774	0.030399	0.024245
RS	10	0.060666	0.217468	9682.711708	0.029924	0.024673
RS	11	0.068467	0.217468	9788.168780	0.030250	0.025620
RS	12	0.076648	0.263239	8187.679499	0.025304	0.021717
RS	13	0.085225	0.263239	8304.910752	0.025666	0.022088
RS	14	0.094219	0.333683	6659.763814	0.020582	0.017741
RS	15	0.103650	0.333683	6785.197472	0.020970	0.017917
RS	16	0.113539	0.416393	5549.122601	0.017150	0.014591
RS	17	0.123908	0.416393	5673.237171	0.017533	0.014795
RS	18	0.134780	0.502392	4812.584532	0.014873	0.012520
RS	19	0.146181	0.502392	4931.473345	0.015241	0.012791
RS	20	0.158135	0.588613	4316.118388	0.013339	0.011191
RS	21	0.170669	0.588613	4429.176642	0.013688	0.011491
RS	22	0.183812	0.672846	3977.826213	0.012293	0.010345
RS	23	0.197593	0.672846	4085.524161	0.012626	0.010692
RS	24	0.212044	0.755373	3738.521484	0.011554	0.009858
RS	25	0.227196	0.755373	3841.508725	0.011872	0.010250
RS	26	0.243084	0.841718	3542.920063	0.010949	0.009555
RS	27	0.259743	0.841718	3641.624013	0.011254	0.009941
RS	28	0.277212	0.938817	3356.457272	0.010373	0.009256
RS	29	0.295528	0.938817	3451.076269	0.010666	0.009601
RS	30	0.314734	1.049278	3175.365547	0.009813	0.008906
RS	31	0.334872	1.049278	3266.059341	0.010094	0.009216
RS	32	0.355989	1.170044	3013.061822	0.009312	0.008568
RS	33	0.378131	1.170044	3100.096554	0.009581	0.008870
RS	34	0.401348	1.295120	2881.841358	0.008906	0.008319
RS	35	0.425692	1.295120	2965.600456	0.009165	0.008632
RS	36	0.451218	1.418799	2785.726803	0.008609	0.008196
RS	37	0.477984	1.418799	2866.629160	0.008859	0.008530
RS	38	0.506050	1.538527	2720.027359	0.008406	0.008198
RS	39	0.535478	1.538527	2798.416299	0.008648	0.008549
RS	40	0.566335	1.656043	2674.280409	0.008265	0.008280
RS	41	0.598691	1.656043	2750.353311	0.008500	0.008632
RS	42	0.632618	1.774553	2639.092508	0.008156	0.008384
RS	43	0.668192	1.774553	2712.921490	0.008384	0.008721
RS	44	0.705494	1.895504	2610.178256	0.008067	0.008478
RS	45	0.744606	1.895504	2681.769485	0.008288	0.008799
RS	46	0.785619	2.018434	2586.737102	0.007994	0.008561
RS	47	0.828622	2.018434	2656.061579	0.008209	0.008869
RS	48	0.873714	2.142592	2568.326266	0.007937	0.008643
RS	49	0.920995	2.142592	2635.319453	0.008144	0.008944
RS	50	0.970572	2.268772	2552.699829	0.007889	0.008726
RS	51	1.022557	2.268772	2617.256049	0.008089	0.009017
RS	52	1.077066	2.397936	2537.848945	0.007843	0.008799
RS	53	1.134221	2.397936	2599.832338	0.008035	0.009078
RS	54	1.194152	2.529052	2524.101699	0.007801	0.008864
RS	55	1.256993	2.529052	2583.351887	0.007984	0.009134
RS	56	1.322885	2.660054	2512.507595	0.007765	0.008933
RS	57	1.391977	2.660054	2568.828039	0.007939	0.009197
RS	58	1.464424	2.791239	2501.571604	0.007731	0.009006
RS	59	1.540389	2.791239	2554.730602	0.007895	0.009261
RS	60	1.620043	2.925034	2488.180084	0.007690	0.009069
RS	61	1.703564	2.925034	2537.935881	0.007843	0.009308
RS	62	1.791141	3.063638	2469.996762	0.007634	0.009105
RS	63	1.882970	3.063638	2516.120030	0.007776	0.009323
RS	64	1.979259	3.207004	2446.872768	0.007562	0.009109
RS	65	2.080223	3.207004	2489.140533	0.007693	0.009306
RS	66	2.186089	3.353100	2420.057892	0.007479	0.009088
RS	67	2.297096	3.353100	2458.229110	0.007597	0.009265
RS	68	2.413494	3.498260	2391.484804	0.007391	0.009053
RS	69	2.535543	3.498260	2425.265210	0.007495	0.009209
RS	70	2.663519	3.638031	2362.915092	0.007303	0.009013
RS	71	2.797709	3.638031	2391.924265	0.007392	0.009148
RS	72	2.938415	3.767777	2335.520495	0.007218	0.008974
RS	73	3.085953	3.767777	2359.263676	0.007291	0.009086
RS	74	3.240656	3.883295	2309.618847	0.007138	0.008937
RS	75	3.402870	3.883295	2327.467712	0.007193	0.009021
RS	76	3.572961	3.980749	2284.879031	0.007061	0.008896
RS	77	3.751312	3.980749	2296.051929	0.007096	0.008948
RS	78	3.938322	4.055978	2260.811031	0.006987	0.008847
RS	79	4.134414	4.055978	2264.334539	0.006998	0.008864
RS	80	4.340027	4.103946	2237.028431	0.006914	0.008791
RS	81	4.555625	4.103946	2231.670777	0.006897	0.008770
RS	82	4.781691	4.119241	2212.899951	0.006839	0.008728
RS	83	5.018734	4.119241	2197.093165	0.006790	0.008668
RS	84	5.267288	4.097806	2186.604341	0.006758	0.008657
RS	85	5.527911	4.097806	2158.407753	0.006671	0.008553
RS	86	5.801189	4.038773	2154.246905	0.006658	0.008568
RS	87	6.087737	4.038773	2111.415519	0.006525	0.008414
RS	88	6.388199	3.945760	2109.312889	0.006519	0.008438
RS	89	6.703251	3.945760	2049.558421	0.006334	0.008223
RS	90	7.033601	3.826516	2043.152683	0.006314	0.008229
RS	91	7.379992	3.826516	1964.645088	0.006072	0.007942
RS	92	7.743203	3.691590	1946.423609	0.006015	0.007899
RS	93	8.124051	3.691590	1848.533457	0.005713	0.007533
RS	94	8.523392	3.552077	1811.719420	0.005599	0.007409
RS	95	8.942124	3.552077	1695.828512	0.005241	0.006965
RS	96	9.381188	3.417621	1636.554449	0.005058	0.006743
RS	97	9.841572	3.417621	1506.617545	0.004656	0.006232
RS	98	10.324312	3.295223	1425.533992	0.004406	0.005913
RS	99	10.830492	3.295223	1288.033991	0.003981	0.005362
RS	100	11.361251	3.220963	1179.733356	0.003646	0.004922
RS	101	11.917783	3.220963	1045.943697	0.003232	0.004377
RS	102	12.501339	3.168298	933.584614	0.002885	0.003915
RS	103	13.113230	3.168298	811.243973	0.002507	0.003407
RS	104	13.754834	3.124000	707.342096	0.002186	0.002976
RS	105	14.427592	3.124000	601.293154	0.001858	0.002535
RS	106	15.133018	3.092848	510.416079	0.001577	0.002155
RS	107	15.872698	3.092848	423.795185	0.001310	0.001792
RS	108	16.648295	3.077715	349.359473	0.001080	0.001479
RS	109	17.461553	3.077715	282.964556	0.000875	0.001199
RS	110	18.314301	3.076084	226.403211	0.000700	0.000960
RS	111	19.208457	3.076084	178.643522	0.000552	0.000759
RS	112	20.146030	3.085463	138.644428	0.000428	0.000589
RS	113	21.129130	3.085463	106.415205	0.000329	0.000453
RS	114	22.159967	3.103618	80.041840	0.000247	0.000341
RS	115	23.240860	3.103618	59.659315	0.000184	0.000254
RS	116	24.374237	3.128629	43.439841	0.000134	0.000185
RS	117	25.562649	3.128629	31.381087	0.000097	0.000134
RS	118	26.808768	3.158777	22.086652	0.000068	0.000094
RS	119	28.115395	3.158777	15.429871	0.000048	0.000066
RS	120	29.485468	3.192900	10.476768	0.000032	0.000045
RS	121	30.922070	3.192900	7.060340	0.000022	0.000030
RS	122	32.428429	3.231049	4.612976	0.000014	0.000020
RS	123	34.007934	3.231049	2.990854	0.000009	0.000013
RS	124	35.664135	3.277673	1.873367	0.000006	0.000008
RS	125	37.400758	3.277673	1.166141	0.000004	0.000005
RS	126	39.221708	3.488730	0.675433	0.000002	0.000003
RS	127	41.131078	3.488730	0.973248	0.000003	0.000004
PA	64*2 0.265071078 0.039340339 41.131078062 155.959418805 4.545859964 0.754212942 0.294920601 0.211509502 0.217468212 0.263238740 0.333682689 0.416392855 0.502391807 0.588612544 0.672846384 0.755373313 0.841718336 0.938817412 1.049277706 1.170043872 1.295119800 1.418798643 1.538526811 1.656042993 1.774552827 1.895503934 2.018434011 2.142592325 2.268771666 2.397935661 2.529052391 2.660053515 2.791239274 2.925034111 3.063637822 3.207003934 3.353099963 3.498259756 3.638030663 3.767777460 3.883294645 3.980749010 4.055977564 4.103946438 4.119240664 4.097805774 4.038772976 3.945759528 3.826516303 3.691589595 3.552076927 3.417621241 3.295223204 3.220963200 3.168298134 3.123999574 3.092848028 3.077715147 3.076083615 3.085463125 3.103617562 3.128628598 3.158777308 3.192900049 3.231048693 3.277672691 3.488729791
//
IT	9356
RD	9
LK	-2136632.721213
QD	-662.052779 -> -594.329052
RI	0.0245481957
TR	0.263797	0.038460
MT	41.841925
MM	C_pi: 1.708176, n_recomb: 319203.329349
RS	0	0.000000	277.789924	5.418129	0.000017	0.000001
RS	1	0.004870	277.789924	5.682428	0.000018	0.000003
RS	2	0.009977	6.007926	275.437311	0.000863	0.000197
RS	3	0.015333	6.007926	288.617575	0.000904	0.000305
RS	4	0.020949	0.862817	2099.629679	0.006578	0.002635
RS	5	0.026839	0.862817	2186.789550	0.006851	0.003560
RS	6	0.033016	0.308346	6328.224400	0.019825	0.011613
RS	7	0.039494	0.308346	6495.954745	0.020351	0.013991
RS	8	0.046287	0.212135	9631.912337	0.030175	0.022255
RS	9	0.053411	0.212135	9760.822542	0.030579	0.024277
RS	10	0.060882	0.215518	9722.780501	0.030460	0.025019
RS	11	0.068717	0.215518	9825.126058	0.030780	0.025952
RS	12	0.076933	0.261284	8203.218274	0.025699	0.021969
RS	13	0.085550	0.261284	8318.403366	0.026060	0.022339
RS	14	0.094586	0.333237	6628.802631	0.020767	0.017838
RS	15	0.104062	0.333237	6753.325682	0.021157	0.018020
RS	16	0.113999	0.418184	5492.210753	0.017206	0.014595
RS	17	0.124421	0.418184	5615.668786	0.017593	0.014805
RS	18	0.135350	0.505972	4751.053562	0.014884	0.012496
RS	19	0.146811	0.505972	4869.251603	0.015254	0.012773
RS	20	0.158831	0.593213	4259.479355	0.013344	0.011170
RS	21	0.171435	0.593213	4371.826079	0.013696	0.011473
RS	22	0.184654	0.677549	3930.190129	0.012312	0.010338
RS	23	0.198516	0.677549	4037.210705	0.012648	0.010686
RS	24	0.213054	0.759097	3702.358518	0.011599	0.009873
RS	25	0.228299	0.759097	3804.742461	0.011919	0.010268
RS	26	0.244287	0.844105	3516.620644	0.011017	0.009592
RS	27	0.261053	0.844105	3614.792048	0.011324	0.009983
RS	28	0.278636	0.940751	3334.455894	0.010446	0.009303
RS	29	0.297075	0.940751	3428.574933	0.010741	0.009651
RS	30	0.316412	1.052406	3151.895980	0.009874	0.008945
RS	31	0.336691	1.052406	3242.078218	0.010157	0.009257
RS	32	0.357957	1.175760	2985.462785	0.009353	0.008590
RS	33	0.380259	1.175760	3071.949875	0.009624	0.008894
RS	34	0.403647	1.303920	2850.535643	0.008930	0.008327
RS	35	0.428174	1.303920	2933.714723	0.009191	0.008640
RS	36	0.453896	1.430143	2752.825052	0.008624	0.008196
RS	37	0.480870	1.430143	2833.139215	0.008876	0.008531
RS	38	0.509157	1.551288	2687.802714	0.008420	0.008199
RS	39	0.538823	1.551288	2765.621452	0.008664	0.008551
RS	40	0.569932	1.669347	2643.951346	0.008283	0.008287
RS	41	0.602557	1.669347	2719.483770	0.008520	0.008639
RS	42	0.636771	1.788131	2610.753444	0.008179	0.008397
RS	43	0.672651	1.788131	2684.069616	0.008409	0.008735
RS	44	0.710278	1.909315	2583.606504	0.008094	0.008496
RS	45	0.749738	1.909315	2654.706833	0.008317	0.008816
RS	46	0.791119	2.032207	2562.017178	0.008026	0.008583
RS	47	0.834515	2.032207	2630.868039	0.008242	0.008890
RS	48	0.880025	2.155788	2545.798938	0.007975	0.008670
RS	49	0.927751	2.155788	2612.330062	0.008184	0.008970
RS	50	0.977801	2.280836	2532.633387	0.007934	0.008759
RS	51	1.030289	2.280836	2596.729640	0.008135	0.009050
RS	52	1.085333	2.408437	2520.301528	0.007896	0.008840
RS	53	1.143057	2.408437	2581.814253	0.008088	0.009119
RS	54	1.203592	2.537277	2509.332084	0.007861	0.008914
RS	55	1.267076	2.537277	2568.084695	0.008045	0.009185
RS	56	1.333651	2.664901	2501.009744	0.007835	0.008995
RS	57	1.403468	2.664901	2556.782720	0.008010	0.009262
RS	58	1.476685	2.791854	2493.468696	0.007812	0.009083
RS	59	1.553468	2.791854	2546.002026	0.007976	0.009341
RS	60	1.633990	2.921324	2482.850908	0.007778	0.009160
RS	61	1.718433	2.921324	2531.877746	0.007932	0.009403
RS	62	1.806988	3.056275	2466.222031	0.007726	0.009205
RS	63	1.899856	3.056275	2511.499340	0.007868	0.009429
RS	64	1.997247	3.197211	2443.155384	0.007654	0.009215
RS	65	2.099380	3.197211	2484.460836	0.007783	0.009417
RS	66	2.206488	3.342423	2414.904904	0.007565	0.009195
RS	67	2.318811	3.342423	2452.011406	0.007682	0.009376
RS	68	2.436604	3.488508	2383.502356	0.007467	0.009155
RS	69	2.560134	3.488508	2416.142164	0.007569	0.009316
RS	70	2.689679	3.631310	2350.801283	0.007365	0.009105
RS	71	2.825533	3.631310	2378.634911	0.007452	0.009244
RS	72	2.968003	3.766502	2318.055800	0.007262	0.009051
RS	73	3.117411	3.766502	2340.647726	0.007333	0.009165
RS	74	3.274095	3.890257	2285.617032	0.007160	0.008992
RS	75	3.438409	3.890257	2302.424205	0.007213	0.009077
RS	76	3.610726	3.998884	2253.325332	0.007059	0.008923
RS	77	3.791434	3.998884	2263.680880	0.007092	0.008975
RS	78	3.980942	4.087885	2221.089927	0.006958	0.008842
RS	79	4.179679	4.087885	2224.161844	0.006968	0.008857
RS	80	4.388094	4.151081	2189.258870	0.006859	0.008750
RS	81	4.606659	4.151081	2183.967895	0.006842	0.008728
RS	82	4.835868	4.181298	2158.100302	0.006761	0.008654
RS	83	5.076239	4.181298	2143.021952	0.006714	0.008593
RS	84	5.328315	4.172538	2126.677091	0.006662	0.008555
RS	85	5.592668	4.172538	2099.981712	0.006579	0.008452
RS	86	5.869894	4.122427	2091.760968	0.006553	0.008447
RS	87	6.160621	4.122427	2051.259228	0.006426	0.008296
RS	88	6.465505	4.033941	2047.182851	0.006413	0.008308
RS	89	6.785238	4.033941	1990.563796	0.006236	0.008098
RS	90	7.120540	3.915106	1984.276925	0.006216	0.008101
RS	91	7.472172	3.915106	1909.590777	0.005982	0.007821
RS	92	7.840928	3.777439	1893.309113	0.005931	0.007782
RS	93	8.227642	3.777439	1799.707079	0.005638	0.007424
RS	94	8.633188	3.633279	1766.163872	0.005533	0.007310
RS	95	9.058484	3.633279	1654.731899	0.005184	0.006875
RS	96	9.504491	3.493416	1599.448277	0.005011	0.006665
RS	97	9.972218	3.493416	1473.819840	0.004617	0.006163
RS	98	10.462723	3.365720	1396.833312	0.004376	0.005856
RS	99	10.977115	3.365720	1263.211372	0.003957	0.005313
RS	100	11.516558	3.287427	1158.833100	0.003630	0.004884
RS	101	12.082270	3.287427	1028.234383	0.003221	0.004345
RS	102	12.675532	3.231581	919.064249	0.002879	0.003891
RS	103	13.297685	3.231581	799.186545	0.002504	0.003391
RS	104	13.950137	3.185840	697.431109	0.002185	0.002962
RS	105	14.634362	3.185840	593.267780	0.001859	0.002524
RS	106	15.351907	3.153226	504.063010	0.001579	0.002147
RS	107	16.104397	3.153226	418.774693	0.001312	0.001786
RS	108	16.893532	3.137378	345.468309	0.001082	0.001475
RS	109	17.721096	3.137378	279.967983	0.000877	0.001197
RS	110	18.588963	3.135653	224.130220	0.000702	0.000959
RS	111	19.499093	3.135653	176.941281	0.000554	0.000758
RS	112	20.453545	3.145408	137.384093	0.000430	0.000589
RS	113	21.454478	3.145408	105.499613	0.000331	0.000453
RS	114	22.504156	3.164336	79.381197	0.000249	0.000341
RS	115	23.604951	3.164336	59.195388	0.000185	0.000254
RS	116	24.759354	3.190412	43.115042	0.000135	0.000185
RS	117	25.969975	3.190412	31.161543	0.000098	0.000134
RS	118	27.239552	3.221792	21.938478	0.000069	0.000094
RS	119	28.570956	3.221792	15.333889	0.000048	0.000066
RS	120	29.967197	3.257314	10.414475	0.000033	0.000045
RS	121	31.431434	3.257314	7.021918	0.000022	0.000030
RS	122	32.966977	3.297042	4.589117	0.000014	0.000020
RS	123	34.577299	3.297042	2.976973	0.000009	0.000013
RS	124	36.266042	3.345312	1.865283	0.000006	0.000008
RS	125	38.037025	3.345312	1.161736	0.000004	0.000005
RS	126	39.894253	3.560553	0.673228	0.000002	0.000003
RS	127	41.841925	3.560553	0.970726	0.000003	0.000004
PA	64*2 0.263797262 0.038459832 41.841925341 277.789923580 6.007926213 0.862817399 0.308345916 0.212135210 0.215517881 0.261283609 0.333237174 0.418184188 0.505971778 0.593213325 0.677549230 0.759096958 0.844104838 0.940751316 1.052405798 1.175760324 1.303920048 1.430142797 1.551287514 1.669347232 1.788130515 1.909314712 2.032206876 2.155788184 2.280836286 2.408436874 2.537276944 2.664901387 2.791854180 2.921324037 3.056275106 3.197210818 3.342422625 3.488508042 3.631310249 3.766501863 3.890257034 3.998884117 4.087885369 4.151080673 4.181297821 4.172537925 4.122427485 4.033940956 3.915105504 3.777438796 3.633279277 3.493416206 3.365720471 3.287426652 3.231580945 3.185840451 3.153225720 3.137377695 3.135652930 3.145408284 3.164335727 3.190411923 3.221791628 3.257313699 3.297042355 3.345311794 3.560553198
//
IT	9497
RD	10
LK	-2136503.307009
QD	-647.216460 -> -590.465928
RI	0.0240457078
TR	0.262812	0.037689
MT	42.447342
MM	C_pi: 1.719335, n_recomb: 314985.313449
RS	0	0.000000	473.898508	3.143020	0.000010	0.000000
RS	1	0.004882	473.898508	3.296730	0.000010	0.000002
RS	2	0.010002	7.740891	211.625217	0.000672	0.000157
RS	3	0.015372	7.740891	221.821470	0.000704	0.000238
RS	4	0.021004	0.976158	1838.865834	0.005838	0.002352
RS	5	0.026911	0.976158	1916.934080	0.006086	0.003157
RS	6	0.033106	0.320844	6036.922176	0.019166	0.011222
RS	7	0.039604	0.320844	6202.407928	0.019691	0.013487
RS	8	0.046419	0.212433	9560.528275	0.030352	0.022321
RS	9	0.053567	0.212433	9688.892444	0.030760	0.024312
RS	10	0.061064	0.213581	9750.857733	0.030957	0.025330
RS	11	0.068926	0.213581	9849.919220	0.031271	0.026255
RS	12	0.077173	0.259455	8204.873523	0.026048	0.022185
RS	13	0.085822	0.259455	8317.929078	0.026407	0.022559
RS	14	0.094893	0.332909	6587.510395	0.020914	0.017909
RS	15	0.104407	0.332909	6711.005726	0.021306	0.018100
RS	16	0.114386	0.420028	5428.674327	0.017235	0.014585
RS	17	0.124852	0.420028	5551.328153	0.017624	0.014801
RS	18	0.135828	0.509492	4685.380775	0.014875	0.012465
RS	19	0.147341	0.509492	4802.739145	0.015248	0.012747
RS	20	0.159415	0.597610	4200.099744	0.013334	0.011145
RS	21	0.172079	0.597610	4311.598068	0.013688	0.011451
RS	22	0.185361	0.681910	3880.401416	0.012319	0.010329
RS	23	0.199292	0.681910	3986.620503	0.012657	0.010678
RS	24	0.213903	0.762318	3664.362339	0.011633	0.009887
RS	25	0.229226	0.762318	3766.029502	0.011956	0.010284
RS	26	0.245298	0.845792	3488.861806	0.011076	0.009630
RS	27	0.262155	0.845792	3586.395650	0.011386	0.010024
RS	28	0.279834	0.941792	3311.302803	0.010513	0.009350
RS	29	0.298376	0.941792	3404.823884	0.010809	0.009702
RS	30	0.317824	1.054469	3127.463726	0.009929	0.008984
RS	31	0.338221	1.054469	3217.043024	0.010213	0.009299
RS	32	0.359614	1.180295	2956.950274	0.009388	0.008613
RS	33	0.382051	1.180295	3042.803281	0.009660	0.008918
RS	34	0.405583	1.311486	2818.251173	0.008947	0.008334
RS	35	0.430264	1.311486	2900.766490	0.009209	0.008649
RS	36	0.456150	1.440246	2718.782001	0.008631	0.008196
RS	37	0.483300	1.440246	2798.425508	0.008884	0.008532
RS	38	0.511775	1.562851	2654.153843	0.008426	0.008198
RS	39	0.541640	1.562851	2731.320595	0.008671	0.008552
RS	40	0.572963	1.681555	2611.823826	0.008292	0.008291
RS	41	0.605815	1.681555	2686.734883	0.008530	0.008645
RS	42	0.640271	1.800825	2580.133833	0.008191	0.008406
RS	43	0.676409	1.800825	2652.857684	0.008422	0.008744
RS	44	0.714311	1.922585	2554.186908	0.008109	0.008508
RS	45	0.754064	1.922585	2624.719526	0.008333	0.008828
RS	46	0.795757	2.045882	2533.853753	0.008044	0.008597
RS	47	0.839485	2.045882	2602.159350	0.008261	0.008904
RS	48	0.885348	2.169365	2519.281919	0.007998	0.008687
RS	49	0.933450	2.169365	2585.287853	0.008208	0.008987
RS	50	0.983900	2.293783	2508.101547	0.007963	0.008781
RS	51	1.036813	2.293783	2571.686729	0.008164	0.009072
RS	52	1.092309	2.420289	2497.945099	0.007930	0.008868
RS	53	1.150514	2.420289	2558.951410	0.008124	0.009146
RS	54	1.211560	2.547198	2489.609632	0.007904	0.008949
RS	55	1.275587	2.547198	2547.846889	0.008089	0.009220
RS	56	1.342739	2.671611	2484.633789	0.007888	0.009042
RS	57	1.413170	2.671611	2539.860692	0.008063	0.009309
RS	58	1.487038	2.794208	2480.857144	0.007876	0.009144
RS	59	1.564513	2.794208	2532.784015	0.008041	0.009403
RS	60	1.645770	2.918878	2473.697736	0.007853	0.009234
RS	61	1.730993	2.918878	2522.028283	0.008007	0.009480
RS	62	1.820377	3.049332	2459.574326	0.007809	0.009292
RS	63	1.914125	3.049332	2504.045293	0.007950	0.009518
RS	64	2.012448	3.186563	2437.750615	0.007739	0.009310
RS	65	2.115572	3.186563	2478.131962	0.007867	0.009516
RS	66	2.223730	3.329188	2409.402742	0.007649	0.009293
RS	67	2.337168	3.329188	2445.472024	0.007764	0.009478
RS	68	2.456144	3.474079	2376.592058	0.007545	0.009253
RS	69	2.580927	3.474079	2408.097879	0.007645	0.009417
RS	70	2.711802	3.617472	2341.168073	0.007433	0.009198
RS	71	2.849067	3.617472	2367.801734	0.007517	0.009340
RS	72	2.993032	3.755539	2304.350459	0.007316	0.009132
RS	73	3.144025	3.755539	2325.726931	0.007384	0.009249
RS	74	3.302389	3.885033	2266.450622	0.007195	0.009056
RS	75	3.468484	3.885033	2282.104681	0.007245	0.009142
RS	76	3.642687	4.002698	2227.389724	0.007071	0.008962
RS	77	3.825394	4.002698	2236.764626	0.007101	0.009014
RS	78	4.017021	4.103889	2187.469652	0.006945	0.008850
RS	79	4.218002	4.103889	2189.870370	0.006952	0.008865
RS	80	4.428795	4.181421	2147.773818	0.006819	0.008725
RS	81	4.649878	4.181421	2142.269020	0.006801	0.008701
RS	82	4.881753	4.226366	2109.490336	0.006697	0.008595
RS	83	5.124948	4.226366	2094.794473	0.006650	0.008533
RS	84	5.380015	4.230699	2072.560711	0.006580	0.008469
RS	85	5.647534	4.230699	2046.955174	0.006499	0.008366
RS	86	5.928112	4.190347	2034.434633	0.006459	0.008341
RS	87	6.222388	4.190347	1995.794057	0.006336	0.008191
RS	88	6.531029	4.107466	1989.301927	0.006316	0.008192
RS	89	6.854737	4.107466	1935.314487	0.006144	0.007985
RS	90	7.194247	3.990198	1928.540166	0.006123	0.007984
RS	91	7.550331	3.990198	1857.171834	0.005896	0.007710
RS	92	7.923799	3.850900	1842.139878	0.005848	0.007673
RS	93	8.315498	3.850900	1752.365578	0.005563	0.007323
RS	94	8.726319	3.703105	1721.400583	0.005465	0.007216
RS	95	9.157194	3.703105	1614.054387	0.005124	0.006789
RS	96	9.609104	3.558715	1562.157713	0.004959	0.006589
RS	97	10.083075	3.558715	1440.583971	0.004573	0.006096
RS	98	10.580184	3.426456	1367.247583	0.004341	0.005799
RS	99	11.101560	3.426456	1237.380338	0.003928	0.005264
RS	100	11.648388	3.344624	1136.672038	0.003609	0.004845
RS	101	12.221911	3.344624	1009.257949	0.003204	0.004312
RS	102	12.823432	3.285970	903.187310	0.002867	0.003865
RS	103	13.454317	3.285970	785.851254	0.002495	0.003370
RS	104	14.116000	3.238949	686.305869	0.002179	0.002946
RS	105	14.809985	3.238949	584.140690	0.001855	0.002511
RS	106	15.537848	3.205033	496.698984	0.001577	0.002138
RS	107	16.301244	3.205033	412.871459	0.001311	0.001779
RS	108	17.101906	3.188536	340.810128	0.001082	0.001470
RS	109	17.941654	3.188536	276.324158	0.000877	0.001193
RS	110	18.822396	3.186711	221.319912	0.000703	0.000957
RS	111	19.746134	3.186711	174.800055	0.000555	0.000756
RS	112	20.714965	3.196793	135.773339	0.000431	0.000588
RS	113	21.731093	3.196793	104.306884	0.000331	0.000452
RS	114	22.796825	3.216371	78.508372	0.000249	0.000340
RS	115	23.914583	3.216371	58.568871	0.000186	0.000254
RS	116	25.086906	3.243354	42.670213	0.000135	0.000185
RS	117	26.316459	3.243354	30.852964	0.000098	0.000134
RS	118	27.606036	3.275826	21.726642	0.000069	0.000094
RS	119	28.958566	3.275826	15.192365	0.000048	0.000066
RS	120	30.377122	3.312570	10.320917	0.000033	0.000045
RS	121	31.864929	3.312570	6.961953	0.000022	0.000030
RS	122	33.425366	3.353665	4.551073	0.000014	0.000020
RS	123	35.061979	3.353665	2.953692	0.000009	0.000013
RS	124	36.778486	3.403370	1.851248	0.000006	0.000008
RS	125	38.578789	3.403370	1.153553	0.000004	0.000005
RS	126	40.466978	3.621363	0.668913	0.000002	0.000003
RS	127	42.447342	3.621363	0.964829	0.000003	0.000004
PA	64*2 0.262811757 0.037688930 42.447342298 473.898507843 7.740891417 0.976157961 0.320844121 0.212433412 0.213580518 0.259454632 0.332909205 0.420028292 0.509492334 0.597610197 0.681909526 0.762318452 0.845792120 0.941792034 1.054469307 1.180294831 1.311485593 1.440246497 1.562850685 1.681554792 1.800824724 1.922585172 2.045881852 2.169365479 2.293782927 2.420288695 2.547197861 2.671610809 2.794207848 2.918877936 3.049332312 3.186563369 3.329187782 3.474079274 3.617471752 3.755539030 3.885033300 4.002697750 4.103888758 4.181420755 4.226365634 4.230698529 4.190347270 4.107466079 3.990198393 3.850899882 3.703105255 3.558715200 3.426456329 3.344624043 3.285969888 3.238949134 3.205032907 3.188535535 3.186710878 3.196793061 3.216371471 3.243354356 3.275826083 3.312570246 3.353664796 3.403369564 3.621363234
//
IT	8703
RD	11
LK	-2136394.179319
QD	-638.046483 -> -589.354261
RI	0.0236999286
TR	0.262032	0.037002
MT	42.973878
MM	C_pi: 1.728037, n_recomb: 310935.801664
RS	0	0.000000	777.591427	1.895595	0.000006	0.000000
RS	1	0.004892	777.591427	1.988497	0.000006	0.000001
RS	2	0.010023	9.760229	166.141961	0.000534	0.000127
RS	3	0.015405	9.760229	174.188757	0.000560	0.000190
RS	4	0.021051	1.093982	1625.390569	0.005227	0.002116
RS	5	0.026972	1.093982	1695.664948	0.005453	0.002824
RS	6	0.033184	0.332565	5778.111412	0.018583	0.010874
RS	7	0.039699	0.332565	5941.085456	0.019107	0.013040
RS	8	0.046533	0.212523	9492.073752	0.030527	0.022387
RS	9	0.053701	0.212523	9619.606550	0.030938	0.024351
RS	10	0.061220	0.211714	9768.959023	0.031418	0.025615
RS	11	0.069106	0.211714	9864.694009	0.031726	0.026536
RS	12	0.077379	0.257771	8196.106239	0.026359	0.022373
RS	13	0.086056	0.257771	8307.031267	0.026716	0.022753
RS	14	0.095158	0.332688	6539.621962	0.021032	0.017962
RS	15	0.104705	0.332688	6662.036199	0.021426	0.018162
RS	16	0.114719	0.421896	5361.865121	0.017244	0.014563
RS	17	0.125222	0.421896	5483.630520	0.017636	0.014787
RS	18	0.136240	0.512902	4618.537452	0.014854	0.012428
RS	19	0.147796	0.512902	4734.971284	0.015228	0.012716
RS	20	0.159918	0.601752	4140.503609	0.013316	0.011117
RS	21	0.172633	0.601752	4251.078703	0.013672	0.011426
RS	22	0.185970	0.685876	3830.709947	0.012320	0.010318
RS	23	0.199959	0.685876	3936.062118	0.012659	0.010668
RS	24	0.214633	0.764991	3626.587560	0.011663	0.009901
RS	25	0.230024	0.764991	3727.479353	0.011988	0.010300
RS	26	0.246169	0.846754	3461.484561	0.011132	0.009668
RS	27	0.263103	0.846754	3558.326608	0.011444	0.010065
RS	28	0.280865	0.941921	3288.699935	0.010577	0.009398
RS	29	0.299497	0.941921	3381.572593	0.010875	0.009752
RS	30	0.319040	1.055435	3103.701646	0.009982	0.009024
RS	31	0.339539	1.055435	3192.632012	0.010268	0.009341
RS	32	0.361040	1.183591	2929.097711	0.009420	0.008636
RS	33	0.383594	1.183591	3014.273820	0.009694	0.008943
RS	34	0.407251	1.317709	2786.567727	0.008962	0.008342
RS	35	0.432065	1.317709	2868.377863	0.009225	0.008658
RS	36	0.458093	1.448949	2685.194619	0.008636	0.008195
RS	37	0.485394	1.448949	2764.125708	0.008890	0.008533
RS	38	0.514031	1.572972	2620.754886	0.008429	0.008198
RS	39	0.544068	1.572972	2697.226910	0.008675	0.008553
RS	40	0.575575	1.692370	2579.594562	0.008296	0.008295
RS	41	0.608623	1.692370	2653.839703	0.008535	0.008650
RS	42	0.643288	1.812276	2548.968394	0.008198	0.008414
RS	43	0.679649	1.812276	2621.053764	0.008430	0.008753
RS	44	0.717789	1.934892	2523.687093	0.008116	0.008517
RS	45	0.757794	1.934892	2593.605102	0.008341	0.008837
RS	46	0.799756	2.058993	2504.011461	0.008053	0.008607
RS	47	0.843771	2.058993	2571.726007	0.008271	0.008913
RS	48	0.889939	2.182871	2490.466190	0.008010	0.008698
RS	49	0.938366	2.182871	2555.905113	0.008220	0.008997
RS	50	0.989161	2.307213	2480.674228	0.007978	0.008795
RS	51	1.042441	2.307213	2543.713985	0.008181	0.009084
RS	52	1.098328	2.433213	2472.162482	0.007951	0.008885
RS	53	1.156949	2.433213	2532.639238	0.008145	0.009162
RS	54	1.218437	2.558751	2466.046799	0.007931	0.008972
RS	55	1.282934	2.558751	2523.760438	0.008117	0.009242
RS	56	1.350585	2.680373	2464.200571	0.007925	0.009074
RS	57	1.421546	2.680373	2518.890793	0.008101	0.009341
RS	58	1.495978	2.798834	2464.212525	0.007925	0.009189
RS	59	1.574051	2.798834	2515.560719	0.008090	0.009449
RS	60	1.655944	2.918678	2460.806077	0.007914	0.009294
RS	61	1.741842	2.918678	2508.484506	0.008068	0.009541
RS	62	1.831943	3.044306	2449.762325	0.007879	0.009365
RS	63	1.926451	3.044306	2493.482815	0.008019	0.009593
RS	64	2.025582	3.177140	2430.015643	0.007815	0.009393
RS	65	2.129563	3.177140	2469.533495	0.007942	0.009600
RS	66	2.238630	3.316069	2402.623785	0.007727	0.009383
RS	67	2.353033	3.316069	2437.712439	0.007840	0.009570
RS	68	2.473033	3.458256	2369.594165	0.007621	0.009345
RS	69	2.598902	3.458256	2400.009066	0.007719	0.009512
RS	70	2.730929	3.600388	2332.677837	0.007502	0.009288
RS	71	2.869414	3.600388	2358.131802	0.007584	0.009433
RS	72	3.014674	3.739243	2292.974226	0.007374	0.009216
RS	73	3.167040	3.739243	2313.124299	0.007439	0.009335
RS	74	3.326860	3.872347	2250.652176	0.007238	0.009125
RS	75	3.494497	3.872347	2265.104980	0.007285	0.009212
RS	76	3.670336	3.997098	2205.644857	0.007094	0.009010
RS	77	3.854776	3.997098	2213.950043	0.007120	0.009061
RS	78	4.048238	4.108898	2158.626286	0.006942	0.008869
RS	79	4.251165	4.108898	2160.222382	0.006947	0.008882
RS	80	4.464018	4.199716	2111.413325	0.006791	0.008711
RS	81	4.687284	4.199716	2105.512471	0.006772	0.008686
RS	82	4.921472	4.258933	2066.120444	0.006645	0.008549
RS	83	5.167116	4.258933	2051.570719	0.006598	0.008486
RS	84	5.424777	4.276448	2023.568389	0.006508	0.008395
RS	85	5.695042	4.276448	1998.758745	0.006428	0.008293
RS	86	5.978528	4.246358	1981.879295	0.006374	0.008247
RS	87	6.275882	4.246358	1944.751069	0.006255	0.008099
RS	88	6.587782	4.169828	1935.611317	0.006225	0.008086
RS	89	6.914940	4.169828	1883.864280	0.006059	0.007884
RS	90	7.258102	4.054973	1876.219406	0.006034	0.007877
RS	91	7.618051	4.054973	1807.759220	0.005814	0.007608
RS	92	7.995608	3.914901	1793.483843	0.005768	0.007572
RS	93	8.391635	3.914901	1707.143115	0.005490	0.007228
RS	94	8.807035	3.764244	1678.238748	0.005397	0.007127
RS	95	9.242756	3.764244	1574.633509	0.005064	0.006708
RS	96	9.699792	3.616019	1525.637944	0.004907	0.006516
RS	97	10.179185	3.616019	1407.853417	0.004528	0.006031
RS	98	10.682030	3.479779	1337.778302	0.004302	0.005744
RS	99	11.209474	3.479779	1211.494175	0.003896	0.005215
RS	100	11.762719	3.394814	1114.194598	0.003583	0.004806
RS	101	12.343028	3.394814	989.886030	0.003184	0.004279
RS	102	12.951725	3.333647	886.781230	0.002852	0.003839
RS	103	13.590199	3.333647	771.979394	0.002483	0.003348
RS	104	14.259906	3.285468	674.634791	0.002170	0.002929
RS	105	14.962375	3.285468	574.495289	0.001848	0.002498
RS	106	15.699207	3.250378	488.834957	0.001572	0.002128
RS	107	16.472084	3.250378	406.518983	0.001307	0.001772
RS	108	17.282769	3.233296	335.749119	0.001080	0.001464
RS	109	18.133112	3.233296	272.333725	0.000876	0.001189
RS	110	19.025053	3.231370	218.216708	0.000702	0.000954
RS	111	19.960627	3.231370	172.415939	0.000555	0.000754
RS	112	20.941967	3.241737	133.966558	0.000431	0.000586
RS	113	21.971314	3.241737	102.957163	0.000331	0.000451
RS	114	23.051014	3.261892	77.513986	0.000249	0.000340
RS	115	24.183533	3.261892	57.848288	0.000186	0.000254
RS	116	25.371452	3.289667	42.155511	0.000136	0.000185
RS	117	26.617483	3.289667	30.492112	0.000098	0.000134
RS	118	27.924469	3.323090	21.477434	0.000069	0.000094
RS	119	29.295391	3.323090	15.023833	0.000048	0.000066
RS	120	30.733376	3.360933	10.208671	0.000033	0.000045
RS	121	32.241706	3.360933	6.889000	0.000022	0.000030
RS	122	33.823821	3.403208	4.504459	0.000014	0.000020
RS	123	35.483331	3.403208	2.924673	0.000009	0.000013
RS	124	37.224023	3.454129	1.833578	0.000006	0.000008
RS	125	39.049867	3.454129	1.143030	0.000004	0.000005
RS	126	40.965029	3.674089	0.663239	0.000002	0.000003
RS	127	42.973878	3.674089	0.956802	0.000003	0.000004
PA	64*2 0.262031807 0.037001629 42.973877887 777.591427017 9.760228537 1.093981975 0.332565022 0.212522957 0.211713938 0.257770835 0.332688234 0.421895751 0.512902308 0.601752415 0.685876476 0.764990917 0.846753600 0.941921369 1.055434703 1.183590637 1.317709226 1.448949159 1.572972335 1.692369846 1.812276349 1.934891759 2.058993277 2.182871050 2.307213218 2.433213277 2.558751123 2.680372854 2.798833879 2.918677513 3.044305713 3.177139604 3.316068844 3.458255717 3.600387897 3.739242927 3.872347187 3.997097815 4.108898388 4.199716385 4.258932691 4.276448089 4.246358382 4.169827662 4.054973056 3.914900615 3.764243559 3.616018538 3.479779039 3.394814089 3.333646686 3.285468007 3.250378467 3.233296471 3.231370222 3.241736988 3.261892021 3.289667398 3.323090156 3.360933307 3.403208124 3.454129162 3.674089146
//
IT	10559
RD	12
LK	-2136300.152837
QD	-632.545335 -> -590.104179
RI	0.0234651691
TR	0.261406	0.036381
MT	43.438421
MM	C_pi: 1.734920, n_recomb: 307062.387493
RS	0	0.000000	1234.009795	1.182207	0.000004	0.000000
RS	1	0.004901	1234.009795	1.240252	0.000004	0.000001
RS	2	0.010042	12.063163	133.072835	0.000433	0.000104
RS	3	0.015434	12.063163	139.544479	0.000454	0.000154
RS	4	0.021092	1.216056	1448.383501	0.004717	0.001918
RS	5	0.027026	1.216056	1511.954924	0.004924	0.002545
RS	6	0.033251	0.343653	5545.863915	0.018061	0.010561
RS	7	0.039781	0.343653	5706.190498	0.018583	0.012639
RS	8	0.046632	0.212482	9425.818238	0.030697	0.022450
RS	9	0.053818	0.212482	9552.350120	0.031109	0.024390
RS	10	0.061356	0.209949	9778.632550	0.031846	0.025875
RS	11	0.069264	0.209949	9871.083600	0.032147	0.026793
RS	12	0.077559	0.256244	8179.183561	0.026637	0.022538
RS	13	0.086261	0.256244	8288.032837	0.026991	0.022925
RS	14	0.095389	0.332582	6487.298460	0.021127	0.018000
RS	15	0.104964	0.332582	6608.622185	0.021522	0.018210
RS	16	0.115009	0.423783	5293.743541	0.017240	0.014535
RS	17	0.125546	0.423783	5414.578259	0.017633	0.014765
RS	18	0.136599	0.516209	4552.033848	0.014824	0.012388
RS	19	0.148194	0.516209	4667.500020	0.015200	0.012681
RS	20	0.160358	0.605649	4081.991972	0.013294	0.011089
RS	21	0.173117	0.605649	4191.608995	0.013651	0.011400
RS	22	0.186502	0.689485	3782.170637	0.012317	0.010307
RS	23	0.200543	0.689485	3886.627418	0.012657	0.010657
RS	24	0.215271	0.767174	3589.950727	0.011691	0.009914
RS	25	0.230722	0.767174	3690.042740	0.012017	0.010314
RS	26	0.246930	0.847077	3435.300249	0.011188	0.009705
RS	27	0.263932	0.847077	3531.427899	0.011501	0.010105
RS	28	0.281767	0.941239	3267.428901	0.010641	0.009446
RS	29	0.300477	0.941239	3359.632570	0.010941	0.009803
RS	30	0.320103	1.055419	3081.332135	0.010035	0.009064
RS	31	0.340691	1.055419	3169.595965	0.010322	0.009383
RS	32	0.362288	1.185740	2902.672332	0.009453	0.008660
RS	33	0.384944	1.185740	2987.156819	0.009728	0.008968
RS	34	0.408710	1.322646	2756.304035	0.008976	0.008350
RS	35	0.433640	1.322646	2837.395496	0.009240	0.008668
RS	36	0.459792	1.456229	2653.000333	0.008640	0.008195
RS	37	0.487226	1.456229	2731.205409	0.008895	0.008534
RS	38	0.516005	1.581595	2588.578465	0.008430	0.008198
RS	39	0.546193	1.581595	2664.340215	0.008677	0.008555
RS	40	0.577862	1.701632	2548.377713	0.008299	0.008299
RS	41	0.611082	1.701632	2621.939113	0.008539	0.008656
RS	42	0.645930	1.822245	2518.461297	0.008202	0.008421
RS	43	0.682486	1.822245	2589.887328	0.008434	0.008761
RS	44	0.720834	1.945893	2493.415211	0.008120	0.008525
RS	45	0.761060	1.945893	2562.695181	0.008346	0.008845
RS	46	0.803259	2.071121	2473.861180	0.008057	0.008614
RS	47	0.847525	2.071121	2540.959704	0.008275	0.008919
RS	48	0.893961	2.195820	2460.758235	0.008014	0.008706
RS	49	0.942672	2.195820	2525.605846	0.008225	0.009003
RS	50	0.993771	2.320609	2451.748162	0.007985	0.008803
RS	51	1.047373	2.320609	2514.221878	0.008188	0.009091
RS	52	1.103603	2.446700	2444.289963	0.007960	0.008895
RS	53	1.162588	2.446700	2504.223830	0.008155	0.009171
RS	54	1.224465	2.571476	2439.871933	0.007946	0.008985
RS	55	1.289373	2.571476	2497.059846	0.008132	0.009254
RS	56	1.357463	2.690843	2440.762569	0.007949	0.009096
RS	57	1.428889	2.690843	2494.928909	0.008125	0.009361
RS	58	1.503816	2.805574	2444.352726	0.007960	0.009223
RS	59	1.582414	2.805574	2495.152225	0.008126	0.009483
RS	60	1.664865	2.920824	2444.713914	0.007962	0.009342
RS	61	1.751356	2.920824	2491.787303	0.008115	0.009588
RS	62	1.842086	3.041606	2437.038743	0.007937	0.009425
RS	63	1.937263	3.041606	2480.069808	0.008077	0.009654
RS	64	2.037104	3.169731	2419.911060	0.007881	0.009464
RS	65	2.141837	3.169731	2458.634986	0.008007	0.009673
RS	66	2.251704	3.304289	2394.257916	0.007797	0.009463
RS	67	2.366955	3.304289	2428.436200	0.007909	0.009652
RS	68	2.487854	3.442742	2361.950094	0.007692	0.009430
RS	69	2.614677	3.442742	2391.336453	0.007788	0.009599
RS	70	2.747716	3.582197	2324.603150	0.007570	0.009375
RS	71	2.887275	3.582197	2348.922149	0.007650	0.009522
RS	72	3.033674	3.720161	2283.071754	0.007435	0.009299
RS	73	3.187247	3.720161	2302.014605	0.007497	0.009419
RS	74	3.348346	3.855084	2237.286384	0.007286	0.009198
RS	75	3.517340	3.855084	2250.526287	0.007329	0.009285
RS	76	3.694617	3.985178	2187.134889	0.007123	0.009064
RS	77	3.880581	3.985178	2194.324713	0.007146	0.009114
RS	78	4.075658	4.106081	2133.629604	0.006949	0.008896
RS	79	4.280296	4.106081	2134.338995	0.006951	0.008907
RS	80	4.494963	4.209112	2079.299080	0.006772	0.008707
RS	81	4.720150	4.209112	2072.880919	0.006751	0.008680
RS	82	4.956372	4.282007	2027.214834	0.006602	0.008513
RS	83	5.204172	4.282007	2012.645129	0.006555	0.008450
RS	84	5.464115	4.312582	1979.073272	0.006445	0.008332
RS	85	5.736797	4.312582	1954.843173	0.006366	0.008229
RS	86	6.022843	4.293018	1933.652842	0.006297	0.008163
RS	87	6.322908	4.293018	1897.769646	0.006180	0.008017
RS	88	6.637677	4.223355	1885.876174	0.006142	0.007990
RS	89	6.967873	4.223355	1836.058558	0.005979	0.007791
RS	90	7.314250	4.111537	1827.303363	0.005951	0.007777
RS	91	7.677603	4.111537	1761.412814	0.005736	0.007514
RS	92	8.058763	3.971352	1747.543417	0.005691	0.007477
RS	93	8.458602	3.971352	1664.296132	0.005420	0.007140
RS	94	8.878036	3.818465	1637.046346	0.005331	0.007043
RS	95	9.318026	3.818465	1536.869959	0.005005	0.006631
RS	96	9.779578	3.666956	1490.383070	0.004854	0.006446
RS	97	10.263750	3.666956	1376.128342	0.004482	0.005968
RS	98	10.771650	3.527208	1308.978895	0.004263	0.005690
RS	99	11.304440	3.527208	1186.087211	0.003863	0.005168
RS	100	11.863342	3.439434	1091.948299	0.003556	0.004766
RS	101	12.449633	3.439434	970.627488	0.003161	0.004246
RS	102	13.064657	3.376003	870.333428	0.002834	0.003813
RS	103	13.709822	3.376003	758.009984	0.002469	0.003326
RS	104	14.386604	3.326768	662.815414	0.002159	0.002911
RS	105	15.096554	3.326768	564.680297	0.001839	0.002484
RS	106	15.841297	3.290611	480.778284	0.001566	0.002117
RS	107	16.622537	3.290611	399.979087	0.001303	0.001763
RS	108	17.442064	3.272992	330.507706	0.001076	0.001458
RS	109	18.301754	3.272992	268.180549	0.000873	0.001184
RS	110	19.203575	3.270967	214.970225	0.000700	0.000950
RS	111	20.149592	3.270967	169.909097	0.000553	0.000751
RS	112	21.141970	3.281581	132.058380	0.000430	0.000584
RS	113	22.182983	3.281581	101.524161	0.000331	0.000450
RS	114	23.275012	3.302262	76.453807	0.000249	0.000339
RS	115	24.420560	3.302262	57.075797	0.000186	0.000253
RS	116	25.622247	3.330744	41.601760	0.000135	0.000185
RS	117	26.882826	3.330744	30.101566	0.000098	0.000134
RS	118	28.205182	3.364999	21.206847	0.000069	0.000094
RS	119	29.592343	3.364999	14.839606	0.000048	0.000066
RS	120	31.047486	3.403838	10.085474	0.000033	0.000045
RS	121	32.573941	3.403838	6.808324	0.000022	0.000030
RS	122	34.175204	3.447156	4.452699	0.000015	0.000020
RS	123	35.854941	3.447156	2.892164	0.000009	0.000013
RS	124	37.616996	3.499124	1.813682	0.000006	0.000008
RS	125	39.465406	3.499124	1.131057	0.000004	0.000005
RS	126	41.404401	3.720402	0.656721	0.000002	0.000003
RS	127	43.438421	3.720402	0.947414	0.000003	0.000004
PA	64*2 0.261406293 0.036381239 43.438421139 1234.009795481 12.063162538 1.216055672 0.343652891 0.212482016 0.209949177 0.256243989 0.332581629 0.423782576 0.516208906 0.605649032 0.689485161 0.767173737 0.847076611 0.941238672 1.055418598 1.185739796 1.322646037 1.456228616 1.581594929 1.701632418 1.822245307 1.945893178 2.071120526 2.195819523 2.320608827 2.446699982 2.571475625 2.690843060 2.805573548 2.920823566 3.041605666 3.169731361 3.304288718 3.442741691 3.582196698 3.720161154 3.855084454 3.985177911 4.106080950 4.209112494 4.282006838 4.312582170 4.293018368 4.223355461 4.111537474 3.971351742 3.818464840 3.666956390 3.527208126 3.439433962 3.376003344 3.326767593 3.290610803 3.272992060 3.270966661 3.281581030 3.302262203 3.330743692 3.364998939 3.403838392 3.447156349 3.499123881 3.720401520
//
IT	9810
RD	13
LK	-2136217.962584
QD	-629.523414 -> -592.991819
RI	0.0232893713
TR	0.260984	0.035832
MT	43.822358
MM	C_pi: 1.739866, n_recomb: 303402.956009
RS	0	0.000000	1884.386737	0.766374	0.000003	0.000000
RS	1	0.004908	1884.386737	0.804058	0.000003	0.000000
RS	2	0.010057	14.658204	108.429007	0.000357	0.000087
RS	3	0.015458	14.658204	113.719020	0.000375	0.000127
RS	4	0.021125	1.342120	1299.962689	0.004285	0.001749
RS	5	0.027070	1.342120	1357.737962	0.004475	0.002310
RS	6	0.033306	0.354174	5336.222828	0.017588	0.010277
RS	7	0.039849	0.354174	5493.835250	0.018107	0.012277
RS	8	0.046713	0.212347	9361.643156	0.030855	0.022509
RS	9	0.053914	0.212347	9487.063303	0.031269	0.024430
RS	10	0.061468	0.208286	9781.423967	0.032239	0.026113
RS	11	0.069392	0.208286	9870.677356	0.032533	0.027031
RS	12	0.077706	0.254851	8156.245839	0.026883	0.022683
RS	13	0.086428	0.254851	8263.094476	0.027235	0.023078
RS	14	0.095578	0.332547	6432.559757	0.021201	0.018026
RS	15	0.105177	0.332547	6552.797911	0.021598	0.018246
RS	16	0.115247	0.425651	5225.700932	0.017224	0.014501
RS	17	0.125811	0.425651	5345.581077	0.017619	0.014738
RS	18	0.136894	0.519368	4486.960722	0.014789	0.012347
RS	19	0.148521	0.519368	4601.435386	0.015166	0.012644
RS	20	0.160718	0.609269	4025.338223	0.013267	0.011060
RS	21	0.173514	0.609269	4133.980530	0.013625	0.011373
RS	22	0.186938	0.692703	3735.471474	0.012312	0.010296
RS	23	0.201021	0.692703	3839.021568	0.012653	0.010646
RS	24	0.215795	0.768856	3554.992465	0.011717	0.009927
RS	25	0.231294	0.768856	3654.275867	0.012044	0.010329
RS	26	0.247554	0.846763	3410.788999	0.011242	0.009743
RS	27	0.264612	0.846763	3506.194263	0.011556	0.010145
RS	28	0.282507	0.939764	3247.894007	0.010705	0.009494
RS	29	0.301280	0.939764	3339.421774	0.011007	0.009853
RS	30	0.320975	1.054422	3060.788815	0.010088	0.009105
RS	31	0.341637	1.054422	3148.382265	0.010377	0.009425
RS	32	0.363312	1.186700	2878.164065	0.009486	0.008683
RS	33	0.386051	1.186700	2961.956569	0.009762	0.008993
RS	34	0.409907	1.326193	2728.013056	0.008991	0.008358
RS	35	0.434933	1.326193	2808.387483	0.009256	0.008678
RS	36	0.461187	1.461928	2622.788579	0.008645	0.008196
RS	37	0.488730	1.461928	2700.269606	0.008900	0.008537
RS	38	0.517625	1.588437	2558.372102	0.008432	0.008199
RS	39	0.547938	1.588437	2633.424888	0.008680	0.008559
RS	40	0.579739	1.708955	2519.028372	0.008303	0.008305
RS	41	0.613100	1.708955	2591.905454	0.008543	0.008664
RS	42	0.648099	1.830191	2489.624890	0.008206	0.008430
RS	43	0.684816	1.830191	2560.388327	0.008439	0.008771
RS	44	0.723334	1.954912	2464.493218	0.008123	0.008534
RS	45	0.763743	1.954912	2533.128810	0.008349	0.008854
RS	46	0.806136	2.081423	2444.651779	0.008057	0.008621
RS	47	0.850609	2.081423	2511.125392	0.008277	0.008926
RS	48	0.897264	2.207211	2431.512268	0.008014	0.008711
RS	49	0.946210	2.207211	2495.758535	0.008226	0.009008
RS	50	0.997558	2.332834	2422.742931	0.007985	0.008808
RS	51	1.051426	2.332834	2484.641690	0.008189	0.009095
RS	52	1.107938	2.459480	2415.793963	0.007962	0.008900
RS	53	1.167223	2.459480	2475.180213	0.008158	0.009174
RS	54	1.229418	2.584005	2412.548565	0.007952	0.008992
RS	55	1.294666	2.584005	2469.213862	0.008138	0.009260
RS	56	1.363116	2.701626	2415.705397	0.007962	0.009109
RS	57	1.434925	2.701626	2469.362808	0.008139	0.009373
RS	58	1.510259	2.813033	2422.551132	0.007985	0.009247
RS	59	1.589291	2.813033	2472.831788	0.008150	0.009506
RS	60	1.672201	2.923977	2426.534050	0.007998	0.009379
RS	61	1.759180	2.923977	2473.048350	0.008151	0.009624
RS	62	1.850428	3.040022	2422.302780	0.007984	0.009475
RS	63	1.946155	3.040022	2464.705067	0.008124	0.009703
RS	64	2.046580	3.163281	2408.127636	0.007937	0.009525
RS	65	2.151934	3.163281	2446.128539	0.008062	0.009734
RS	66	2.262459	3.292995	2384.780436	0.007860	0.009533
RS	67	2.378408	3.292995	2418.122724	0.007970	0.009723
RS	68	2.500048	3.426890	2353.958432	0.007759	0.009509
RS	69	2.627658	3.426890	2382.385493	0.007852	0.009679
RS	70	2.761531	3.562512	2317.064485	0.007637	0.009458
RS	71	2.901974	3.562512	2340.303671	0.007714	0.009606
RS	72	3.049311	3.698140	2274.633043	0.007497	0.009382
RS	73	3.203878	3.698140	2292.401528	0.007556	0.009502
RS	74	3.366032	3.833261	2226.260500	0.007338	0.009272
RS	75	3.536144	3.833261	2238.292550	0.007377	0.009359
RS	76	3.714606	3.967049	2171.717115	0.007158	0.009121
RS	77	3.901826	3.967049	2177.766160	0.007178	0.009170
RS	78	4.098235	4.095571	2112.306335	0.006962	0.008929
RS	79	4.304284	4.095571	2112.072184	0.006961	0.008938
RS	80	4.520446	4.209626	2051.281837	0.006761	0.008709
RS	81	4.747217	4.209626	2044.254988	0.006738	0.008681
RS	82	4.985117	4.295418	1992.676154	0.006568	0.008486
RS	83	5.234694	4.295418	1977.955005	0.006519	0.008421
RS	84	5.496520	4.338715	1939.056041	0.006391	0.008277
RS	85	5.771197	4.338715	1915.227882	0.006312	0.008175
RS	86	6.059354	4.329726	1889.843904	0.006229	0.008088
RS	87	6.361654	4.329726	1854.978757	0.006114	0.007943
RS	88	6.678791	4.267249	1840.321543	0.006066	0.007903
RS	89	7.011493	4.267249	1792.159586	0.005907	0.007706
RS	90	7.360524	4.158967	1782.148870	0.005874	0.007685
RS	91	7.726686	4.158967	1718.519698	0.005664	0.007426
RS	92	8.110819	4.019213	1704.815516	0.005619	0.007388
RS	93	8.513804	4.019213	1624.337175	0.005354	0.007057
RS	94	8.936569	3.864647	1598.432851	0.005268	0.006963
RS	95	9.380082	3.864647	1501.369131	0.004948	0.006558
RS	96	9.845363	3.710355	1457.067125	0.004802	0.006379
RS	97	10.333480	3.710355	1346.057299	0.004437	0.005908
RS	98	10.845554	3.567533	1281.534230	0.004224	0.005637
RS	99	11.382760	3.567533	1161.798986	0.003829	0.005122
RS	100	11.946332	3.477247	1070.566273	0.003529	0.004728
RS	101	12.537565	3.477247	952.058071	0.003138	0.004213
RS	102	13.157815	3.411754	854.395125	0.002816	0.003786
RS	103	13.808506	3.411754	744.430365	0.002454	0.003304
RS	104	14.491134	3.361524	651.291639	0.002147	0.002893
RS	105	15.207264	3.361524	555.078095	0.001830	0.002469
RS	106	15.958543	3.324409	472.861084	0.001559	0.002105
RS	107	16.746694	3.324409	393.531152	0.001297	0.001754
RS	108	17.573527	3.306285	325.321988	0.001072	0.001451
RS	109	18.440941	3.306285	264.058213	0.000870	0.001179
RS	110	19.350928	3.304126	211.739537	0.000698	0.000946
RS	111	20.305577	3.304126	167.406343	0.000552	0.000748
RS	112	21.307080	3.314917	130.149266	0.000429	0.000582
RS	113	22.357736	3.314917	100.085726	0.000330	0.000448
RS	114	23.459958	3.335985	75.388473	0.000248	0.000338
RS	115	24.616278	3.335985	56.296686	0.000186	0.000252
RS	116	25.829349	3.365075	41.041961	0.000135	0.000184
RS	117	27.101958	3.365075	29.705304	0.000098	0.000133
RS	118	28.437026	3.400049	20.931733	0.000069	0.000094
RS	119	29.837619	3.400049	14.651614	0.000048	0.000066
RS	120	31.306953	3.439669	9.959749	0.000033	0.000045
RS	121	32.848402	3.439669	6.725617	0.000022	0.000030
RS	122	34.465505	3.483937	4.399457	0.000015	0.000020
RS	123	36.161975	3.483937	2.858587	0.000009	0.000013
RS	124	37.941708	3.536726	1.793116	0.000006	0.000008
RS	125	39.808789	3.536726	1.118620	0.000004	0.000005
RS	126	41.767507	3.758313	0.649975	0.000002	0.000003
RS	127	43.822358	3.758313	0.937520	0.000003	0.000004
PA	64*2 0.260983892 0.035832004 43.822358295 1884.386737091 14.658203936 1.342119670 0.354174101 0.212346856 0.208286324 0.254850572 0.332547374 0.425651368 0.519367964 0.609269378 0.692703183 0.768856495 0.846763171 0.939763857 1.054422138 1.186699853 1.326193019 1.461928119 1.588436698 1.708954505 1.830190659 1.954912115 2.081423036 2.207211409 2.332834019 2.459479767 2.584004682 2.701626182 2.813033130 2.923976769 3.040021884 3.163280511 3.292994763 3.426890139 3.562512271 3.698139822 3.833260780 3.967049231 4.095570771 4.209626302 4.295417512 4.338714894 4.329726439 4.267249397 4.158966709 4.019212815 3.864647255 3.710355180 3.567533454 3.477246953 3.411753867 3.361524004 3.324408905 3.306284576 3.304126275 3.314917099 3.335984722 3.365074706 3.400048872 3.439669026 3.483936501 3.536725891 3.758313114
//
IT	8736
RD	14
LK	-2136144.958688
QD	-627.951770 -> -594.778676
RI	0.0231940655
TR	0.260566	0.035312
MT	44.196253
MM	C_pi: 1.744242, n_recomb: 299864.849489
RS	0	0.000000	2815.705008	0.507816	0.000002	0.000000
RS	1	0.004915	2815.705008	0.532821	0.000002	0.000000
RS	2	0.010072	17.535674	89.754658	0.000299	0.000073
RS	3	0.015482	17.535674	94.145539	0.000314	0.000107
RS	4	0.021157	1.471324	1174.754806	0.003918	0.001605
RS	5	0.027112	1.471324	1227.525844	0.004094	0.002110
RS	6	0.033360	0.364115	5147.088654	0.017165	0.010023
RS	7	0.039915	0.364115	5302.017241	0.017681	0.011953
RS	8	0.046791	0.212125	9300.518565	0.031016	0.022573
RS	9	0.054006	0.212125	9424.736676	0.031430	0.024474
RS	10	0.061575	0.206724	9778.662105	0.032610	0.026337
RS	11	0.069517	0.206724	9864.800880	0.032897	0.027254
RS	12	0.077849	0.253593	8128.316591	0.027107	0.022812
RS	13	0.086590	0.253593	8233.245106	0.027457	0.023215
RS	14	0.095761	0.332614	6375.798214	0.021262	0.018043
RS	15	0.105382	0.332614	6494.973289	0.021660	0.018272
RS	16	0.115477	0.427554	5157.853863	0.017201	0.014463
RS	17	0.126067	0.427554	5276.776467	0.017597	0.014706
RS	18	0.137179	0.522475	4423.110953	0.014750	0.012304
RS	19	0.148836	0.522475	4536.590945	0.015129	0.012605
RS	20	0.161066	0.612758	3970.150442	0.013240	0.011030
RS	21	0.173898	0.612758	4077.819570	0.013599	0.011344
RS	22	0.187360	0.695740	3690.055443	0.012306	0.010283
RS	23	0.201483	0.695740	3792.702556	0.012648	0.010633
RS	24	0.216301	0.770326	3521.004839	0.011742	0.009940
RS	25	0.231847	0.770326	3619.482761	0.012070	0.010341
RS	26	0.248158	0.846182	3387.138986	0.011296	0.009780
RS	27	0.265270	0.846182	3481.823402	0.011611	0.010184
RS	28	0.283222	0.937950	3229.238189	0.010769	0.009542
RS	29	0.302058	0.937950	3320.090771	0.011072	0.009902
RS	30	0.321819	1.052994	3041.194248	0.010142	0.009144
RS	31	0.342551	1.052994	3128.119542	0.010432	0.009466
RS	32	0.364303	1.187120	2854.703928	0.009520	0.008706
RS	33	0.387123	1.187120	2937.809060	0.009797	0.009017
RS	34	0.411065	1.329082	2700.888092	0.009007	0.008366
RS	35	0.436184	1.329082	2780.551783	0.009273	0.008688
RS	36	0.462537	1.466852	2593.819856	0.008650	0.008197
RS	37	0.490186	1.466852	2670.583411	0.008906	0.008540
RS	38	0.519193	1.594369	2529.458592	0.008435	0.008200
RS	39	0.549627	1.594369	2603.808307	0.008683	0.008563
RS	40	0.581556	1.715263	2490.938679	0.008307	0.008311
RS	41	0.615054	1.715263	2563.135396	0.008548	0.008672
RS	42	0.650199	1.837109	2461.897637	0.008210	0.008439
RS	43	0.687071	1.837109	2531.999359	0.008444	0.008782
RS	44	0.725756	1.962985	2436.446294	0.008125	0.008543
RS	45	0.766341	1.962985	2504.434984	0.008352	0.008864
RS	46	0.808922	2.090979	2415.986561	0.008057	0.008628
RS	47	0.853595	2.090979	2481.829436	0.008276	0.008933
RS	48	0.900465	2.218178	2402.391726	0.008012	0.008716
RS	49	0.949637	2.218178	2466.028394	0.008224	0.009012
RS	50	1.001227	2.345059	2393.393732	0.007982	0.008811
RS	51	1.055352	2.345059	2454.708652	0.008186	0.009097
RS	52	1.112137	2.472828	2386.409193	0.007958	0.008901
RS	53	1.171714	2.472828	2445.240876	0.008154	0.009174
RS	54	1.234218	2.597760	2383.769467	0.007949	0.008994
RS	55	1.299795	2.597760	2439.910701	0.008137	0.009259
RS	56	1.368595	2.714282	2388.679154	0.007966	0.009115
RS	57	1.440776	2.714282	2441.835837	0.008143	0.009378
RS	58	1.516505	2.823002	2398.321861	0.007998	0.009262
RS	59	1.595956	2.823002	2448.105686	0.008164	0.009520
RS	60	1.679312	2.930178	2405.627615	0.008022	0.009405
RS	61	1.766765	2.930178	2451.621105	0.008176	0.009650
RS	62	1.858516	3.041903	2404.732028	0.008019	0.009514
RS	63	1.954777	3.041903	2446.560298	0.008159	0.009741
RS	64	2.055769	3.160523	2393.627944	0.007982	0.009576
RS	65	2.161725	3.160523	2430.974513	0.008107	0.009784
RS	66	2.272889	3.285367	2372.940676	0.007913	0.009595
RS	67	2.389516	3.285367	2405.524240	0.008022	0.009785
RS	68	2.511875	3.414354	2344.183983	0.007817	0.009580
RS	69	2.640248	3.414354	2371.729665	0.007909	0.009750
RS	70	2.774931	3.545477	2308.477884	0.007698	0.009536
RS	71	2.916234	3.545477	2330.707084	0.007773	0.009684
RS	72	3.064481	3.677825	2265.956383	0.007557	0.009461
RS	73	3.220015	3.677825	2282.604256	0.007612	0.009582
RS	74	3.383194	3.811999	2215.797957	0.007389	0.009347
RS	75	3.554392	3.811999	2226.654263	0.007426	0.009433
RS	76	3.734005	3.948261	2157.577299	0.007195	0.009182
RS	77	3.922446	3.948261	2162.493742	0.007212	0.009229
RS	78	4.120149	4.083236	2092.852924	0.006979	0.008967
RS	79	4.327569	4.083236	2091.658526	0.006975	0.008974
RS	80	4.545183	4.207354	2025.590384	0.006755	0.008719
RS	81	4.773493	4.207354	2017.911336	0.006729	0.008688
RS	82	5.013025	4.305409	1960.776772	0.006539	0.008466
RS	83	5.264329	4.305409	1945.830119	0.006489	0.008399
RS	84	5.527985	4.361133	1901.857515	0.006342	0.008230
RS	85	5.804600	4.361133	1878.321323	0.006264	0.008128
RS	86	6.094811	4.362743	1848.876172	0.006166	0.008021
RS	87	6.399285	4.362743	1814.880767	0.006052	0.007877
RS	88	6.718724	4.307689	1797.470655	0.005994	0.007823
RS	89	7.053863	4.307689	1750.780223	0.005839	0.007629
RS	90	7.405475	4.203294	1739.407882	0.005801	0.007601
RS	91	7.774368	4.203294	1677.829740	0.005595	0.007345
RS	92	8.161392	4.064373	1664.085585	0.005549	0.007305
RS	93	8.567439	4.064373	1586.156589	0.005290	0.006979
RS	94	8.993442	3.908521	1561.335479	0.005207	0.006888
RS	95	9.440384	3.908521	1467.175901	0.004893	0.006489
RS	96	9.909293	3.751805	1424.782824	0.004751	0.006316
RS	97	10.401248	3.751805	1316.840052	0.004391	0.005851
RS	98	10.917383	3.606210	1254.700355	0.004184	0.005586
RS	99	11.458886	3.606210	1137.986525	0.003795	0.005078
RS	100	12.027004	3.513658	1049.465960	0.003500	0.004690
RS	101	12.623045	3.513658	933.684641	0.003114	0.004181
RS	102	13.248381	3.446308	838.524829	0.002796	0.003760
RS	103	13.904453	3.446308	730.875692	0.002437	0.003282
RS	104	14.592770	3.394871	639.793485	0.002134	0.002876
RS	105	15.314918	3.394871	545.463841	0.001819	0.002454
RS	106	16.072559	3.357096	464.865297	0.001550	0.002094
RS	107	16.867438	3.357096	387.001160	0.001291	0.001745
RS	108	17.701386	3.338520	320.048946	0.001067	0.001444
RS	109	18.576322	3.338520	259.854865	0.000867	0.001173
RS	110	19.494261	3.336286	208.432364	0.000695	0.000942
RS	111	20.457317	3.336286	164.837490	0.000550	0.000745
RS	112	21.467706	3.347270	128.183841	0.000427	0.000580
RS	113	22.527756	3.347270	98.600789	0.000329	0.000446
RS	114	23.639908	3.368755	74.285197	0.000248	0.000337
RS	115	24.806721	3.368755	55.487635	0.000185	0.000251
RS	116	26.030884	3.398429	40.459490	0.000135	0.000183
RS	117	27.315214	3.398429	29.291711	0.000098	0.000133
RS	118	28.662668	3.434113	20.643846	0.000069	0.000094
RS	119	30.076350	3.434113	14.454213	0.000048	0.000066
RS	120	31.559514	3.474532	9.827290	0.000033	0.000045
RS	121	33.115575	3.474532	6.638166	0.000022	0.000030
RS	122	34.748117	3.519664	4.343079	0.000014	0.000020
RS	123	36.460897	3.519664	2.822855	0.000009	0.000013
RS	124	38.257861	3.573362	1.771092	0.000006	0.000008
RS	125	40.143145	3.573362	1.105244	0.000004	0.000005
RS	126	42.121091	3.795708	0.642592	0.000002	0.000003
RS	127	44.196253	3.795708	0.926859	0.000003	0.000004
PA	64*2 0.260566295 0.035312452 44.196252728 2815.705008037 17.535674458 1.471323724 0.364114745 0.212124805 0.206724240 0.253593060 0.332613974 0.427553975 0.522474535 0.612757970 0.695740022 0.770326272 0.846181745 0.937949890 1.052994221 1.187120289 1.329081722 1.466852445 1.594368855 1.715263407 1.837109448 1.962984748 2.090978825 2.218178255 2.345059097 2.472828250 2.597760399 2.714281810 2.823002108 2.930178440 3.041903458 3.160523211 3.285366623 3.414353565 3.545477324 3.677825333 3.811999331 3.948261498 4.083236126 4.207354031 4.305408703 4.361133066 4.362743114 4.307688676 4.203294075 4.064373457 3.908520813 3.751804822 3.606210402 3.513658402 3.446308183 3.394870726 3.357095764 3.338520485 3.336285997 3.347270368 3.368755175 3.398429374 3.434113369 3.474531900 3.519663782 3.573362164 3.795707814
//
IT	8762
RD	15
LK	-2136080.468367
QD	-628.004800 -> -598.351162
RI	0.0231417063
TR	0.260220	0.034832
MT	44.536478
MM	C_pi: 1.747865, n_recomb: 296505.150164
RS	0	0.000000	4126.958105	0.343145	0.000001	0.000000
RS	1	0.004921	4126.958105	0.360064	0.000001	0.000000
RS	2	0.010085	20.691770	75.345665	0.000254	0.000063
RS	3	0.015502	20.691770	79.040092	0.000267	0.000091
RS	4	0.021187	1.603910	1067.839409	0.003601	0.001480
RS	5	0.027151	1.603910	1116.249435	0.003765	0.001937
RS	6	0.033408	0.373658	4974.177145	0.016776	0.009786
RS	7	0.039974	0.373658	5126.461994	0.017290	0.011654
RS	8	0.046862	0.211892	9240.604959	0.031165	0.022626
RS	9	0.054090	0.211892	9363.626128	0.031580	0.024513
RS	10	0.061673	0.205293	9770.628624	0.032953	0.026539
RS	11	0.069629	0.205293	9853.821261	0.033233	0.027457
RS	12	0.077977	0.252486	8096.529350	0.027307	0.022925
RS	13	0.086736	0.252486	8199.664064	0.027654	0.023337
RS	14	0.095926	0.332781	6318.378617	0.021310	0.018053
RS	15	0.105568	0.332781	6436.539314	0.021708	0.018291
RS	16	0.115685	0.429485	5091.336126	0.017171	0.014423
RS	17	0.126299	0.429485	5209.321578	0.017569	0.014672
RS	18	0.137436	0.525528	4361.350860	0.014709	0.012262
RS	19	0.149121	0.525528	4473.855083	0.015089	0.012566
RS	20	0.161381	0.616119	3917.148141	0.013211	0.011002
RS	21	0.174244	0.616119	4023.866185	0.013571	0.011316
RS	22	0.187741	0.698622	3646.485025	0.012298	0.010272
RS	23	0.201901	0.698622	3748.251766	0.012641	0.010621
RS	24	0.216759	0.771602	3488.595548	0.011766	0.009952
RS	25	0.232348	0.771602	3586.290046	0.012095	0.010354
RS	26	0.248703	0.845368	3364.889761	0.011349	0.009817
RS	27	0.265864	0.845368	3458.873230	0.011665	0.010222
RS	28	0.283869	0.935832	3212.004152	0.010833	0.009589
RS	29	0.302761	0.935832	3302.200467	0.011137	0.009951
RS	30	0.322582	1.051163	3023.092280	0.010196	0.009184
RS	31	0.343379	1.051163	3109.369585	0.010487	0.009507
RS	32	0.365199	1.187012	2832.841490	0.009554	0.008729
RS	33	0.388092	1.187012	2915.281674	0.009832	0.009042
RS	34	0.412113	1.331292	2675.498163	0.009023	0.008375
RS	35	0.437316	1.331292	2754.475394	0.009290	0.008698
RS	36	0.463759	1.470926	2566.722120	0.008657	0.008199
RS	37	0.491503	1.470926	2642.793436	0.008913	0.008544
RS	38	0.520613	1.599259	2502.520833	0.008440	0.008203
RS	39	0.551155	1.599259	2576.192650	0.008689	0.008568
RS	40	0.583200	1.720347	2464.875958	0.008313	0.008319
RS	41	0.616823	1.720347	2536.416298	0.008554	0.008682
RS	42	0.652100	1.842653	2436.196530	0.008216	0.008450
RS	43	0.689113	1.842653	2505.658463	0.008451	0.008795
RS	44	0.727948	1.969627	2410.312839	0.008129	0.008554
RS	45	0.768693	1.969627	2477.673527	0.008356	0.008876
RS	46	0.811444	2.099139	2389.041589	0.008057	0.008636
RS	47	0.856299	2.099139	2454.269289	0.008277	0.008942
RS	48	0.903362	2.227892	2374.709519	0.008009	0.008721
RS	49	0.952740	2.227892	2437.748986	0.008222	0.009018
RS	50	1.004549	2.356295	2365.116481	0.007977	0.008814
RS	51	1.058907	2.356295	2425.857738	0.008182	0.009100
RS	52	1.115941	2.485582	2357.654941	0.007951	0.008901
RS	53	1.175781	2.485582	2415.941817	0.008148	0.009173
RS	54	1.238566	2.611396	2355.151613	0.007943	0.008993
RS	55	1.304441	2.611396	2410.780853	0.008131	0.009257
RS	56	1.373558	2.727349	2361.323941	0.007964	0.009117
RS	57	1.446076	2.727349	2413.997950	0.008142	0.009379
RS	58	1.522163	2.833900	2373.320076	0.008004	0.009272
RS	59	1.601995	2.833900	2422.634974	0.008171	0.009528
RS	60	1.685756	2.937779	2383.603225	0.008039	0.009426
RS	61	1.773638	2.937779	2429.116597	0.008192	0.009669
RS	62	1.865846	3.045570	2385.841450	0.008047	0.009545
RS	63	1.962591	3.045570	2427.150333	0.008186	0.009772
RS	64	2.064097	3.159776	2377.803831	0.008019	0.009618
RS	65	2.170599	3.159776	2414.563072	0.008143	0.009826
RS	66	2.282343	3.279758	2359.979446	0.007959	0.009648
RS	67	2.399585	3.279758	2391.879452	0.008067	0.009838
RS	68	2.522597	3.403576	2333.695492	0.007871	0.009644
RS	69	2.651663	3.403576	2360.436274	0.007961	0.009815
RS	70	2.787081	3.529653	2299.746974	0.007756	0.009609
RS	71	2.929163	3.529653	2321.035669	0.007828	0.009757
RS	72	3.078238	3.657903	2257.803222	0.007615	0.009539
RS	73	3.234649	3.657903	2273.384825	0.007667	0.009659
RS	74	3.398757	3.790100	2206.543309	0.007442	0.009421
RS	75	3.570942	3.790100	2216.257254	0.007475	0.009507
RS	76	3.751600	3.927714	2145.258505	0.007235	0.009244
RS	77	3.941149	3.927714	2149.052951	0.007248	0.009289
RS	78	4.140027	4.068049	2075.723561	0.007001	0.009007
RS	79	4.348692	4.068049	2073.556868	0.006993	0.009012
RS	80	4.567626	4.201271	2002.621530	0.006754	0.008732
RS	81	4.797334	4.201271	1994.253963	0.006726	0.008699
RS	82	5.038347	4.310902	1931.884768	0.006516	0.008450
RS	83	5.291221	4.310902	1916.648439	0.006464	0.008382
RS	84	5.556539	4.378676	1867.842727	0.006300	0.008189
RS	85	5.834915	4.378676	1844.500852	0.006221	0.008086
RS	86	6.126991	4.390794	1811.148256	0.006108	0.007960
RS	87	6.433440	4.390794	1777.886895	0.005996	0.007817
RS	88	6.754971	4.343290	1757.779875	0.005928	0.007749
RS	89	7.092325	4.343290	1712.386817	0.005775	0.007557
RS	90	7.446282	4.243059	1699.603084	0.005732	0.007521
RS	91	7.817658	4.243059	1639.869713	0.005531	0.007269
RS	92	8.207310	4.105297	1625.951947	0.005484	0.007227
RS	93	8.616138	4.105297	1550.345436	0.005229	0.006906
RS	94	9.045086	3.948494	1526.410230	0.005148	0.006816
RS	95	9.495144	3.948494	1434.923977	0.004839	0.006423
RS	96	9.967351	3.789674	1394.211148	0.004702	0.006254
RS	97	10.462797	3.789674	1289.118676	0.004348	0.005796
RS	98	10.982624	3.641582	1229.139983	0.004145	0.005537
RS	99	11.528035	3.641582	1115.258973	0.003761	0.005034
RS	100	12.100286	3.546960	1029.249845	0.003471	0.004653
RS	101	12.700700	3.546960	916.046396	0.003089	0.004149
RS	102	13.330662	3.477900	823.234514	0.002776	0.003733
RS	103	13.991626	3.477900	717.791586	0.002421	0.003260
RS	104	14.685119	3.425350	628.661786	0.002120	0.002858
RS	105	15.412740	3.425350	536.138852	0.001808	0.002440
RS	106	16.176170	3.386963	457.092557	0.001542	0.002082
RS	107	16.977171	3.386963	380.641559	0.001284	0.001735
RS	108	17.817591	3.367974	314.901446	0.001062	0.001437
RS	109	18.699371	3.367974	255.744298	0.000863	0.001168
RS	110	19.624546	3.365660	205.192667	0.000692	0.000938
RS	111	20.595252	3.365660	162.316545	0.000547	0.000742
RS	112	21.613729	3.376830	126.251699	0.000426	0.000578
RS	113	22.682329	3.376830	97.138468	0.000328	0.000445
RS	114	23.803518	3.398700	73.197290	0.000247	0.000335
RS	115	24.979884	3.398700	54.688454	0.000184	0.000251
RS	116	26.214142	3.428921	39.883388	0.000135	0.000183
RS	117	27.509143	3.428921	28.881920	0.000097	0.000132
RS	118	28.867874	3.465259	20.358324	0.000069	0.000093
RS	119	30.293472	3.465259	14.258070	0.000048	0.000065
RS	120	31.789229	3.506401	9.695572	0.000033	0.000045
RS	121	33.358597	3.506401	6.551021	0.000022	0.000030
RS	122	35.005197	3.552364	4.286797	0.000014	0.000020
RS	123	36.732833	3.552364	2.787115	0.000009	0.000013
RS	124	38.545490	3.606775	1.749085	0.000006	0.000008
RS	125	40.447354	3.606775	1.091833	0.000004	0.000005
RS	126	42.442815	3.829778	0.635143	0.000002	0.000003
RS	127	44.536478	3.829778	0.916092	0.000003	0.000004
PA	64*2 0.260219519 0.034832426 44.536478093 4126.958104864 20.691769881 1.603910061 0.373658478 0.211891757 0.205293343 0.252486376 0.332781459 0.429485066 0.525527937 0.616119275 0.698622307 0.771601608 0.845368307 0.935831717 1.051162535 1.187011605 1.331292262 1.470926041 1.599258811 1.720347482 1.842652789 1.969626775 2.099138734 2.227892261 2.356294884 2.485581790 2.611396104 2.727348764 2.833900234 2.937779306 3.045570304 3.159775712 3.279758249 3.403575605 3.529653165 3.657903031 3.790099646 3.927713952 4.068049224 4.201271164 4.310902474 4.378676153 4.390794122 4.343289749 4.243059125 4.105297200 3.948494051 3.789674373 3.641582063 3.546959504 3.477899517 3.425349502 3.386963266 3.367974385 3.365659731 3.376830193 3.398699904 3.428920653 3.465258863 3.506400591 3.552363905 3.606775450 3.829778248
//
IT	10150
RD	16
LK	-2136022.751567
QD	-628.903832 -> -602.279415
RI	0.0231180442
TR	0.259931	0.034387
MT	44.847616
MM	C_pi: 1.750833, n_recomb: 293308.167619
RS	0	0.000000	5998.750207	0.233877	0.000001	0.000000
RS	1	0.004927	5998.750207	0.245421	0.000001	0.000000
RS	2	0.010097	24.120114	64.043030	0.000218	0.000055
RS	3	0.015521	24.120114	67.189396	0.000229	0.000078
RS	4	0.021213	1.739414	975.913808	0.003327	0.001370
RS	5	0.027185	1.739414	1020.508759	0.003479	0.001787
RS	6	0.033452	0.382819	4815.648121	0.016418	0.009568
RS	7	0.040027	0.382819	4965.350000	0.016929	0.011379
RS	8	0.046926	0.211644	9182.291860	0.031306	0.022675
RS	9	0.054165	0.211644	9304.121093	0.031721	0.024549
RS	10	0.061761	0.203969	9758.650984	0.033271	0.026725
RS	11	0.069731	0.203969	9839.043032	0.033545	0.027646
RS	12	0.078094	0.251491	8062.282780	0.027487	0.023027
RS	13	0.086869	0.251491	8163.726233	0.027833	0.023448
RS	14	0.096076	0.333015	6261.034563	0.021346	0.018058
RS	15	0.105737	0.333015	6378.221771	0.021746	0.018306
RS	16	0.115873	0.431412	5026.519332	0.017137	0.014383
RS	17	0.126510	0.431412	5143.586764	0.017536	0.014636
RS	18	0.137670	0.528499	4301.839052	0.014667	0.012220
RS	19	0.149380	0.528499	4413.387025	0.015047	0.012528
RS	20	0.161667	0.619350	3866.261511	0.013182	0.010974
RS	21	0.174560	0.619350	3972.050501	0.013542	0.011289
RS	22	0.188087	0.701361	3604.634615	0.012290	0.010261
RS	23	0.202281	0.701361	3705.542874	0.012634	0.010608
RS	24	0.217175	0.772739	3457.468858	0.011788	0.009964
RS	25	0.232802	0.772739	3554.399904	0.012118	0.010365
RS	26	0.249200	0.844387	3343.771233	0.011400	0.009853
RS	27	0.266405	0.844387	3437.071748	0.011718	0.010259
RS	28	0.284458	0.933514	3195.837184	0.010896	0.009635
RS	29	0.303400	0.933514	3285.393617	0.011201	0.009999
RS	30	0.323276	1.049060	3006.112366	0.010249	0.009223
RS	31	0.344131	1.049060	3091.759084	0.010541	0.009547
RS	32	0.366014	1.186536	2812.200266	0.009588	0.008752
RS	33	0.388974	1.186536	2893.995001	0.009867	0.009066
RS	34	0.413066	1.333008	2651.482562	0.009040	0.008383
RS	35	0.438345	1.333008	2729.794844	0.009307	0.008708
RS	36	0.464870	1.474329	2541.184501	0.008664	0.008201
RS	37	0.492701	1.474329	2616.586701	0.008921	0.008548
RS	38	0.521904	1.603270	2477.308583	0.008446	0.008206
RS	39	0.552545	1.603270	2550.326382	0.008695	0.008574
RS	40	0.584697	1.724365	2440.624354	0.008321	0.008327
RS	41	0.618432	1.724365	2511.531530	0.008563	0.008694
RS	42	0.653829	1.846963	2412.349955	0.008225	0.008462
RS	43	0.690971	1.846963	2481.193805	0.008459	0.008809
RS	44	0.729942	1.974926	2386.007683	0.008135	0.008566
RS	45	0.770834	1.974926	2452.759782	0.008362	0.008890
RS	46	0.813741	2.105927	2363.815220	0.008059	0.008645
RS	47	0.858761	2.105927	2428.444257	0.008279	0.008952
RS	48	0.906000	2.236298	2348.557414	0.008007	0.008727
RS	49	0.955566	2.236298	2411.013119	0.008220	0.009025
RS	50	1.007574	2.366408	2338.085038	0.007971	0.008817
RS	51	1.062145	2.366408	2398.263420	0.008177	0.009103
RS	52	1.119404	2.497519	2329.790174	0.007943	0.008900
RS	53	1.179485	2.497519	2387.541639	0.008140	0.009172
RS	54	1.242525	2.624620	2327.015101	0.007934	0.008990
RS	55	1.308672	2.624620	2382.142495	0.008122	0.009253
RS	56	1.378078	2.740481	2334.000084	0.007958	0.009116
RS	57	1.450904	2.740481	2386.205532	0.008135	0.009377
RS	58	1.527318	2.845362	2347.906362	0.008005	0.009278
RS	59	1.607496	2.845362	2396.774236	0.008172	0.009532
RS	60	1.691626	2.946425	2360.784681	0.008049	0.009440
RS	61	1.779900	2.946425	2405.851024	0.008202	0.009682
RS	62	1.872523	3.050711	2365.884364	0.008066	0.009570
RS	63	1.969711	3.050711	2406.720156	0.008205	0.009795
RS	64	2.071686	3.160806	2360.807569	0.008049	0.009653
RS	65	2.178686	3.160806	2397.038620	0.008172	0.009861
RS	66	2.290958	3.276036	2345.940594	0.007998	0.009695
RS	67	2.408762	3.276036	2377.225728	0.008105	0.009884
RS	68	2.532370	3.394555	2322.418865	0.007918	0.009702
RS	69	2.662068	3.394555	2348.427072	0.008007	0.009872
RS	70	2.798156	3.515202	2290.681407	0.007810	0.009676
RS	71	2.940950	3.515202	2311.097826	0.007879	0.009825
RS	72	3.090779	3.638706	2249.887856	0.007671	0.009613
RS	73	3.247990	3.638706	2264.459017	0.007720	0.009733
RS	74	3.412947	3.768105	2198.113302	0.007494	0.009494
RS	75	3.586032	3.768105	2206.723255	0.007524	0.009579
RS	76	3.767644	3.906093	2134.331392	0.007277	0.009307
RS	77	3.958205	3.906093	2137.021720	0.007286	0.009350
RS	78	4.158155	4.050804	2060.459213	0.007025	0.009051
RS	79	4.367956	4.050804	2057.318091	0.007014	0.009053
RS	80	4.588094	4.192249	1981.892852	0.006757	0.008749
RS	81	4.819079	4.192249	1972.814143	0.006726	0.008714
RS	82	5.061444	4.312773	1905.520408	0.006497	0.008439
RS	83	5.315751	4.312773	1889.947766	0.006444	0.008370
RS	84	5.582588	4.392181	1836.548702	0.006261	0.008153
RS	85	5.862571	4.392181	1813.325326	0.006182	0.008049
RS	86	6.156350	4.414662	1776.225366	0.006056	0.007904
RS	87	6.464604	4.414662	1743.588781	0.005945	0.007762
RS	88	6.788045	4.374778	1720.855999	0.005867	0.007680
RS	89	7.127422	4.374778	1676.616774	0.005716	0.007490
RS	90	7.483520	4.278899	1662.409428	0.005668	0.007446
RS	91	7.857164	4.278899	1604.346407	0.005470	0.007198
RS	92	8.249217	4.142565	1590.155640	0.005421	0.007153
RS	93	8.660587	4.142565	1516.676722	0.005171	0.006836
RS	94	9.092226	3.985099	1493.467525	0.005092	0.006748
RS	95	9.545131	3.985099	1404.453356	0.004788	0.006360
RS	96	10.020351	3.824437	1365.234512	0.004655	0.006196
RS	97	10.518986	3.824437	1262.799172	0.004305	0.005743
RS	98	11.042188	3.674087	1204.789260	0.004108	0.005489
RS	99	11.591169	3.674087	1093.569924	0.003728	0.004992
RS	100	12.167199	3.577565	1009.893651	0.003443	0.004617
RS	101	12.771610	3.577565	899.130053	0.003065	0.004118
RS	102	13.405800	3.506925	808.524894	0.002757	0.003708
RS	103	14.071237	3.506925	705.184235	0.002404	0.003238
RS	104	14.769461	3.453342	617.909636	0.002107	0.002840
RS	105	15.502086	3.453342	527.117815	0.001797	0.002425
RS	106	16.270809	3.414384	449.559177	0.001533	0.002070
RS	107	17.077406	3.414384	374.468153	0.001277	0.001726
RS	108	17.923745	3.395013	309.894892	0.001057	0.001429
RS	109	18.811784	3.395013	251.740284	0.000858	0.001162
RS	110	19.743576	3.392622	202.032037	0.000689	0.000933
RS	111	20.721279	3.392622	159.853514	0.000545	0.000739
RS	112	21.747153	3.403952	124.361876	0.000424	0.000575
RS	113	22.823573	3.403952	95.705978	0.000326	0.000443
RS	114	23.953028	3.426189	72.130095	0.000246	0.000334
RS	115	25.138132	3.426189	53.903320	0.000184	0.000250
RS	116	26.381627	3.456840	39.317567	0.000134	0.000182
RS	117	27.686390	3.456840	28.478586	0.000097	0.000132
RS	118	29.055438	3.493841	20.076590	0.000068	0.000093
RS	119	30.491941	3.493841	14.064176	0.000048	0.000065
RS	120	31.999220	3.535628	9.565269	0.000033	0.000044
RS	121	33.580764	3.535628	6.464622	0.000022	0.000030
RS	122	35.240232	3.582314	4.230962	0.000014	0.000020
RS	123	36.981462	3.582314	2.751554	0.000009	0.000013
RS	124	38.808483	3.637433	1.727116	0.000006	0.000008
RS	125	40.725523	3.637433	1.078411	0.000004	0.000005
RS	126	42.737016	3.860301	0.627738	0.000002	0.000003
RS	127	44.847616	3.860301	0.905173	0.000003	0.000004
PA	64*2 0.259930981 0.034387145 44.847616217 5998.750206803 24.120114100 1.739414194 0.382818951 0.211644417 0.203968871 0.251490831 0.333015198 0.431411772 0.528499448 0.619349774 0.701360628 0.772738506 0.844387154 0.933513950 1.049060363 1.186536439 1.333007517 1.474329195 1.603270013 1.724365436 1.846963423 1.974925692 2.105927159 2.236297510 2.366408128 2.497519303 2.624620242 2.740481226 2.845362036 2.946425305 3.050711237 3.160806293 3.276036142 3.394555242 3.515202328 3.638706101 3.768105288 3.906093426 4.050804429 4.192248701 4.312773069 4.392180790 4.414662231 4.374777870 4.278898944 4.142564705 3.985099228 3.824436739 3.674086514 3.577565246 3.506924688 3.453341579 3.414384052 3.395012988 3.392621976 3.403951565 3.426188969 3.456839723 3.493841459 3.535627674 3.582313735 3.637433184 3.860301030
//
IT	9458
RD	17
LK	-2135970.886279
QD	-630.446095 -> -606.461000
RI	0.0231168024
TR	0.259688	0.033972
MT	45.134183
MM	C_pi: 1.753277, n_recomb: 290264.946286
RS	0	0.000000	8531.022944	0.162973	0.000001	0.000000
RS	1	0.004932	8531.022944	0.171026	0.000001	0.000000
RS	2	0.010108	27.804814	55.061614	0.000190	0.000048
RS	3	0.015539	27.804814	57.771314	0.000199	0.000068
RS	4	0.021237	1.877685	896.243362	0.003088	0.001274
RS	5	0.027217	1.877685	937.482449	0.003230	0.001656
RS	6	0.033492	0.391613	4669.963396	0.016089	0.009365
RS	7	0.040076	0.391613	4817.159292	0.016596	0.011125
RS	8	0.046985	0.211384	9125.884905	0.031440	0.022722
RS	9	0.054235	0.211384	9246.532632	0.031855	0.024585
RS	10	0.061842	0.202741	9743.515903	0.033568	0.026898
RS	11	0.069825	0.202741	9821.249695	0.033835	0.027823
RS	12	0.078201	0.250595	8026.247161	0.027651	0.023119
RS	13	0.086990	0.250595	8126.098943	0.027995	0.023548
RS	14	0.096213	0.333295	6204.364803	0.021375	0.018059
RS	15	0.105891	0.333295	6320.617982	0.021775	0.018315
RS	16	0.116046	0.433313	4963.763504	0.017101	0.014342
RS	17	0.126702	0.433313	5079.934864	0.017501	0.014600
RS	18	0.137884	0.531380	4244.689978	0.014624	0.012180
RS	19	0.149617	0.531380	4355.304937	0.015005	0.012490
RS	20	0.161929	0.622450	3817.524803	0.013152	0.010948
RS	21	0.174848	0.622450	3922.409963	0.013513	0.011262
RS	22	0.188405	0.703972	3564.469232	0.012280	0.010249
RS	23	0.202630	0.703972	3664.543215	0.012625	0.010595
RS	24	0.217556	0.773762	3427.589002	0.011808	0.009975
RS	25	0.233219	0.773762	3523.778569	0.012140	0.010376
RS	26	0.249654	0.843313	3323.582987	0.011450	0.009888
RS	27	0.266900	0.843313	3416.219372	0.011769	0.010294
RS	28	0.284997	0.931092	3180.517806	0.010957	0.009681
RS	29	0.303986	0.931092	3269.451417	0.011264	0.010045
RS	30	0.323912	1.046819	2989.989292	0.010301	0.009260
RS	31	0.344821	1.046819	3075.022971	0.010594	0.009585
RS	32	0.366760	1.185830	2792.566758	0.009621	0.008773
RS	33	0.389782	1.185830	2873.735880	0.009900	0.009088
RS	34	0.413940	1.334370	2628.655952	0.009056	0.008391
RS	35	0.439289	1.334370	2706.325273	0.009324	0.008717
RS	36	0.465888	1.477232	2517.004507	0.008671	0.008202
RS	37	0.493800	1.477232	2591.761060	0.008929	0.008551
RS	38	0.523088	1.606599	2453.609804	0.008453	0.008210
RS	39	0.553820	1.606599	2525.997889	0.008702	0.008580
RS	40	0.586069	1.727495	2418.029354	0.008330	0.008337
RS	41	0.619907	1.727495	2488.327738	0.008573	0.008705
RS	42	0.655415	1.850204	2390.246410	0.008235	0.008476
RS	43	0.692675	1.850204	2458.495571	0.008470	0.008825
RS	44	0.731772	1.979026	2363.460487	0.008142	0.008579
RS	45	0.772797	1.979026	2429.625545	0.008370	0.008905
[truncated: 4,571,577 more chars]
