# Supplementary material for: Genomic basis of homoploid hybrid speciation within chestnut trees
Source: Nat Commun. 2020 Jul 6;11:3375. doi: 10.1038/s41467-020-17111-w (PMC7338469; doi:10.1038/s41467-020-17111-w)
Supplement: Supplementary file 3 — Source Data [file 41467_2020_17111_MOESM3_ESM.zip › Source Data/Supplementary Fig 5 and 6/o7_x_40.csv]

label	x	y	plot_type	plot_num
o_o7_1	0.0	13684.096780332675	path	0
o_o7_1	15.0	13684.096780332675	path	0
o_o7_1	17.529019442631643	13684.096780332675	path	0
o_o7_1	20.48443484134386	13144.026739632374	path	0
o_o7_1	23.938137107015837	12701.475829708195	path	0
o_o7_1	27.97413805128415	12452.992471121765	path	0
o_o7_1	32.690613986121434	12459.182096751114	path	0
o_o7_1	38.202293876952574	12725.32975324141	path	0
o_o7_1	44.64325014148192	13198.063123754451	path	0
o_o7_1	52.170159980820294	13767.373025554627	path	0
o_o7_1	60.96611657526676	14274.909160478412	path	0
o_o7_1	71.2450828526399	14534.564336090407	path	0
o_o7_1	83.25709616772171	14375.51074572889	path	0
o_o7_1	97.29435049740309	13704.386286397079	path	0
o_o7_1	113.69830410181311	12558.298087963802	path	0
o_o7_1	132.86798554632833	11101.22715006365	path	0
o_o7_1	155.2697001296593	9553.736945793642	path	0
o_o7_1	181.44837282829218	8102.421002127405	path	0
o_o7_1	212.04080367606707	8102.421002127405	path	0
o_o7_1	247.79115801793446	6846.626305538874	path	0
o_o7_1	289.5690684405722	5902.314399482389	path	0
o_o7_1	338.390788711968	5287.135637596004	path	0
o_o7_1	395.4439143026361	4972.184862011499	path	0
o_o7_1	462.1162708187511	4917.675158782221	path	0
o_o7_1	540.0296730625543	5090.604974452026	path	0
o_o7_1	631.0793759141013	5472.537728394773	path	0
o_o7_1	737.4801766828083	6064.592488504326	path	0
o_o7_1	861.820290375224	6894.72234071684	path	0
o_o7_1	1007.1243084027828	8029.853896988992	path	0
o_o7_1	1176.926772209288	9594.464813508037	path	0
o_o7_1	1375.3581515073533	11787.079893358263	path	0
o_o7_1	1607.2453185569543	14856.97255285617	path	0
o_o7_1	1878.2289625375677	18931.405131170566	path	0
o_o7_1	2194.9008001356588	23550.981668604876	path	0
o_o7_1	2564.963920015048	23550.981668604876	path	0
o_o7_1	2997.420161572827	27003.132225176498	path	0
o_o7_1	3502.7890859964114	28715.444077352695	path	0
o_o7_1	4093.3638661245973	28822.683680429825	path	0
o_o7_1	4783.510319670926	29304.619271225143	path	0
o_o7_1	5590.016359836052	35551.514465560926	path	0
o_o7_1	6532.500363746334	40078.46806222857	path	0
o_o7_1	7633.888392340518	44047.406609010046	path	0
o_o7_1	8920.971870147789	39555.804151553755	path	0
o_o7_1	10425.059290599373	29939.779030109894	path	0
o_o7_1	12182.73779970027	18690.430693530638	path	0
o_o7_1	14236.763183695282	9981.867078034837	path	0
o_o7_1	16637.099909809134	5204.116560338882	path	0
o_o7_1	19442.136519203275	3399.3593248426378	path	0
o_o7_1	22720.105936760865	3399.3593248426378	path	0
o_o7_1	26550.745246942093	3508.1880003640604	path	0
o_o7_1	31027.23531000051	4576.274118989315	path	0
o_o7_1	36258.467400007066	6068.584243608828	path	0
o_o7_1	42371.69200098326	7116.139382720066	path	0
o_o7_1	49515.61419349568	7346.207182859432	path	0
o_o7_1	57864.01092744215	7441.286057102392	path	0
o_o7_1	67619.9581717189	8268.69681852788	path	0
o_o7_1	79020.77076679993	9567.34421377605	path	0
o_o7_1	92343.77514286486	10444.460762443636	path	0
o_o7_1	107913.0553256855	12123.812660881187	path	0
o_o7_1	126107.33632784824	14489.856398738928	path	0
o_o7_1	147369.19668995598	18351.124014905592	path	0
o_o7_1	172215.83426821633	18351.124014905592	path	0
o_o7_1	201251.64714777266	24228.68646811526	path	0
o_o7_1	235182.93571432977	29623.559491662356	path	0
o_o7_1	274835.08351411193	35072.43200267094	path	0
o_o7_1	321172.63482907694	35072.43200267094	path	0
o_o7_1	375322.7573573412	45088.906350201585	path	0
o_o7_1	438602.66073193063	51993.32347213561	path	0
o_o7_1	512551.6378373316	51993.32347213561	path	0
o_o7_1	598968.5083335512	51672.45152161218	path	0
o_o7_1	699955.3752068589	42917.16690783992	path	0
o_o7_1	817968.7587317047	42917.16690783992	path	0
o_o7_1	955879.3516848872	35280.02276372351	path	0
o_o7_1	1117041.8493663	29341.2222511623	path	0
o_o7_1	1305376.5530516736	27151.42896405731	path	0
o_o7_1	1525464.731893216	30820.952915284957	path	0
o_o7_1	1782660.0629603348	31872.55497782749	path	0
o_o7_1	2083218.860215646	32288.537835119067	path	0
o_o7_1	2434452.26026513	28234.976202616588	path	0
o_o7_1	2844904.0668230653	23717.497511663227	path	0
o_o7_1	3324558.5799842197	23717.497511663227	path	0
o_o7_1	3885083.4657807527	23717.497511663227	path	0
o_o7_1	4540113.573861165	23717.497511663227	path	0
o_o7_1	5305582.607197874	23717.497511663227	path	0
o_o7_1	6200110.711737328	23717.497511663227	path	0
o_o7_1	7245457.414167482	23717.497511663227	path	0
o_o7_1	8467050.925580084	23717.497511663227	path	0
o_o7_1	9894606.68641638	23717.497511663227	path	0
o_o7_1	11562850.198892374	23717.497511663227	path	0
o_o7_1	13512361.729908092	23717.497511663227	path	0
o_o7_1	15790563.43196203	23717.497511663227	path	0
o_o7_1	18452872.893931396	23717.497511663227	path	0
o_o7_1	21564051.182008907	23717.497511663227	path	0
o_o7_1	25199778.162089173	23717.497511663227	path	0
o_o7_1	29448493.42355106	23717.497511663227	path	0
o_o7_1	34413547.58517574	23717.497511663227	path	0
o_o7_1	40215716.31403161	23717.497511663227	path	0
o_o7_1	46996138.2112012	23717.497511663227	path	0
o_o7_1	54919748.028850034	23717.497511663227	path	0
o_o7_1	64179288.73214281	23717.497511663227	path	0
o_o7_1	75000000.00000001	20156.56539361588	path	0
o_o7_2	0.0	15800.485555230396	path	1
o_o7_2	15.0	15800.485555230396	path	1
o_o7_2	17.529019442631643	15800.485555230396	path	1
o_o7_2	20.48443484134386	14977.234945790166	path	1
o_o7_2	23.938137107015837	14299.983757790475	path	1
o_o7_2	27.97413805128415	13868.276111401261	path	1
o_o7_2	32.690613986121434	13706.506064980773	path	1
o_o7_2	38.202293876952574	13754.820086032203	path	1
o_o7_2	44.64325014148192	13896.541373458223	path	1
o_o7_2	52.170159980820294	13896.541373458223	path	1
o_o7_2	60.96611657526676	14012.80941429488	path	1
o_o7_2	71.2450828526399	14080.111869144206	path	1
o_o7_2	83.25709616772171	14129.846075073854	path	1
o_o7_2	97.29435049740309	14193.326851488917	path	1
o_o7_2	113.69830410181311	14242.322337482337	path	1
o_o7_2	132.86798554632833	14175.246766771223	path	1
o_o7_2	155.2697001296593	14175.246766771223	path	1
o_o7_2	181.44837282829218	13860.480973600383	path	1
o_o7_2	212.04080367606707	13345.06128895252	path	1
o_o7_2	247.79115801793446	12744.60423415417	path	1
o_o7_2	289.5690684405722	12192.255614262924	path	1
o_o7_2	338.390788711968	11778.990446414007	path	1
o_o7_2	395.4439143026361	11519.805631105262	path	1
o_o7_2	462.1162708187511	11519.805631105262	path	1
o_o7_2	540.0296730625543	11344.066143782715	path	1
o_o7_2	631.0793759141013	11520.120149829683	path	1
o_o7_2	737.4801766828083	12295.779831557362	path	1
o_o7_2	861.820290375224	13852.259716439521	path	1
o_o7_2	1007.1243084027828	16149.390766145996	path	1
o_o7_2	1176.926772209288	18606.025065816746	path	1
o_o7_2	1375.3581515073533	18606.025065816746	path	1
o_o7_2	1607.2453185569543	19893.82985845752	path	1
o_o7_2	1878.2289625375677	19926.602185474618	path	1
o_o7_2	2194.9008001356588	19924.53242931094	path	1
o_o7_2	2564.963920015048	21131.585656842894	path	1
o_o7_2	2997.420161572827	26512.07209610798	path	1
o_o7_2	3502.7890859964114	30505.52885127818	path	1
o_o7_2	4093.3638661245973	41056.09623300512	path	1
o_o7_2	4783.510319670926	47870.628842794686	path	1
o_o7_2	5590.016359836052	52721.59493995076	path	1
o_o7_2	6532.500363746334	51363.80788561267	path	1
o_o7_2	7633.888392340518	41406.714019489074	path	1
o_o7_2	8920.971870147789	26478.023179861433	path	1
o_o7_2	10425.059290599373	13744.554148420415	path	1
o_o7_2	12182.73779970027	13744.554148420415	path	1
o_o7_2	14236.763183695282	6604.931486838975	path	1
o_o7_2	16637.099909809134	3536.379142956552	path	1
o_o7_2	19442.136519203275	2544.1303590107077	path	1
o_o7_2	22720.105936760865	2495.331138564971	path	1
o_o7_2	26550.745246942093	3000.675541800575	path	1
o_o7_2	31027.23531000051	3799.0988920560367	path	1
o_o7_2	36258.467400007066	4800.997958232432	path	1
o_o7_2	42371.69200098326	5869.943307415436	path	1
o_o7_2	49515.61419349568	6889.405097622842	path	1
o_o7_2	57864.01092744215	6889.405097622842	path	1
o_o7_2	67619.9581717189	7890.189814895872	path	1
o_o7_2	79020.77076679993	8349.871596712548	path	1
o_o7_2	92343.77514286486	8618.962471380779	path	1
o_o7_2	107913.0553256855	9786.070032900798	path	1
o_o7_2	126107.33632784824	11700.086008115577	path	1
o_o7_2	147369.19668995598	13744.015038504494	path	1
o_o7_2	172215.83426821633	15942.684727513762	path	1
o_o7_2	201251.64714777266	17318.318402376397	path	1
o_o7_2	235182.93571432977	17318.318402376397	path	1
o_o7_2	274835.08351411193	19326.409515396626	path	1
o_o7_2	321172.63482907694	21914.75220191661	path	1
o_o7_2	375322.7573573412	25055.446350047707	path	1
o_o7_2	438602.66073193063	25055.446350047707	path	1
o_o7_2	512551.6378373316	24588.901099246745	path	1
o_o7_2	598968.5083335512	28607.150026872147	path	1
o_o7_2	699955.3752068589	28607.150026872147	path	1
o_o7_2	817968.7587317047	35544.91585579273	path	1
o_o7_2	955879.3516848872	35544.91585579273	path	1
o_o7_2	1117041.8493663	28671.737384919346	path	1
o_o7_2	1305376.5530516736	26132.94349108453	path	1
o_o7_2	1525464.731893216	26132.94349108453	path	1
o_o7_2	1782660.0629603348	32301.22861569142	path	1
o_o7_2	2083218.860215646	32301.22861569142	path	1
o_o7_2	2434452.26026513	25742.781300004237	path	1
o_o7_2	2844904.0668230653	25742.781300004237	path	1
o_o7_2	3324558.5799842197	25742.781300004237	path	1
o_o7_2	3885083.4657807527	25742.781300004237	path	1
o_o7_2	4540113.573861165	25742.781300004237	path	1
o_o7_2	5305582.607197874	25742.781300004237	path	1
o_o7_2	6200110.711737328	25742.781300004237	path	1
o_o7_2	7245457.414167482	25742.781300004237	path	1
o_o7_2	8467050.925580084	25742.781300004237	path	1
o_o7_2	9894606.68641638	25742.781300004237	path	1
o_o7_2	11562850.198892374	25742.781300004237	path	1
o_o7_2	13512361.729908092	25742.781300004237	path	1
o_o7_2	15790563.43196203	25742.781300004237	path	1
o_o7_2	18452872.893931396	25742.781300004237	path	1
o_o7_2	21564051.182008907	25742.781300004237	path	1
o_o7_2	25199778.162089173	25742.781300004237	path	1
o_o7_2	29448493.42355106	25742.781300004237	path	1
o_o7_2	34413547.58517574	25742.781300004237	path	1
o_o7_2	40215716.31403161	25742.781300004237	path	1
o_o7_2	46996138.2112012	25742.781300004237	path	1
o_o7_2	54919748.028850034	25742.781300004237	path	1
o_o7_2	64179288.73214281	25742.781300004237	path	1
o_o7_2	75000000.00000001	20875.804282510147	path	1
o_o7_3	0.0	22950.307268852983	path	2
o_o7_3	15.0	22950.307268852983	path	2
o_o7_3	17.529019442631643	22950.307268852983	path	2
o_o7_3	20.48443484134386	22077.969074590696	path	2
o_o7_3	23.938137107015837	21340.92960993746	path	2
o_o7_3	27.97413805128415	20852.018298888775	path	2
o_o7_3	32.690613986121434	20651.628702480346	path	2
o_o7_3	38.202293876952574	20684.145699484594	path	2
o_o7_3	44.64325014148192	20684.145699484594	path	2
o_o7_3	52.170159980820294	20820.20541124613	path	2
o_o7_3	60.96611657526676	20950.33194897755	path	2
o_o7_3	71.2450828526399	21005.75161713904	path	2
o_o7_3	83.25709616772171	20968.970103863347	path	2
o_o7_3	97.29435049740309	20835.45394034497	path	2
o_o7_3	113.69830410181311	20835.45394034497	path	2
o_o7_3	132.86798554632833	20562.656063619608	path	2
o_o7_3	155.2697001296593	20149.011394827285	path	2
o_o7_3	181.44837282829218	19559.584406113852	path	2
o_o7_3	212.04080367606707	18756.562951053198	path	2
o_o7_3	247.79115801793446	17734.060666040084	path	2
o_o7_3	289.5690684405722	17734.060666040084	path	2
o_o7_3	338.390788711968	16536.643511578717	path	2
o_o7_3	395.4439143026361	15473.70760731923	path	2
o_o7_3	462.1162708187511	14795.854690298194	path	2
o_o7_3	540.0296730625543	14617.494660747605	path	2
o_o7_3	631.0793759141013	14858.978730457704	path	2
o_o7_3	737.4801766828083	14858.978730457704	path	2
o_o7_3	861.820290375224	15182.478321608816	path	2
o_o7_3	1007.1243084027828	15719.819577707194	path	2
o_o7_3	1176.926772209288	16551.647504773326	path	2
o_o7_3	1375.3581515073533	17684.266819774417	path	2
o_o7_3	1607.2453185569543	19005.514951455363	path	2
o_o7_3	1878.2289625375677	20312.55901576249	path	2
o_o7_3	2194.9008001356588	21519.36669161728	path	2
o_o7_3	2564.963920015048	26281.73810511673	path	2
o_o7_3	2997.420161572827	30721.97611778387	path	2
o_o7_3	3502.7890859964114	35697.631484376005	path	2
o_o7_3	4093.3638661245973	40582.25269983423	path	2
o_o7_3	4783.510319670926	51146.911200387265	path	2
o_o7_3	5590.016359836052	53801.76701745066	path	2
o_o7_3	6532.500363746334	47736.523930340576	path	2
o_o7_3	7633.888392340518	31957.7972464678	path	2
o_o7_3	8920.971870147789	15323.150682465199	path	2
o_o7_3	10425.059290599373	15323.150682465199	path	2
o_o7_3	12182.73779970027	5943.54151120483	path	2
o_o7_3	14236.763183695282	5943.54151120483	path	2
o_o7_3	16637.099909809134	3028.209228889961	path	2
o_o7_3	19442.136519203275	3028.209228889961	path	2
o_o7_3	22720.105936760865	2826.5420411407326	path	2
o_o7_3	26550.745246942093	3347.6721197778734	path	2
o_o7_3	31027.23531000051	4145.915158611227	path	2
o_o7_3	36258.467400007066	5071.8359611361475	path	2
o_o7_3	42371.69200098326	6023.810907183456	path	2
o_o7_3	49515.61419349568	6958.6441991723805	path	2
o_o7_3	57864.01092744215	7929.086383047799	path	2
o_o7_3	67619.9581717189	8144.74305991868	path	2
o_o7_3	79020.77076679993	8629.083039576863	path	2
o_o7_3	92343.77514286486	10256.12859846169	path	2
o_o7_3	107913.0553256855	10256.12859846169	path	2
o_o7_3	126107.33632784824	12768.196066849687	path	2
o_o7_3	147369.19668995598	13209.16145193502	path	2
o_o7_3	172215.83426821633	14052.531025640805	path	2
o_o7_3	201251.64714777266	16525.005021256988	path	2
o_o7_3	235182.93571432977	18186.923735437795	path	2
o_o7_3	274835.08351411193	21404.99468148536	path	2
o_o7_3	321172.63482907694	21404.99468148536	path	2
o_o7_3	375322.7573573412	23632.137909364705	path	2
o_o7_3	438602.66073193063	28794.99915118395	path	2
o_o7_3	512551.6378373316	28794.99915118395	path	2
o_o7_3	598968.5083335512	32080.648252098435	path	2
o_o7_3	699955.3752068589	34873.54446966726	path	2
o_o7_3	817968.7587317047	34873.54446966726	path	2
o_o7_3	955879.3516848872	33719.3761022726	path	2
o_o7_3	1117041.8493663	28373.786195230627	path	2
o_o7_3	1305376.5530516736	28373.786195230627	path	2
o_o7_3	1525464.731893216	26796.235681120084	path	2
o_o7_3	1782660.0629603348	29122.540712028276	path	2
o_o7_3	2083218.860215646	29122.540712028276	path	2
o_o7_3	2434452.26026513	29122.540712028276	path	2
o_o7_3	2844904.0668230653	30352.557208663056	path	2
o_o7_3	3324558.5799842197	30352.557208663056	path	2
o_o7_3	3885083.4657807527	30352.557208663056	path	2
o_o7_3	4540113.573861165	30352.557208663056	path	2
o_o7_3	5305582.607197874	30352.557208663056	path	2
o_o7_3	6200110.711737328	30352.557208663056	path	2
o_o7_3	7245457.414167482	30352.557208663056	path	2
o_o7_3	8467050.925580084	30352.557208663056	path	2
o_o7_3	9894606.68641638	30352.557208663056	path	2
o_o7_3	11562850.198892374	30352.557208663056	path	2
o_o7_3	13512361.729908092	30352.557208663056	path	2
o_o7_3	15790563.43196203	30352.557208663056	path	2
o_o7_3	18452872.893931396	30352.557208663056	path	2
o_o7_3	21564051.182008907	30352.557208663056	path	2
o_o7_3	25199778.162089173	30352.557208663056	path	2
o_o7_3	29448493.42355106	30352.557208663056	path	2
o_o7_3	34413547.58517574	30352.557208663056	path	2
o_o7_3	40215716.31403161	30352.557208663056	path	2
o_o7_3	46996138.2112012	30352.557208663056	path	2
o_o7_3	54919748.028850034	30352.557208663056	path	2
o_o7_3	64179288.73214281	30352.557208663056	path	2
o_o7_3	75000000.00000001	31967.072729330986	path	2
o_o7_4	0.0	13309.572431052622	path	3
o_o7_4	15.0	13309.572431052622	path	3
o_o7_4	17.529019442631643	13309.572431052622	path	3
o_o7_4	20.48443484134386	13375.175406853876	path	3
o_o7_4	23.938137107015837	13573.793839727932	path	3
o_o7_4	27.97413805128415	14038.320638108826	path	3
o_o7_4	32.690613986121434	14778.656827335317	path	3
o_o7_4	38.202293876952574	15621.738498706256	path	3
o_o7_4	44.64325014148192	15621.738498706256	path	3
o_o7_4	52.170159980820294	16223.1029269041	path	3
o_o7_4	60.96611657526676	16254.399034539825	path	3
o_o7_4	71.2450828526399	15568.165907426759	path	3
o_o7_4	83.25709616772171	14281.461326357916	path	3
o_o7_4	97.29435049740309	12673.798340102438	path	3
o_o7_4	113.69830410181311	11023.380939887244	path	3
o_o7_4	132.86798554632833	11023.380939887244	path	3
o_o7_4	155.2697001296593	9517.287946697736	path	3
o_o7_4	181.44837282829218	8352.36506229648	path	3
o_o7_4	212.04080367606707	7611.369488909242	path	3
o_o7_4	247.79115801793446	7298.699956114751	path	3
o_o7_4	289.5690684405722	7364.984926542888	path	3
o_o7_4	338.390788711968	7704.88766078342	path	3
o_o7_4	395.4439143026361	7704.88766078342	path	3
o_o7_4	462.1162708187511	8127.204011398697	path	3
o_o7_4	540.0296730625543	8822.157358129261	path	3
o_o7_4	631.0793759141013	10041.22112783455	path	3
o_o7_4	737.4801766828083	12004.599603957091	path	3
o_o7_4	861.820290375224	14628.902065701102	path	3
o_o7_4	1007.1243084027828	14628.902065701102	path	3
o_o7_4	1176.926772209288	17018.158984731926	path	3
o_o7_4	1375.3581515073533	18820.907039854075	path	3
o_o7_4	1607.2453185569543	19921.183113975138	path	3
o_o7_4	1878.2289625375677	20642.16614060573	path	3
o_o7_4	2194.9008001356588	24714.392495881595	path	3
o_o7_4	2564.963920015048	28671.76216977733	path	3
o_o7_4	2997.420161572827	32587.579319469507	path	3
o_o7_4	3502.7890859964114	40730.62992276481	path	3
o_o7_4	4093.3638661245973	45602.23725195969	path	3
o_o7_4	4783.510319670926	49825.644774793094	path	3
o_o7_4	5590.016359836052	52046.5884151363	path	3
o_o7_4	6532.500363746334	44115.79393300421	path	3
o_o7_4	7633.888392340518	29153.50138415954	path	3
o_o7_4	8920.971870147789	29153.50138415954	path	3
o_o7_4	10425.059290599373	14566.144780853017	path	3
o_o7_4	12182.73779970027	6379.506818081288	path	3
o_o7_4	14236.763183695282	6379.506818081288	path	3
o_o7_4	16637.099909809134	3403.2451739221606	path	3
o_o7_4	19442.136519203275	2571.9737400074964	path	3
o_o7_4	22720.105936760865	2637.7428079383653	path	3
o_o7_4	26550.745246942093	3325.6834660223667	path	3
o_o7_4	31027.23531000051	4552.838817965873	path	3
o_o7_4	36258.467400007066	4552.838817965873	path	3
o_o7_4	42371.69200098326	5809.865981041344	path	3
o_o7_4	49515.61419349568	7065.762480186577	path	3
o_o7_4	57864.01092744215	8786.856663006196	path	3
o_o7_4	67619.9581717189	9162.02493267535	path	3
o_o7_4	79020.77076679993	8407.988292923668	path	3
o_o7_4	92343.77514286486	8834.049199436748	path	3
o_o7_4	107913.0553256855	10988.005288726195	path	3
o_o7_4	126107.33632784824	10988.005288726195	path	3
o_o7_4	147369.19668995598	13480.456264016531	path	3
o_o7_4	172215.83426821633	14553.761861998122	path	3
o_o7_4	201251.64714777266	15862.623057510718	path	3
o_o7_4	235182.93571432977	17260.349466071108	path	3
o_o7_4	274835.08351411193	18519.642437597435	path	3
o_o7_4	321172.63482907694	21533.390060219714	path	3
o_o7_4	375322.7573573412	21533.390060219714	path	3
o_o7_4	438602.66073193063	23594.441205776864	path	3
o_o7_4	512551.6378373316	25914.711684505626	path	3
o_o7_4	598968.5083335512	28661.410659508074	path	3
o_o7_4	699955.3752068589	28661.410659508074	path	3
o_o7_4	817968.7587317047	32959.59069211289	path	3
o_o7_4	955879.3516848872	32959.59069211289	path	3
o_o7_4	1117041.8493663	27999.458695091143	path	3
o_o7_4	1305376.5530516736	25222.36983300957	path	3
o_o7_4	1525464.731893216	25222.36983300957	path	3
o_o7_4	1782660.0629603348	31105.49359911829	path	3
o_o7_4	2083218.860215646	31105.49359911829	path	3
o_o7_4	2434452.26026513	23167.226230752494	path	3
o_o7_4	2844904.0668230653	23167.226230752494	path	3
o_o7_4	3324558.5799842197	23167.226230752494	path	3
o_o7_4	3885083.4657807527	23167.226230752494	path	3
o_o7_4	4540113.573861165	23167.226230752494	path	3
o_o7_4	5305582.607197874	23167.226230752494	path	3
o_o7_4	6200110.711737328	23167.226230752494	path	3
o_o7_4	7245457.414167482	23167.226230752494	path	3
o_o7_4	8467050.925580084	23167.226230752494	path	3
o_o7_4	9894606.68641638	23167.226230752494	path	3
o_o7_4	11562850.198892374	23167.226230752494	path	3
o_o7_4	13512361.729908092	23167.226230752494	path	3
o_o7_4	15790563.43196203	23167.226230752494	path	3
o_o7_4	18452872.893931396	23167.226230752494	path	3
o_o7_4	21564051.182008907	23167.226230752494	path	3
o_o7_4	25199778.162089173	23167.226230752494	path	3
o_o7_4	29448493.42355106	23167.226230752494	path	3
o_o7_4	34413547.58517574	23167.226230752494	path	3
o_o7_4	40215716.31403161	23167.226230752494	path	3
o_o7_4	46996138.2112012	23167.226230752494	path	3
o_o7_4	54919748.028850034	23167.226230752494	path	3
o_o7_4	64179288.73214281	23167.226230752494	path	3
o_o7_4	75000000.00000001	17580.87970512195	path	3
o_o8_01	0.0	8410.389419654493	path	4
o_o8_01	3.9628655070262897	8410.389419654493	path	4
o_o8_01	4.693695465061885	8993.852211325886	path	4
o_o8_01	5.559304770671935	9622.877240069232	path	4
o_o8_01	6.584549373359963	10654.559738433718	path	4
o_o8_01	7.798869146181872	12753.297928369275	path	4
o_o8_01	9.237133250962499	16907.166474090398	path	4
o_o8_01	10.940641405402964	24239.55587833514	path	4
o_o8_01	12.958309803438786	34153.475930419045	path	4
o_o8_01	15.348075742522067	34153.475930419045	path	4
o_o8_01	18.17856129166489	34153.475930419045	path	4
o_o8_01	21.531043772430248	34153.475930419045	path	4
o_o8_01	25.50178963518238	34153.475930419045	path	4
o_o8_01	30.204818747794977	34153.475930419045	path	4
o_o8_01	35.775178473297856	34153.475930419045	path	4
o_o8_01	42.372821551519735	34153.475930419045	path	4
o_o8_01	50.187199138001255	34153.475930419045	path	4
o_o8_01	59.44270088917542	34153.475930419045	path	4
o_o8_01	70.40509830572502	34153.475930419045	path	4
o_o8_01	83.38917635455984	34153.475930419045	path	4
o_o8_01	98.7677725112478	34153.475930419045	path	4
o_o8_01	116.98248277877586	34153.475930419045	path	4
o_o8_01	138.55634210570173	34153.475930419045	path	4
o_o8_01	164.10884332158614	34153.475930419045	path	4
o_o8_01	194.37372585805755	34153.475930419045	path	4
o_o8_01	230.22004505819191	34153.475930419045	path	4
o_o8_01	272.67712707889524	34153.475930419045	path	4
o_o8_01	322.96412596568683	39545.433716804895	path	4
o_o8_01	382.52503163054314	39545.433716804895	path	4
o_o8_01	453.07013398600895	39545.433716804895	path	4
o_o8_01	536.6251338771466	39545.433716804895	path	4
o_o8_01	635.5893110305044	39545.433716804895	path	4
o_o8_01	752.804419311295	39545.433716804895	path	4
o_o8_01	891.636287614373	39545.433716804895	path	4
o_o8_01	1056.0714695565453	39545.433716804895	path	4
o_o8_01	1250.831717263705	39545.433716804895	path	4
o_o8_01	1481.5095663647196	39545.433716804895	path	4
o_o8_01	1754.728925511765	39545.433716804895	path	4
o_o8_01	2078.3352817511727	39545.433716804895	path	4
o_o8_01	2461.6209834872093	39545.433716804895	path	4
o_o8_01	2915.592070033489	39545.433716804895	path	4
o_o8_01	3453.2843097558593	39545.433716804895	path	4
o_o8_01	4090.137521834124	39545.433716804895	path	4
o_o8_01	4844.438930282604	39545.433716804895	path	4
o_o8_01	5737.848281129129	29586.998520790203	path	4
o_o8_01	6796.019801479035	29586.998520790203	path	4
o_o8_01	8049.338860003181	16876.991000914284	path	4
o_o8_01	9533.794482037338	16876.991000914284	path	4
o_o8_01	11292.012773542208	9378.526012013292	path	4
o_o8_01	13374.480928667122	3634.3905217965944	path	4
o_o8_01	15840.99696826403	2590.7106654717945	path	4
o_o8_01	18762.38683855659	2262.190882063523	path	4
o_o8_01	22222.538176409947	2499.627685966393	path	4
o_o8_01	26320.8091407196	3246.49243427372	path	4
o_o8_01	31174.8814794525	4162.250641535139	path	4
o_o8_01	36924.13975808874	4958.156068425307	path	4
o_o8_01	43733.673783924016	5673.140793625977	path	4
o_o8_01	51799.019155746035	7183.997187604184	path	4
o_o8_01	61351.77206365031	8314.517746382458	path	4
o_o8_01	72666.23956783072	8345.664024344704	path	4
o_o8_01	86067.3163189348	8216.418576992457	path	4
o_o8_01	101939.8138998087	9581.47192548617	path	4
o_o8_01	120739.51068044925	12912.116104340017	path	4
o_o8_01	143006.23948246855	12912.116104340017	path	4
o_o8_01	169379.3888650291	16513.19106271461	path	4
o_o8_01	200616.26315128602	18834.04782390641	path	4
o_o8_01	237613.82840303547	20404.308848164517	path	4
o_o8_01	281434.46877868567	22573.38440600358	path	4
o_o8_01	333336.49286772386	27234.89910491636	path	4
o_o8_01	394810.2659903087	27234.89910491636	path	4
o_o8_01	467621.00600006426	34998.88598249409	path	4
o_o8_01	553859.4714704804	37139.25159311039	path	4
o_o8_01	656001.9977749184	37139.25159311039	path	4
o_o8_01	776981.6049947632	40881.54657411058	path	4
o_o8_01	920272.2195174996	40881.54657411058	path	4
o_o8_01	1089988.4277458189	31743.93464292833	path	4
o_o8_01	1291003.6263429883	29706.204981419796	path	4
o_o8_01	1529089.9616958245	29706.204981419796	path	4
o_o8_01	1811084.0769534423	29860.9483641617	path	4
o_o8_01	2145083.426063838	36721.81698209522	path	4
o_o8_01	2540678.7919609444	36721.81698209522	path	4
o_o8_01	3009229.6856560674	22932.180911714764	path	4
o_o8_01	3564190.5343117123	22932.180911714764	path	4
o_o8_01	4221497.024780155	22932.180911714764	path	4
o_o8_01	5000023.696451782	22932.180911714764	path	4
o_o8_01	5922125.923180354	22932.180911714764	path	4
o_o8_01	7014281.847282649	22932.180911714764	path	4
o_o8_01	8307852.698731031	22932.180911714764	path	4
o_o8_01	9839983.332085688	22932.180911714764	path	4
o_o8_01	11654668.84006183	22932.180911714764	path	4
o_o8_01	13804017.871513745	22932.180911714764	path	4
o_o8_01	16349748.929979889	22932.180911714764	path	4
o_o8_01	19364962.618964273	22932.180911714764	path	4
o_o8_01	22936240.72393294	22932.180911714764	path	4
o_o8_01	27166132.40611236	22932.180911714764	path	4
o_o8_01	32176098.899082422	22932.180911714764	path	4
o_o8_01	38110001.26505277	22932.180911714764	path	4
o_o8_01	45138231.36165641	22932.180911714764	path	4
o_o8_01	53462604.639869094	22932.180911714764	path	4
o_o8_01	63322155.26962252	22932.180911714764	path	4
o_o8_01	75000000.00000001	14550.249094998411	path	4
o_o8_02	0.0	16468.51344894642	path	5
o_o8_02	15.0	16468.51344894642	path	5
o_o8_02	17.529019442631643	16468.51344894642	path	5
o_o8_02	20.48443484134386	15532.352020794166	path	5
o_o8_02	23.938137107015837	14773.88404797119	path	5
o_o8_02	27.97413805128415	14353.24597795233	path	5
o_o8_02	32.690613986121434	14358.157466554392	path	5
o_o8_02	38.202293876952574	14759.994274380237	path	5
o_o8_02	44.64325014148192	14759.994274380237	path	5
o_o8_02	52.170159980820294	15401.718967595973	path	5
o_o8_02	60.96611657526676	16067.17933528366	path	5
o_o8_02	71.2450828526399	16495.765726243913	path	5
o_o8_02	83.25709616772171	16462.98067746979	path	5
o_o8_02	97.29435049740309	15856.653766532812	path	5
o_o8_02	113.69830410181311	14721.044239799072	path	5
o_o8_02	132.86798554632833	14721.044239799072	path	5
o_o8_02	155.2697001296593	13239.93965508253	path	5
o_o8_02	181.44837282829218	11777.581473253264	path	5
o_o8_02	212.04080367606707	10608.408428300865	path	5
o_o8_02	247.79115801793446	9857.488706683287	path	5
o_o8_02	289.5690684405722	9514.476760238971	path	5
o_o8_02	338.390788711968	9467.834473168212	path	5
o_o8_02	395.4439143026361	9467.834473168212	path	5
o_o8_02	462.1162708187511	9521.2787940896	path	5
o_o8_02	540.0296730625543	9884.47006207059	path	5
o_o8_02	631.0793759141013	10815.290439145872	path	5
o_o8_02	737.4801766828083	12601.386474650462	path	5
o_o8_02	861.820290375224	15440.789832807226	path	5
o_o8_02	1007.1243084027828	19075.756060495492	path	5
o_o8_02	1176.926772209288	19075.756060495492	path	5
o_o8_02	1375.3581515073533	22172.47367246404	path	5
o_o8_02	1607.2453185569543	24163.987316212213	path	5
o_o8_02	1878.2289625375677	24903.851560864663	path	5
o_o8_02	2194.9008001356588	24852.079591843638	path	5
o_o8_02	2564.963920015048	27184.708115744867	path	5
o_o8_02	2997.420161572827	30557.841847690117	path	5
o_o8_02	3502.7890859964114	41379.16942463936	path	5
o_o8_02	4093.3638661245973	48327.20913275927	path	5
o_o8_02	4783.510319670926	54150.02057585133	path	5
o_o8_02	5590.016359836052	59895.39961122139	path	5
o_o8_02	6532.500363746334	54728.74856169315	path	5
o_o8_02	7633.888392340518	40528.33961565381	path	5
o_o8_02	8920.971870147789	22961.184118745303	path	5
o_o8_02	10425.059290599373	10333.206871339027	path	5
o_o8_02	12182.73779970027	10333.206871339027	path	5
o_o8_02	14236.763183695282	4641.884713242539	path	5
o_o8_02	16637.099909809134	4641.884713242539	path	5
o_o8_02	19442.136519203275	3152.487085234243	path	5
o_o8_02	22720.105936760865	3015.6105773961017	path	5
o_o8_02	26550.745246942093	2825.6797614582506	path	5
o_o8_02	31027.23531000051	3520.6902984823137	path	5
o_o8_02	36258.467400007066	4824.930761498475	path	5
o_o8_02	42371.69200098326	6449.066976922226	path	5
o_o8_02	49515.61419349568	7760.948082299266	path	5
o_o8_02	57864.01092744215	7760.948082299266	path	5
o_o8_02	67619.9581717189	9257.218444158818	path	5
o_o8_02	79020.77076679993	9364.937186978963	path	5
o_o8_02	92343.77514286486	9427.384024873496	path	5
o_o8_02	107913.0553256855	10428.919613515292	path	5
o_o8_02	126107.33632784824	12001.531483684546	path	5
o_o8_02	147369.19668995598	12623.556462011713	path	5
o_o8_02	172215.83426821633	14755.177532349582	path	5
o_o8_02	201251.64714777266	14755.177532349582	path	5
o_o8_02	235182.93571432977	16156.813358259822	path	5
o_o8_02	274835.08351411193	18698.829274369225	path	5
o_o8_02	321172.63482907694	23189.560078696257	path	5
o_o8_02	375322.7573573412	23636.142783067815	path	5
o_o8_02	438602.66073193063	23636.142783067815	path	5
o_o8_02	512551.6378373316	27371.76438144172	path	5
o_o8_02	598968.5083335512	28250.287178981856	path	5
o_o8_02	699955.3752068589	28250.287178981856	path	5
o_o8_02	817968.7587317047	30028.373153042787	path	5
o_o8_02	955879.3516848872	30028.373153042787	path	5
o_o8_02	1117041.8493663	24255.787218952275	path	5
o_o8_02	1305376.5530516736	25871.304353474712	path	5
o_o8_02	1525464.731893216	25871.304353474712	path	5
o_o8_02	1782660.0629603348	29742.65539494906	path	5
o_o8_02	2083218.860215646	29742.65539494906	path	5
o_o8_02	2434452.26026513	24300.74669393479	path	5
o_o8_02	2844904.0668230653	24300.74669393479	path	5
o_o8_02	3324558.5799842197	24300.74669393479	path	5
o_o8_02	3885083.4657807527	24300.74669393479	path	5
o_o8_02	4540113.573861165	24300.74669393479	path	5
o_o8_02	5305582.607197874	24300.74669393479	path	5
o_o8_02	6200110.711737328	24300.74669393479	path	5
o_o8_02	7245457.414167482	24300.74669393479	path	5
o_o8_02	8467050.925580084	24300.74669393479	path	5
o_o8_02	9894606.68641638	24300.74669393479	path	5
o_o8_02	11562850.198892374	24300.74669393479	path	5
o_o8_02	13512361.729908092	24300.74669393479	path	5
o_o8_02	15790563.43196203	24300.74669393479	path	5
o_o8_02	18452872.893931396	24300.74669393479	path	5
o_o8_02	21564051.182008907	24300.74669393479	path	5
o_o8_02	25199778.162089173	24300.74669393479	path	5
o_o8_02	29448493.42355106	24300.74669393479	path	5
o_o8_02	34413547.58517574	24300.74669393479	path	5
o_o8_02	40215716.31403161	24300.74669393479	path	5
o_o8_02	46996138.2112012	24300.74669393479	path	5
o_o8_02	54919748.028850034	24300.74669393479	path	5
o_o8_02	64179288.73214281	24300.74669393479	path	5
o_o8_02	75000000.00000001	20236.401905576444	path	5
o_o8_03	0.0	7589.860741084815	path	6
o_o8_03	15.0	7589.860741084815	path	6
o_o8_03	17.529019442631643	7589.860741084815	path	6
o_o8_03	20.48443484134386	7448.014626697054	path	6
o_o8_03	23.938137107015837	7515.346578907894	path	6
o_o8_03	27.97413805128415	7904.821540280593	path	6
o_o8_03	32.690613986121434	8577.9146212552	path	6
o_o8_03	38.202293876952574	9330.116176566433	path	6
o_o8_03	44.64325014148192	9330.116176566433	path	6
o_o8_03	52.170159980820294	9816.601337152682	path	6
o_o8_03	60.96611657526676	9785.160713981091	path	6
o_o8_03	71.2450828526399	9193.105106800003	path	6
o_o8_03	83.25709616772171	8218.743364155718	path	6
o_o8_03	97.29435049740309	7113.715671830547	path	6
o_o8_03	113.69830410181311	7113.715671830547	path	6
o_o8_03	132.86798554632833	6059.98831732774	path	6
o_o8_03	155.2697001296593	5270.743591371067	path	6
o_o8_03	181.44837282829218	4819.5690952068835	path	6
o_o8_03	212.04080367606707	4708.208688189046	path	6
o_o8_03	247.79115801793446	4900.850327043469	path	6
o_o8_03	289.5690684405722	5298.880747284839	path	6
o_o8_03	338.390788711968	5298.880747284839	path	6
o_o8_03	395.4439143026361	5657.775571865924	path	6
o_o8_03	462.1162708187511	6176.361616871266	path	6
o_o8_03	540.0296730625543	7078.840922961985	path	6
o_o8_03	631.0793759141013	8551.229155645366	path	6
o_o8_03	737.4801766828083	10518.934585224395	path	6
o_o8_03	861.820290375224	10518.934585224395	path	6
o_o8_03	1007.1243084027828	12146.562811760663	path	6
o_o8_03	1176.926772209288	13397.8779889363	path	6
o_o8_03	1375.3581515073533	14285.517521589163	path	6
o_o8_03	1607.2453185569543	14852.20224924513	path	6
o_o8_03	1878.2289625375677	15219.031412361835	path	6
o_o8_03	2194.9008001356588	18041.249593129156	path	6
o_o8_03	2564.963920015048	20720.775100871986	path	6
o_o8_03	2997.420161572827	22925.27214706805	path	6
o_o8_03	3502.7890859964114	28060.850396625796	path	6
o_o8_03	4093.3638661245973	31885.77939730347	path	6
o_o8_03	4783.510319670926	34991.44960545068	path	6
o_o8_03	5590.016359836052	36154.88681703986	path	6
o_o8_03	6532.500363746334	30030.782033835552	path	6
o_o8_03	7633.888392340518	20947.241579021196	path	6
o_o8_03	8920.971870147789	20947.241579021196	path	6
o_o8_03	10425.059290599373	10902.489348280205	path	6
o_o8_03	12182.73779970027	10902.489348280205	path	6
o_o8_03	14236.763183695282	4986.85723268331	path	6
o_o8_03	16637.099909809134	2855.3890264847787	path	6
o_o8_03	19442.136519203275	2855.3890264847787	path	6
o_o8_03	22720.105936760865	2747.8455071538215	path	6
o_o8_03	26550.745246942093	3294.3776173260776	path	6
o_o8_03	31027.23531000051	4059.0756242542348	path	6
o_o8_03	36258.467400007066	4863.790489962015	path	6
o_o8_03	42371.69200098326	5510.5542382921185	path	6
o_o8_03	49515.61419349568	6875.163134743088	path	6
o_o8_03	57864.01092744215	7890.197337751849	path	6
o_o8_03	67619.9581717189	8081.820799349422	path	6
o_o8_03	79020.77076679993	8289.44760898239	path	6
o_o8_03	92343.77514286486	9365.472193491963	path	6
o_o8_03	107913.0553256855	11230.343893101213	path	6
o_o8_03	126107.33632784824	11230.343893101213	path	6
o_o8_03	147369.19668995598	13509.787383912884	path	6
o_o8_03	172215.83426821633	15097.891253644622	path	6
o_o8_03	201251.64714777266	16950.946583760684	path	6
o_o8_03	235182.93571432977	19010.917139304864	path	6
o_o8_03	274835.08351411193	20469.47583130049	path	6
o_o8_03	321172.63482907694	22388.78729923537	path	6
o_o8_03	375322.7573573412	22388.78729923537	path	6
o_o8_03	438602.66073193063	26076.240653981095	path	6
o_o8_03	512551.6378373316	30222.56119850885	path	6
o_o8_03	598968.5083335512	30222.56119850885	path	6
o_o8_03	699955.3752068589	31800.52929249482	path	6
o_o8_03	817968.7587317047	30699.96143701863	path	6
o_o8_03	955879.3516848872	30699.96143701863	path	6
o_o8_03	1117041.8493663	33053.65472343528	path	6
o_o8_03	1305376.5530516736	33053.65472343528	path	6
o_o8_03	1525464.731893216	30147.79211569557	path	6
o_o8_03	1782660.0629603348	31784.99656909543	path	6
o_o8_03	2083218.860215646	31784.99656909543	path	6
o_o8_03	2434452.26026513	22282.06782504815	path	6
o_o8_03	2844904.0668230653	22282.06782504815	path	6
o_o8_03	3324558.5799842197	22282.06782504815	path	6
o_o8_03	3885083.4657807527	22282.06782504815	path	6
o_o8_03	4540113.573861165	22282.06782504815	path	6
o_o8_03	5305582.607197874	22282.06782504815	path	6
o_o8_03	6200110.711737328	22282.06782504815	path	6
o_o8_03	7245457.414167482	22282.06782504815	path	6
o_o8_03	8467050.925580084	22282.06782504815	path	6
o_o8_03	9894606.68641638	22282.06782504815	path	6
o_o8_03	11562850.198892374	22282.06782504815	path	6
o_o8_03	13512361.729908092	22282.06782504815	path	6
o_o8_03	15790563.43196203	22282.06782504815	path	6
o_o8_03	18452872.893931396	22282.06782504815	path	6
o_o8_03	21564051.182008907	22282.06782504815	path	6
o_o8_03	25199778.162089173	22282.06782504815	path	6
o_o8_03	29448493.42355106	22282.06782504815	path	6
o_o8_03	34413547.58517574	22282.06782504815	path	6
o_o8_03	40215716.31403161	22282.06782504815	path	6
o_o8_03	46996138.2112012	22282.06782504815	path	6
o_o8_03	54919748.028850034	22282.06782504815	path	6
o_o8_03	64179288.73214281	22282.06782504815	path	6
o_o8_03	75000000.00000001	16111.825137875485	path	6
o_o8_04	0.0	6255.545384462086	path	7
o_o8_04	2.7405451334531143	6255.545384462086	path	7
o_o8_04	3.258070192472942	6009.839931187105	path	7
o_o8_04	3.873324781083113	5786.172634439056	path	7
o_o8_04	4.604764162053006	5614.833531622662	path	7
o_o8_04	5.474328693448328	5929.036409937776	path	7
o_o8_04	6.508101954683054	6886.289918534331	path	7
o_o8_04	7.737093153219003	9131.148752728224	path	7
o_o8_04	9.198167281093815	13976.444219040002	path	7
o_o8_04	10.935150922382848	23512.475188311666	path	7
o_o8_04	13.000146881550373	37704.721134895546	path	7
o_o8_04	15.45509706646616	37704.721134895546	path	7
o_o8_04	18.37364050654518	37704.721134895546	path	7
o_o8_04	21.843322239382648	44762.12789230563	path	7
o_o8_04	25.96821932395716	44762.12789230563	path	7
o_o8_04	30.872062750661588	44762.12789230563	path	7
o_o8_04	36.70194889341184	44762.12789230563	path	7
o_o8_04	43.632751833071076	44762.12789230563	path	7
o_o8_04	51.87236890485975	44762.12789230563	path	7
o_o8_04	61.667956815926374	44762.12789230563	path	7
o_o8_04	73.3133453925348	44762.12789230563	path	7
o_o8_04	87.15785134066562	44762.12789230563	path	7
o_o8_04	103.61675639883003	44762.12789230563	path	7
o_o8_04	123.18376418723327	44762.12789230563	path	7
o_o8_04	146.44580941067974	44762.12789230563	path	7
o_o8_04	174.10066363414336	44762.12789230563	path	7
o_o8_04	206.97786573631143	44762.12789230563	path	7
o_o8_04	246.0636048739169	44762.12789230563	path	7
o_o8_04	292.5303023497401	44762.12789230563	path	7
o_o8_04	347.7717797261346	44762.12789230563	path	7
o_o8_04	413.44506809173106	44762.12789230563	path	7
o_o8_04	491.52011259794136	44762.12789230563	path	7
o_o8_04	584.3388632094915	44762.12789230563	path	7
o_o8_04	694.6855241634133	44762.12789230563	path	7
o_o8_04	825.8700693490988	44762.12789230563	path	7
o_o8_04	981.8275287484494	44762.12789230563	path	7
o_o8_04	1167.2360241460772	44762.12789230563	path	7
o_o8_04	1387.6570947252465	44762.12789230563	path	7
o_o8_04	1649.7025217757755	44762.12789230563	path	7
o_o8_04	1961.2326566111824	44762.12789230563	path	7
o_o8_04	2331.5922007670647	44762.12789230563	path	7
o_o8_04	2771.8905109765174	44762.12789230563	path	7
o_o8_04	3295.3348369899004	44762.12789230563	path	7
o_o8_04	3917.6264880872313	44762.12789230563	path	7
o_o8_04	4657.431811749372	27760.444188114216	path	7
o_o8_04	5536.942112030172	27760.444188114216	path	7
o_o8_04	6582.539303019404	27760.444188114216	path	7
o_o8_04	7825.587264431032	11245.205152413404	path	7
o_o8_04	9303.372636929722	11245.205152413404	path	7
o_o8_04	11060.223277423973	4515.9855377041695	path	7
o_o8_04	13148.837923667399	2425.1894823669168	path	7
o_o8_04	15631.866952973673	1779.0428089902412	path	7
o_o8_04	18583.791651704858	1723.1110329903913	path	7
o_o8_04	22093.158366363736	2102.116222697492	path	7
o_o8_04	26265.234552199152	2837.505472967725	path	7
o_o8_04	31225.166390529866	3859.0894733182345	path	7
o_o8_04	37121.7326911189	3859.0894733182345	path	7
o_o8_04	44131.80768217852	5126.089179175891	path	7
o_o8_04	52465.66655448009	6329.993352287593	path	7
o_o8_04	62373.292905413335	7483.545348162654	path	7
o_o8_04	74151.87728196847	8485.402691157376	path	7
o_o8_04	88154.7317499875	9563.23131335776	path	7
o_o8_04	104801.88789235135	11612.3578635461	path	7
o_o8_04	124592.69613514011	14646.69915840007	path	7
o_o8_04	148120.80433291776	14646.69915840007	path	7
o_o8_04	176091.9649128824	17969.172042488794	path	7
o_o8_04	209345.2047234706	21173.88267075707	path	7
o_o8_04	248877.9926011586	24799.09268449169	path	7
o_o8_04	295876.15958531655	24799.09268449169	path	7
o_o8_04	351749.46927207004	33325.930891557146	path	7
o_o8_04	418173.905280482	33325.930891557146	path	7
o_o8_04	497141.9442918109	37978.490166650154	path	7
o_o8_04	591022.3226589689	37804.186250191626	path	7
o_o8_04	702631.0893537616	37804.186250191626	path	7
o_o8_04	835316.0765660686	32812.18641907367	path	7
o_o8_04	993057.3217468647	32812.18641907367	path	7
o_o8_04	1180586.4533687765	31789.084170242124	path	7
o_o8_04	1403528.6215161188	31789.084170242124	path	7
o_o8_04	1668571.2306742917	31208.024726136704	path	7
o_o8_04	1983664.536050893	30489.354079926674	path	7
o_o8_04	2358260.1205438785	30489.354079926674	path	7
o_o8_04	2803594.405745301	28922.793627550644	path	7
o_o8_04	3333025.7012163624	28922.793627550644	path	7
o_o8_04	3962434.902211049	28922.793627550644	path	7
o_o8_04	4710701.855233328	28922.793627550644	path	7
o_o8_04	5600271.6805558745	28922.793627550644	path	7
o_o8_04	6657828.039189855	28922.793627550644	path	7
o_o8_04	7915093.539716063	28922.793627550644	path	7
o_o8_04	9409781.294092758	28922.793627550644	path	7
o_o8_04	11186726.165441435	28922.793627550644	path	7
o_o8_04	13299229.640877366	28922.793627550644	path	7
o_o8_04	15810658.6703789	28922.793627550644	path	7
o_o8_04	18796346.430689663	28922.793627550644	path	7
o_o8_04	22345852.029834077	28922.793627550644	path	7
o_o8_04	26565646.934659008	28922.793627550644	path	7
o_o8_04	31582308.703858268	28922.793627550644	path	7
o_o8_04	37546317.826142736	28922.793627550644	path	7
o_o8_04	44636571.554045506	28922.793627550644	path	7
o_o8_04	53065750.13095266	28922.793627550644	path	7
o_o8_04	63086696.377457	28922.793627550644	path	7
o_o8_04	75000000.00000001	27593.126645466706	path	7
o_o8_05	0.0	32751.004439683522	path	8
o_o8_05	15.0	32751.004439683522	path	8
o_o8_05	17.529019442631643	32751.004439683522	path	8
o_o8_05	20.48443484134386	35948.87884919161	path	8
o_o8_05	23.938137107015837	39519.78530969482	path	8
o_o8_05	27.97413805128415	43380.9631779073	path	8
o_o8_05	32.690613986121434	47138.00388725832	path	8
o_o8_05	38.202293876952574	50065.29150614985	path	8
o_o8_05	44.64325014148192	51235.938487437066	path	8
o_o8_05	52.170159980820294	49869.213584501995	path	8
o_o8_05	60.96611657526676	45771.500657644356	path	8
o_o8_05	71.2450828526399	39548.56863389727	path	8
o_o8_05	83.25709616772171	39548.56863389727	path	8
o_o8_05	97.29435049740309	32361.094423791383	path	8
o_o8_05	113.69830410181311	25419.475341778765	path	8
o_o8_05	132.86798554632833	19521.27304119934	path	8
o_o8_05	155.2697001296593	14959.30484777133	path	8
o_o8_05	181.44837282829218	11673.403427948495	path	8
o_o8_05	212.04080367606707	9447.723847880261	path	8
o_o8_05	247.79115801793446	8045.762955540763	path	8
o_o8_05	289.5690684405722	7269.105281905665	path	8
o_o8_05	338.390788711968	6965.187152663714	path	8
o_o8_05	395.4439143026361	7005.769932742345	path	8
o_o8_05	462.1162708187511	7005.769932742345	path	8
o_o8_05	540.0296730625543	7253.760032392988	path	8
o_o8_05	631.0793759141013	7749.652463250701	path	8
o_o8_05	737.4801766828083	8576.669269383005	path	8
o_o8_05	861.820290375224	9874.82882891709	path	8
o_o8_05	1007.1243084027828	11858.91401115459	path	8
o_o8_05	1176.926772209288	14814.931329272524	path	8
o_o8_05	1375.3581515073533	19040.17130173036	path	8
o_o8_05	1607.2453185569543	24657.08682543326	path	8
o_o8_05	1878.2289625375677	31271.508294264793	path	8
o_o8_05	2194.9008001356588	31271.508294264793	path	8
o_o8_05	2564.963920015048	37623.942190533955	path	8
o_o8_05	2997.420161572827	43062.40792728642	path	8
o_o8_05	3502.7890859964114	47512.060100128336	path	8
o_o8_05	4093.3638661245973	56746.09657274163	path	8
o_o8_05	4783.510319670926	67928.3934312748	path	8
o_o8_05	5590.016359836052	68811.42375580932	path	8
o_o8_05	6532.500363746334	60976.702416330445	path	8
o_o8_05	7633.888392340518	44612.91737337678	path	8
o_o8_05	8920.971870147789	26316.820764733315	path	8
o_o8_05	10425.059290599373	13237.901430491247	path	8
o_o8_05	12182.73779970027	6868.117779637281	path	8
o_o8_05	14236.763183695282	6868.117779637281	path	8
o_o8_05	16637.099909809134	5173.954786046437	path	8
o_o8_05	19442.136519203275	5173.954786046437	path	8
o_o8_05	22720.105936760865	4801.002662921664	path	8
o_o8_05	26550.745246942093	4849.8424157074605	path	8
o_o8_05	31027.23531000051	4849.8424157074605	path	8
o_o8_05	36258.467400007066	5841.710098792488	path	8
o_o8_05	42371.69200098326	7085.355062720251	path	8
o_o8_05	49515.61419349568	8080.8575195761805	path	8
o_o8_05	57864.01092744215	8862.219880026236	path	8
o_o8_05	67619.9581717189	10115.931251196607	path	8
o_o8_05	79020.77076679993	11003.709807627649	path	8
o_o8_05	92343.77514286486	11667.334691838636	path	8
o_o8_05	107913.0553256855	12942.537880276119	path	8
o_o8_05	126107.33632784824	17270.521411478512	path	8
o_o8_05	147369.19668995598	17270.521411478512	path	8
o_o8_05	172215.83426821633	26251.093396540316	path	8
o_o8_05	201251.64714777266	34955.30901218089	path	8
o_o8_05	235182.93571432977	40446.21075122944	path	8
o_o8_05	274835.08351411193	49562.44266147735	path	8
o_o8_05	321172.63482907694	49562.44266147735	path	8
o_o8_05	375322.7573573412	58347.43218267503	path	8
o_o8_05	438602.66073193063	58347.43218267503	path	8
o_o8_05	512551.6378373316	60373.83419851024	path	8
o_o8_05	598968.5083335512	60373.83419851024	path	8
o_o8_05	699955.3752068589	51511.76865132996	path	8
o_o8_05	817968.7587317047	40612.77482657307	path	8
o_o8_05	955879.3516848872	37486.13372635338	path	8
o_o8_05	1117041.8493663	31793.672119302628	path	8
o_o8_05	1305376.5530516736	28320.490554637578	path	8
o_o8_05	1525464.731893216	34564.03707837782	path	8
o_o8_05	1782660.0629603348	34089.54049295709	path	8
o_o8_05	2083218.860215646	34573.688999137106	path	8
o_o8_05	2434452.26026513	29083.702722658185	path	8
o_o8_05	2844904.0668230653	29083.702722658185	path	8
o_o8_05	3324558.5799842197	22599.28292817192	path	8
o_o8_05	3885083.4657807527	22599.28292817192	path	8
o_o8_05	4540113.573861165	22599.28292817192	path	8
o_o8_05	5305582.607197874	22599.28292817192	path	8
o_o8_05	6200110.711737328	22599.28292817192	path	8
o_o8_05	7245457.414167482	22599.28292817192	path	8
o_o8_05	8467050.925580084	22599.28292817192	path	8
o_o8_05	9894606.68641638	22599.28292817192	path	8
o_o8_05	11562850.198892374	22599.28292817192	path	8
o_o8_05	13512361.729908092	22599.28292817192	path	8
o_o8_05	15790563.43196203	22599.28292817192	path	8
o_o8_05	18452872.893931396	22599.28292817192	path	8
o_o8_05	21564051.182008907	22599.28292817192	path	8
o_o8_05	25199778.162089173	22599.28292817192	path	8
o_o8_05	29448493.42355106	22599.28292817192	path	8
o_o8_05	34413547.58517574	22599.28292817192	path	8
o_o8_05	40215716.31403161	22599.28292817192	path	8
o_o8_05	46996138.2112012	22599.28292817192	path	8
o_o8_05	54919748.028850034	22599.28292817192	path	8
o_o8_05	64179288.73214281	22599.28292817192	path	8
o_o8_05	75000000.00000001	18047.51344034969	path	8
o_o8_06	0.0	15495.636383044293	path	9
o_o8_06	15.0	15495.636383044293	path	9
o_o8_06	17.529019442631643	15495.636383044293	path	9
o_o8_06	20.48443484134386	14679.583851122308	path	9
o_o8_06	23.938137107015837	14038.86506460963	path	9
o_o8_06	27.97413805128415	13723.019559324199	path	9
o_o8_06	32.690613986121434	13798.318237014319	path	9
o_o8_06	38.202293876952574	14213.821066790139	path	9
o_o8_06	44.64325014148192	14213.821066790139	path	9
o_o8_06	52.170159980820294	14793.331525538142	path	9
o_o8_06	60.96611657526676	15316.569497807695	path	9
o_o8_06	71.2450828526399	15543.358304276442	path	9
o_o8_06	83.25709616772171	15294.865940716789	path	9
o_o8_06	97.29435049740309	14515.626604053235	path	9
o_o8_06	113.69830410181311	13290.572726910266	path	9
o_o8_06	132.86798554632833	13290.572726910266	path	9
o_o8_06	155.2697001296593	11807.998595219171	path	9
o_o8_06	181.44837282829218	10403.640649762852	path	9
o_o8_06	212.04080367606707	9303.767428670568	path	9
o_o8_06	247.79115801793446	8593.386579898299	path	9
o_o8_06	289.5690684405722	8241.700953597856	path	9
o_o8_06	338.390788711968	8132.7822417149855	path	9
o_o8_06	395.4439143026361	8132.7822417149855	path	9
o_o8_06	462.1162708187511	8073.269367944837	path	9
o_o8_06	540.0296730625543	8277.017129215516	path	9
o_o8_06	631.0793759141013	8984.343473732486	path	9
o_o8_06	737.4801766828083	10455.086540690594	path	9
o_o8_06	861.820290375224	12893.254194761144	path	9
o_o8_06	1007.1243084027828	16149.371111316717	path	9
o_o8_06	1176.926772209288	16149.371111316717	path	9
o_o8_06	1375.3581515073533	19134.359990694236	path	9
o_o8_06	1607.2453185569543	21509.397908962466	path	9
o_o8_06	1878.2289625375677	23152.891642757073	path	9
o_o8_06	2194.9008001356588	24160.113679172748	path	9
o_o8_06	2564.963920015048	24811.847142015693	path	9
o_o8_06	2997.420161572827	28523.12614231158	path	9
o_o8_06	3502.7890859964114	32243.851094009555	path	9
o_o8_06	4093.3638661245973	43054.565563681084	path	9
o_o8_06	4783.510319670926	49096.56924369784	path	9
o_o8_06	5590.016359836052	51578.411315143254	path	9
o_o8_06	6532.500363746334	47066.37122702442	path	9
o_o8_06	7633.888392340518	35193.828993433875	path	9
o_o8_06	8920.971870147789	20845.062821290292	path	9
o_o8_06	10425.059290599373	10139.430385056328	path	9
o_o8_06	12182.73779970027	10139.430385056328	path	9
o_o8_06	14236.763183695282	4817.638114357521	path	9
o_o8_06	16637.099909809134	4817.638114357521	path	9
o_o8_06	19442.136519203275	3065.4105774452055	path	9
o_o8_06	22720.105936760865	2987.111243317969	path	9
o_o8_06	26550.745246942093	3812.7215003975152	path	9
o_o8_06	31027.23531000051	5227.523583249589	path	9
o_o8_06	36258.467400007066	6595.264622611522	path	9
o_o8_06	42371.69200098326	6595.264622611522	path	9
o_o8_06	49515.61419349568	7743.982571244798	path	9
o_o8_06	57864.01092744215	8675.47485693486	path	9
o_o8_06	67619.9581717189	9766.91408673422	path	9
o_o8_06	79020.77076679993	9771.989220054957	path	9
o_o8_06	92343.77514286486	9355.821662014103	path	9
o_o8_06	107913.0553256855	10264.564948225167	path	9
o_o8_06	126107.33632784824	12392.567161001123	path	9
o_o8_06	147369.19668995598	12392.567161001123	path	9
o_o8_06	172215.83426821633	15093.772512078065	path	9
o_o8_06	201251.64714777266	16992.466950634902	path	9
o_o8_06	235182.93571432977	16875.762610875485	path	9
o_o8_06	274835.08351411193	16851.349804730562	path	9
o_o8_06	321172.63482907694	20075.774450058656	path	9
o_o8_06	375322.7573573412	22836.66881317933	path	9
o_o8_06	438602.66073193063	25905.819094421397	path	9
o_o8_06	512551.6378373316	25905.819094421397	path	9
o_o8_06	598968.5083335512	27514.604581312775	path	9
o_o8_06	699955.3752068589	32253.943757171317	path	9
o_o8_06	817968.7587317047	32253.943757171317	path	9
o_o8_06	955879.3516848872	27012.191907885972	path	9
o_o8_06	1117041.8493663	26600.425301014155	path	9
o_o8_06	1305376.5530516736	26600.425301014155	path	9
o_o8_06	1525464.731893216	26575.01843572948	path	9
o_o8_06	1782660.0629603348	28032.067241646855	path	9
o_o8_06	2083218.860215646	28032.067241646855	path	9
o_o8_06	2434452.26026513	25656.701361378106	path	9
o_o8_06	2844904.0668230653	25656.701361378106	path	9
o_o8_06	3324558.5799842197	25656.701361378106	path	9
o_o8_06	3885083.4657807527	25656.701361378106	path	9
o_o8_06	4540113.573861165	25656.701361378106	path	9
o_o8_06	5305582.607197874	25656.701361378106	path	9
o_o8_06	6200110.711737328	25656.701361378106	path	9
o_o8_06	7245457.414167482	25656.701361378106	path	9
o_o8_06	8467050.925580084	25656.701361378106	path	9
o_o8_06	9894606.68641638	25656.701361378106	path	9
o_o8_06	11562850.198892374	25656.701361378106	path	9
o_o8_06	13512361.729908092	25656.701361378106	path	9
o_o8_06	15790563.43196203	25656.701361378106	path	9
o_o8_06	18452872.893931396	25656.701361378106	path	9
o_o8_06	21564051.182008907	25656.701361378106	path	9
o_o8_06	25199778.162089173	25656.701361378106	path	9
o_o8_06	29448493.42355106	25656.701361378106	path	9
o_o8_06	34413547.58517574	25656.701361378106	path	9
o_o8_06	40215716.31403161	25656.701361378106	path	9
o_o8_06	46996138.2112012	25656.701361378106	path	9
o_o8_06	54919748.028850034	25656.701361378106	path	9
o_o8_06	64179288.73214281	25656.701361378106	path	9
o_o8_06	75000000.00000001	23875.195992545338	path	9
o_o8_07	0.0	7218.083518543953	path	10
o_o8_07	15.0	7218.083518543953	path	10
o_o8_07	17.529019442631643	7218.083518543953	path	10
o_o8_07	20.48443484134386	6904.799541871111	path	10
o_o8_07	23.938137107015837	6816.08668178109	path	10
o_o8_07	27.97413805128415	7069.272743502485	path	10
o_o8_07	32.690613986121434	7631.107741074953	path	10
o_o8_07	38.202293876952574	8309.278789242859	path	10
o_o8_07	44.64325014148192	8309.278789242859	path	10
o_o8_07	52.170159980820294	8775.698443006313	path	10
o_o8_07	60.96611657526676	8800.863044414196	path	10
o_o8_07	71.2450828526399	8359.364566316955	path	10
o_o8_07	83.25709616772171	7624.005060096132	path	10
o_o8_07	97.29435049740309	6810.768801685935	path	10
o_o8_07	113.69830410181311	6810.768801685935	path	10
o_o8_07	132.86798554632833	6050.234534237407	path	10
o_o8_07	155.2697001296593	5530.1129986424	path	10
o_o8_07	181.44837282829218	5320.732073571022	path	10
o_o8_07	212.04080367606707	5418.752160558128	path	10
o_o8_07	247.79115801793446	5743.380188882717	path	10
o_o8_07	289.5690684405722	5743.380188882717	path	10
o_o8_07	338.390788711968	6075.074840121961	path	10
o_o8_07	395.4439143026361	6610.621756724096	path	10
o_o8_07	462.1162708187511	7574.256136741446	path	10
o_o8_07	540.0296730625543	9162.491975141906	path	10
o_o8_07	631.0793759141013	11317.466260126972	path	10
o_o8_07	737.4801766828083	11317.466260126972	path	10
o_o8_07	861.820290375224	13198.40275273448	path	10
o_o8_07	1007.1243084027828	14687.704999741944	path	10
o_o8_07	1176.926772209288	15686.542546879506	path	10
o_o8_07	1375.3581515073533	16136.861835617468	path	10
o_o8_07	1607.2453185569543	16124.834378061423	path	10
o_o8_07	1878.2289625375677	17693.47745336785	path	10
o_o8_07	2194.9008001356588	19665.737107963727	path	10
o_o8_07	2564.963920015048	25695.887094566973	path	10
o_o8_07	2997.420161572827	29734.320505663043	path	10
o_o8_07	3502.7890859964114	32773.14464698347	path	10
o_o8_07	4093.3638661245973	40475.29858848512	path	10
o_o8_07	4783.510319670926	45818.00032453616	path	10
o_o8_07	5590.016359836052	47223.293764406706	path	10
o_o8_07	6532.500363746334	40277.80902818346	path	10
o_o8_07	7633.888392340518	25977.256468660216	path	10
o_o8_07	8920.971870147789	12324.318477732639	path	10
o_o8_07	10425.059290599373	12324.318477732639	path	10
o_o8_07	12182.73779970027	4930.8944272660865	path	10
o_o8_07	14236.763183695282	4930.8944272660865	path	10
o_o8_07	16637.099909809134	2854.3873614895047	path	10
o_o8_07	19442.136519203275	2854.3873614895047	path	10
o_o8_07	22720.105936760865	3095.3525274772464	path	10
o_o8_07	26550.745246942093	3211.875072358063	path	10
o_o8_07	31027.23531000051	3781.285904670905	path	10
o_o8_07	36258.467400007066	4956.0550098218455	path	10
o_o8_07	42371.69200098326	6198.877173144599	path	10
o_o8_07	49515.61419349568	7200.0972797780105	path	10
o_o8_07	57864.01092744215	7721.137807487681	path	10
o_o8_07	67619.9581717189	8215.54206766254	path	10
o_o8_07	79020.77076679993	8925.908228541633	path	10
o_o8_07	92343.77514286486	8925.908228541633	path	10
o_o8_07	107913.0553256855	10850.024509560872	path	10
o_o8_07	126107.33632784824	12403.489819872655	path	10
o_o8_07	147369.19668995598	13217.906509622911	path	10
o_o8_07	172215.83426821633	14139.072670515245	path	10
o_o8_07	201251.64714777266	15568.418761383995	path	10
o_o8_07	235182.93571432977	17202.77083008434	path	10
o_o8_07	274835.08351411193	17202.77083008434	path	10
o_o8_07	321172.63482907694	20230.504653733304	path	10
o_o8_07	375322.7573573412	23178.461251363988	path	10
o_o8_07	438602.66073193063	23178.461251363988	path	10
o_o8_07	512551.6378373316	24538.880184482063	path	10
o_o8_07	598968.5083335512	30981.874654907155	path	10
o_o8_07	699955.3752068589	30981.874654907155	path	10
o_o8_07	817968.7587317047	29578.938090724216	path	10
o_o8_07	955879.3516848872	26832.920574950404	path	10
o_o8_07	1117041.8493663	26832.920574950404	path	10
o_o8_07	1305376.5530516736	27296.523245467575	path	10
o_o8_07	1525464.731893216	27296.523245467575	path	10
o_o8_07	1782660.0629603348	27709.82442488444	path	10
o_o8_07	2083218.860215646	27709.82442488444	path	10
o_o8_07	2434452.26026513	26991.4801038086	path	10
o_o8_07	2844904.0668230653	26991.4801038086	path	10
o_o8_07	3324558.5799842197	26991.4801038086	path	10
o_o8_07	3885083.4657807527	26991.4801038086	path	10
o_o8_07	4540113.573861165	26991.4801038086	path	10
o_o8_07	5305582.607197874	26991.4801038086	path	10
o_o8_07	6200110.711737328	26991.4801038086	path	10
o_o8_07	7245457.414167482	26991.4801038086	path	10
o_o8_07	8467050.925580084	26991.4801038086	path	10
o_o8_07	9894606.68641638	26991.4801038086	path	10
o_o8_07	11562850.198892374	26991.4801038086	path	10
o_o8_07	13512361.729908092	26991.4801038086	path	10
o_o8_07	15790563.43196203	26991.4801038086	path	10
o_o8_07	18452872.893931396	26991.4801038086	path	10
o_o8_07	21564051.182008907	26991.4801038086	path	10
o_o8_07	25199778.162089173	26991.4801038086	path	10
o_o8_07	29448493.42355106	26991.4801038086	path	10
o_o8_07	34413547.58517574	26991.4801038086	path	10
o_o8_07	40215716.31403161	26991.4801038086	path	10
o_o8_07	46996138.2112012	26991.4801038086	path	10
o_o8_07	54919748.028850034	26991.4801038086	path	10
o_o8_07	64179288.73214281	26991.4801038086	path	10
o_o8_07	75000000.00000001	26286.87358541277	path	10
o_o8_08	0.0	6077.32959204647	path	11
o_o8_08	15.0	6077.32959204647	path	11
o_o8_08	17.529019442631643	6077.32959204647	path	11
o_o8_08	20.48443484134386	5587.79174106469	path	11
o_o8_08	23.938137107015837	5328.061115794619	path	11
o_o8_08	27.97413805128415	5374.209192886023	path	11
o_o8_08	32.690613986121434	5684.189667470255	path	11
o_o8_08	38.202293876952574	6110.531397455157	path	11
o_o8_08	44.64325014148192	6110.531397455157	path	11
o_o8_08	52.170159980820294	6417.822100131785	path	11
o_o8_08	60.96611657526676	6466.968803268453	path	11
o_o8_08	71.2450828526399	6252.2751985921595	path	11
o_o8_08	83.25709616772171	5883.528258924315	path	11
o_o8_08	97.29435049740309	5484.411415723373	path	11
o_o8_08	113.69830410181311	5117.803320143157	path	11
o_o8_08	132.86798554632833	5117.803320143157	path	11
o_o8_08	155.2697001296593	4772.1460581958245	path	11
o_o8_08	181.44837282829218	4584.7607677949945	path	11
o_o8_08	212.04080367606707	4630.702830446399	path	11
o_o8_08	247.79115801793446	4923.317017830191	path	11
o_o8_08	289.5690684405722	5372.749221511827	path	11
o_o8_08	338.390788711968	5372.749221511827	path	11
o_o8_08	395.4439143026361	5700.042290532331	path	11
o_o8_08	462.1162708187511	6087.559221710786	path	11
o_o8_08	540.0296730625543	6764.612563287258	path	11
o_o8_08	631.0793759141013	7996.216701754412	path	11
o_o8_08	737.4801766828083	10020.280356279107	path	11
o_o8_08	861.820290375224	12760.659281048363	path	11
o_o8_08	1007.1243084027828	12760.659281048363	path	11
o_o8_08	1176.926772209288	15164.972031589807	path	11
o_o8_08	1375.3581515073533	17190.208653414942	path	11
o_o8_08	1607.2453185569543	18930.704220778392	path	11
o_o8_08	1878.2289625375677	20427.3460243522	path	11
o_o8_08	2194.9008001356588	21466.834267835664	path	11
o_o8_08	2564.963920015048	21755.441092244724	path	11
o_o8_08	2997.420161572827	23444.04494943751	path	11
o_o8_08	3502.7890859964114	25322.56869127451	path	11
o_o8_08	4093.3638661245973	30758.573222113166	path	11
o_o8_08	4783.510319670926	34358.21915067396	path	11
o_o8_08	5590.016359836052	39789.58258364538	path	11
o_o8_08	6532.500363746334	37204.395227400455	path	11
o_o8_08	7633.888392340518	26999.074019895434	path	11
o_o8_08	8920.971870147789	14164.516921170956	path	11
o_o8_08	10425.059290599373	14164.516921170956	path	11
o_o8_08	12182.73779970027	5855.270263614637	path	11
o_o8_08	14236.763183695282	5855.270263614637	path	11
o_o8_08	16637.099909809134	3127.844017095715	path	11
o_o8_08	19442.136519203275	3127.844017095715	path	11
o_o8_08	22720.105936760865	3010.9571112634926	path	11
o_o8_08	26550.745246942093	3588.282710541094	path	11
o_o8_08	31027.23531000051	4740.2939300634125	path	11
o_o8_08	36258.467400007066	5956.784996335281	path	11
o_o8_08	42371.69200098326	6943.353212890537	path	11
o_o8_08	49515.61419349568	6943.353212890537	path	11
o_o8_08	57864.01092744215	7915.083600448429	path	11
o_o8_08	67619.9581717189	8594.867644754962	path	11
o_o8_08	79020.77076679993	9075.326108916246	path	11
o_o8_08	92343.77514286486	9742.906448535641	path	11
o_o8_08	107913.0553256855	10373.5483527534	path	11
o_o8_08	126107.33632784824	11416.729181919907	path	11
o_o8_08	147369.19668995598	12848.290372214342	path	11
o_o8_08	172215.83426821633	14829.008104524899	path	11
o_o8_08	201251.64714777266	17020.97112277597	path	11
o_o8_08	235182.93571432977	17020.97112277597	path	11
o_o8_08	274835.08351411193	18166.219599554734	path	11
o_o8_08	321172.63482907694	21264.938140881215	path	11
o_o8_08	375322.7573573412	23855.23308935224	path	11
o_o8_08	438602.66073193063	27008.210092522713	path	11
o_o8_08	512551.6378373316	27008.210092522713	path	11
o_o8_08	598968.5083335512	29479.646459181393	path	11
o_o8_08	699955.3752068589	34503.93341474859	path	11
o_o8_08	817968.7587317047	34503.93341474859	path	11
o_o8_08	955879.3516848872	27431.962514703533	path	11
o_o8_08	1117041.8493663	26239.264826920644	path	11
o_o8_08	1305376.5530516736	26239.264826920644	path	11
o_o8_08	1525464.731893216	32835.34780495898	path	11
o_o8_08	1782660.0629603348	28014.824383247218	path	11
o_o8_08	2083218.860215646	28014.824383247218	path	11
o_o8_08	2434452.26026513	25306.027989954353	path	11
o_o8_08	2844904.0668230653	25306.027989954353	path	11
o_o8_08	3324558.5799842197	25306.027989954353	path	11
o_o8_08	3885083.4657807527	25306.027989954353	path	11
o_o8_08	4540113.573861165	25306.027989954353	path	11
o_o8_08	5305582.607197874	25306.027989954353	path	11
o_o8_08	6200110.711737328	25306.027989954353	path	11
o_o8_08	7245457.414167482	25306.027989954353	path	11
o_o8_08	8467050.925580084	25306.027989954353	path	11
o_o8_08	9894606.68641638	25306.027989954353	path	11
o_o8_08	11562850.198892374	25306.027989954353	path	11
o_o8_08	13512361.729908092	25306.027989954353	path	11
o_o8_08	15790563.43196203	25306.027989954353	path	11
o_o8_08	18452872.893931396	25306.027989954353	path	11
o_o8_08	21564051.182008907	25306.027989954353	path	11
o_o8_08	25199778.162089173	25306.027989954353	path	11
o_o8_08	29448493.42355106	25306.027989954353	path	11
o_o8_08	34413547.58517574	25306.027989954353	path	11
o_o8_08	40215716.31403161	25306.027989954353	path	11
o_o8_08	46996138.2112012	25306.027989954353	path	11
o_o8_08	54919748.028850034	25306.027989954353	path	11
o_o8_08	64179288.73214281	25306.027989954353	path	11
o_o8_08	75000000.00000001	23418.293253276646	path	11
o_o8_09	0.0	5642.16114317868	path	12
o_o8_09	15.0	5642.16114317868	path	12
o_o8_09	17.529019442631643	5642.16114317868	path	12
o_o8_09	20.48443484134386	4852.3530906960505	path	12
o_o8_09	23.938137107015837	4317.820547377123	path	12
o_o8_09	27.97413805128415	4089.1231141307476	path	12
o_o8_09	32.690613986121434	4134.160687444259	path	12
o_o8_09	38.202293876952574	4371.124043549672	path	12
o_o8_09	44.64325014148192	4679.010125299098	path	12
o_o8_09	52.170159980820294	4679.010125299098	path	12
o_o8_09	60.96611657526676	4917.953603556013	path	12
o_o8_09	71.2450828526399	5053.663231414696	path	12
o_o8_09	83.25709616772171	5099.127865941082	path	12
o_o8_09	97.29435049740309	5078.345631945177	path	12
o_o8_09	113.69830410181311	5002.313730961796	path	12
o_o8_09	132.86798554632833	4870.558177543023	path	12
o_o8_09	155.2697001296593	4672.89019028466	path	12
o_o8_09	181.44837282829218	4672.89019028466	path	12
o_o8_09	212.04080367606707	4375.158762322248	path	12
o_o8_09	247.79115801793446	4159.309994554582	path	12
o_o8_09	289.5690684405722	4149.991944508036	path	12
o_o8_09	338.390788711968	4430.92429127493	path	12
o_o8_09	395.4439143026361	5069.474514256536	path	12
o_o8_09	462.1162708187511	6095.119771251781	path	12
o_o8_09	540.0296730625543	7371.485715042497	path	12
o_o8_09	631.0793759141013	7371.485715042497	path	12
o_o8_09	737.4801766828083	8347.804404870221	path	12
o_o8_09	861.820290375224	9222.197373088202	path	12
o_o8_09	1007.1243084027828	10330.013410713535	path	12
o_o8_09	1176.926772209288	11984.598827169228	path	12
o_o8_09	1375.3581515073533	14285.802348839012	path	12
o_o8_09	1607.2453185569543	16810.724375872556	path	12
o_o8_09	1878.2289625375677	18333.18299643448	path	12
o_o8_09	2194.9008001356588	18333.18299643448	path	12
o_o8_09	2564.963920015048	16918.268000460175	path	12
o_o8_09	2997.420161572827	20536.57100956905	path	12
o_o8_09	3502.7890859964114	24843.756847407774	path	12
o_o8_09	4093.3638661245973	28692.4414530333	path	12
o_o8_09	4783.510319670926	36462.918463728	path	12
o_o8_09	5590.016359836052	41004.98658567494	path	12
o_o8_09	6532.500363746334	41645.94986327417	path	12
o_o8_09	7633.888392340518	34294.01609420109	path	12
o_o8_09	8920.971870147789	34294.01609420109	path	12
o_o8_09	10425.059290599373	20946.218691628343	path	12
o_o8_09	12182.73779970027	10511.69299914565	path	12
o_o8_09	14236.763183695282	10511.69299914565	path	12
o_o8_09	16637.099909809134	5528.959487729666	path	12
o_o8_09	19442.136519203275	3661.5358160346946	path	12
o_o8_09	22720.105936760865	3137.546186439674	path	12
o_o8_09	26550.745246942093	3137.546186439674	path	12
o_o8_09	31027.23531000051	4150.722890020445	path	12
o_o8_09	36258.467400007066	5358.455122094368	path	12
o_o8_09	42371.69200098326	6518.430963659038	path	12
o_o8_09	49515.61419349568	7528.088514481044	path	12
o_o8_09	57864.01092744215	8234.630256196988	path	12
o_o8_09	67619.9581717189	8885.000723138215	path	12
o_o8_09	79020.77076679993	9673.191675236441	path	12
o_o8_09	92343.77514286486	10116.073234074767	path	12
o_o8_09	107913.0553256855	10815.0177311948	path	12
o_o8_09	126107.33632784824	11263.384883246037	path	12
o_o8_09	147369.19668995598	12091.077965519025	path	12
o_o8_09	172215.83426821633	13674.054025927577	path	12
o_o8_09	201251.64714777266	14916.587459470207	path	12
o_o8_09	235182.93571432977	15798.302679428127	path	12
o_o8_09	274835.08351411193	17642.689825151778	path	12
o_o8_09	321172.63482907694	17642.689825151778	path	12
o_o8_09	375322.7573573412	21301.880311524026	path	12
o_o8_09	438602.66073193063	23354.00299839973	path	12
o_o8_09	512551.6378373316	24300.11704776686	path	12
o_o8_09	598968.5083335512	27827.072419402535	path	12
o_o8_09	699955.3752068589	27827.072419402535	path	12
o_o8_09	817968.7587317047	33950.42776249209	path	12
o_o8_09	955879.3516848872	27471.852546217622	path	12
o_o8_09	1117041.8493663	27471.852546217622	path	12
o_o8_09	1305376.5530516736	25276.392100177152	path	12
o_o8_09	1525464.731893216	25276.392100177152	path	12
o_o8_09	1782660.0629603348	31002.779434060634	path	12
o_o8_09	2083218.860215646	31002.779434060634	path	12
o_o8_09	2434452.26026513	25146.295730445887	path	12
o_o8_09	2844904.0668230653	25146.295730445887	path	12
o_o8_09	3324558.5799842197	25146.295730445887	path	12
o_o8_09	3885083.4657807527	25146.295730445887	path	12
o_o8_09	4540113.573861165	25146.295730445887	path	12
o_o8_09	5305582.607197874	25146.295730445887	path	12
o_o8_09	6200110.711737328	25146.295730445887	path	12
o_o8_09	7245457.414167482	25146.295730445887	path	12
o_o8_09	8467050.925580084	25146.295730445887	path	12
o_o8_09	9894606.68641638	25146.295730445887	path	12
o_o8_09	11562850.198892374	25146.295730445887	path	12
o_o8_09	13512361.729908092	25146.295730445887	path	12
o_o8_09	15790563.43196203	25146.295730445887	path	12
o_o8_09	18452872.893931396	25146.295730445887	path	12
o_o8_09	21564051.182008907	25146.295730445887	path	12
o_o8_09	25199778.162089173	25146.295730445887	path	12
o_o8_09	29448493.42355106	25146.295730445887	path	12
o_o8_09	34413547.58517574	25146.295730445887	path	12
o_o8_09	40215716.31403161	25146.295730445887	path	12
o_o8_09	46996138.2112012	25146.295730445887	path	12
o_o8_09	54919748.028850034	25146.295730445887	path	12
o_o8_09	64179288.73214281	25146.295730445887	path	12
o_o8_09	75000000.00000001	20509.804711017856	path	12
o_o8_10	0.0	17059.74643580243	path	13
o_o8_10	15.0	17059.74643580243	path	13
o_o8_10	17.529019442631643	17059.74643580243	path	13
o_o8_10	20.48443484134386	16208.228330012256	path	13
o_o8_10	23.938137107015837	15520.2664692936	path	13
o_o8_10	27.97413805128415	15165.192133391462	path	13
o_o8_10	32.690613986121434	15238.486369291968	path	13
o_o8_10	38.202293876952574	15711.643583143348	path	13
o_o8_10	44.64325014148192	15711.643583143348	path	13
o_o8_10	52.170159980820294	16415.477676694634	path	13
o_o8_10	60.96611657526676	17107.049313561234	path	13
o_o8_10	71.2450828526399	17491.742234257137	path	13
o_o8_10	83.25709616772171	17313.872276163333	path	13
o_o8_10	97.29435049740309	16452.753132007005	path	13
o_o8_10	113.69830410181311	16452.753132007005	path	13
o_o8_10	132.86798554632833	14984.123505440635	path	13
o_o8_10	155.2697001296593	13260.933061540412	path	13
o_o8_10	181.44837282829218	11658.498353233508	path	13
o_o8_10	212.04080367606707	10437.067137155025	path	13
o_o8_10	247.79115801793446	9695.917061952588	path	13
o_o8_10	289.5690684405722	9398.826878981878	path	13
o_o8_10	338.390788711968	9398.826878981878	path	13
o_o8_10	395.4439143026361	9402.351594133052	path	13
o_o8_10	462.1162708187511	9853.043029278368	path	13
o_o8_10	540.0296730625543	10900.615491216808	path	13
o_o8_10	631.0793759141013	12657.015469108841	path	13
o_o8_10	737.4801766828083	15016.200986595573	path	13
o_o8_10	861.820290375224	15016.200986595573	path	13
o_o8_10	1007.1243084027828	17309.54810789913	path	13
o_o8_10	1176.926772209288	19426.482168369326	path	13
o_o8_10	1375.3581515073533	21297.485403497052	path	13
o_o8_10	1607.2453185569543	22862.853791963527	path	13
o_o8_10	1878.2289625375677	24017.11029425854	path	13
o_o8_10	2194.9008001356588	24732.977388106632	path	13
o_o8_10	2564.963920015048	27709.73208311944	path	13
o_o8_10	2997.420161572827	30809.207281330695	path	13
o_o8_10	3502.7890859964114	41606.32401989774	path	13
o_o8_10	4093.3638661245973	49607.8094377947	path	13
o_o8_10	4783.510319670926	56751.87913201198	path	13
o_o8_10	5590.016359836052	57319.05105191822	path	13
o_o8_10	6532.500363746334	43395.77673830289	path	13
o_o8_10	7633.888392340518	43395.77673830289	path	13
o_o8_10	8920.971870147789	23778.698689691606	path	13
o_o8_10	10425.059290599373	10206.551997483586	path	13
o_o8_10	12182.73779970027	10206.551997483586	path	13
o_o8_10	14236.763183695282	4496.979463316731	path	13
o_o8_10	16637.099909809134	2790.818600197953	path	13
o_o8_10	19442.136519203275	2790.818600197953	path	13
o_o8_10	22720.105936760865	2786.0044531715807	path	13
o_o8_10	26550.745246942093	3307.9022158445828	path	13
o_o8_10	31027.23531000051	3987.039164907644	path	13
o_o8_10	36258.467400007066	4720.5651980060275	path	13
o_o8_10	42371.69200098326	5432.206858136846	path	13
o_o8_10	49515.61419349568	6242.836273554108	path	13
o_o8_10	57864.01092744215	6822.140530929193	path	13
o_o8_10	67619.9581717189	7606.760923657027	path	13
o_o8_10	79020.77076679993	9394.828570513617	path	13
o_o8_10	92343.77514286486	9394.828570513617	path	13
o_o8_10	107913.0553256855	11350.965521246242	path	13
o_o8_10	126107.33632784824	11732.716029584679	path	13
o_o8_10	147369.19668995598	12199.995427689715	path	13
o_o8_10	172215.83426821633	14087.851705631278	path	13
o_o8_10	201251.64714777266	17270.380938243325	path	13
o_o8_10	235182.93571432977	19071.47838904521	path	13
o_o8_10	274835.08351411193	19071.47838904521	path	13
o_o8_10	321172.63482907694	20573.92602708884	path	13
o_o8_10	375322.7573573412	23416.242836969875	path	13
o_o8_10	438602.66073193063	26516.48664292196	path	13
o_o8_10	512551.6378373316	26516.48664292196	path	13
o_o8_10	598968.5083335512	31302.286286766743	path	13
o_o8_10	699955.3752068589	31302.286286766743	path	13
o_o8_10	817968.7587317047	32179.078827232766	path	13
o_o8_10	955879.3516848872	26574.429283281563	path	13
o_o8_10	1117041.8493663	26574.429283281563	path	13
o_o8_10	1305376.5530516736	24449.176689393433	path	13
o_o8_10	1525464.731893216	24449.176689393433	path	13
o_o8_10	1782660.0629603348	32147.151916230607	path	13
o_o8_10	2083218.860215646	32147.151916230607	path	13
o_o8_10	2434452.26026513	24579.83156010618	path	13
o_o8_10	2844904.0668230653	24579.83156010618	path	13
o_o8_10	3324558.5799842197	24579.83156010618	path	13
o_o8_10	3885083.4657807527	24579.83156010618	path	13
o_o8_10	4540113.573861165	24579.83156010618	path	13
o_o8_10	5305582.607197874	24579.83156010618	path	13
o_o8_10	6200110.711737328	24579.83156010618	path	13
o_o8_10	7245457.414167482	24579.83156010618	path	13
o_o8_10	8467050.925580084	24579.83156010618	path	13
o_o8_10	9894606.68641638	24579.83156010618	path	13
o_o8_10	11562850.198892374	24579.83156010618	path	13
o_o8_10	13512361.729908092	24579.83156010618	path	13
o_o8_10	15790563.43196203	24579.83156010618	path	13
o_o8_10	18452872.893931396	24579.83156010618	path	13
o_o8_10	21564051.182008907	24579.83156010618	path	13
o_o8_10	25199778.162089173	24579.83156010618	path	13
o_o8_10	29448493.42355106	24579.83156010618	path	13
o_o8_10	34413547.58517574	24579.83156010618	path	13
o_o8_10	40215716.31403161	24579.83156010618	path	13
o_o8_10	46996138.2112012	24579.83156010618	path	13
o_o8_10	54919748.028850034	24579.83156010618	path	13
o_o8_10	64179288.73214281	24579.83156010618	path	13
o_o8_10	75000000.00000001	19164.50972776874	path	13
o_o8_11	0.0	6875.354587823883	path	14
o_o8_11	15.0	6875.354587823883	path	14
o_o8_11	17.529019442631643	6875.354587823883	path	14
o_o8_11	20.48443484134386	6435.611303824603	path	14
o_o8_11	23.938137107015837	6207.565420985583	path	14
o_o8_11	27.97413805128415	6290.339331361807	path	14
o_o8_11	32.690613986121434	6655.053362239979	path	14
o_o8_11	38.202293876952574	7144.21482190381	path	14
o_o8_11	44.64325014148192	7144.21482190381	path	14
o_o8_11	52.170159980820294	7490.271205540051	path	14
o_o8_11	60.96611657526676	7509.7219642586215	path	14
o_o8_11	71.2450828526399	7182.056711383014	path	14
o_o8_11	83.25709616772171	6649.773965640722	path	14
o_o8_11	97.29435049740309	6092.68241948654	path	14
o_o8_11	113.69830410181311	5618.248114767863	path	14
o_o8_11	132.86798554632833	5618.248114767863	path	14
o_o8_11	155.2697001296593	5234.750739029099	path	14
o_o8_11	181.44837282829218	5069.530517574734	path	14
o_o8_11	212.04080367606707	5190.823632810211	path	14
o_o8_11	247.79115801793446	5616.345794244096	path	14
o_o8_11	289.5690684405722	6267.777733303232	path	14
o_o8_11	338.390788711968	6267.777733303232	path	14
o_o8_11	395.4439143026361	6869.376795869043	path	14
o_o8_11	462.1162708187511	7578.62462281878	path	14
o_o8_11	540.0296730625543	8634.19066937276	path	14
o_o8_11	631.0793759141013	10333.777308397917	path	14
o_o8_11	737.4801766828083	12921.474932391959	path	14
o_o8_11	861.820290375224	16209.111201011317	path	14
o_o8_11	1007.1243084027828	16209.111201011317	path	14
o_o8_11	1176.926772209288	18853.06885212387	path	14
o_o8_11	1375.3581515073533	20416.62474031371	path	14
o_o8_11	1607.2453185569543	20796.6223909107	path	14
o_o8_11	1878.2289625375677	20382.763291862357	path	14
o_o8_11	2194.9008001356588	21653.039669902773	path	14
o_o8_11	2564.963920015048	24036.28023201341	path	14
o_o8_11	2997.420161572827	31643.275434319643	path	14
o_o8_11	3502.7890859964114	36481.13006187402	path	14
o_o8_11	4093.3638661245973	40226.195484703676	path	14
o_o8_11	4783.510319670926	49026.32921466824	path	14
o_o8_11	5590.016359836052	54363.14465937973	path	14
o_o8_11	6532.500363746334	54833.86594143987	path	14
o_o8_11	7633.888392340518	45871.578192556306	path	14
o_o8_11	8920.971870147789	29380.261297957823	path	14
o_o8_11	10425.059290599373	14195.738032555682	path	14
o_o8_11	12182.73779970027	14195.738032555682	path	14
o_o8_11	14236.763183695282	5915.733019703111	path	14
o_o8_11	16637.099909809134	3010.2235008947473	path	14
o_o8_11	19442.136519203275	3010.2235008947473	path	14
o_o8_11	22720.105936760865	2501.991149858788	path	14
o_o8_11	26550.745246942093	2873.948413820506	path	14
o_o8_11	31027.23531000051	3763.1792923983144	path	14
o_o8_11	36258.467400007066	4970.9037002907635	path	14
o_o8_11	42371.69200098326	6337.799516158546	path	14
o_o8_11	49515.61419349568	7747.7464752413125	path	14
o_o8_11	57864.01092744215	8808.843051736074	path	14
o_o8_11	67619.9581717189	9159.848251143276	path	14
o_o8_11	79020.77076679993	10042.047433744397	path	14
o_o8_11	92343.77514286486	10042.047433744397	path	14
o_o8_11	107913.0553256855	12133.413673022853	path	14
o_o8_11	126107.33632784824	13253.562018556511	path	14
o_o8_11	147369.19668995598	14447.364939536941	path	14
o_o8_11	172215.83426821633	17006.622369140765	path	14
o_o8_11	201251.64714777266	17006.622369140765	path	14
o_o8_11	235182.93571432977	19129.406781799225	path	14
o_o8_11	274835.08351411193	22211.914780534436	path	14
o_o8_11	321172.63482907694	22211.914780534436	path	14
o_o8_11	375322.7573573412	26533.203827055437	path	14
o_o8_11	438602.66073193063	28534.527372713517	path	14
o_o8_11	512551.6378373316	28534.527372713517	path	14
o_o8_11	598968.5083335512	30705.874309651157	path	14
o_o8_11	699955.3752068589	30705.874309651157	path	14
o_o8_11	817968.7587317047	22694.17155818406	path	14
o_o8_11	955879.3516848872	19153.234985931827	path	14
o_o8_11	1117041.8493663	19153.234985931827	path	14
o_o8_11	1305376.5530516736	27037.713761780124	path	14
o_o8_11	1525464.731893216	26526.206609849272	path	14
o_o8_11	1782660.0629603348	26526.206609849272	path	14
o_o8_11	2083218.860215646	26923.668707615427	path	14
o_o8_11	2434452.26026513	23401.887352488822	path	14
o_o8_11	2844904.0668230653	23401.887352488822	path	14
o_o8_11	3324558.5799842197	23401.887352488822	path	14
o_o8_11	3885083.4657807527	23401.887352488822	path	14
o_o8_11	4540113.573861165	23401.887352488822	path	14
o_o8_11	5305582.607197874	23401.887352488822	path	14
o_o8_11	6200110.711737328	23401.887352488822	path	14
o_o8_11	7245457.414167482	23401.887352488822	path	14
o_o8_11	8467050.925580084	23401.887352488822	path	14
o_o8_11	9894606.68641638	23401.887352488822	path	14
o_o8_11	11562850.198892374	23401.887352488822	path	14
o_o8_11	13512361.729908092	23401.887352488822	path	14
o_o8_11	15790563.43196203	23401.887352488822	path	14
o_o8_11	18452872.893931396	23401.887352488822	path	14
o_o8_11	21564051.182008907	23401.887352488822	path	14
o_o8_11	25199778.162089173	23401.887352488822	path	14
o_o8_11	29448493.42355106	23401.887352488822	path	14
o_o8_11	34413547.58517574	23401.887352488822	path	14
o_o8_11	40215716.31403161	23401.887352488822	path	14
o_o8_11	46996138.2112012	23401.887352488822	path	14
o_o8_11	54919748.028850034	23401.887352488822	path	14
o_o8_11	64179288.73214281	23401.887352488822	path	14
o_o8_11	75000000.00000001	20339.06065615615	path	14
o_o8_12	0.0	28686.143849439162	path	15
o_o8_12	15.0	28686.143849439162	path	15
o_o8_12	17.529019442631643	28686.143849439162	path	15
o_o8_12	20.48443484134386	27939.931558204607	path	15
o_o8_12	23.938137107015837	27304.75596434403	path	15
o_o8_12	27.97413805128415	26868.17814186098	path	15
o_o8_12	32.690613986121434	26654.546406095007	path	15
o_o8_12	38.202293876952574	26614.602515902352	path	15
o_o8_12	44.64325014148192	26644.160795097305	path	15
o_o8_12	52.170159980820294	26644.160795097305	path	15
o_o8_12	60.96611657526676	26627.781450534043	path	15
o_o8_12	71.2450828526399	26522.690120735002	path	15
o_o8_12	83.25709616772171	26332.216754821584	path	15
o_o8_12	97.29435049740309	26070.1197705911	path	15
o_o8_12	113.69830410181311	25708.841181262545	path	15
o_o8_12	132.86798554632833	25148.83426573504	path	15
o_o8_12	155.2697001296593	24239.010211507433	path	15
o_o8_12	181.44837282829218	24239.010211507433	path	15
o_o8_12	212.04080367606707	22845.483137087627	path	15
o_o8_12	247.79115801793446	21059.645266347692	path	15
o_o8_12	289.5690684405722	19082.03649694289	path	15
o_o8_12	338.390788711968	17160.32460539714	path	15
o_o8_12	395.4439143026361	15504.16482006009	path	15
o_o8_12	462.1162708187511	14226.580381768053	path	15
o_o8_12	540.0296730625543	13326.056114573455	path	15
o_o8_12	631.0793759141013	13326.056114573455	path	15
o_o8_12	737.4801766828083	12690.40834609206	path	15
o_o8_12	861.820290375224	12558.345165043182	path	15
o_o8_12	1007.1243084027828	13110.472277765402	path	15
o_o8_12	1176.926772209288	14482.246039998245	path	15
o_o8_12	1375.3581515073533	16696.605872125645	path	15
o_o8_12	1607.2453185569543	19464.5465491875	path	15
o_o8_12	1878.2289625375677	21940.76421818749	path	15
o_o8_12	2194.9008001356588	21940.76421818749	path	15
o_o8_12	2564.963920015048	22813.2377162015	path	15
o_o8_12	2997.420161572827	23545.190019465474	path	15
o_o8_12	3502.7890859964114	29661.252243481926	path	15
o_o8_12	4093.3638661245973	35089.37027525073	path	15
o_o8_12	4783.510319670926	40429.612473427485	path	15
o_o8_12	5590.016359836052	46572.87017331605	path	15
o_o8_12	6532.500363746334	44656.83644013111	path	15
o_o8_12	7633.888392340518	37304.535700617824	path	15
o_o8_12	8920.971870147789	25882.12971211284	path	15
o_o8_12	10425.059290599373	14784.636360382392	path	15
o_o8_12	12182.73779970027	7492.767914943666	path	15
o_o8_12	14236.763183695282	4119.256646601519	path	15
o_o8_12	16637.099909809134	4119.256646601519	path	15
o_o8_12	19442.136519203275	3389.6642947241476	path	15
o_o8_12	22720.105936760865	3389.6642947241476	path	15
o_o8_12	26550.745246942093	4021.42002790337	path	15
o_o8_12	31027.23531000051	5299.222996405318	path	15
o_o8_12	36258.467400007066	6334.109379757875	path	15
o_o8_12	42371.69200098326	6937.320352668416	path	15
o_o8_12	49515.61419349568	7397.194852277772	path	15
o_o8_12	57864.01092744215	7397.194852277772	path	15
o_o8_12	67619.9581717189	8289.973912058174	path	15
o_o8_12	79020.77076679993	9349.12238260921	path	15
o_o8_12	92343.77514286486	10744.224039798373	path	15
o_o8_12	107913.0553256855	12570.932640054927	path	15
o_o8_12	126107.33632784824	15131.966809194362	path	15
o_o8_12	147369.19668995598	15131.966809194362	path	15
o_o8_12	172215.83426821633	17710.353132589895	path	15
o_o8_12	201251.64714777266	19597.878535614902	path	15
o_o8_12	235182.93571432977	23002.45095182549	path	15
o_o8_12	274835.08351411193	28058.978467988254	path	15
o_o8_12	321172.63482907694	31368.51611328258	path	15
o_o8_12	375322.7573573412	31368.51611328258	path	15
o_o8_12	438602.66073193063	35032.0251953471	path	15
o_o8_12	512551.6378373316	41477.65453870536	path	15
o_o8_12	598968.5083335512	43504.991439516314	path	15
o_o8_12	699955.3752068589	43504.991439516314	path	15
o_o8_12	817968.7587317047	38161.53612728574	path	15
o_o8_12	955879.3516848872	33179.614348611016	path	15
o_o8_12	1117041.8493663	33179.614348611016	path	15
o_o8_12	1305376.5530516736	26097.092587577266	path	15
o_o8_12	1525464.731893216	28343.380629866107	path	15
o_o8_12	1782660.0629603348	31282.28243659448	path	15
o_o8_12	2083218.860215646	32920.73325326964	path	15
o_o8_12	2434452.26026513	32603.95618292564	path	15
o_o8_12	2844904.0668230653	24467.786943973002	path	15
o_o8_12	3324558.5799842197	24467.786943973002	path	15
o_o8_12	3885083.4657807527	24467.786943973002	path	15
o_o8_12	4540113.573861165	24467.786943973002	path	15
o_o8_12	5305582.607197874	24467.786943973002	path	15
o_o8_12	6200110.711737328	24467.786943973002	path	15
o_o8_12	7245457.414167482	24467.786943973002	path	15
o_o8_12	8467050.925580084	24467.786943973002	path	15
o_o8_12	9894606.68641638	24467.786943973002	path	15
o_o8_12	11562850.198892374	24467.786943973002	path	15
o_o8_12	13512361.729908092	24467.786943973002	path	15
o_o8_12	15790563.43196203	24467.786943973002	path	15
o_o8_12	18452872.893931396	24467.786943973002	path	15
o_o8_12	21564051.182008907	24467.786943973002	path	15
o_o8_12	25199778.162089173	24467.786943973002	path	15
o_o8_12	29448493.42355106	24467.786943973002	path	15
o_o8_12	34413547.58517574	24467.786943973002	path	15
o_o8_12	40215716.31403161	24467.786943973002	path	15
o_o8_12	46996138.2112012	24467.786943973002	path	15
o_o8_12	54919748.028850034	24467.786943973002	path	15
o_o8_12	64179288.73214281	24467.786943973002	path	15
o_o8_12	75000000.00000001	18786.582519538017	path	15
o_o8_13	0.0	13191.550412679755	path	16
o_o8_13	15.0	13191.550412679755	path	16
o_o8_13	17.529019442631643	13191.550412679755	path	16
o_o8_13	20.48443484134386	13808.885435817328	path	16
o_o8_13	23.938137107015837	14615.500456751945	path	16
o_o8_13	27.97413805128415	15735.261657635965	path	16
o_o8_13	32.690613986121434	17117.1474854067	path	16
o_o8_13	38.202293876952574	18463.41345026246	path	16
o_o8_13	44.64325014148192	19266.71092764953	path	16
o_o8_13	52.170159980820294	19266.71092764953	path	16
o_o8_13	60.96611657526676	19050.73899407111	path	16
o_o8_13	71.2450828526399	17750.356892328924	path	16
o_o8_13	83.25709616772171	15721.247758961714	path	16
o_o8_13	97.29435049740309	13474.384269909735	path	16
o_o8_13	113.69830410181311	11392.32226815337	path	16
o_o8_13	132.86798554632833	9646.224752282258	path	16
o_o8_13	155.2697001296593	9646.224752282258	path	16
o_o8_13	181.44837282829218	8259.534019040553	path	16
o_o8_13	212.04080367606707	7327.797141312952	path	16
o_o8_13	247.79115801793446	6882.797812062622	path	16
o_o8_13	289.5690684405722	6928.71157689946	path	16
o_o8_13	338.390788711968	7442.286107052384	path	16
o_o8_13	395.4439143026361	8317.583005652548	path	16
o_o8_13	462.1162708187511	8317.583005652548	path	16
o_o8_13	540.0296730625543	9256.290261084408	path	16
o_o8_13	631.0793759141013	10392.842402935083	path	16
o_o8_13	737.4801766828083	11972.129831461842	path	16
o_o8_13	861.820290375224	14284.227137803226	path	16
o_o8_13	1007.1243084027828	17418.411018496747	path	16
o_o8_13	1176.926772209288	20748.400253106665	path	16
o_o8_13	1375.3581515073533	20748.400253106665	path	16
o_o8_13	1607.2453185569543	22476.49403861891	path	16
o_o8_13	1878.2289625375677	22394.938591741466	path	16
o_o8_13	2194.9008001356588	21819.020215689656	path	16
o_o8_13	2564.963920015048	27632.970844142437	path	16
o_o8_13	2997.420161572827	33240.63265533148	path	16
o_o8_13	3502.7890859964114	48236.11554582198	path	16
o_o8_13	4093.3638661245973	57622.37215981945	path	16
o_o8_13	4783.510319670926	65558.23060203392	path	16
o_o8_13	5590.016359836052	67715.30513566261	path	16
o_o8_13	6532.500363746334	59383.03860803793	path	16
o_o8_13	7633.888392340518	41310.94417827691	path	16
o_o8_13	8920.971870147789	22229.97325132849	path	16
o_o8_13	10425.059290599373	22229.97325132849	path	16
o_o8_13	12182.73779970027	9942.192266674381	path	16
o_o8_13	14236.763183695282	4670.033049332805	path	16
o_o8_13	16637.099909809134	4670.033049332805	path	16
o_o8_13	19442.136519203275	3115.20018813478	path	16
o_o8_13	22720.105936760865	2826.365710802586	path	16
o_o8_13	26550.745246942093	3203.946894413216	path	16
o_o8_13	31027.23531000051	4054.7324133027746	path	16
o_o8_13	36258.467400007066	5174.728149290729	path	16
o_o8_13	42371.69200098326	6400.864100593377	path	16
o_o8_13	49515.61419349568	7384.193047096763	path	16
o_o8_13	57864.01092744215	8496.196574911392	path	16
o_o8_13	67619.9581717189	8496.196574911392	path	16
o_o8_13	79020.77076679993	9780.601590261793	path	16
o_o8_13	92343.77514286486	10295.432590265467	path	16
o_o8_13	107913.0553256855	10595.99783409622	path	16
o_o8_13	126107.33632784824	11373.408630181104	path	16
o_o8_13	147369.19668995598	11919.497469714912	path	16
o_o8_13	172215.83426821633	13373.431710722543	path	16
o_o8_13	201251.64714777266	16563.750675880183	path	16
o_o8_13	235182.93571432977	19067.2024302268	path	16
o_o8_13	274835.08351411193	19875.78968832277	path	16
o_o8_13	321172.63482907694	19875.78968832277	path	16
o_o8_13	375322.7573573412	22295.25478258881	path	16
o_o8_13	438602.66073193063	23964.85601464314	path	16
o_o8_13	512551.6378373316	29036.968667092104	path	16
o_o8_13	598968.5083335512	29036.968667092104	path	16
o_o8_13	699955.3752068589	27556.682346349397	path	16
o_o8_13	817968.7587317047	26792.826436290823	path	16
o_o8_13	955879.3516848872	26792.826436290823	path	16
o_o8_13	1117041.8493663	25381.215789926428	path	16
o_o8_13	1305376.5530516736	24010.084356764397	path	16
o_o8_13	1525464.731893216	24010.084356764397	path	16
o_o8_13	1782660.0629603348	28110.75408243002	path	16
o_o8_13	2083218.860215646	28110.75408243002	path	16
o_o8_13	2434452.26026513	22559.41633474614	path	16
o_o8_13	2844904.0668230653	22559.41633474614	path	16
o_o8_13	3324558.5799842197	22559.41633474614	path	16
o_o8_13	3885083.4657807527	22559.41633474614	path	16
o_o8_13	4540113.573861165	22559.41633474614	path	16
o_o8_13	5305582.607197874	22559.41633474614	path	16
o_o8_13	6200110.711737328	22559.41633474614	path	16
o_o8_13	7245457.414167482	22559.41633474614	path	16
o_o8_13	8467050.925580084	22559.41633474614	path	16
o_o8_13	9894606.68641638	22559.41633474614	path	16
o_o8_13	11562850.198892374	22559.41633474614	path	16
o_o8_13	13512361.729908092	22559.41633474614	path	16
o_o8_13	15790563.43196203	22559.41633474614	path	16
o_o8_13	18452872.893931396	22559.41633474614	path	16
o_o8_13	21564051.182008907	22559.41633474614	path	16
o_o8_13	25199778.162089173	22559.41633474614	path	16
o_o8_13	29448493.42355106	22559.41633474614	path	16
o_o8_13	34413547.58517574	22559.41633474614	path	16
o_o8_13	40215716.31403161	22559.41633474614	path	16
o_o8_13	46996138.2112012	22559.41633474614	path	16
o_o8_13	54919748.028850034	22559.41633474614	path	16
o_o8_13	64179288.73214281	22559.41633474614	path	16
o_o8_13	75000000.00000001	18448.970195618494	path	16
o_o8_14	0.0	18659.85504913356	path	17
o_o8_14	15.0	18659.85504913356	path	17
o_o8_14	17.529019442631643	18434.740482819077	path	17
o_o8_14	20.48443484134386	18252.270660771297	path	17
o_o8_14	23.938137107015837	18132.896944839384	path	17
o_o8_14	27.97413805128415	18054.667815637466	path	17
o_o8_14	32.690613986121434	17845.207172881903	path	17
o_o8_14	38.202293876952574	17652.33670942506	path	17
o_o8_14	44.64325014148192	17421.299817863583	path	17
o_o8_14	52.170159980820294	17217.224455257678	path	17
o_o8_14	60.96611657526676	17112.209755286796	path	17
o_o8_14	71.2450828526399	17334.120378341133	path	17
o_o8_14	83.25709616772171	17572.05254144858	path	17
o_o8_14	97.29435049740309	17733.364172170215	path	17
o_o8_14	113.69830410181311	17675.49468395594	path	17
o_o8_14	132.86798554632833	17290.76345090326	path	17
o_o8_14	155.2697001296593	15480.70098300575	path	17
o_o8_14	181.44837282829218	14155.913915975014	path	17
o_o8_14	212.04080367606707	12665.08802910262	path	17
o_o8_14	247.79115801793446	11125.839479141827	path	17
o_o8_14	289.5690684405722	9653.571313471155	path	17
o_o8_14	338.390788711968	7281.539432215137	path	17
o_o8_14	395.4439143026361	6412.617926124346	path	17
o_o8_14	462.1162708187511	5722.378554971914	path	17
o_o8_14	540.0296730625543	5227.894851898605	path	17
o_o8_14	631.0793759141013	5059.508098420644	path	17
o_o8_14	737.4801766828083	5364.266333090063	path	17
o_o8_14	861.820290375224	5765.0823473927185	path	17
o_o8_14	1007.1243084027828	6148.860236583602	path	17
o_o8_14	1176.926772209288	6488.654933975809	path	17
o_o8_14	1375.3581515073533	7828.35009443266	path	17
o_o8_14	1607.2453185569543	9158.868022468847	path	17
o_o8_14	1878.2289625375677	10767.036561675153	path	17
o_o8_14	2194.9008001356588	12402.435862580482	path	17
o_o8_14	2564.963920015048	13890.036470848609	path	17
o_o8_14	2997.420161572827	17798.42697666472	path	17
o_o8_14	3502.7890859964114	21007.984674694373	path	17
o_o8_14	4093.3638661245973	24846.223908430737	path	17
o_o8_14	4783.510319670926	28893.451545485346	path	17
o_o8_14	5590.016359836052	32809.973356051756	path	17
o_o8_14	6532.500363746334	42291.847688017195	path	17
o_o8_14	7633.888392340518	48662.55309522621	path	17
o_o8_14	8920.971870147789	54756.00235044725	path	17
o_o8_14	10425.059290599373	58482.914729445154	path	17
o_o8_14	12182.73779970027	57452.154581798175	path	17
o_o8_14	14236.763183695282	40268.86488659871	path	17
o_o8_14	16637.099909809134	28283.723038972425	path	17
o_o8_14	19442.136519203275	18352.00485491846	path	17
o_o8_14	22720.105936760865	7845.442674962039	path	17
o_o8_14	26550.745246942093	6316.974748320068	path	17
o_o8_14	31027.23531000051	5941.931390532503	path	17
o_o8_14	36258.467400007066	5682.602722567756	path	17
o_o8_14	42371.69200098326	5898.9328902852985	path	17
o_o8_14	49515.61419349568	6931.757511152774	path	17
o_o8_14	57864.01092744215	8268.332484717237	path	17
o_o8_14	67619.9581717189	9796.920452115064	path	17
o_o8_14	79020.77076679993	9799.772773826275	path	17
o_o8_14	92343.77514286486	10797.800513267359	path	17
o_o8_14	107913.0553256855	12794.985320725185	path	17
o_o8_14	126107.33632784824	15569.778911087982	path	17
o_o8_14	147369.19668995598	19725.0420052493	path	17
o_o8_14	172215.83426821633	24673.058380671915	path	17
o_o8_14	201251.64714777266	33657.774215243444	path	17
o_o8_14	235182.93571432977	38079.14106618683	path	17
o_o8_14	274835.08351411193	47736.31508188279	path	17
o_o8_14	321172.63482907694	47736.31508188279	path	17
o_o8_14	375322.7573573412	60491.90973860505	path	17
o_o8_14	438602.66073193063	64504.36154856411	path	17
o_o8_14	512551.6378373316	60639.36443335378	path	17
o_o8_14	598968.5083335512	57722.493305428	path	17
o_o8_14	699955.3752068589	51325.93396861846	path	17
o_o8_14	817968.7587317047	45673.923853017506	path	17
o_o8_14	955879.3516848872	39256.73798308635	path	17
o_o8_14	1117041.8493663	34074.061761944206	path	17
o_o8_14	1305376.5530516736	29254.200708467688	path	17
o_o8_14	1525464.731893216	31060.77405605131	path	17
o_o8_14	1782660.0629603348	34658.800591899424	path	17
o_o8_14	2083218.860215646	35507.72995178163	path	17
o_o8_14	2434452.26026513	32962.2090205708	path	17
o_o8_14	2844904.0668230653	27418.13773506705	path	17
o_o8_14	3324558.5799842197	26801.95182635596	path	17
o_o8_14	3885083.4657807527	26801.95182635596	path	17
o_o8_14	4540113.573861165	26801.95182635596	path	17
o_o8_14	5305582.607197874	26801.95182635596	path	17
o_o8_14	6200110.711737328	26801.95182635596	path	17
o_o8_14	7245457.414167482	26801.95182635596	path	17
o_o8_14	8467050.925580084	26801.95182635596	path	17
o_o8_14	9894606.68641638	26801.95182635596	path	17
o_o8_14	11562850.198892374	26801.95182635596	path	17
o_o8_14	13512361.729908092	26801.95182635596	path	17
o_o8_14	15790563.43196203	26801.95182635596	path	17
o_o8_14	18452872.893931396	26801.95182635596	path	17
o_o8_14	21564051.182008907	26801.95182635596	path	17
o_o8_14	25199778.162089173	26801.95182635596	path	17
o_o8_14	29448493.42355106	26801.95182635596	path	17
o_o8_14	34413547.58517574	26801.95182635596	path	17
o_o8_14	40215716.31403161	26801.95182635596	path	17
o_o8_14	46996138.2112012	26801.95182635596	path	17
o_o8_14	54919748.028850034	26801.95182635596	path	17
o_o8_14	64179288.73214281	26801.95182635596	path	17
o_o8_14	75000000.00000001	26581.318556327762	path	17
o_o8_15	0.0	7105.207742489239	path	18
o_o8_15	15.0	7105.207742489239	path	18
o_o8_15	17.529019442631643	7105.207742489239	path	18
o_o8_15	20.48443484134386	6128.877094931168	path	18
o_o8_15	23.938137107015837	5462.6997410603535	path	18
o_o8_15	27.97413805128415	5146.828455127882	path	18
o_o8_15	32.690613986121434	5120.361310685558	path	18
o_o8_15	38.202293876952574	5268.66548271584	path	18
o_o8_15	44.64325014148192	5268.66548271584	path	18
o_o8_15	52.170159980820294	5450.428551755771	path	18
o_o8_15	60.96611657526676	5623.680354667764	path	18
o_o8_15	71.2450828526399	5799.696149355946	path	18
o_o8_15	83.25709616772171	6007.983821194482	path	18
o_o8_15	97.29435049740309	6234.222848900061	path	18
o_o8_15	113.69830410181311	6234.222848900061	path	18
o_o8_15	132.86798554632833	6378.416960115727	path	18
o_o8_15	155.2697001296593	6491.059746468429	path	18
o_o8_15	181.44837282829218	6629.8942680584805	path	18
o_o8_15	212.04080367606707	6853.906938035451	path	18
o_o8_15	247.79115801793446	7187.860185732855	path	18
o_o8_15	289.5690684405722	7571.05229677934	path	18
o_o8_15	338.390788711968	7571.05229677934	path	18
o_o8_15	395.4439143026361	7800.483781072274	path	18
o_o8_15	462.1162708187511	8182.856891780553	path	18
o_o8_15	540.0296730625543	9013.935091335261	path	18
o_o8_15	631.0793759141013	10498.725450097942	path	18
o_o8_15	737.4801766828083	12535.532154082808	path	18
o_o8_15	861.820290375224	12535.532154082808	path	18
o_o8_15	1007.1243084027828	14237.07450956736	path	18
o_o8_15	1176.926772209288	15666.562068819272	path	18
o_o8_15	1375.3581515073533	16891.952915777816	path	18
o_o8_15	1607.2453185569543	17843.095655566845	path	18
o_o8_15	1878.2289625375677	18261.480706145023	path	18
o_o8_15	2194.9008001356588	18002.6568513524	path	18
o_o8_15	2564.963920015048	18776.7017343146	path	18
o_o8_15	2997.420161572827	20530.730409905886	path	18
o_o8_15	3502.7890859964114	28116.293670565174	path	18
o_o8_15	4093.3638661245973	34835.72063124266	path	18
o_o8_15	4783.510319670926	40817.8454083038	path	18
o_o8_15	5590.016359836052	42352.06159012977	path	18
o_o8_15	6532.500363746334	36250.57904191211	path	18
o_o8_15	7633.888392340518	23963.408888183174	path	18
o_o8_15	8920.971870147789	23963.408888183174	path	18
o_o8_15	10425.059290599373	12050.79470575391	path	18
o_o8_15	12182.73779970027	12050.79470575391	path	18
o_o8_15	14236.763183695282	5715.952919203635	path	18
o_o8_15	16637.099909809134	3261.7390447312173	path	18
o_o8_15	19442.136519203275	2547.3641120430398	path	18
o_o8_15	22720.105936760865	2785.7623719723165	path	18
o_o8_15	26550.745246942093	3693.3345735523876	path	18
o_o8_15	31027.23531000051	5137.485638502924	path	18
o_o8_15	36258.467400007066	5137.485638502924	path	18
o_o8_15	42371.69200098326	6372.10445217275	path	18
o_o8_15	49515.61419349568	6995.807005351795	path	18
o_o8_15	57864.01092744215	7552.110469719306	path	18
o_o8_15	67619.9581717189	8177.278225634816	path	18
o_o8_15	79020.77076679993	8733.55678853418	path	18
o_o8_15	92343.77514286486	9514.148804651355	path	18
o_o8_15	107913.0553256855	10402.31252086044	path	18
o_o8_15	126107.33632784824	11303.410994622775	path	18
o_o8_15	147369.19668995598	12530.175736609248	path	18
o_o8_15	172215.83426821633	14718.776404123866	path	18
o_o8_15	201251.64714777266	15897.084011345692	path	18
o_o8_15	235182.93571432977	16416.281560370593	path	18
o_o8_15	274835.08351411193	16416.281560370593	path	18
o_o8_15	321172.63482907694	18523.51353990977	path	18
o_o8_15	375322.7573573412	19795.887257362403	path	18
o_o8_15	438602.66073193063	22433.47190659942	path	18
o_o8_15	512551.6378373316	22433.47190659942	path	18
o_o8_15	598968.5083335512	27005.36353611263	path	18
o_o8_15	699955.3752068589	26958.11754744047	path	18
o_o8_15	817968.7587317047	26958.11754744047	path	18
o_o8_15	955879.3516848872	30403.346971248022	path	18
o_o8_15	1117041.8493663	24904.502588299805	path	18
o_o8_15	1305376.5530516736	24904.502588299805	path	18
o_o8_15	1525464.731893216	26386.038832377548	path	18
o_o8_15	1782660.0629603348	26386.038832377548	path	18
o_o8_15	2083218.860215646	26386.038832377548	path	18
o_o8_15	2434452.26026513	29335.21423118423	path	18
o_o8_15	2844904.0668230653	29335.21423118423	path	18
o_o8_15	3324558.5799842197	29335.21423118423	path	18
o_o8_15	3885083.4657807527	29335.21423118423	path	18
o_o8_15	4540113.573861165	29335.21423118423	path	18
o_o8_15	5305582.607197874	29335.21423118423	path	18
o_o8_15	6200110.711737328	29335.21423118423	path	18
o_o8_15	7245457.414167482	29335.21423118423	path	18
o_o8_15	8467050.925580084	29335.21423118423	path	18
o_o8_15	9894606.68641638	29335.21423118423	path	18
o_o8_15	11562850.198892374	29335.21423118423	path	18
o_o8_15	13512361.729908092	29335.21423118423	path	18
o_o8_15	15790563.43196203	29335.21423118423	path	18
o_o8_15	18452872.893931396	29335.21423118423	path	18
o_o8_15	21564051.182008907	29335.21423118423	path	18
o_o8_15	25199778.162089173	29335.21423118423	path	18
o_o8_15	29448493.42355106	29335.21423118423	path	18
o_o8_15	34413547.58517574	29335.21423118423	path	18
o_o8_15	40215716.31403161	29335.21423118423	path	18
o_o8_15	46996138.2112012	29335.21423118423	path	18
o_o8_15	54919748.028850034	29335.21423118423	path	18
o_o8_15	64179288.73214281	29335.21423118423	path	18
o_o8_15	75000000.00000001	32368.56035061396	path	18
o_o8_16	0.0	39603.98505598761	path	19
o_o8_16	15.0	39603.98505598761	path	19
o_o8_16	17.529019442631643	39603.98505598761	path	19
o_o8_16	20.48443484134386	38915.03219112431	path	19
o_o8_16	23.938137107015837	38289.426565158734	path	19
o_o8_16	27.97413805128415	37782.837901757855	path	19
o_o8_16	32.690613986121434	37433.58554460779	path	19
o_o8_16	38.202293876952574	37263.12770503092	path	19
o_o8_16	44.64325014148192	37280.51038600611	path	19
o_o8_16	52.170159980820294	37469.440063735085	path	19
o_o8_16	60.96611657526676	37469.440063735085	path	19
o_o8_16	71.2450828526399	37748.2536494195	path	19
o_o8_16	83.25709616772171	37939.71676699288	path	19
o_o8_16	97.29435049740309	37717.081090002706	path	19
o_o8_16	113.69830410181311	36654.96585916741	path	19
o_o8_16	132.86798554632833	34407.36814683367	path	19
o_o8_16	155.2697001296593	30939.251862769626	path	19
o_o8_16	181.44837282829218	26630.592629209834	path	19
o_o8_16	212.04080367606707	26630.592629209834	path	19
o_o8_16	247.79115801793446	22125.24272382675	path	19
o_o8_16	289.5690684405722	18095.244519088657	path	19
o_o8_16	338.390788711968	14923.947978170723	path	19
o_o8_16	395.4439143026361	12702.815967505421	path	19
o_o8_16	462.1162708187511	11348.541261127959	path	19
o_o8_16	540.0296730625543	10711.425248055402	path	19
o_o8_16	631.0793759141013	10620.24964458346	path	19
o_o8_16	737.4801766828083	10620.24964458346	path	19
o_o8_16	861.820290375224	10867.691842946671	path	19
o_o8_16	1007.1243084027828	11537.16622580732	path	19
o_o8_16	1176.926772209288	12744.411494039881	path	19
o_o8_16	1375.3581515073533	14630.007633958803	path	19
o_o8_16	1607.2453185569543	17301.96031982847	path	19
o_o8_16	1878.2289625375677	20713.292890271252	path	19
o_o8_16	2194.9008001356588	24489.92952346452	path	19
o_o8_16	2564.963920015048	24489.92952346452	path	19
o_o8_16	2997.420161572827	31580.934621809298	path	19
o_o8_16	3502.7890859964114	35617.291824206244	path	19
o_o8_16	4093.3638661245973	40206.30338682068	path	19
o_o8_16	4783.510319670926	52332.90986975304	path	19
o_o8_16	5590.016359836052	57394.8796190355	path	19
o_o8_16	6532.500363746334	56560.736190812204	path	19
o_o8_16	7633.888392340518	31013.666889508517	path	19
o_o8_16	8920.971870147789	16093.955844540893	path	19
o_o8_16	10425.059290599373	16093.955844540893	path	19
o_o8_16	12182.73779970027	7220.382460182924	path	19
o_o8_16	14236.763183695282	3623.2735353275484	path	19
o_o8_16	16637.099909809134	3623.2735353275484	path	19
o_o8_16	19442.136519203275	2926.944399984411	path	19
o_o8_16	22720.105936760865	3449.240971948607	path	19
o_o8_16	26550.745246942093	4542.700018766022	path	19
o_o8_16	31027.23531000051	5689.0806149355285	path	19
o_o8_16	36258.467400007066	5689.0806149355285	path	19
o_o8_16	42371.69200098326	6464.521372275191	path	19
o_o8_16	49515.61419349568	6664.52450290631	path	19
o_o8_16	57864.01092744215	7445.674659085054	path	19
o_o8_16	67619.9581717189	8341.967684665702	path	19
o_o8_16	79020.77076679993	9637.13538599984	path	19
o_o8_16	92343.77514286486	9637.13538599984	path	19
o_o8_16	107913.0553256855	12171.210905532185	path	19
o_o8_16	126107.33632784824	13882.40108383168	path	19
o_o8_16	147369.19668995598	16309.29357698194	path	19
o_o8_16	172215.83426821633	20920.898227783793	path	19
o_o8_16	201251.64714777266	25332.232948217305	path	19
o_o8_16	235182.93571432977	25332.232948217305	path	19
o_o8_16	274835.08351411193	32552.371458228703	path	19
o_o8_16	321172.63482907694	43659.535621882256	path	19
o_o8_16	375322.7573573412	43659.535621882256	path	19
o_o8_16	438602.66073193063	53972.46750861474	path	19
o_o8_16	512551.6378373316	53710.10172214096	path	19
o_o8_16	598968.5083335512	53710.10172214096	path	19
o_o8_16	699955.3752068589	49399.05876497538	path	19
o_o8_16	817968.7587317047	43259.60117736378	path	19
o_o8_16	955879.3516848872	43259.60117736378	path	19
o_o8_16	1117041.8493663	34751.571234788345	path	19
o_o8_16	1305376.5530516736	32015.93553142728	path	19
o_o8_16	1525464.731893216	31623.21984738277	path	19
o_o8_16	1782660.0629603348	34748.672663904865	path	19
o_o8_16	2083218.860215646	34232.53631904642	path	19
o_o8_16	2434452.26026513	32532.25443022429	path	19
o_o8_16	2844904.0668230653	32532.25443022429	path	19
[truncated: 21 more rows]
