# Supplementary material for: Genomic basis of homoploid hybrid speciation within chestnut trees
Source: Nat Commun. 2020 Jul 6;11:3375. doi: 10.1038/s41467-020-17111-w (PMC7338469; doi:10.1038/s41467-020-17111-w)
Supplement: Supplementary file 3 — Source Data [file 41467_2020_17111_MOESM3_ESM.zip › Source Data/Supplementary Fig 5 and 6/s7.psmc]

CC
CC	Brief Description of the file format:
CC	  CC  comments
CC	  MM  useful-messages
CC	  RD  round-of-iterations
CC	  LL  \log[P(sequence)]
CC	  QD  Q-before-opt Q-after-opt
CC	  TR  \theta_0 \rho_0
CC	  RS  k t_k \lambda_k \pi_k \sum_{l\not=k}A_{kl} A_{kk}
CC	  DC  begin end best-k t_k+\Delta_k max-prob
CC
MM	Version: 0.6.5-r67
MM	pattern:64*2, n:127, n_free_lambdas:64
MM	n_iterations:30, skip:1, max_t:15, theta/rho:4
MM	is_decoding:0
MM	n_seqs:297, sum_L:5232977, sum_n:1567081
RD	0
LK	0.000000
QD	0.000000 -> 0.000000
RI	inf
TR	0.355908	0.088977
MT	15.000000
MM	C_pi: 1.000000, n_recomb: 445781.866788
RS	0	0.000000	1.000000	1716.541917	0.003851	0.000000
RS	1	0.004030	1.000000	1778.712731	0.003990	0.000000
RS	2	0.008222	1.000000	1842.843508	0.004134	0.000000
RS	3	0.012583	1.000000	1908.972058	0.004282	0.000000
RS	4	0.017119	1.000000	1977.134771	0.004435	0.000000
RS	5	0.021839	1.000000	2047.366363	0.004593	0.000000
RS	6	0.026749	1.000000	2119.699612	0.004755	0.000000
RS	7	0.031856	1.000000	2194.165068	0.004922	0.000000
RS	8	0.037170	1.000000	2270.790741	0.005094	0.000000
RS	9	0.042697	1.000000	2349.601771	0.005271	0.000000
RS	10	0.048448	1.000000	2430.620066	0.005452	0.000000
RS	11	0.054430	1.000000	2513.863924	0.005639	0.000000
RS	12	0.060653	1.000000	2599.347625	0.005831	0.000000
RS	13	0.067126	1.000000	2687.080999	0.006028	0.000000
RS	14	0.073861	1.000000	2777.068964	0.006230	0.000000
RS	15	0.080867	1.000000	2869.311040	0.006437	0.000000
RS	16	0.088155	1.000000	2963.800836	0.006649	0.000000
RS	17	0.095738	1.000000	3060.525509	0.006866	0.000000
RS	18	0.103625	1.000000	3159.465188	0.007087	0.000000
RS	19	0.111831	1.000000	3260.592385	0.007314	0.000000
RS	20	0.120367	1.000000	3363.871364	0.007546	0.000000
RS	21	0.129247	1.000000	3469.257495	0.007782	0.000000
RS	22	0.138485	1.000000	3576.696577	0.008023	0.000000
RS	23	0.148095	1.000000	3686.124139	0.008269	0.000000
RS	24	0.158092	1.000000	3797.464721	0.008519	0.000000
RS	25	0.168493	1.000000	3910.631137	0.008773	0.000000
RS	26	0.179312	1.000000	4025.523716	0.009030	0.000000
RS	27	0.190568	1.000000	4142.029540	0.009292	0.000000
RS	28	0.202276	1.000000	4260.021669	0.009556	0.000000
RS	29	0.214457	1.000000	4379.358365	0.009824	0.000000
RS	30	0.227129	1.000000	4499.882316	0.010094	0.000000
RS	31	0.240311	1.000000	4621.419881	0.010367	0.000000
RS	32	0.254025	1.000000	4743.780336	0.010641	0.000000
RS	33	0.268291	1.000000	4866.755164	0.010917	0.000000
RS	34	0.283132	1.000000	4990.117370	0.011194	0.000000
RS	35	0.298571	1.000000	5113.620847	0.011471	0.000000
RS	36	0.314632	1.000000	5236.999803	0.011748	0.000000
RS	37	0.331340	1.000000	5359.968256	0.012024	0.000000
RS	38	0.348722	1.000000	5482.219621	0.012298	0.000000
RS	39	0.366804	1.000000	5603.426394	0.012570	0.000000
RS	40	0.385615	1.000000	5723.239964	0.012839	0.000000
RS	41	0.405184	1.000000	5841.290545	0.013103	0.000000
RS	42	0.425541	1.000000	5957.187287	0.013363	0.000000
RS	43	0.446719	1.000000	6070.518540	0.013618	0.000000
RS	44	0.468750	1.000000	6180.852333	0.013865	0.000000
RS	45	0.491668	1.000000	6287.737058	0.014105	0.000000
RS	46	0.515511	1.000000	6390.702402	0.014336	0.000000
RS	47	0.540314	1.000000	6489.260538	0.014557	0.000000
RS	48	0.566117	1.000000	6582.907598	0.014767	0.000000
RS	49	0.592959	1.000000	6671.125460	0.014965	0.000000
RS	50	0.620883	1.000000	6753.383848	0.015150	0.000000
RS	51	0.649933	1.000000	6829.142789	0.015319	0.000000
RS	52	0.680153	1.000000	6897.855426	0.015474	0.000000
RS	53	0.711590	1.000000	6958.971205	0.015611	0.000000
RS	54	0.744295	1.000000	7011.939453	0.015730	0.000000
RS	55	0.778317	1.000000	7056.213347	0.015829	0.000000
RS	56	0.813711	1.000000	7091.254278	0.015907	0.000000
RS	57	0.850530	1.000000	7116.536597	0.015964	0.000000
RS	58	0.888834	1.000000	7131.552749	0.015998	0.000000
RS	59	0.928681	1.000000	7135.818758	0.016007	0.000000
RS	60	0.970133	1.000000	7128.880035	0.015992	0.000000
RS	61	1.013256	1.000000	7110.317491	0.015950	0.000000
RS	62	1.058117	1.000000	7079.753870	0.015882	0.000000
RS	63	1.104786	1.000000	7036.860281	0.015785	0.000000
RS	64	1.153335	1.000000	6981.362824	0.015661	0.000000
RS	65	1.203840	1.000000	6913.049242	0.015508	0.000000
RS	66	1.256381	1.000000	6831.775495	0.015325	0.000000
RS	67	1.311039	1.000000	6737.472151	0.015114	0.000000
RS	68	1.367899	1.000000	6630.150466	0.014873	0.000000
RS	69	1.427051	1.000000	6509.908018	0.014603	0.000000
RS	70	1.488587	1.000000	6376.933765	0.014305	0.000000
RS	71	1.552602	1.000000	6231.512364	0.013979	0.000000
RS	72	1.619196	1.000000	6074.027600	0.013626	0.000000
RS	73	1.688475	1.000000	5904.964772	0.013246	0.000000
RS	74	1.760545	1.000000	5724.911875	0.012842	0.000000
RS	75	1.835519	1.000000	5534.559439	0.012415	0.000000
RS	76	1.913514	1.000000	5334.698880	0.011967	0.000000
RS	77	1.994653	1.000000	5126.219242	0.011499	0.000000
RS	78	2.079061	1.000000	4910.102248	0.011015	0.000000
RS	79	2.166870	1.000000	4687.415572	0.010515	0.000000
RS	80	2.258218	1.000000	4459.304308	0.010003	0.000000
RS	81	2.353247	1.000000	4226.980652	0.009482	0.000000
RS	82	2.452105	1.000000	3991.711830	0.008954	0.000000
RS	83	2.554947	1.000000	3754.806395	0.008423	0.000000
RS	84	2.661933	1.000000	3517.599038	0.007891	0.000000
RS	85	2.773230	1.000000	3281.434135	0.007361	0.000000
RS	86	2.889012	1.000000	3047.648291	0.006837	0.000000
RS	87	3.009460	1.000000	2817.552210	0.006320	0.000000
RS	88	3.134762	1.000000	2592.412263	0.005815	0.000000
RS	89	3.265113	1.000000	2373.432158	0.005324	0.000000
RS	90	3.400716	1.000000	2161.735170	0.004849	0.000000
RS	91	3.541784	1.000000	1958.347383	0.004393	0.000000
RS	92	3.688537	1.000000	1764.182426	0.003958	0.000000
RS	93	3.841203	1.000000	1580.028143	0.003544	0.000000
RS	94	4.000021	1.000000	1406.535635	0.003155	0.000000
RS	95	4.165239	1.000000	1244.211039	0.002791	0.000000
RS	96	4.337115	1.000000	1093.410357	0.002453	0.000000
RS	97	4.515917	1.000000	954.337545	0.002141	0.000000
RS	98	4.701924	1.000000	827.045982	0.001855	0.000000
RS	99	4.895427	1.000000	711.443327	0.001596	0.000000
RS	100	5.096727	1.000000	607.299634	0.001362	0.000000
RS	101	5.306139	1.000000	514.258504	0.001154	0.000000
RS	102	5.523989	1.000000	431.850899	0.000969	0.000000
RS	103	5.750618	1.000000	359.511171	0.000806	0.000000
RS	104	5.986380	1.000000	296.594757	0.000665	0.000000
RS	105	6.231642	1.000000	242.396918	0.000544	0.000000
RS	106	6.486788	1.000000	196.171879	0.000440	0.000000
RS	107	6.752215	1.000000	157.151720	0.000353	0.000000
RS	108	7.028338	1.000000	124.564380	0.000279	0.000000
RS	109	7.315588	1.000000	97.650216	0.000219	0.000000
RS	110	7.614413	1.000000	75.676623	0.000170	0.000000
RS	111	7.925279	1.000000	57.950356	0.000130	0.000000
RS	112	8.248673	1.000000	43.827291	0.000098	0.000000
RS	113	8.585099	1.000000	32.719527	0.000073	0.000000
RS	114	8.935081	1.000000	24.099831	0.000054	0.000000
RS	115	9.299167	1.000000	17.503582	0.000039	0.000000
RS	116	9.677924	1.000000	12.528456	0.000028	0.000000
RS	117	10.071944	1.000000	8.832169	0.000020	0.000000
RS	118	10.481842	1.000000	6.128687	0.000014	0.000000
RS	119	10.908257	1.000000	4.183290	0.000009	0.000000
RS	120	11.351855	1.000000	2.806904	0.000006	0.000000
RS	121	11.813330	1.000000	1.850092	0.000004	0.000000
RS	122	12.293400	1.000000	1.197015	0.000003	0.000000
RS	123	12.792815	1.000000	0.759659	0.000002	0.000000
RS	124	13.312355	1.000000	0.472507	0.000001	0.000000
RS	125	13.852832	1.000000	0.287815	0.000001	0.000000
RS	126	14.415087	1.000000	0.171540	0.000000	0.000000
RS	127	15.000000	1.000000	0.223490	0.000001	0.000000
PA	64*2 0.355907552 0.088976888 15.000000000 1.000000000 1.000000000 1.000000000 1.000000000 1.000000000 1.000000000 1.000000000 1.000000000 1.000000000 1.000000000 1.000000000 1.000000000 1.000000000 1.000000000 1.000000000 1.000000000 1.000000000 1.000000000 1.000000000 1.000000000 1.000000000 1.000000000 1.000000000 1.000000000 1.000000000 1.000000000 1.000000000 1.000000000 1.000000000 1.000000000 1.000000000 1.000000000 1.000000000 1.000000000 1.000000000 1.000000000 1.000000000 1.000000000 1.000000000 1.000000000 1.000000000 1.000000000 1.000000000 1.000000000 1.000000000 1.000000000 1.000000000 1.000000000 1.000000000 1.000000000 1.000000000 1.000000000 1.000000000 1.000000000 1.000000000 1.000000000 1.000000000 1.000000000 1.000000000 1.000000000 1.000000000 1.000000000 1.000000000 1.000000000
//
IT	9970
RD	1
LK	-2402296.959598
QD	-31374.829315 -> -12491.516225
RI	0.0572901861
TR	0.308139	0.065212
MT	21.921909
MM	C_pi: 1.185651, n_recomb: 389545.513670
RS	0	0.000000	0.700089	2317.562972	0.005949	0.000151
RS	1	0.004339	0.700089	2403.210606	0.006169	0.001318
RS	2	0.008867	0.413667	4206.533355	0.010799	0.003181
RS	3	0.013591	0.413667	4338.837423	0.011138	0.005945
RS	4	0.018520	0.344206	5369.017001	0.013783	0.009335
RS	5	0.023663	0.344206	5518.073448	0.014165	0.012743
RS	6	0.029029	0.340666	5725.966885	0.014699	0.015577
RS	7	0.034627	0.340666	5876.047897	0.015084	0.017614
RS	8	0.040469	0.372528	5514.546868	0.014156	0.018706
RS	9	0.046565	0.372528	5659.601901	0.014529	0.018836
RS	10	0.052924	0.427605	5062.489644	0.012996	0.018257
RS	11	0.059560	0.427605	5200.226028	0.013349	0.017275
RS	12	0.066484	0.495987	4607.468351	0.011828	0.016086
RS	13	0.073708	0.495987	4737.528293	0.012162	0.014874
RS	14	0.081246	0.570274	4238.373328	0.010880	0.013771
RS	15	0.089110	0.570274	4361.554536	0.011197	0.012825
RS	16	0.097316	0.644943	3969.736876	0.010191	0.012033
RS	17	0.105878	0.644943	4087.356255	0.010493	0.011360
RS	18	0.114812	0.718201	3779.793556	0.009703	0.010770
RS	19	0.124133	0.718201	3893.063822	0.009994	0.010247
RS	20	0.133859	0.788963	3650.349668	0.009371	0.009787
RS	21	0.144006	0.788963	3760.290596	0.009653	0.009389
RS	22	0.154594	0.855923	3570.480221	0.009166	0.009046
RS	23	0.165642	0.855923	3677.955244	0.009442	0.008752
RS	24	0.177169	0.918266	3531.158378	0.009065	0.008504
RS	25	0.189196	0.918266	3636.859062	0.009336	0.008299
RS	26	0.201745	0.975918	3523.943357	0.009046	0.008134
RS	27	0.214838	0.975918	3628.372259	0.009314	0.008001
RS	28	0.228500	1.029350	3541.268492	0.009091	0.007895
RS	29	0.242754	1.029350	3644.742535	0.009356	0.007811
RS	30	0.257627	1.079010	3577.709304	0.009184	0.007746
RS	31	0.273145	1.079010	3680.391665	0.009448	0.007699
RS	32	0.289337	1.125153	3629.683992	0.009318	0.007668
RS	33	0.306231	1.125153	3731.611130	0.009579	0.007653
RS	34	0.323859	1.167938	3694.591932	0.009484	0.007653
RS	35	0.342251	1.167938	3795.685237	0.009744	0.007666
RS	36	0.361441	1.207592	3770.019008	0.009678	0.007692
RS	37	0.381464	1.207592	3870.084896	0.009935	0.007730
RS	38	0.402356	1.244373	3853.678821	0.009893	0.007781
RS	39	0.424155	1.244373	3952.408771	0.010146	0.007844
RS	40	0.446899	1.278587	3943.256091	0.010123	0.007917
RS	41	0.470630	1.278587	4040.226268	0.010372	0.008002
RS	42	0.495391	1.310574	4036.353610	0.010362	0.008095
RS	43	0.521227	1.310574	4131.026200	0.010605	0.008197
RS	44	0.548183	1.340626	4130.672505	0.010604	0.008306
RS	45	0.576309	1.340626	4222.399761	0.010839	0.008422
RS	46	0.605656	1.369011	4223.904541	0.010843	0.008544
RS	47	0.636276	1.369011	4311.933530	0.011069	0.008670
RS	48	0.668225	1.395969	4313.706037	0.011074	0.008800
RS	49	0.701560	1.395969	4397.185440	0.011288	0.008933
RS	50	0.736342	1.421726	4397.653433	0.011289	0.009069
RS	51	0.772633	1.421726	4475.643393	0.011489	0.009205
RS	52	0.810498	1.446503	4473.215052	0.011483	0.009342
RS	53	0.850007	1.446503	4544.701439	0.011667	0.009479
RS	54	0.891230	1.470501	4537.820774	0.011649	0.009613
RS	55	0.934242	1.470501	4601.733928	0.011813	0.009746
RS	56	0.979120	1.493841	4589.087030	0.011781	0.009875
RS	57	1.025946	1.493841	4644.321333	0.011922	0.010001
RS	58	1.074804	1.516575	4624.803334	0.011872	0.010122
RS	59	1.125781	1.516575	4670.238504	0.011989	0.010238
RS	60	1.178971	1.538664	4643.024212	0.011919	0.010348
RS	61	1.234468	1.538664	4677.545872	0.012008	0.010453
RS	62	1.292374	1.560005	4642.014955	0.011916	0.010552
RS	63	1.352793	1.560005	4664.537106	0.011974	0.010645
RS	64	1.415833	1.580448	4620.224791	0.011861	0.010731
RS	65	1.481609	1.580448	4629.715195	0.011885	0.010811
RS	66	1.550238	1.599800	4576.299251	0.011748	0.010884
RS	67	1.621846	1.599800	4571.807702	0.011736	0.010949
RS	68	1.696561	1.617844	4509.065539	0.011575	0.011006
RS	69	1.774518	1.617844	4489.757306	0.011526	0.011056
RS	70	1.855858	1.634315	4417.633690	0.011340	0.011096
RS	71	1.940728	1.634315	4382.823507	0.011251	0.011128
RS	72	2.029280	1.648922	4301.393497	0.011042	0.011151
RS	73	2.121674	1.648922	4250.584638	0.010912	0.011163
RS	74	2.218078	1.661354	4160.027530	0.010679	0.011165
RS	75	2.318665	1.661354	4092.957094	0.010507	0.011155
RS	76	2.423617	1.671299	3993.553246	0.010252	0.011133
RS	77	2.533123	1.671299	3910.243481	0.010038	0.011098
RS	78	2.647380	1.678466	3802.351894	0.009761	0.011048
RS	79	2.766596	1.678466	3703.170167	0.009506	0.010982
RS	80	2.890984	1.682615	3587.231217	0.009209	0.010898
RS	81	3.020770	1.682615	3472.957811	0.008915	0.010796
RS	82	3.156188	1.683575	3349.538816	0.008599	0.010673
RS	83	3.297482	1.683575	3221.437309	0.008270	0.010528
RS	84	3.444907	1.681255	3091.312278	0.007936	0.010359
RS	85	3.598729	1.681255	2951.193315	0.007576	0.010164
RS	86	3.759226	1.675673	2815.414055	0.007227	0.009943
RS	87	3.926687	1.675673	2665.683578	0.006843	0.009694
RS	88	4.101415	1.666950	2525.684681	0.006484	0.009417
RS	89	4.283724	1.666950	2369.356666	0.006082	0.009110
RS	90	4.473945	1.655352	2226.996041	0.005717	0.008775
RS	91	4.672419	1.655352	2067.658340	0.005308	0.008410
RS	92	4.879506	1.641300	1925.258623	0.004942	0.008018
RS	93	5.095579	1.641300	1766.967478	0.004536	0.007600
RS	94	5.321028	1.625358	1627.327911	0.004178	0.007159
RS	95	5.556259	1.625358	1474.406670	0.003785	0.006697
RS	96	5.801698	1.608185	1340.718066	0.003442	0.006220
RS	97	6.057787	1.608185	1197.452540	0.003074	0.005731
RS	98	6.324988	1.590460	1073.081705	0.002755	0.005235
RS	99	6.603784	1.590460	943.331394	0.002422	0.004740
RS	100	6.894677	1.572757	831.478125	0.002134	0.004251
RS	101	7.198193	1.572757	718.257111	0.001844	0.003774
RS	102	7.514880	1.569973	616.329780	0.001582	0.003268
RS	103	7.845308	1.569973	523.293282	0.001343	0.002839
RS	104	8.190074	1.560167	442.772310	0.001137	0.002439
RS	105	8.549800	1.560167	368.527062	0.000946	0.002071
RS	106	8.925136	1.552643	305.006063	0.000783	0.001738
RS	107	9.316758	1.552643	248.472250	0.000638	0.001440
RS	108	9.725374	1.547489	200.815026	0.000516	0.001179
RS	109	10.151721	1.547489	159.861313	0.000410	0.000952
RS	110	10.596568	1.544604	125.962056	0.000323	0.000759
RS	111	11.060718	1.544604	97.818642	0.000251	0.000596
RS	112	11.545008	1.543800	75.019797	0.000193	0.000462
RS	113	12.050314	1.543800	56.728103	0.000146	0.000353
RS	114	12.577545	1.544800	42.272700	0.000109	0.000266
RS	115	13.127654	1.544800	31.064317	0.000080	0.000197
RS	116	13.701634	1.547340	22.449517	0.000058	0.000144
RS	117	14.300521	1.547340	15.997486	0.000041	0.000103
RS	118	14.925394	1.551121	11.188831	0.000029	0.000073
RS	119	15.577382	1.551121	7.713382	0.000020	0.000050
RS	120	16.257662	1.555984	5.208836	0.000013	0.000034
RS	121	16.967460	1.555984	3.464990	0.000009	0.000023
RS	122	17.708059	1.561911	2.253281	0.000006	0.000015
RS	123	18.480793	1.561911	1.442400	0.000004	0.000010
RS	124	19.287059	1.570412	0.900057	0.000002	0.000006
RS	125	20.128310	1.570412	0.553104	0.000001	0.000004
RS	126	21.006066	1.614964	0.325295	0.000001	0.000002
RS	127	21.921909	1.614964	0.443572	0.000001	0.000003
PA	64*2 0.308138954 0.065211683 21.921908855 0.700088501 0.413667202 0.344205856 0.340665817 0.372528076 0.427604675 0.495986938 0.570274353 0.644943237 0.718200684 0.788963318 0.855922699 0.918266296 0.975917816 1.029350281 1.079010010 1.125152588 1.167938232 1.207592010 1.244373322 1.278587341 1.310573578 1.340625763 1.369010925 1.395969391 1.421726227 1.446502686 1.470500946 1.493841171 1.516574860 1.538663864 1.560005188 1.580448151 1.599800110 1.617843628 1.634315491 1.648921967 1.661354065 1.671298981 1.678466320 1.682615280 1.683574677 1.681255341 1.675672531 1.666949749 1.655351639 1.641300201 1.625358105 1.608184814 1.590459824 1.572757244 1.569972992 1.560167313 1.552642822 1.547489166 1.544603825 1.543800354 1.544800282 1.547340393 1.551120758 1.555984497 1.561910510 1.570411682 1.614963949
//
IT	11428
RD	2
LK	-2374440.508911
QD	-8280.137199 -> -3626.989379
RI	0.0413627155
TR	0.284988	0.055277
MT	26.771432
MM	C_pi: 1.303120, n_recomb: 363838.105905
RS	0	0.000000	1.316693	1199.037132	0.003296	0.000071
RS	1	0.004503	1.316693	1248.813329	0.003432	0.000579
RS	2	0.009209	0.432153	3947.169874	0.010849	0.002486
RS	3	0.014126	0.432153	4077.758150	0.011208	0.004536
RS	4	0.019265	0.283566	6395.956426	0.017579	0.008489
RS	5	0.024635	0.283566	6556.771869	0.018021	0.011721
RS	6	0.030248	0.254104	7485.516292	0.020574	0.014901
RS	7	0.036112	0.254104	7641.407033	0.021002	0.017533
RS	8	0.042241	0.270853	7316.136661	0.020108	0.018006
RS	9	0.048646	0.270853	7464.287548	0.020515	0.019473
RS	10	0.055340	0.315443	6543.775764	0.017985	0.017797
RS	11	0.062335	0.315443	6686.458205	0.018378	0.018274
RS	12	0.069644	0.378570	5698.655026	0.015663	0.015938
RS	13	0.077283	0.378570	5834.911280	0.016037	0.015960
RS	14	0.085266	0.453889	4987.523783	0.013708	0.013822
RS	15	0.093608	0.453889	5116.276905	0.014062	0.013747
RS	16	0.102326	0.535708	4449.855581	0.012230	0.012107
RS	17	0.111437	0.535708	4571.239840	0.012564	0.012087
RS	18	0.120958	0.621474	4049.922317	0.011131	0.010855
RS	19	0.130907	0.621474	4164.738108	0.011447	0.010866
RS	20	0.141305	0.709549	3752.535216	0.010314	0.009907
RS	21	0.152170	0.709549	3861.765820	0.010614	0.009935
RS	22	0.163525	0.797512	3536.645854	0.009720	0.009198
RS	23	0.175391	0.797512	3641.310857	0.010008	0.009252
RS	24	0.187792	0.883178	3385.816600	0.009306	0.008690
RS	25	0.200751	0.883178	3486.858384	0.009584	0.008772
RS	26	0.214293	0.965330	3285.386758	0.009030	0.008350
RS	27	0.228446	0.965330	3383.587255	0.009300	0.008462
RS	28	0.243235	1.043879	3222.326204	0.008856	0.008143
RS	29	0.258691	1.043879	3318.269177	0.009120	0.008274
RS	30	0.274842	1.118951	3187.427328	0.008761	0.008028
RS	31	0.291721	1.118951	3281.526063	0.009019	0.008171
RS	32	0.309359	1.190358	3175.163981	0.008727	0.007982
RS	33	0.327792	1.190358	3267.702017	0.008981	0.008138
RS	34	0.347055	1.257784	3181.903204	0.008745	0.007998
RS	35	0.367186	1.257784	3273.052741	0.008996	0.008165
RS	36	0.388223	1.321124	3204.452614	0.008807	0.008065
RS	37	0.410207	1.321124	3294.274536	0.009054	0.008242
RS	38	0.433181	1.380420	3240.010971	0.008905	0.008180
RS	39	0.457189	1.380420	3328.456017	0.009148	0.008371
RS	40	0.482279	1.435904	3285.859831	0.009031	0.008343
RS	41	0.508498	1.435904	3372.768082	0.009270	0.008549
RS	42	0.535898	1.488074	3339.066773	0.009177	0.008552
RS	43	0.564532	1.488074	3424.168017	0.009411	0.008771
RS	44	0.594455	1.537482	3396.848237	0.009336	0.008796
RS	45	0.625725	1.537482	3479.769136	0.009564	0.009023
RS	46	0.658404	1.584715	3456.501686	0.009500	0.009063
RS	47	0.692554	1.584715	3536.774870	0.009721	0.009292
RS	48	0.728242	1.630347	3515.433838	0.009662	0.009338
RS	49	0.765537	1.630347	3592.509570	0.009874	0.009563
RS	50	0.804511	1.674961	3571.072778	0.009815	0.009609
RS	51	0.845240	1.674961	3644.333279	0.010016	0.009825
RS	52	0.887803	1.719184	3620.784772	0.009952	0.009864
RS	53	0.932282	1.719184	3689.562974	0.010141	0.010066
RS	54	0.978765	1.763559	3662.176746	0.010065	0.010093
RS	55	1.027340	1.763559	3725.777319	0.010240	0.010277
RS	56	1.078103	1.808413	3693.369685	0.010151	0.010288
RS	57	1.131152	1.808413	3751.086808	0.010310	0.010450
RS	58	1.186589	1.853832	3713.036705	0.010205	0.010443
RS	59	1.244523	1.853832	3764.166131	0.010346	0.010582
RS	60	1.305065	1.899596	3720.488217	0.010226	0.010557
RS	61	1.368334	1.899596	3764.330036	0.010346	0.010674
RS	62	1.434451	1.945275	3715.408405	0.010212	0.010634
RS	63	1.503545	1.945275	3751.265680	0.010310	0.010730
RS	64	1.575751	1.990295	3697.661141	0.010163	0.010677
RS	65	1.651208	1.990295	3724.837230	0.010238	0.010753
RS	66	1.730063	2.033965	3667.188514	0.010079	0.010690
RS	67	1.812469	2.033965	3684.983950	0.010128	0.010748
RS	68	1.898585	2.075510	3623.922305	0.009960	0.010676
RS	69	1.988579	2.075510	3631.633124	0.009981	0.010717
RS	70	2.082625	2.114059	3567.766611	0.009806	0.010640
RS	71	2.180906	2.114059	3564.683411	0.009797	0.010663
RS	72	2.283613	2.148640	3498.596699	0.009616	0.010583
RS	73	2.390944	2.148640	3484.004291	0.009576	0.010589
RS	74	2.503109	2.178284	3416.062644	0.009389	0.010506
RS	75	2.620324	2.178284	3389.253032	0.009315	0.010493
RS	76	2.742817	2.202081	3319.558806	0.009124	0.010407
RS	77	2.870825	2.202081	3279.857198	0.009015	0.010373
RS	78	3.004598	2.219241	3208.206546	0.008818	0.010281
RS	79	3.144394	2.219241	3155.016303	0.008671	0.010221
RS	80	3.290486	2.229163	3080.882290	0.008468	0.010120
RS	81	3.443155	2.229163	3013.754503	0.008283	0.010027
RS	82	3.602700	2.231481	2936.344482	0.008070	0.009910
RS	83	3.769428	2.231481	2855.073326	0.007847	0.009779
RS	84	3.943664	2.226068	2773.457230	0.007623	0.009639
RS	85	4.125745	2.226068	2678.198163	0.007361	0.009463
RS	86	4.316026	2.213083	2591.422934	0.007122	0.009293
RS	87	4.514874	2.213083	2482.834833	0.006824	0.009066
RS	88	4.722676	2.193005	2390.089303	0.006569	0.008857
RS	89	4.939836	2.193005	2269.490569	0.006238	0.008574
RS	90	5.166774	2.166688	2170.295821	0.005965	0.008320
RS	91	5.403931	2.166688	2039.817108	0.005606	0.007978
RS	92	5.651766	2.135353	1934.318247	0.005316	0.007673
RS	93	5.910761	2.135353	1797.005497	0.004939	0.007275
RS	94	6.181419	2.100545	1686.255973	0.004635	0.006920
RS	95	6.464264	2.100545	1546.067880	0.004249	0.006472
RS	96	6.759845	2.063965	1432.293752	0.003937	0.006072
RS	97	7.068736	2.063965	1293.916657	0.003556	0.005591
RS	98	7.391536	2.027256	1180.530546	0.003245	0.005160
RS	99	7.728871	2.027256	1048.975634	0.002883	0.004667
RS	100	8.081396	1.991742	940.259830	0.002584	0.004226
RS	101	8.449795	1.991742	820.269750	0.002254	0.003745
RS	102	8.834782	1.980116	713.505563	0.001961	0.003293
RS	103	9.237105	1.980116	611.357142	0.001680	0.002839
RS	104	9.657544	1.963886	522.956232	0.001437	0.002454
RS	105	10.096915	1.963886	439.072360	0.001207	0.002084
RS	106	10.556070	1.949290	367.405073	0.001010	0.001757
RS	107	11.035900	1.949290	301.694823	0.000829	0.001456
RS	108	11.537337	1.939646	246.097286	0.000676	0.001196
RS	109	12.061353	1.939646	197.333229	0.000542	0.000966
RS	110	12.608964	1.934629	156.685628	0.000431	0.000772
RS	111	13.181234	1.934629	122.484914	0.000337	0.000607
RS	112	13.779272	1.933745	94.529920	0.000260	0.000471
RS	113	14.404240	1.933745	71.916032	0.000198	0.000360
RS	114	15.057349	1.936369	53.866374	0.000148	0.000271
RS	115	15.739867	1.936369	39.806378	0.000109	0.000201
RS	116	16.453117	1.941943	28.887796	0.000079	0.000147
RS	117	17.198485	1.941943	20.693130	0.000057	0.000106
RS	118	17.977416	1.949846	14.522813	0.000040	0.000074
RS	119	18.791421	1.949846	10.060943	0.000028	0.000052
RS	120	19.642079	1.959775	6.813256	0.000019	0.000035
RS	121	20.531042	1.959775	4.553358	0.000013	0.000024
RS	122	21.460034	1.971575	2.967909	0.000008	0.000015
RS	123	22.430857	1.971575	1.908306	0.000005	0.000010
RS	124	23.445396	1.988001	1.192651	0.000003	0.000006
RS	125	24.505617	1.988001	0.736236	0.000002	0.000004
RS	126	25.613580	2.073925	0.430018	0.000001	0.000002
RS	127	26.771432	2.073925	0.600111	0.000002	0.000003
PA	64*2 0.284987983 0.055276624 26.771432081 1.316692617 0.432152663 0.283565677 0.254104310 0.270853224 0.315442943 0.378570246 0.453889168 0.535707551 0.621474248 0.709549024 0.797511943 0.883177668 0.965330085 1.043878922 1.118950552 1.190358422 1.257784433 1.321124496 1.380419691 1.435903763 1.488073747 1.537482100 1.584715375 1.630347446 1.674960906 1.719184201 1.763558887 1.808412629 1.853831745 1.899596358 1.945275482 1.990294896 2.033965223 2.075509758 2.114059475 2.148639630 2.178283713 2.202080844 2.219240657 2.229163248 2.231481115 2.226068454 2.213083367 2.193004775 2.166687982 2.135352887 2.100545197 2.063965190 2.027256258 1.991741804 1.980115739 1.963886025 1.949289509 1.939646300 1.934628900 1.933744746 1.936368825 1.941943359 1.949846392 1.959775129 1.971575082 1.988001209 2.073924787
//
IT	10562
RD	3
LK	-2367313.523767
QD	-2940.608845 -> -1494.414151
RI	0.0356674957
TR	0.272281	0.049935
MT	30.087734
MM	C_pi: 1.396807, n_recomb: 352699.914835
RS	0	0.000000	3.254593	481.251958	0.001364	0.000028
RS	1	0.004599	3.254593	502.715160	0.001425	0.000219
RS	2	0.009409	0.585414	2909.036067	0.008248	0.001735
RS	3	0.014440	0.585414	3016.566166	0.008553	0.003124
RS	4	0.019703	0.303375	6007.492126	0.017033	0.007331
RS	5	0.025208	0.303375	6169.067281	0.017491	0.010074
RS	6	0.030966	0.243417	7869.515017	0.022312	0.014172
RS	7	0.036988	0.243417	8026.929867	0.022759	0.016763
RS	8	0.043288	0.247241	8053.217904	0.022833	0.017827
RS	9	0.049877	0.247241	8198.400322	0.023245	0.019570
RS	10	0.056770	0.283577	7281.255581	0.020644	0.017976
RS	11	0.063979	0.283577	7421.958514	0.021043	0.018856
RS	12	0.071520	0.341231	6294.388549	0.017846	0.016260
RS	13	0.079408	0.341231	6431.293060	0.018234	0.016666
RS	14	0.087658	0.414052	5421.636519	0.015372	0.014157
RS	15	0.096288	0.414052	5552.556835	0.015743	0.014379
RS	16	0.105314	0.496494	4746.732813	0.013458	0.012373
RS	17	0.114756	0.496494	4870.541112	0.013809	0.012586
RS	18	0.124632	0.585815	4238.532642	0.012017	0.011051
RS	19	0.134962	0.585815	4355.340767	0.012349	0.011266
RS	20	0.145768	0.680446	3854.974490	0.010930	0.010061
RS	21	0.157070	0.680446	3965.460803	0.011243	0.010263
RS	22	0.168891	0.777609	3570.724307	0.010124	0.009321
RS	23	0.181257	0.777609	3675.823097	0.010422	0.009525
RS	24	0.194191	0.874304	3366.279982	0.009544	0.008797
RS	25	0.207720	0.874304	3466.980343	0.009830	0.009007
RS	26	0.221871	0.968475	3223.841213	0.009140	0.008449
RS	27	0.236673	0.968475	3321.033416	0.009416	0.008675
RS	28	0.252155	1.059580	3127.043778	0.008866	0.008245
RS	29	0.268350	1.059580	3221.429793	0.009134	0.008480
RS	30	0.285289	1.147583	3063.984929	0.008687	0.008139
RS	31	0.303007	1.147583	3156.085677	0.008948	0.008378
RS	32	0.321540	1.231935	3027.969720	0.008585	0.008108
RS	33	0.340926	1.231935	3118.173794	0.008841	0.008352
RS	34	0.361202	1.311835	3014.900243	0.008548	0.008143
RS	35	0.382412	1.311835	3103.485135	0.008799	0.008391
RS	36	0.404596	1.386817	3021.160406	0.008566	0.008232
RS	37	0.427801	1.386817	3108.287986	0.008813	0.008484
RS	38	0.452073	1.456578	3043.783768	0.008630	0.008371
RS	39	0.477461	1.456578	3129.500390	0.008873	0.008633
RS	40	0.504017	1.521189	3079.771824	0.008732	0.008564
RS	41	0.531794	1.521189	3164.002621	0.008971	0.008842
RS	42	0.560848	1.581249	3125.670088	0.008862	0.008813
RS	43	0.591238	1.581249	3208.214796	0.009096	0.009105
RS	44	0.623026	1.637669	3177.877000	0.009010	0.009105
RS	45	0.656276	1.637669	3258.416373	0.009238	0.009406
RS	46	0.691054	1.691534	3232.778613	0.009166	0.009423
RS	47	0.727432	1.691534	3310.888491	0.009387	0.009723
RS	48	0.765483	1.743968	3286.904672	0.009319	0.009744
RS	49	0.805284	1.743968	3362.076260	0.009532	0.010036
RS	50	0.846916	1.796156	3336.817279	0.009461	0.010049
RS	51	0.890461	1.796156	3408.482299	0.009664	0.010325
RS	52	0.936009	1.849357	3379.122412	0.009581	0.010322
RS	53	0.983652	1.849357	3446.684393	0.009772	0.010575
RS	54	1.033486	1.904734	3410.825540	0.009671	0.010547
RS	55	1.085611	1.904734	3473.693856	0.009849	0.010773
RS	56	1.140134	1.963057	3429.914880	0.009725	0.010714
RS	57	1.197164	1.963057	3487.531018	0.009888	0.010908
RS	58	1.256816	2.024619	3435.461764	0.009740	0.010816
RS	59	1.319212	2.024619	3487.312033	0.009887	0.010978
RS	60	1.384477	2.089107	3427.710520	0.009718	0.010857
RS	61	1.452743	2.089107	3473.320394	0.009848	0.010987
RS	62	1.524149	2.155792	3407.557462	0.009661	0.010843
RS	63	1.598839	2.155792	3446.477160	0.009772	0.010945
RS	64	1.676963	2.223654	3376.169769	0.009572	0.010784
RS	65	1.758680	2.223654	3407.956459	0.009662	0.010860
RS	66	1.844155	2.291431	3334.788897	0.009455	0.010690
RS	67	1.933560	2.291431	3358.986773	0.009524	0.010743
RS	68	2.027077	2.357660	3284.557805	0.009313	0.010570
RS	69	2.124895	2.357660	3300.678607	0.009358	0.010602
RS	70	2.227211	2.420654	3226.488396	0.009148	0.010431
RS	71	2.334232	2.420654	3233.989893	0.009169	0.010445
RS	72	2.446175	2.478516	3161.381393	0.008963	0.010281
RS	73	2.563265	2.478516	3159.645736	0.008958	0.010278
RS	74	2.685740	2.529356	3089.535320	0.008760	0.010125
RS	75	2.813848	2.529356	3077.860701	0.008727	0.010104
RS	76	2.947846	2.571395	3010.670670	0.008536	0.009964
RS	77	3.088007	2.571395	2988.275636	0.008473	0.009923
RS	78	3.234614	2.603115	2923.868242	0.008290	0.009794
RS	79	3.387962	2.603115	2889.915842	0.008194	0.009729
RS	80	3.548362	2.623360	2827.600428	0.008017	0.009607
RS	81	3.716139	2.623360	2781.246743	0.007886	0.009513
RS	82	3.891631	2.631382	2719.855608	0.007712	0.009393
RS	83	4.075194	2.631382	2660.326434	0.007543	0.009265
RS	84	4.267198	2.626872	2598.322039	0.007367	0.009139
RS	85	4.468031	2.626872	2525.022906	0.007159	0.008970
RS	86	4.678101	2.610042	2460.563784	0.006976	0.008830
RS	87	4.897831	2.610042	2373.236114	0.006729	0.008615
RS	88	5.127665	2.581710	2304.306389	0.006533	0.008451
RS	89	5.368069	2.581710	2203.233428	0.006247	0.008183
RS	90	5.619528	2.543385	2127.852542	0.006033	0.007984
RS	91	5.882551	2.543385	2014.108351	0.005711	0.007660
RS	92	6.157670	2.497214	1930.742163	0.005474	0.007417
RS	93	6.445441	2.497214	1806.437469	0.005122	0.007037
RS	94	6.746445	2.445869	1714.495863	0.004861	0.006743
RS	95	7.061291	2.445869	1582.947939	0.004488	0.006313
RS	96	7.390616	2.392215	1483.360432	0.004206	0.005969
RS	97	7.735086	2.392215	1349.064175	0.003825	0.005500
RS	98	8.095397	2.338938	1244.582574	0.003529	0.005115
RS	99	8.472278	2.338938	1112.890204	0.003155	0.004630
RS	100	8.866490	2.288134	1007.937538	0.002858	0.004223
RS	101	9.278830	2.288134	884.424459	0.002508	0.003746
RS	102	9.710133	2.268439	775.786442	0.002200	0.003309
RS	103	10.161270	2.268439	668.290007	0.001895	0.002864
RS	104	10.633154	2.246583	575.487800	0.001632	0.002483
RS	105	11.126738	2.246583	485.637351	0.001377	0.002111
RS	106	11.643020	2.225989	409.066380	0.001160	0.001787
RS	107	12.183045	2.225989	337.460468	0.000957	0.001483
RS	108	12.747903	2.212606	276.789234	0.000785	0.001222
RS	109	13.338738	2.212606	222.877990	0.000632	0.000989
RS	110	13.956743	2.205860	177.765985	0.000504	0.000792
RS	111	14.603168	2.205860	139.498238	0.000396	0.000624
RS	112	15.279321	2.204949	108.054004	0.000306	0.000485
RS	113	15.986567	2.204949	82.495800	0.000234	0.000371
RS	114	16.726338	2.208954	61.973883	0.000176	0.000280
RS	115	17.500128	2.208954	45.948602	0.000130	0.000208
RS	116	18.309502	2.217038	33.425969	0.000095	0.000152
RS	117	19.156097	2.217038	24.018273	0.000068	0.000109
RS	118	20.041625	2.228335	16.890243	0.000048	0.000077
RS	119	20.967874	2.228335	11.735648	0.000033	0.000054
RS	120	21.936720	2.242349	7.960889	0.000023	0.000037
RS	121	22.950119	2.242349	5.335472	0.000015	0.000025
RS	122	24.010121	2.258867	3.482749	0.000010	0.000016
RS	123	25.118870	2.258867	2.245534	0.000006	0.000010
RS	124	26.278606	2.281361	1.405021	0.000004	0.000007
RS	125	27.491675	2.281361	0.869767	0.000002	0.000004
RS	126	28.760529	2.398290	0.506298	0.000001	0.000002
RS	127	30.087734	2.398290	0.715789	0.000002	0.000003
PA	64*2 0.272281474 0.049935344 30.087734243 3.254593393 0.585414172 0.303374894 0.243417436 0.247241494 0.283576641 0.341230798 0.414051972 0.496493637 0.585815414 0.680446428 0.777609435 0.874303576 0.968474890 1.059580271 1.147583366 1.231934509 1.311834656 1.386816855 1.456577527 1.521189032 1.581248653 1.637668521 1.691534225 1.743967507 1.796156350 1.849357263 1.904734284 1.963057351 2.024619417 2.089107443 2.155791534 2.223654057 2.291430844 2.357659658 2.420653502 2.478516434 2.529355634 2.571394592 2.603115008 2.623359591 2.631382069 2.626871848 2.610041857 2.581710487 2.543385413 2.497213985 2.445869029 2.392215208 2.338938092 2.288133672 2.268439162 2.246582708 2.225989085 2.212606064 2.205859526 2.204949156 2.208954154 2.217037850 2.228335309 2.242348706 2.258867490 2.281361214 2.398289890
//
IT	9933
RD	4
LK	-2364974.635078
QD	-1486.120697 -> -883.193479
RI	0.0314840600
TR	0.264438	0.046508
MT	32.466860
MM	C_pi: 1.467735, n_recomb: 345421.892262
RS	0	0.000000	8.538794	182.296770	0.000528	0.000011
RS	1	0.004661	8.538794	190.708556	0.000552	0.000082
RS	2	0.009540	0.839113	2024.591674	0.005861	0.001206
RS	3	0.014645	0.839113	2106.064689	0.006097	0.002147
RS	4	0.019989	0.347628	5261.939718	0.015233	0.006315
RS	5	0.025582	0.347628	5418.007255	0.015685	0.008626
RS	6	0.031436	0.251367	7683.307202	0.022243	0.013502
RS	7	0.037562	0.251367	7844.523126	0.022710	0.015926
RS	8	0.043974	0.243341	8260.105106	0.023913	0.017748
RS	9	0.050685	0.243341	8405.926744	0.024335	0.019498
RS	10	0.057709	0.273489	7614.002475	0.022043	0.018247
RS	11	0.065060	0.273489	7754.080410	0.022448	0.019229
RS	12	0.072754	0.327376	6604.440731	0.019120	0.016630
RS	13	0.080806	0.327376	6741.780185	0.019518	0.017155
RS	14	0.089234	0.398399	5662.064459	0.016392	0.014496
RS	15	0.098054	0.398399	5794.458560	0.016775	0.014820
RS	16	0.107286	0.480976	4916.901898	0.014234	0.012631
RS	17	0.116948	0.480976	5042.546245	0.014598	0.012928
RS	18	0.127060	0.572159	4350.733784	0.012595	0.011233
RS	19	0.137644	0.572159	4469.274390	0.012939	0.011531
RS	20	0.148721	0.670565	3919.705568	0.011348	0.010193
RS	21	0.160315	0.670565	4031.581725	0.011671	0.010468
RS	22	0.172448	0.773334	3597.191590	0.010414	0.009413
RS	23	0.185148	0.773334	3703.244164	0.010721	0.009681
RS	24	0.198439	0.876863	3363.271549	0.009737	0.008862
RS	25	0.212350	0.876863	3464.501183	0.010030	0.009129
RS	26	0.226909	0.978422	3198.850100	0.009261	0.008498
RS	27	0.242147	0.978422	3296.212795	0.009543	0.008774
RS	28	0.258095	1.077094	3085.547437	0.008933	0.008286
RS	29	0.274786	1.077094	3179.820906	0.009206	0.008567
RS	30	0.292256	1.172790	3009.493455	0.008713	0.008180
RS	31	0.310539	1.172790	3101.263060	0.008978	0.008461
RS	32	0.329675	1.264685	2963.303901	0.008579	0.008153
RS	33	0.349703	1.264685	3053.019879	0.008839	0.008435
RS	34	0.370665	1.351538	2942.794443	0.008519	0.008196
RS	35	0.392603	1.351538	3030.796504	0.008774	0.008479
RS	36	0.415564	1.432461	2944.359394	0.008524	0.008297
RS	37	0.439596	1.432461	3030.868470	0.008774	0.008582
RS	38	0.464747	1.506777	2965.086319	0.008584	0.008452
RS	39	0.491071	1.506777	3050.200151	0.008830	0.008745
RS	40	0.518622	1.574239	3002.103619	0.008691	0.008669
RS	41	0.547457	1.574239	3085.785928	0.008933	0.008979
RS	42	0.577636	1.635473	3051.615838	0.008834	0.008951
RS	43	0.609222	1.635473	3133.682209	0.009072	0.009279
RS	44	0.642280	1.691782	3109.182634	0.009001	0.009289
RS	45	0.676880	1.691782	3189.302349	0.009233	0.009628
RS	46	0.713091	1.744795	3170.187652	0.009178	0.009658
RS	47	0.750991	1.744795	3247.901813	0.009403	0.009998
RS	48	0.790657	1.796274	3230.038321	0.009351	0.010030
RS	49	0.832172	1.796274	3304.789375	0.009567	0.010362
RS	50	0.875623	1.848113	3284.112546	0.009508	0.010381
RS	51	0.921098	1.848113	3355.283498	0.009714	0.010696
RS	52	0.968693	1.902285	3327.903134	0.009634	0.010687
RS	53	1.018507	1.902285	3394.866334	0.009828	0.010978
RS	54	1.070643	1.960724	3357.369173	0.009720	0.010930
RS	55	1.125209	1.960724	3419.539616	0.009900	0.011188
RS	56	1.182318	2.024819	3369.951215	0.009756	0.011093
RS	57	1.242089	2.024819	3426.826624	0.009921	0.011315
RS	58	1.304646	2.095230	3364.849135	0.009741	0.011171
RS	59	1.370119	2.095230	3416.025333	0.009889	0.011354
RS	60	1.438644	2.171764	3343.015901	0.009678	0.011166
RS	61	1.510363	2.171764	3388.173736	0.009809	0.011312
RS	62	1.585425	2.253547	3306.516388	0.009572	0.011089
RS	63	1.663986	2.253547	3345.392418	0.009685	0.011202
RS	64	1.746209	2.339310	3257.747731	0.009431	0.010956
RS	65	1.832264	2.339310	3290.103943	0.009525	0.011038
RS	66	1.922330	2.427386	3199.206946	0.009262	0.010779
RS	67	2.016595	2.427386	3224.797668	0.009336	0.010835
RS	68	2.115253	2.515734	3133.257051	0.009071	0.010574
RS	69	2.218510	2.515734	3151.796416	0.009124	0.010607
RS	70	2.326580	2.601885	3062.052329	0.008865	0.010352
RS	71	2.439687	2.601885	3073.179448	0.008897	0.010365
RS	72	2.558067	2.683023	2987.347132	0.008648	0.010126
RS	73	2.681964	2.683023	2990.593854	0.008658	0.010120
RS	74	2.811636	2.756231	2910.206195	0.008425	0.009902
RS	75	2.947353	2.756231	2904.976500	0.008410	0.009878
RS	76	3.089396	2.818760	2830.830656	0.008195	0.009684
RS	77	3.238059	2.818760	2816.395527	0.008153	0.009641
RS	78	3.393652	2.868199	2748.565141	0.007957	0.009469
RS	79	3.556498	2.868199	2724.072225	0.007886	0.009404
RS	80	3.726934	2.902631	2661.939085	0.007706	0.009252
RS	81	3.905314	2.902631	2626.442834	0.007604	0.009159
RS	82	4.092009	2.920679	2568.824929	0.007437	0.009023
RS	83	4.287406	2.920679	2521.338268	0.007299	0.008898
RS	84	4.491911	2.921586	2466.549328	0.007141	0.008770
RS	85	4.705949	2.921586	2406.129991	0.006966	0.008607
RS	86	4.929963	2.905401	2351.968493	0.006809	0.008479
RS	87	5.164419	2.905401	2277.861619	0.006594	0.008273
RS	88	5.409803	2.873096	2221.697510	0.006432	0.008133
RS	89	5.666625	2.873096	2133.546297	0.006177	0.007878
RS	90	5.935418	2.826749	2072.450835	0.006000	0.007714
RS	91	6.216739	2.826749	1970.589637	0.005705	0.007406
RS	92	6.511174	2.769423	1901.809936	0.005506	0.007204
RS	93	6.819333	2.769423	1787.596393	0.005175	0.006841
RS	94	7.141856	2.704942	1709.192255	0.004948	0.006590
RS	95	7.479412	2.704942	1585.303539	0.004589	0.006175
RS	96	7.832702	2.637374	1496.961009	0.004334	0.005872
RS	97	8.202460	2.637374	1367.505035	0.003959	0.005418
RS	98	8.589453	2.570475	1271.107363	0.003680	0.005068
RS	99	8.994484	2.570475	1141.409248	0.003304	0.004592
RS	100	9.418394	2.507126	1041.090992	0.003014	0.004212
RS	101	9.862064	2.507126	917.081014	0.002655	0.003740
RS	102	10.326414	2.478868	809.586479	0.002344	0.003318
RS	103	10.812408	2.478868	699.830356	0.002026	0.002888
RS	104	11.321055	2.453369	605.113936	0.001752	0.002503
RS	105	11.853412	2.453369	512.361072	0.001483	0.002131
RS	106	12.410582	2.427772	433.525333	0.001255	0.001810
RS	107	12.993723	2.427772	358.734037	0.001039	0.001505
RS	108	13.604045	2.411277	295.334220	0.000855	0.001243
RS	109	14.242816	2.411277	238.473284	0.000690	0.001007
RS	110	14.911361	2.403068	190.781303	0.000552	0.000808
RS	111	15.611068	2.403068	150.092887	0.000435	0.000638
RS	112	16.343389	2.402100	116.544888	0.000337	0.000496
RS	113	17.109846	2.402100	89.187648	0.000258	0.000381
RS	114	17.912028	2.407183	67.133838	0.000194	0.000287
RS	115	18.751601	2.407183	49.883994	0.000144	0.000214
RS	116	19.630309	2.417248	36.347969	0.000105	0.000156
RS	117	20.549975	2.417248	26.172596	0.000076	0.000113
RS	118	21.512508	2.431219	18.430477	0.000053	0.000080
RS	119	22.519906	2.431219	12.831674	0.000037	0.000055
RS	120	23.574261	2.448465	8.714707	0.000025	0.000038
RS	121	24.677762	2.448465	5.852181	0.000017	0.000025
RS	122	25.832698	2.468693	3.824062	0.000011	0.000017
RS	123	27.041469	2.468693	2.470379	0.000007	0.000011
RS	124	28.306582	2.495915	1.547073	0.000004	0.000007
RS	125	29.630665	2.495915	0.959602	0.000003	0.000004
RS	126	31.016465	2.635675	0.557658	0.000002	0.000002
RS	127	32.466860	2.635675	0.794875	0.000002	0.000003
PA	64*2 0.264438158 0.046508116 32.466860217 8.538793536 0.839113223 0.347627892 0.251367277 0.243341327 0.273489238 0.327375586 0.398398605 0.480976317 0.572159250 0.670564609 0.773333635 0.876863344 0.978421935 1.077094162 1.172790066 1.264685026 1.351538392 1.432461116 1.506776843 1.574238921 1.635473181 1.691781851 1.744794737 1.796274425 1.848113495 1.902285215 1.960724145 2.024818503 2.095229780 2.171764155 2.253546562 2.339309618 2.427385776 2.515733665 2.601885209 2.683022948 2.756230954 2.818760273 2.868198913 2.902631286 2.920678860 2.921586259 2.905401076 2.873096398 2.826749192 2.769422731 2.704941932 2.637373829 2.570475065 2.507126126 2.478868428 2.453369032 2.427771993 2.411276988 2.403068481 2.402099721 2.407183282 2.417247652 2.431219194 2.448464772 2.468693072 2.495915463 2.635674647
//
IT	11313
RD	5
LK	-2363939.975467
QD	-988.836934 -> -657.174670
RI	0.0284549372
TR	0.259310	0.044071
MT	34.231988
MM	C_pi: 1.518669, n_recomb: 338898.575799
RS	0	0.000000	22.311844	69.142701	0.000204	0.000004
RS	1	0.004705	22.311844	72.387708	0.000214	0.000032
RS	2	0.009631	1.195596	1411.386424	0.004165	0.000858
RS	3	0.014789	1.195596	1471.448243	0.004342	0.001509
RS	4	0.020189	0.401413	4546.948524	0.013417	0.005501
RS	5	0.025843	0.401413	4693.320990	0.013849	0.007472
RS	6	0.031764	0.264025	7330.872979	0.021631	0.012925
RS	7	0.037963	0.264025	7494.569858	0.022114	0.015183
RS	8	0.044454	0.244909	8242.449216	0.024321	0.017689
RS	9	0.051250	0.244909	8389.870730	0.024756	0.019386
RS	10	0.058366	0.270128	7743.297207	0.022848	0.018499
RS	11	0.065816	0.270128	7883.259656	0.023261	0.019493
RS	12	0.073618	0.321346	6753.845795	0.019929	0.016958
RS	13	0.081786	0.321346	6891.272036	0.020334	0.017517
RS	14	0.090338	0.391245	5782.557241	0.017063	0.014785
RS	15	0.099293	0.391245	5915.623570	0.017455	0.015144
RS	16	0.108669	0.474103	4999.553847	0.014752	0.012844
RS	17	0.118486	0.474103	5126.129403	0.015126	0.013174
RS	18	0.128765	0.566713	4400.806617	0.012986	0.011381
RS	19	0.139528	0.566713	4520.247556	0.013338	0.011716
RS	20	0.150797	0.667902	3942.148792	0.011632	0.010296
RS	21	0.162596	0.667902	4054.731108	0.011964	0.010607
RS	22	0.174951	0.774856	3596.644635	0.010613	0.009480
RS	23	0.187886	0.774856	3703.135265	0.010927	0.009780
RS	24	0.201431	0.883527	3344.928215	0.009870	0.008904
RS	25	0.215612	0.883527	3446.329849	0.010169	0.009198
RS	26	0.230460	0.990586	3167.652039	0.009347	0.008523
RS	27	0.246008	0.990586	3264.968008	0.009634	0.008822
RS	28	0.262286	1.094776	3045.233519	0.008986	0.008302
RS	29	0.279331	1.094776	3139.297939	0.009263	0.008604
RS	30	0.297177	1.196052	2962.204715	0.008741	0.008191
RS	31	0.315863	1.196052	3053.646576	0.009011	0.008490
RS	32	0.335428	1.293399	2910.724080	0.008589	0.008161
RS	33	0.355913	1.293399	3000.034746	0.008852	0.008460
RS	34	0.377363	1.385115	2886.856301	0.008518	0.008205
RS	35	0.399821	1.385115	2974.420982	0.008777	0.008503
RS	36	0.423336	1.469896	2887.167056	0.008519	0.008312
RS	37	0.447958	1.469896	2973.251077	0.008773	0.008608
RS	38	0.473737	1.546604	2909.088196	0.008584	0.008475
RS	39	0.500730	1.546604	2993.829558	0.008834	0.008779
RS	40	0.528992	1.614546	2950.172716	0.008705	0.008707
RS	41	0.558584	1.614546	3033.564667	0.008951	0.009029
RS	42	0.589569	1.674282	3006.534285	0.008871	0.009016
RS	43	0.622011	1.674282	3088.397705	0.009113	0.009358
RS	44	0.655979	1.727435	3073.108889	0.009068	0.009391
RS	45	0.691546	1.727435	3153.085870	0.009304	0.009748
RS	46	0.728785	1.776192	3144.306140	0.009278	0.009806
RS	47	0.767777	1.776192	3221.878809	0.009507	0.010167
RS	48	0.808604	1.822949	3214.406164	0.009485	0.010228
RS	49	0.851350	1.822949	3288.934910	0.009705	0.010582
RS	50	0.896109	1.870273	3277.544551	0.009671	0.010627
RS	51	0.942972	1.870273	3348.322152	0.009880	0.010964
RS	52	0.992041	1.920833	3327.931515	0.009820	0.010973
RS	53	1.043418	1.920833	3394.252259	0.010016	0.011287
RS	54	1.097212	1.977333	3360.222116	0.009915	0.011244
RS	55	1.153538	1.977333	3421.459292	0.010096	0.011526
RS	56	1.212513	2.041819	3371.006092	0.009947	0.011420
RS	57	1.274262	2.041819	3426.670477	0.010111	0.011663
RS	58	1.338917	2.115427	3359.294330	0.009912	0.011489
RS	59	1.406614	2.115427	3409.055024	0.010059	0.011691
RS	60	1.477495	2.198182	3326.594397	0.009816	0.011458
RS	61	1.551711	2.198182	3370.255884	0.009945	0.011620
RS	62	1.629419	2.289240	3275.986161	0.009667	0.011339
RS	63	1.710783	2.289240	3313.442582	0.009777	0.011464
RS	64	1.795975	2.387308	3210.973015	0.009475	0.011151
RS	65	1.885174	2.387308	3242.164702	0.009567	0.011243
RS	66	1.978571	2.490519	3135.270542	0.009251	0.010911
RS	67	2.076361	2.490519	3160.135991	0.009325	0.010974
RS	68	2.178752	2.596510	3052.358488	0.009007	0.010637
RS	69	2.285960	2.596510	3070.792654	0.009061	0.010675
RS	70	2.398212	2.702219	2965.501038	0.008750	0.010348
RS	71	2.515745	2.702219	2977.308796	0.008785	0.010364
RS	72	2.638808	2.804052	2877.374670	0.008490	0.010056
RS	73	2.767661	2.804052	2882.233051	0.008505	0.010053
RS	74	2.902575	2.898211	2789.731261	0.008232	0.009774
RS	75	3.043837	2.898211	2787.166392	0.008224	0.009752
RS	76	3.191745	2.980992	2703.273815	0.007977	0.009504
RS	77	3.346611	2.980992	2692.651259	0.007945	0.009462
RS	78	3.508763	3.049064	2617.662120	0.007724	0.009247
RS	79	3.678545	3.049064	2598.190807	0.007667	0.009182
RS	80	3.856313	3.099631	2531.639561	0.007470	0.008997
RS	81	4.042446	3.099631	2502.388483	0.007384	0.008906
RS	82	4.237335	3.130473	2443.225185	0.007209	0.008746
RS	83	4.441393	3.130473	2403.153258	0.007091	0.008625
RS	84	4.655051	3.140128	2349.763997	0.006934	0.008484
RS	85	4.878762	3.140128	2297.780786	0.006780	0.008328
RS	86	5.112997	3.128174	2247.914128	0.006633	0.008198
RS	87	5.358252	3.128174	2182.997486	0.006441	0.008001
RS	88	5.615046	3.095513	2133.741485	0.006296	0.007871
RS	89	5.883921	3.095513	2055.137004	0.006064	0.007629
RS	90	6.165446	3.044613	2002.999417	0.005910	0.007484
RS	91	6.460216	3.044613	1910.524889	0.005637	0.007191
RS	92	6.768854	2.979363	1851.897128	0.005464	0.007015
RS	93	7.092012	2.979363	1746.323043	0.005153	0.006668
RS	94	7.430374	2.904711	1678.207412	0.004952	0.006448
RS	95	7.784655	2.904711	1561.640363	0.004608	0.006049
RS	96	8.155603	2.825913	1482.646905	0.004375	0.005777
RS	97	8.544004	2.825913	1358.752413	0.004009	0.005336
RS	98	8.950677	2.747797	1269.882339	0.003747	0.005013
RS	99	9.376484	2.747797	1143.776874	0.003375	0.004549
RS	100	9.822323	2.674039	1048.678940	0.003094	0.004190
RS	101	10.289137	2.674039	926.370499	0.002733	0.003725
RS	102	10.777914	2.638478	821.662408	0.002425	0.003317
RS	103	11.289686	2.638478	712.055685	0.002101	0.002890
RS	104	11.825535	2.609821	617.570408	0.001822	0.002512
RS	105	12.386595	2.609821	524.182454	0.001547	0.002142
RS	106	12.974050	2.579986	445.011615	0.001313	0.001824
RS	107	13.589144	2.579986	369.053349	0.001089	0.001518
RS	108	14.233175	2.560816	304.668501	0.000899	0.001256
RS	109	14.907507	2.560816	246.504666	0.000727	0.001019
RS	110	15.613563	2.551317	197.647657	0.000583	0.000819
RS	111	16.352838	2.551317	155.780693	0.000460	0.000647
RS	112	17.126893	2.550202	121.180180	0.000358	0.000505
RS	113	17.937365	2.550202	92.892730	0.000274	0.000388
RS	114	18.785967	2.556103	70.024760	0.000207	0.000293
RS	115	19.674493	2.556103	52.115629	0.000154	0.000218
RS	116	20.604821	2.567694	38.020337	0.000112	0.000159
RS	117	21.578919	2.567694	27.418848	0.000081	0.000115
RS	118	22.598845	2.583796	19.327901	0.000057	0.000081
RS	119	23.666755	2.583796	13.476658	0.000040	0.000057
RS	120	24.784907	2.603585	9.161202	0.000027	0.000039
RS	121	25.955664	2.603585	6.161112	0.000018	0.000026
RS	122	27.181503	2.626702	4.029371	0.000012	0.000017
RS	123	28.465013	2.626702	2.606833	0.000008	0.000011
RS	124	29.808908	2.657545	1.633776	0.000005	0.000007
RS	125	31.216029	2.657545	1.014898	0.000003	0.000004
RS	126	32.689351	2.813586	0.589421	0.000002	0.000003
RS	127	34.231988	2.813586	0.844571	0.000002	0.000004
PA	64*2 0.259310280 0.044071063 34.231988130 22.311843891 1.195595661 0.401413317 0.264025105 0.244908717 0.270127794 0.321345568 0.391245047 0.474103235 0.566712536 0.667901730 0.774855852 0.883527357 0.990585773 1.094776332 1.196051792 1.293398592 1.385114952 1.469896392 1.546604025 1.614546125 1.674281855 1.727434960 1.776192110 1.822949351 1.870273387 1.920833193 1.977333463 2.041819181 2.115427250 2.198181746 2.289239637 2.387308281 2.490518696 2.596509614 2.702218641 2.804052160 2.898210588 2.980991892 3.049064247 3.099630510 3.130473411 3.140127919 3.128173909 3.095513015 3.044612811 2.979363301 2.904711342 2.825912898 2.747796798 2.674039369 2.638478490 2.609821097 2.579985853 2.560815916 2.551316861 2.550202432 2.556103322 2.567693699 2.583796413 2.603584847 2.626701815 2.657544625 2.813585658
//
IT	10975
RD	6
LK	-2363344.475945
QD	-770.980141 -> -550.914640
RI	0.0263416923
TR	0.255939	0.042230
MT	35.553015
MM	C_pi: 1.554037, n_recomb: 332512.400432
RS	0	0.000000	57.107316	26.698898	0.000080	0.000002
RS	1	0.004736	57.107316	27.963799	0.000084	0.000012
RS	2	0.009696	1.663962	1003.666803	0.003018	0.000626
RS	3	0.014891	1.663962	1047.962084	0.003152	0.001091
RS	4	0.020332	0.458664	3951.253020	0.011883	0.004861
RS	5	0.026031	0.458664	4086.581140	0.012290	0.006571
RS	6	0.031999	0.276891	6965.880159	0.020949	0.012448
RS	7	0.038251	0.276891	7130.068471	0.021443	0.014567
RS	8	0.044798	0.247561	8141.998340	0.024486	0.017646
RS	9	0.051655	0.247561	8290.432668	0.024933	0.019282
RS	10	0.058837	0.268753	7774.818764	0.023382	0.018715
RS	11	0.066360	0.268753	7914.324876	0.023802	0.019698
RS	12	0.074238	0.318001	6815.601164	0.020497	0.017232
RS	13	0.082490	0.318001	6952.513104	0.020909	0.017798
RS	14	0.091132	0.387177	5832.497038	0.017541	0.015020
RS	15	0.100184	0.387177	5965.431739	0.017940	0.015393
RS	16	0.109664	0.470393	5027.729698	0.015120	0.013014
RS	17	0.119593	0.470393	5154.380737	0.015501	0.013358
RS	18	0.129993	0.564149	4410.021317	0.013263	0.011498
RS	19	0.140885	0.564149	4529.549554	0.013622	0.011853
RS	20	0.152293	0.667489	3934.837872	0.011834	0.010376
RS	21	0.164241	0.667489	4047.402536	0.012172	0.010709
RS	22	0.176755	0.777782	3574.730889	0.010751	0.009531
RS	23	0.189862	0.777782	3681.034721	0.011070	0.009849
RS	24	0.203589	0.890612	3311.494510	0.009959	0.008932
RS	25	0.217966	0.890612	3412.534922	0.010263	0.009243
RS	26	0.233025	1.002126	3126.003561	0.009401	0.008537
RS	27	0.248796	1.002126	3222.816943	0.009692	0.008849
RS	28	0.265314	1.110788	2997.880886	0.009016	0.008306
RS	29	0.282615	1.110788	3091.342415	0.009297	0.008620
RS	30	0.300735	1.216659	2910.341600	0.008753	0.008189
RS	31	0.319713	1.216659	3001.109235	0.009026	0.008499
RS	32	0.339590	1.318601	2855.231858	0.008587	0.008155
RS	33	0.360408	1.318601	2943.824695	0.008853	0.008461
RS	34	0.382212	1.414498	2828.945305	0.008508	0.008196
RS	35	0.405049	1.414498	2915.782851	0.008769	0.008500
RS	36	0.428967	1.502631	2828.334480	0.008506	0.008302
RS	37	0.454018	1.502631	2913.718957	0.008763	0.008602
RS	38	0.480256	1.581301	2851.408167	0.008575	0.008468
RS	39	0.507735	1.581301	2935.516090	0.008828	0.008772
RS	40	0.536517	1.649274	2896.326472	0.008710	0.008709
RS	41	0.566661	1.649274	2979.183350	0.008960	0.009031
RS	42	0.598233	1.706896	2959.424709	0.008900	0.009037
RS	43	0.631300	1.706896	3040.862817	0.009145	0.009381
RS	44	0.665933	1.756067	3035.202674	0.009128	0.009441
RS	45	0.702206	1.756067	3114.841698	0.009368	0.009803
RS	46	0.740197	1.799500	3117.256381	0.009375	0.009895
RS	47	0.779988	1.799500	3194.519830	0.009607	0.010263
RS	48	0.821662	1.840188	3198.865005	0.009620	0.010362
RS	49	0.865311	1.840188	3273.024786	0.009843	0.010724
RS	50	0.911026	1.881296	3273.030506	0.009843	0.010805
RS	51	0.958906	1.881296	3343.274543	0.010055	0.011153
RS	52	1.009054	1.926116	3332.681440	0.010023	0.011193
RS	53	1.061577	1.926116	3398.203442	0.010220	0.011519
RS	54	1.116587	1.978042	3371.085642	0.010138	0.011497
RS	55	1.174203	1.978042	3431.189555	0.010319	0.011792
RS	56	1.234547	2.039755	3383.742144	0.010176	0.011692
RS	57	1.297748	2.039755	3437.923950	0.010339	0.011949
RS	58	1.363943	2.112861	3369.230923	0.010133	0.011766
RS	59	1.433273	2.112861	3417.207871	0.010277	0.011981
RS	60	1.505886	2.197637	3329.392653	0.010013	0.011721
RS	61	1.581938	2.197637	3371.070488	0.010138	0.011896
RS	62	1.661592	2.293371	3268.115957	0.009829	0.011575
RS	63	1.745018	2.293371	3303.525805	0.009935	0.011711
RS	64	1.832394	2.398856	3189.887938	0.009593	0.011346
RS	65	1.923909	2.398856	3219.127186	0.009681	0.011448
RS	66	2.019758	2.512266	3099.427181	0.009321	0.011058
RS	67	2.120146	2.512266	3122.598964	0.009391	0.011128
RS	68	2.225288	2.631093	3001.283335	0.009026	0.010730
RS	69	2.335409	2.631093	3018.441727	0.009078	0.010774
RS	70	2.450746	2.751950	2899.694193	0.008721	0.010385
RS	71	2.571545	2.751950	2910.790341	0.008754	0.010406
RS	72	2.698065	2.870703	2798.179180	0.008415	0.010039
RS	73	2.830576	2.870703	2803.019575	0.008430	0.010040
RS	74	2.969363	2.982870	2699.115561	0.008117	0.009705
RS	75	3.114722	2.982870	2697.340411	0.008112	0.009686
RS	76	3.266966	3.083964	2603.654670	0.007830	0.009389
RS	77	3.426419	3.083964	2594.729302	0.007803	0.009350
RS	78	3.593424	3.169837	2511.753074	0.007554	0.009092
RS	79	3.768338	3.169837	2494.971653	0.007503	0.009030
RS	80	3.951536	3.236802	2422.420093	0.007285	0.008808
RS	81	4.143409	3.236802	2396.913090	0.007208	0.008720
RS	82	4.344370	3.281669	2333.951506	0.007019	0.008532
RS	83	4.554847	3.281669	2298.697006	0.006913	0.008415
RS	84	4.775293	3.302044	2243.904756	0.006748	0.008256
RS	85	5.006178	3.302044	2197.766417	0.006610	0.008106
RS	86	5.247997	3.296776	2149.006330	0.006463	0.007967
RS	87	5.501269	3.296776	2090.825335	0.006288	0.007779
RS	88	5.766535	3.266434	2045.119966	0.006151	0.007650
RS	89	6.044364	3.266434	1973.895226	0.005936	0.007419
RS	90	6.335350	3.213682	1927.433446	0.005797	0.007284
RS	91	6.640116	3.213682	1842.622759	0.005542	0.007003
RS	92	6.959316	3.143104	1791.211090	0.005387	0.006846
RS	93	7.293633	3.143104	1693.134369	0.005092	0.006513
RS	94	7.643782	3.060687	1632.973954	0.004911	0.006315
RS	95	8.010514	3.060687	1523.253032	0.004581	0.005930
RS	96	8.394614	2.972839	1452.059519	0.004367	0.005682
RS	97	8.796904	2.972839	1333.927160	0.004012	0.005254
RS	98	9.218245	2.885447	1251.886092	0.003765	0.004953
RS	99	9.659541	2.885447	1130.172381	0.003399	0.004499
RS	100	10.121735	2.802981	1040.380416	0.003129	0.004158
RS	101	10.605818	2.802981	921.016814	0.002770	0.003701
RS	102	11.112827	2.761136	819.938669	0.002466	0.003306
RS	103	11.643846	2.761136	711.927487	0.002141	0.002884
RS	104	12.200014	2.729670	618.962666	0.001861	0.002512
RS	105	12.782521	2.729670	526.339974	0.001583	0.002144
RS	106	13.392614	2.696189	448.015846	0.001347	0.001830
RS	107	14.031600	2.696189	372.171360	0.001119	0.001525
RS	108	14.700848	2.674672	307.909384	0.000926	0.001264
RS	109	15.401789	2.674672	249.508369	0.000750	0.001027
RS	110	16.135927	2.663966	200.409441	0.000603	0.000826
RS	111	16.904831	2.663966	158.178746	0.000476	0.000653
RS	112	17.710150	2.662625	123.220530	0.000371	0.000510
RS	113	18.553607	2.662625	94.579764	0.000284	0.000392
RS	114	19.437008	2.669073	71.379281	0.000215	0.000296
RS	115	20.362246	2.669073	53.189167	0.000160	0.000221
RS	116	21.331302	2.681817	38.841209	0.000117	0.000162
RS	117	22.346250	2.681817	28.044114	0.000084	0.000117
RS	118	23.409265	2.699534	19.785323	0.000060	0.000083
RS	119	24.522622	2.699534	13.811690	0.000042	0.000058
RS	120	25.688705	2.721303	9.396077	0.000028	0.000039
RS	121	26.910013	2.721303	6.326419	0.000019	0.000026
RS	122	28.189159	2.746660	4.140479	0.000012	0.000017
RS	123	29.528883	2.746660	2.681841	0.000008	0.000011
RS	124	30.932054	2.780269	1.681933	0.000005	0.000007
RS	125	32.401677	2.780269	1.046057	0.000003	0.000004
RS	126	33.940899	2.947619	0.607523	0.000002	0.000003
RS	127	35.553015	2.947619	0.873528	0.000003	0.000004
PA	64*2 0.255939120 0.042229848 35.553015314 57.107315579 1.663962396 0.458664451 0.276890706 0.247560826 0.268752651 0.318000568 0.387177289 0.470392521 0.564148597 0.667488979 0.777782134 0.890611916 1.002126182 1.110788037 1.216658664 1.318601076 1.414498132 1.502631283 1.581300903 1.649273673 1.706896449 1.756066952 1.799500295 1.840188317 1.881296230 1.926116246 1.978042499 2.039755116 2.112860577 2.197636695 2.293370776 2.398855778 2.512265512 2.631092565 2.751950292 2.870702738 2.982870346 3.083964406 3.169837404 3.236802497 3.281668647 3.302043535 3.296775781 3.266433615 3.213681829 3.143104173 3.060687329 2.972838938 2.885446592 2.802980694 2.761135572 2.729670031 2.696188753 2.674672383 2.663965699 2.662625132 2.669073498 2.681817391 2.699533971 2.721302549 2.746660241 2.780269428 2.947618914
//
IT	11285
RD	7
LK	-2362936.680618
QD	-654.283991 -> -492.698482
RI	0.0249540274
TR	0.253444	0.040725
MT	36.635346
MM	C_pi: 1.579789, n_recomb: 326180.904720
RS	0	0.000000	142.957584	10.523641	0.000032	0.000001
RS	1	0.004760	142.957584	11.025336	0.000034	0.000005
RS	2	0.009748	2.254610	731.576388	0.002243	0.000469
RS	3	0.014972	2.254610	764.670191	0.002344	0.000811
RS	4	0.020445	0.516441	3474.048424	0.010651	0.004359
RS	5	0.026179	0.516441	3598.727432	0.011033	0.005866
RS	6	0.032186	0.288470	6638.410333	0.020352	0.012065
RS	7	0.038479	0.288470	6801.742142	0.020853	0.014071
RS	8	0.045071	0.249955	8019.728587	0.024587	0.017624
RS	9	0.051977	0.249955	8168.383040	0.025042	0.019204
RS	10	0.059212	0.267867	7760.881128	0.023793	0.018901
RS	11	0.066791	0.267867	7899.464911	0.024218	0.019867
RS	12	0.074731	0.315644	6830.074210	0.020940	0.017458
RS	13	0.083049	0.315644	6965.978430	0.021356	0.018023
RS	14	0.091763	0.384357	5842.061403	0.017910	0.015208
RS	15	0.100892	0.384357	5974.294663	0.018316	0.015587
RS	16	0.110455	0.467949	5024.028498	0.015403	0.013147
RS	17	0.120474	0.467949	5150.167897	0.015789	0.013500
RS	18	0.130970	0.562607	4395.313895	0.013475	0.011588
RS	19	0.141965	0.562607	4514.375612	0.013840	0.011958
RS	20	0.153484	0.667603	3910.336663	0.011988	0.010440
RS	21	0.165551	0.667603	4022.391055	0.012332	0.010788
RS	22	0.178192	0.780562	3540.862284	0.010856	0.009571
RS	23	0.191436	0.780562	3646.554302	0.011180	0.009903
RS	24	0.205309	0.896845	3269.758237	0.010024	0.008954
RS	25	0.219844	0.896845	3370.070060	0.010332	0.009277
RS	26	0.235070	1.012080	3078.695530	0.009439	0.008547
RS	27	0.251021	1.012080	3174.685471	0.009733	0.008869
RS	28	0.267731	1.124547	2946.590821	0.009034	0.008308
RS	29	0.285237	1.124547	3039.161348	0.009317	0.008631
RS	30	0.303576	1.234466	2855.574795	0.008755	0.008186
RS	31	0.322788	1.234466	2945.400729	0.009030	0.008502
RS	32	0.342915	1.340671	2797.201999	0.008576	0.008145
RS	33	0.364000	1.340671	2884.818305	0.008844	0.008456
RS	34	0.386089	1.440680	2768.238428	0.008487	0.008181
RS	35	0.409229	1.440680	2854.089160	0.008750	0.008487
RS	36	0.433471	1.532344	2765.929103	0.008480	0.008283
RS	37	0.458866	1.532344	2850.347756	0.008739	0.008582
RS	38	0.485471	1.613354	2788.938444	0.008550	0.008446
RS	39	0.513342	1.613354	2872.139203	0.008805	0.008748
RS	40	0.542541	1.681833	2836.168543	0.008695	0.008691
RS	41	0.573129	1.681833	2918.214202	0.008947	0.009010
RS	42	0.605173	1.737799	2904.374793	0.008904	0.009031
RS	43	0.638742	1.737799	2985.119405	0.009152	0.009373
RS	44	0.673910	1.783361	2987.812830	0.009160	0.009458
RS	45	0.710752	1.783361	3066.866639	0.009402	0.009819
RS	46	0.749348	1.821709	3079.486136	0.009441	0.009944
RS	47	0.789781	1.821709	3156.226629	0.009676	0.010312
RS	48	0.832139	1.856408	3171.824525	0.009724	0.010448
RS	49	0.876513	1.856408	3245.444032	0.009950	0.010812
RS	50	0.923000	1.891131	3256.924815	0.009985	0.010931
RS	51	0.971700	1.891131	3326.508776	0.010198	0.011282
RS	52	1.022718	1.929708	3326.571136	0.010199	0.011358
RS	53	1.076165	1.929708	3391.206154	0.010397	0.011689
RS	54	1.132156	1.976148	3372.671760	0.010340	0.011696
RS	55	1.190813	1.976148	3431.577481	0.010520	0.011998
RS	56	1.252262	2.033701	3389.539997	0.010392	0.011915
RS	57	1.316636	2.033701	3442.177428	0.010553	0.012180
RS	58	1.384075	2.104387	3375.170361	0.010348	0.011999
RS	59	1.454724	2.104387	3421.282541	0.010489	0.012223
RS	60	1.528736	2.188742	3331.486056	0.010214	0.011950
RS	61	1.606272	2.188742	3371.058483	0.010335	0.012133
RS	62	1.687499	2.286212	3262.961309	0.010004	0.011787
RS	63	1.772593	2.286212	3296.141705	0.010105	0.011931
RS	64	1.861737	2.395709	3174.911159	0.009734	0.011530
RS	65	1.955125	2.395709	3201.933103	0.009816	0.011639
RS	66	2.052959	2.515593	3072.830104	0.009421	0.011205
RS	67	2.155451	2.515593	3093.942476	0.009485	0.011282
RS	68	2.262821	2.643348	2962.213602	0.009082	0.010835
RS	69	2.375303	2.643348	2977.610010	0.009129	0.010885
RS	70	2.493140	2.775479	2848.121004	0.008732	0.010444
RS	71	2.616586	2.775479	2857.880712	0.008762	0.010471
RS	72	2.745908	2.907553	2734.793029	0.008384	0.010053
RS	73	2.881388	2.907553	2738.836479	0.008397	0.010058
RS	74	3.023316	3.034611	2625.182882	0.008048	0.009675
RS	75	3.172001	3.034611	2623.251439	0.008042	0.009660
RS	76	3.327764	3.151642	2520.785836	0.007728	0.009318
RS	77	3.490943	3.151642	2512.440773	0.007703	0.009282
RS	78	3.661889	3.253827	2421.852830	0.007425	0.008984
RS	79	3.840973	3.253827	2406.478745	0.007378	0.008924
RS	80	4.028583	3.336653	2327.682556	0.007136	0.008668
RS	81	4.225124	3.336653	2304.489165	0.007065	0.008583
RS	82	4.431021	3.395932	2236.893851	0.006858	0.008366
RS	83	4.646719	3.395932	2204.913558	0.006760	0.008253
RS	84	4.872686	3.428177	2147.373881	0.006583	0.008072
RS	85	5.109411	3.428177	2105.478604	0.006455	0.007927
RS	86	5.357404	3.431294	2056.062395	0.006303	0.007776
RS	87	5.617203	3.431294	2003.033560	0.006141	0.007594
RS	88	5.889370	3.405280	1958.830885	0.006005	0.007462
RS	89	6.174493	3.405280	1893.518230	0.005805	0.007239
RS	90	6.473190	3.352767	1850.582944	0.005673	0.007109
RS	91	6.786105	3.352767	1772.192559	0.005433	0.006839
RS	92	7.113918	3.278900	1725.936154	0.005291	0.006693
RS	93	7.457335	3.278900	1634.443294	0.005011	0.006372
RS	94	7.817101	3.190624	1580.465633	0.004845	0.006191
RS	95	8.193994	3.190624	1477.088915	0.004528	0.005819
RS	96	8.588829	3.095448	1412.383987	0.004330	0.005589
RS	97	9.002459	3.095448	1299.957364	0.003985	0.005173
RS	98	9.435781	3.000308	1223.988958	0.003752	0.004890
RS	99	9.889730	3.000308	1107.029361	0.003394	0.004446
RS	100	10.365290	2.910470	1022.340481	0.003134	0.004121
RS	101	10.863489	2.910470	906.616610	0.002779	0.003671
RS	102	11.385405	2.863259	809.516507	0.002482	0.003288
RS	103	11.932166	2.863259	703.976969	0.002158	0.002871
RS	104	12.504956	2.828220	613.491319	0.001881	0.002509
RS	105	13.105013	2.828220	522.432562	0.001602	0.002140
RS	106	13.733637	2.792388	445.492504	0.001366	0.001830
RS	107	14.392185	2.792388	370.576747	0.001136	0.001526
RS	108	15.082084	2.768814	307.131123	0.000942	0.001267
RS	109	15.804825	2.768814	249.184095	0.000764	0.001030
RS	110	16.561972	2.757042	200.435836	0.000614	0.000830
RS	111	17.355164	2.757042	158.377958	0.000486	0.000657
RS	112	18.186115	2.755503	123.517353	0.000379	0.000513
RS	113	19.056623	2.755503	94.907369	0.000291	0.000395
RS	114	19.968572	2.762403	71.694265	0.000220	0.000299
RS	115	20.923934	2.762403	53.477297	0.000164	0.000223
RS	116	21.924775	2.776120	39.082650	0.000120	0.000163
RS	117	22.973262	2.776120	28.245803	0.000087	0.000118
RS	118	24.071662	2.795149	19.941810	0.000061	0.000083
RS	119	25.222351	2.795149	13.934146	0.000043	0.000058
RS	120	26.427819	2.818574	9.485379	0.000029	0.000040
RS	121	27.690672	2.818574	6.392607	0.000020	0.000027
RS	122	29.013644	2.845853	4.186286	0.000013	0.000018
RS	123	30.399595	2.845853	2.714121	0.000008	0.000011
RS	124	31.851525	2.881760	1.703182	0.000005	0.000007
RS	125	33.372574	2.881760	1.060311	0.000003	0.000004
RS	126	34.966031	3.057547	0.615987	0.000002	0.000003
RS	127	36.635346	3.057547	0.887815	0.000003	0.000004
PA	64*2 0.253444291 0.040725008 36.635345615 142.957584479 2.254609571 0.516441047 0.288470289 0.249954567 0.267866869 0.315644472 0.384356842 0.467948542 0.562607456 0.667602606 0.780562216 0.896845323 1.012079818 1.124546615 1.234465729 1.340671110 1.440679626 1.532343537 1.613353668 1.681832868 1.737799047 1.783361473 1.821708826 1.856408353 1.891130830 1.929708280 1.976147602 2.033701461 2.104387078 2.188741994 2.286212304 2.395709009 2.515593394 2.643347525 2.775478614 2.907553072 3.034610932 3.151642004 3.253826717 3.336653009 3.395931917 3.428176549 3.431293977 3.405280469 3.352767315 3.278899812 3.190623573 3.095447961 3.000308487 2.910469953 2.863259243 2.828219986 2.792387632 2.768813517 2.757042132 2.755503004 2.762402846 2.776120495 2.795148730 2.818573954 2.845853067 2.881760467 3.057546624
//
IT	10186
RD	8
LK	-2362633.593793
QD	-584.908984 -> -458.315105
RI	0.0240487897
TR	0.251623	0.039465
MT	37.522566
MM	C_pi: 1.598570, n_recomb: 320043.897621
RS	0	0.000000	351.345051	4.221330	0.000013	0.000000
RS	1	0.004780	351.345051	4.423482	0.000014	0.000002
RS	2	0.009789	2.984307	545.246306	0.001704	0.000359
RS	3	0.015037	2.984307	570.342723	0.001782	0.000617
RS	4	0.020536	0.573779	3090.175284	0.009655	0.003952
RS	5	0.026298	0.573779	3205.144163	0.010015	0.005299
RS	6	0.032335	0.298594	6352.792613	0.019850	0.011745
RS	7	0.038661	0.298594	6514.474877	0.020355	0.013660
RS	8	0.045289	0.251888	7893.815937	0.024665	0.017605
RS	9	0.052234	0.251888	8042.067883	0.025128	0.019139
RS	10	0.059511	0.267137	7721.685005	0.024127	0.019053
RS	11	0.067136	0.267137	7858.996045	0.024556	0.020005
RS	12	0.075126	0.313800	6815.650360	0.021296	0.017640
RS	13	0.083497	0.313800	6950.216338	0.021716	0.018203
RS	14	0.092268	0.382191	5826.810392	0.018206	0.015357
RS	15	0.101459	0.382191	5957.968045	0.018616	0.015741
RS	16	0.111089	0.466109	5001.265929	0.015627	0.013252
RS	17	0.121180	0.466109	5126.509776	0.016018	0.013612
RS	18	0.131752	0.561400	4367.124250	0.013645	0.011661
RS	19	0.142831	0.561400	4485.361599	0.014015	0.012043
RS	20	0.154438	0.667558	3877.157173	0.012114	0.010493
RS	21	0.166601	0.667558	3988.390853	0.012462	0.010854
RS	22	0.179345	0.782551	3501.969989	0.010942	0.009607
RS	23	0.192698	0.782551	3606.791189	0.011270	0.009950
RS	24	0.206690	0.901559	3225.719447	0.010079	0.008976
RS	25	0.221350	0.901559	3325.089729	0.010389	0.009308
RS	26	0.236711	1.019801	3030.870642	0.009470	0.008559
RS	27	0.252806	1.019801	3125.857999	0.009767	0.008889
RS	28	0.269671	1.135398	2895.956028	0.009049	0.008315
RS	29	0.287342	1.135398	2987.479411	0.009335	0.008644
RS	30	0.305858	1.248819	2802.069933	0.008755	0.008186
RS	31	0.325258	1.248819	2890.809818	0.009033	0.008508
RS	32	0.345586	1.358945	2740.532172	0.008563	0.008140
RS	33	0.366886	1.358945	2827.028978	0.008833	0.008455
RS	34	0.389204	1.462978	2708.508879	0.008463	0.008169
RS	35	0.412589	1.462978	2793.222270	0.008728	0.008476
RS	36	0.437092	1.558367	2703.655090	0.008448	0.008263
RS	37	0.462766	1.558367	2786.943337	0.008708	0.008562
RS	38	0.489667	1.642195	2725.275657	0.008515	0.008422
RS	39	0.517854	1.642195	2807.387456	0.008772	0.008721
RS	40	0.547388	1.711819	2773.153141	0.008665	0.008665
RS	41	0.578335	1.711819	2854.191821	0.008918	0.008980
RS	42	0.610760	1.766850	2844.545773	0.008888	0.009013
RS	43	0.644736	1.766850	2924.395986	0.009137	0.009351
RS	44	0.680335	1.809507	2933.672681	0.009166	0.009457
RS	45	0.717637	1.809507	3011.949151	0.009411	0.009815
RS	46	0.756721	1.843436	3033.074527	0.009477	0.009968
RS	47	0.797674	1.843436	3109.124678	0.009715	0.010334
RS	48	0.840585	1.872728	3134.537170	0.009794	0.010503
RS	49	0.885546	1.872728	3207.489335	0.010022	0.010866
RS	50	0.932657	1.901495	3229.466503	0.010091	0.011021
RS	51	0.982020	1.901495	3298.315247	0.010306	0.011372
RS	52	1.033742	1.934018	3308.718855	0.010338	0.011484
RS	53	1.087937	1.934018	3372.447456	0.010537	0.011816
RS	54	1.144723	1.974817	3363.006987	0.010508	0.011854
RS	55	1.204222	1.974817	3420.744182	0.010688	0.012158
RS	56	1.266567	2.027677	3385.409090	0.010578	0.012097
RS	57	1.331891	2.027677	3436.566192	0.010738	0.012366
RS	58	1.400338	2.095013	3373.162174	0.010540	0.012195
RS	59	1.472057	2.095013	3417.489601	0.010678	0.012423
RS	60	1.547204	2.177502	3328.231765	0.010399	0.012149
RS	61	1.625943	2.177502	3365.771598	0.010517	0.012336
RS	62	1.708446	2.274746	3255.442290	0.010172	0.011975
RS	63	1.794893	2.274746	3286.435648	0.010269	0.012125
RS	64	1.885472	2.385821	3160.680352	0.009876	0.011699
RS	65	1.980381	2.385821	3185.476101	0.009953	0.011814
RS	66	2.079827	2.509291	3050.069801	0.009530	0.011347
RS	67	2.184026	2.509291	3069.042192	0.009589	0.011429
RS	68	2.293207	2.642785	2929.808661	0.009154	0.010944
RS	69	2.407606	2.642785	2943.274747	0.009196	0.010998
RS	70	2.527474	2.782797	2805.703522	0.008767	0.010516
RS	71	2.653072	2.782797	2813.854026	0.008792	0.010547
RS	72	2.784674	2.924804	2682.581134	0.008382	0.010087
RS	73	2.922566	2.924804	2685.436474	0.008391	0.010096
RS	74	3.067050	3.063626	2563.851121	0.008011	0.009672
RS	75	3.218441	3.063626	2561.244266	0.008003	0.009660
RS	76	3.377068	3.193937	2451.326219	0.007659	0.009279
RS	77	3.543278	3.193937	2442.907652	0.007633	0.009245
RS	78	3.717433	3.310461	2345.516914	0.007329	0.008910
RS	79	3.899913	3.310461	2330.760845	0.007283	0.008852
RS	80	4.091116	3.408018	2246.004475	0.007018	0.008563
RS	81	4.291459	3.408018	2224.207237	0.006950	0.008479
RS	82	4.501378	3.481422	2151.788606	0.006723	0.008234
RS	83	4.721332	3.481422	2122.052615	0.006631	0.008123
RS	84	4.951801	3.526006	2061.147550	0.006440	0.007920
RS	85	5.193285	3.526006	2022.381368	0.006319	0.007778
RS	86	5.446314	3.538553	1971.329820	0.006160	0.007612
RS	87	5.711437	3.538553	1922.298713	0.006006	0.007436
RS	88	5.989234	3.518259	1878.348337	0.005869	0.007297
RS	89	6.280310	3.518259	1817.812330	0.005680	0.007081
RS	90	6.585300	3.467556	1776.971301	0.005552	0.006952
RS	91	6.904869	3.467556	1703.960329	0.005324	0.006692
RS	92	7.239714	3.391983	1661.391564	0.005191	0.006553
RS	93	7.590566	3.391983	1575.615601	0.004923	0.006243
RS	94	7.958188	3.299340	1526.471306	0.004770	0.006074
RS	95	8.343384	3.299340	1428.814716	0.004464	0.005713
RS	96	8.746992	3.198203	1369.495910	0.004279	0.005498
RS	97	9.169894	3.198203	1262.437739	0.003945	0.005093
RS	98	9.613011	3.096515	1191.787873	0.003724	0.004826
RS	99	10.077310	3.096515	1079.534668	0.003373	0.004392
RS	100	10.563804	3.000331	999.569590	0.003123	0.004079
RS	101	11.073552	3.000331	887.687526	0.002774	0.003638
RS	102	11.607667	2.948418	794.568312	0.002483	0.003265
RS	103	12.167315	2.948418	691.868303	0.002162	0.002853
RS	104	12.753714	2.910231	604.122714	0.001888	0.002497
RS	105	13.368144	2.910231	515.061776	0.001609	0.002133
RS	106	14.011945	2.872282	439.878065	0.001374	0.001826
RS	107	14.686520	2.872282	366.315396	0.001145	0.001524
RS	108	15.393342	2.846893	304.046448	0.000950	0.001267
RS	109	16.133951	2.846893	246.932380	0.000772	0.001031
RS	110	16.909962	2.834155	198.863577	0.000621	0.000831
RS	111	17.723068	2.834155	157.282272	0.000491	0.000659
RS	112	18.575042	2.832394	122.781651	0.000384	0.000515
RS	113	19.467742	2.832394	94.424377	0.000295	0.000396
RS	114	20.403114	2.839622	71.386781	0.000223	0.000300
RS	115	21.383199	2.839622	53.292091	0.000167	0.000224
RS	116	22.410134	2.854164	38.973219	0.000122	0.000164
RS	117	23.486158	2.854164	28.189547	0.000088	0.000119
RS	118	24.613617	2.874343	19.913906	0.000062	0.000084
RS	119	25.794972	2.874343	13.925874	0.000044	0.000059
RS	120	27.032797	2.899120	9.485127	0.000030	0.000040
RS	121	28.329792	2.899120	6.397592	0.000020	0.000027
RS	122	29.688786	2.927996	4.191777	0.000013	0.000018
RS	123	31.112742	2.927996	2.719911	0.000008	0.000012
RS	124	32.604766	2.965740	1.707752	0.000005	0.000007
RS	125	34.168111	2.965740	1.064033	0.000003	0.000005
RS	126	35.806187	3.147661	0.618458	0.000002	0.000003
RS	127	37.522566	3.147661	0.892836	0.000003	0.000004
PA	64*2 0.251623283 0.039465440 37.522565966 351.345050954 2.984307244 0.573779087 0.298593649 0.251888044 0.267137154 0.313799809 0.382191257 0.466108568 0.561399695 0.667558039 0.782551259 0.901558925 1.019801374 1.135397677 1.248819105 1.358944981 1.462978315 1.558367377 1.642194986 1.711818969 1.766849759 1.809507042 1.843435712 1.872728204 1.901494775 1.934018293 1.974817073 2.027677408 2.095012849 2.177501630 2.274746096 2.385820714 2.509291072 2.642785208 2.782797300 2.924804239 3.063626482 3.193937371 3.310461230 3.408017524 3.481421586 3.526005726 3.538553001 3.518258739 3.467555701 3.391983169 3.299340337 3.198202706 3.096514553 3.000331312 2.948417624 2.910231073 2.872282477 2.846893152 2.834155001 2.832393803 2.839622184 2.854163936 2.874342703 2.899120089 2.927995674 2.965740108 3.147661352
//
IT	9838
RD	9
LK	-2362393.774105
QD	-540.471973 -> -437.478270
RI	0.0234624305
TR	0.250262	0.038382
MT	38.267416
MM	C_pi: 1.612479, n_recomb: 314149.222159
RS	0	0.000000	851.438785	1.716630	0.000005	0.000000
RS	1	0.004796	851.438785	1.799125	0.000006	0.000001
RS	2	0.009823	3.871610	414.395994	0.001319	0.000279
RS	3	0.015090	3.871610	433.712171	0.001381	0.000478
RS	4	0.020610	0.630099	2778.277017	0.008844	0.003620
RS	5	0.026395	0.630099	2884.618296	0.009182	0.004836
RS	6	0.032458	0.307291	6106.234558	0.019437	0.011480
RS	7	0.038811	0.307291	6265.855092	0.019945	0.013321
RS	8	0.045469	0.253362	7771.632927	0.024739	0.017593
RS	9	0.052446	0.253362	7919.042008	0.025208	0.019089
RS	10	0.059758	0.266462	7667.879160	0.024408	0.019178
RS	11	0.067420	0.266462	7803.687310	0.024841	0.020119
RS	12	0.075450	0.312299	6782.358518	0.021590	0.017786
RS	13	0.083865	0.312299	6915.390956	0.022013	0.018349
RS	14	0.092684	0.380477	5795.220674	0.018447	0.015476
RS	15	0.101926	0.380477	5925.075182	0.018861	0.015863
RS	16	0.111611	0.464658	4966.427776	0.015809	0.013334
RS	17	0.121761	0.464658	5090.537633	0.016204	0.013699
RS	18	0.132397	0.560331	4331.078951	0.013787	0.011721
RS	19	0.143544	0.560331	4448.271363	0.014160	0.012112
RS	20	0.155225	0.667207	3839.798805	0.012223	0.010540
RS	21	0.167467	0.667207	3950.027329	0.012574	0.010911
RS	22	0.180295	0.783654	3461.699914	0.011019	0.009640
RS	23	0.193739	0.783654	3565.506279	0.011350	0.009993
RS	24	0.207828	0.904713	3182.381795	0.010130	0.008998
RS	25	0.222592	0.904713	3280.702951	0.010443	0.009339
RS	26	0.238065	1.025272	2985.159907	0.009502	0.008575
RS	27	0.254280	1.025272	3079.064368	0.009801	0.008912
RS	28	0.271272	1.143332	2848.354111	0.009067	0.008325
RS	29	0.289080	1.143332	2938.767942	0.009355	0.008662
RS	30	0.307741	1.259681	2752.110200	0.008761	0.008192
RS	31	0.327298	1.259681	2839.710559	0.009039	0.008520
RS	32	0.347793	1.373315	2687.540342	0.008555	0.008140
RS	33	0.369271	1.373315	2772.864304	0.008827	0.008459
RS	34	0.391778	1.481200	2652.190997	0.008442	0.008162
RS	35	0.415366	1.481200	2735.705228	0.008708	0.008472
RS	36	0.440085	1.580446	2644.085145	0.008417	0.008248
RS	37	0.465989	1.580446	2726.164992	0.008678	0.008547
RS	38	0.493136	1.667510	2663.204104	0.008478	0.008399
RS	39	0.521585	1.667510	2744.128408	0.008735	0.008695
RS	40	0.551398	1.738896	2710.274414	0.008627	0.008638
RS	41	0.582641	1.738896	2790.187616	0.008882	0.008950
RS	42	0.615383	1.793731	2783.106298	0.008859	0.008989
RS	43	0.649696	1.793731	2861.929517	0.009110	0.009324
RS	44	0.685654	1.834288	2875.967891	0.009155	0.009446
RS	45	0.723336	1.834288	2953.331463	0.009401	0.009801
RS	46	0.762826	1.864631	2981.064022	0.009489	0.009977
RS	47	0.804211	1.864631	3056.300668	0.009729	0.010340
RS	48	0.847580	1.889331	3089.709782	0.009835	0.010537
RS	49	0.893029	1.889331	3161.901447	0.010065	0.010897
RS	50	0.940658	1.912861	3192.851081	0.010163	0.011084
RS	51	0.990572	1.912861	3260.917894	0.010380	0.011432
RS	52	1.042879	1.939881	3280.642555	0.010443	0.011577
RS	53	1.097696	1.939881	3343.475196	0.010643	0.011908
RS	54	1.155142	1.975382	3342.724611	0.010641	0.011977
RS	55	1.215343	1.975382	3399.363072	0.010821	0.012281
RS	56	1.278431	2.023593	3371.073127	0.010731	0.012245
RS	57	1.344545	2.023593	3420.870894	0.010889	0.012514
RS	58	1.413831	2.087253	3362.161739	0.010702	0.012358
RS	59	1.486440	2.087253	3404.859877	0.010838	0.012588
RS	60	1.562531	2.167167	3317.819613	0.010561	0.012317
RS	61	1.642272	2.167167	3353.496182	0.010675	0.012507
RS	62	1.725837	2.263040	3243.085363	0.010323	0.012139
RS	63	1.813411	2.263040	3272.051731	0.010416	0.012292
RS	64	1.905185	2.374103	3144.211179	0.010009	0.011851
RS	65	2.001360	2.374103	3166.909339	0.010081	0.011968
RS	66	2.102149	2.499113	3027.788940	0.009638	0.011478
RS	67	2.207772	2.499113	3044.697602	0.009692	0.011564
RS	68	2.318461	2.635900	2900.531273	0.009233	0.011050
RS	69	2.434458	2.635900	2912.073216	0.009270	0.011108
RS	70	2.556020	2.781067	2768.808804	0.008814	0.010594
RS	71	2.683412	2.781067	2775.272720	0.008834	0.010628
RS	72	2.816914	2.930126	2637.941274	0.008397	0.010134
RS	73	2.956820	2.930126	2639.435934	0.008402	0.010145
RS	74	3.103435	3.077887	2511.689442	0.007995	0.009686
RS	75	3.257083	3.077887	2508.131387	0.007984	0.009677
RS	76	3.418101	3.218924	2392.130873	0.007615	0.009261
RS	77	3.586841	3.218924	2383.254639	0.007586	0.009229
RS	78	3.763675	3.347740	2279.995916	0.007258	0.008861
RS	79	3.948991	3.347740	2265.364399	0.007211	0.008804
RS	80	4.143195	3.458635	2175.170590	0.006924	0.008484
RS	81	4.346713	3.458635	2154.168735	0.006857	0.008401
RS	82	4.559993	3.545520	2077.051801	0.006612	0.008129
RS	83	4.783503	3.545520	2048.859947	0.006522	0.008019
RS	84	5.017733	3.602500	1984.361309	0.006317	0.007794
RS	85	5.263197	3.602500	1947.939678	0.006201	0.007655
RS	86	5.520435	3.625089	1894.721398	0.006031	0.007472
RS	87	5.790011	3.625089	1848.844224	0.005885	0.007301
RS	88	6.072516	3.611522	1804.352312	0.005744	0.007152
RS	89	6.368572	3.611522	1747.729481	0.005563	0.006943
RS	90	6.678827	3.563827	1708.011902	0.005437	0.006812
RS	91	7.003964	3.563827	1639.548148	0.005219	0.006559
RS	92	7.344695	3.487806	1599.605926	0.005092	0.006425
RS	93	7.701768	3.487806	1518.805682	0.004835	0.006124
RS	94	8.075969	3.392005	1473.459024	0.004690	0.005964
RS	95	8.468117	3.392005	1380.929528	0.004396	0.005614
RS	96	8.879074	3.286010	1326.096580	0.004221	0.005411
RS	97	9.309742	3.286010	1224.004022	0.003896	0.005016
RS	98	9.761066	3.178752	1157.992052	0.003686	0.004761
RS	99	10.234037	3.178752	1050.248289	0.003343	0.004336
RS	100	10.729694	3.077061	974.587458	0.003102	0.004036
RS	101	11.249124	3.077061	866.539854	0.002758	0.003601
RS	102	11.793468	3.021001	777.253934	0.002474	0.003238
RS	103	12.363921	3.021001	677.528335	0.002157	0.002832
RS	104	12.961734	2.979999	592.593022	0.001886	0.002482
RS	105	13.588221	2.979999	505.735786	0.001610	0.002122
RS	106	14.244756	2.940158	432.478523	0.001377	0.001818
RS	107	14.932781	2.940158	360.493604	0.001148	0.001519
RS	108	15.653806	2.913131	299.592015	0.000954	0.001264
RS	109	16.409413	2.913131	243.524034	0.000775	0.001029
RS	110	17.201263	2.899526	196.319902	0.000625	0.000831
RS	111	18.031092	2.899526	155.393425	0.000495	0.000659
RS	112	18.900723	2.897535	121.408318	0.000386	0.000515
RS	113	19.812064	2.897535	93.437459	0.000297	0.000397
RS	114	20.767117	2.905047	70.689171	0.000225	0.000301
RS	115	21.767977	2.905047	52.808774	0.000168	0.000225
RS	116	22.816842	2.920274	38.642279	0.000123	0.000165
RS	117	23.916014	2.920274	27.969637	0.000089	0.000119
RS	118	25.067907	2.941498	19.768504	0.000063	0.000084
RS	119	26.275048	2.941498	13.833950	0.000044	0.000059
RS	120	27.540088	2.967444	9.427308	0.000030	0.000040
RS	121	28.865804	2.967444	6.363123	0.000020	0.000027
RS	122	30.255105	2.997738	4.171178	0.000013	0.000018
RS	123	31.711043	2.997738	2.708542	0.000009	0.000012
RS	124	33.236812	3.037005	1.701517	0.000005	0.000007
RS	125	34.835763	3.037005	1.060932	0.000003	0.000005
RS	126	36.511405	3.223704	0.617012	0.000002	0.000003
RS	127	38.267416	3.223704	0.891924	0.000003	0.000004
PA	64*2 0.250262207 0.038382091 38.267416326 851.438785188 3.871609682 0.630099480 0.307290537 0.253361548 0.266462035 0.312299006 0.380477079 0.464657669 0.560331052 0.667206618 0.783654289 0.904712648 1.025271529 1.143332432 1.259680721 1.373314928 1.481199691 1.580445992 1.667509737 1.738895909 1.793730552 1.834287812 1.864630609 1.889330607 1.912861208 1.939880794 1.975382073 2.023593341 2.087252772 2.167167294 2.263040192 2.374102940 2.499113445 2.635899594 2.781066969 2.930126244 3.077887309 3.218923512 3.347740289 3.458635185 3.545520254 3.602499541 3.625088564 3.611521907 3.563826721 3.487805813 3.392004648 3.286010416 3.178751546 3.077060976 3.021000802 2.979999395 2.940157660 2.913131223 2.899526393 2.897535489 2.905046561 2.920274484 2.941497668 2.967444232 2.997737515 3.037005340 3.223704246
//
IT	10189
RD	10
LK	-2362197.348712
QD	-511.052563 -> -425.526980
RI	0.0230803614
TR	0.249308	0.037448
MT	38.877826
MM	C_pi: 1.622367, n_recomb: 308554.522569
RS	0	0.000000	2050.927481	0.702252	0.000002	0.000000
RS	1	0.004809	2050.927481	0.736092	0.000002	0.000000
RS	2	0.009850	4.939333	320.201727	0.001038	0.000219
RS	3	0.015133	4.939333	335.267997	0.001087	0.000376
RS	4	0.020670	0.685133	2521.448183	0.008172	0.003344
RS	5	0.026474	0.685133	2620.181741	0.008492	0.004454
RS	6	0.032556	0.314698	5893.084064	0.019099	0.011258
RS	7	0.038932	0.314698	6050.441405	0.019609	0.013039
RS	8	0.045613	0.254435	7655.587469	0.024811	0.017585
RS	9	0.052616	0.254435	7801.843428	0.025285	0.019051
RS	10	0.059956	0.265826	7604.804430	0.024647	0.019281
RS	11	0.067649	0.265826	7738.969349	0.025081	0.020213
RS	12	0.075712	0.311064	6736.111202	0.021831	0.017902
RS	13	0.084163	0.311064	6867.502062	0.022257	0.018465
RS	14	0.093020	0.379107	5752.503689	0.018643	0.015568
RS	15	0.102303	0.379107	5880.918100	0.019060	0.015959
RS	16	0.112032	0.463488	4923.753974	0.015957	0.013398
RS	17	0.122230	0.463488	5046.579780	0.016356	0.013768
RS	18	0.132918	0.559337	4290.344968	0.013905	0.011769
RS	19	0.144120	0.559337	4406.352936	0.014281	0.012167
RS	20	0.155860	0.666537	3800.650232	0.012318	0.010580
RS	21	0.168166	0.666537	3909.761294	0.012671	0.010961
RS	22	0.181063	0.783905	3421.923557	0.011090	0.009672
RS	23	0.194580	0.783905	3524.635602	0.011423	0.010032
RS	24	0.208747	0.906393	3141.202264	0.010180	0.009021
RS	25	0.223596	0.906393	3238.424666	0.010495	0.009370
RS	26	0.239159	1.028616	2942.750966	0.009537	0.008593
RS	27	0.255471	1.028616	3035.545620	0.009838	0.008937
RS	28	0.272567	1.148462	2804.904221	0.009090	0.008341
RS	29	0.290485	1.148462	2894.198110	0.009380	0.008684
RS	30	0.309265	1.267090	2706.875022	0.008773	0.008204
RS	31	0.328948	1.267090	2793.335270	0.009053	0.008537
RS	32	0.349577	1.383714	2639.528023	0.008554	0.008146
RS	33	0.371199	1.383714	2723.680594	0.008827	0.008470
RS	34	0.393861	1.495139	2600.771333	0.008429	0.008161
RS	35	0.417613	1.495139	2683.081846	0.008696	0.008474
RS	36	0.442507	1.598183	2589.011512	0.008391	0.008238
RS	37	0.468598	1.598183	2669.865378	0.008653	0.008538
RS	38	0.495944	1.688705	2604.874539	0.008442	0.008380
RS	39	0.524605	1.688705	2684.575108	0.008700	0.008675
RS	40	0.554645	1.762324	2650.019832	0.008588	0.008613
RS	41	0.586129	1.762324	2728.750210	0.008844	0.008922
RS	42	0.619127	1.817551	2722.932686	0.008825	0.008965
RS	43	0.653713	1.817551	2800.653647	0.009077	0.009297
RS	44	0.689962	1.856721	2817.888894	0.009133	0.009431
RS	45	0.727954	1.856721	2894.253618	0.009380	0.009782
RS	46	0.767773	1.884277	2926.843961	0.009486	0.009977
RS	47	0.809508	1.884277	3001.182795	0.009727	0.010337
RS	48	0.853250	1.905203	3040.808933	0.009855	0.010558
RS	49	0.899095	1.905203	3112.173757	0.010086	0.010914
RS	50	0.947145	1.924292	3150.420927	0.010210	0.011128
RS	51	0.997506	1.924292	3217.675037	0.010428	0.011473
RS	52	1.050290	1.946496	3245.366308	0.010518	0.011648
RS	53	1.105611	1.946496	3307.322515	0.010719	0.011975
RS	54	1.163594	1.977206	3314.433767	0.010742	0.012073
RS	55	1.224365	1.977206	3370.050310	0.010922	0.012375
RS	56	1.288058	2.021058	3348.580548	0.010852	0.012363
RS	57	1.354815	2.021058	3397.150816	0.011010	0.012631
RS	58	1.424783	2.081066	3343.540762	0.010836	0.012491
RS	59	1.498116	2.081066	3384.785370	0.010970	0.012721
RS	60	1.574975	2.158111	3300.959887	0.010698	0.012458
RS	61	1.655531	2.158111	3334.974873	0.010808	0.012648
RS	62	1.739961	2.251938	3225.988220	0.010455	0.012280
RS	63	1.828452	2.251938	3253.132919	0.010543	0.012433
RS	64	1.921198	2.361908	3125.075766	0.010128	0.011984
RS	65	2.018405	2.361908	3145.862518	0.010195	0.012103
RS	66	2.120287	2.486967	3005.094842	0.009739	0.011598
RS	67	2.227069	2.486967	3020.086368	0.009788	0.011686
RS	68	2.338987	2.625141	2873.123394	0.009312	0.011151
RS	69	2.456287	2.625141	2882.830397	0.009343	0.011211
RS	70	2.579228	2.773210	2735.935642	0.008867	0.010673
RS	71	2.708082	2.773210	2740.731090	0.008882	0.010708
RS	72	2.843134	2.926837	2599.209955	0.008424	0.010188
RS	73	2.984680	2.926837	2599.281491	0.008424	0.010201
RS	74	3.133034	3.080969	2466.978865	0.007995	0.009714
RS	75	3.288523	3.080969	2462.319952	0.007980	0.009705
RS	76	3.451490	3.230291	2341.515007	0.007589	0.009260
RS	77	3.622294	3.230291	2331.941013	0.007558	0.009229
RS	78	3.801313	3.369303	2223.742976	0.007207	0.008831
RS	79	3.988942	3.369303	2208.904731	0.007159	0.008775
RS	80	4.185595	3.491969	2113.856273	0.006851	0.008426
RS	81	4.391705	3.491969	2093.228714	0.006784	0.008344
RS	82	4.607728	3.591391	2011.683513	0.006520	0.008044
RS	83	4.834140	3.591391	1984.527957	0.006432	0.007936
RS	84	5.071442	3.660472	1916.412806	0.006211	0.007688
RS	85	5.320156	3.660472	1881.749153	0.006099	0.007551
RS	86	5.580832	3.693360	1826.088047	0.005918	0.007351
RS	87	5.854044	3.693360	1782.714032	0.005778	0.007183
RS	88	6.140397	3.687185	1737.185269	0.005630	0.007024
RS	89	6.440521	3.687185	1683.785290	0.005457	0.006820
RS	90	6.755079	3.643405	1644.522573	0.005330	0.006685
RS	91	7.084766	3.643405	1579.912060	0.005120	0.006439
RS	92	7.430308	3.567941	1541.822196	0.004997	0.006307
RS	93	7.792469	3.567941	1465.344321	0.004749	0.006014
RS	94	8.172048	3.469991	1422.994481	0.004612	0.005861
RS	95	8.569882	3.469991	1335.026204	0.004327	0.005520
RS	96	8.986849	3.360081	1283.942615	0.004161	0.005327
RS	97	9.423870	3.360081	1186.375781	0.003845	0.004941
RS	98	9.881909	3.248088	1124.402268	0.003644	0.004698
RS	99	10.361976	3.248088	1020.875178	0.003309	0.004281
RS	100	10.865132	3.141616	949.096645	0.003076	0.003991
RS	101	11.392487	3.141616	844.736529	0.002738	0.003564
RS	102	11.945204	3.081879	759.053812	0.002460	0.003210
RS	103	12.524503	3.081879	662.278112	0.002146	0.002809
RS	104	13.131663	3.038319	580.102350	0.001880	0.002465
RS	105	13.768023	3.038319	495.497058	0.001606	0.002109
RS	106	14.434989	2.996782	424.204532	0.001375	0.001809
RS	107	15.134031	2.996782	353.882124	0.001147	0.001512
RS	108	15.866693	2.968270	294.420894	0.000954	0.001260
RS	109	16.634591	2.968270	239.496707	0.000776	0.001026
RS	110	17.439421	2.953846	193.246808	0.000626	0.000829
RS	111	18.282958	2.953846	153.064559	0.000496	0.000657
RS	112	19.167064	2.951602	119.676256	0.000388	0.000515
RS	113	20.093689	2.951602	92.162960	0.000299	0.000397
RS	114	21.064880	2.959313	69.767061	0.000226	0.000301
RS	115	22.082779	2.959313	52.151741	0.000169	0.000225
RS	116	23.149632	2.975098	38.181166	0.000124	0.000165
RS	117	24.267795	2.975098	27.652536	0.000090	0.000119
RS	118	25.439734	2.997086	19.553743	0.000063	0.000085
RS	119	26.668036	2.997086	13.691878	0.000044	0.000059
RS	120	27.955411	3.024049	9.334533	0.000030	0.000040
RS	121	29.304702	3.024049	6.304387	0.000020	0.000027
RS	122	30.718885	3.055379	4.134600	0.000013	0.000018
RS	123	32.201081	3.055379	2.686451	0.000009	0.000012
RS	124	33.754562	3.095922	1.688403	0.000005	0.000007
RS	125	35.382755	3.095922	1.053414	0.000003	0.000005
RS	126	37.089254	3.285401	0.613108	0.000002	0.000003
RS	127	38.877826	3.285401	0.886869	0.000003	0.000004
PA	64*2 0.249308383 0.037448140 38.877825877 2050.927480902 4.939332670 0.685133193 0.314697798 0.254434602 0.265826486 0.311064494 0.379107316 0.463487800 0.559337117 0.666536596 0.783905399 0.906393385 1.028616498 1.148461517 1.267090495 1.383713908 1.495139051 1.598183083 1.688704738 1.762324113 1.817551141 1.856721004 1.884276719 1.905202717 1.924291937 1.946496446 1.977205660 2.021057520 2.081066114 2.158110700 2.251938394 2.361908384 2.486966751 2.625140574 2.773209731 2.926837252 3.080969376 3.230290999 3.369303474 3.491968932 3.591390584 3.660472046 3.693360439 3.687184868 3.643404586 3.567941366 3.469991041 3.360080528 3.248088249 3.141615883 3.081878847 3.038319028 2.996782086 2.968269730 2.953846058 2.951601627 2.959313109 2.975098072 2.997086296 3.024048514 3.055379386 3.095922159 3.285401158
//
IT	11639
RD	11
LK	-2362032.019930
QD	-490.977387 -> -418.065339
RI	0.0228729511
TR	0.248510	0.036602
MT	39.430270
MM	C_pi: 1.630158, n_recomb: 303193.804874
RS	0	0.000000	4895.824206	0.289923	0.000001	0.000000
RS	1	0.004821	4895.824206	0.303927	0.000001	0.000000
RS	2	0.009874	6.213111	250.951950	0.000828	0.000174
RS	3	0.015171	6.213111	262.846840	0.000867	0.000300
RS	4	0.020724	0.738511	2308.044088	0.007612	0.003112
RS	5	0.026544	0.738511	2400.129735	0.007916	0.004134
RS	6	0.032645	0.320911	5709.389918	0.018831	0.011077
RS	7	0.039039	0.320911	5864.458336	0.019342	0.012808
RS	8	0.045742	0.255160	7547.329774	0.024893	0.017587
RS	9	0.052769	0.255160	7692.239934	0.025371	0.019027
RS	10	0.060134	0.265240	7536.109629	0.024856	0.019368
RS	11	0.067854	0.265240	7668.572432	0.025293	0.020293
RS	12	0.075946	0.310085	6680.644995	0.022034	0.017995
RS	13	0.084428	0.310085	6810.366333	0.022462	0.018557
RS	14	0.093320	0.378087	5701.596419	0.018805	0.015639
RS	15	0.102639	0.378087	5828.516645	0.019224	0.016033
RS	16	0.112409	0.462657	4875.270435	0.016080	0.013447
RS	17	0.122649	0.462657	4996.741091	0.016480	0.013819
RS	18	0.133383	0.558543	4246.291116	0.014005	0.011806
RS	19	0.144634	0.558543	4361.046526	0.014384	0.012211
RS	20	0.156428	0.665794	3760.388786	0.012403	0.010615
RS	21	0.168790	0.665794	3868.331049	0.012759	0.011003
RS	22	0.181749	0.783707	3382.768041	0.011157	0.009701
RS	23	0.195332	0.783707	3484.356702	0.011492	0.010068
RS	24	0.209570	0.907150	3102.003349	0.010231	0.009044
RS	25	0.224494	0.907150	3198.120206	0.010548	0.009400
RS	26	0.240138	1.030502	2903.348115	0.009576	0.008613
RS	27	0.256536	1.030502	2995.044662	0.009878	0.008963
RS	28	0.273724	1.151570	2765.217383	0.009120	0.008360
RS	29	0.291742	1.151570	2853.416489	0.009411	0.008708
RS	30	0.310627	1.271943	2665.921979	0.008793	0.008220
RS	31	0.330424	1.271943	2751.275372	0.009074	0.008559
RS	32	0.351174	1.391083	2596.131631	0.008563	0.008157
RS	33	0.372926	1.391083	2679.149087	0.008836	0.008486
RS	34	0.395725	1.505733	2554.044105	0.008424	0.008165
RS	35	0.419624	1.505733	2635.183643	0.008691	0.008482
RS	36	0.444675	1.612480	2538.435615	0.008372	0.008234
RS	37	0.470934	1.612480	2618.086194	0.008635	0.008535
RS	38	0.498459	1.706623	2550.545573	0.008412	0.008365
RS	39	0.527310	1.706623	2629.029150	0.008671	0.008660
RS	40	0.557553	1.782842	2593.002975	0.008552	0.008591
RS	41	0.589253	1.782842	2670.538171	0.008808	0.008899
RS	42	0.622482	1.839024	2664.895369	0.008789	0.008942
RS	43	0.657313	1.839024	2741.482169	0.009042	0.009272
RS	44	0.693823	1.877472	2760.603969	0.009105	0.009414
RS	45	0.732093	1.877472	2835.923151	0.009353	0.009763
RS	46	0.772208	1.903023	2871.817886	0.009472	0.009973
RS	47	0.814257	1.903023	2945.206495	0.009714	0.010329
RS	48	0.858334	1.921028	2989.347128	0.009860	0.010569
RS	49	0.904535	1.921028	3059.840951	0.010092	0.010921
RS	50	0.952963	1.936536	3103.681839	0.010237	0.011159
RS	51	1.003727	1.936536	3170.104428	0.010456	0.011499
RS	52	1.056937	1.954727	3204.235769	0.010568	0.011700
RS	53	1.112713	1.954727	3265.338589	0.010770	0.012024
RS	54	1.171178	1.981328	3279.156153	0.010815	0.012147
RS	55	1.232461	1.981328	3333.826849	0.010996	0.012446
RS	56	1.296699	2.021364	3318.493731	0.010945	0.012457
RS	57	1.364034	2.021364	3365.968819	0.011102	0.012723
RS	58	1.434615	2.078067	3317.345388	0.010941	0.012599
RS	59	1.508599	2.078067	3357.318525	0.011073	0.012827
RS	60	1.586149	2.152356	3277.143644	0.010809	0.012574
RS	61	1.667438	2.152356	3309.714800	0.010916	0.012763
RS	62	1.752646	2.243966	3203.091025	0.010565	0.012398
RS	63	1.841962	2.243966	3228.647739	0.010649	0.012551
RS	64	1.935584	2.352340	3101.718363	0.010230	0.012099
RS	65	2.033719	2.352340	3120.821182	0.010293	0.012218
RS	66	2.136586	2.476597	2980.007148	0.009829	0.011705
RS	67	2.244411	2.476597	2993.282300	0.009873	0.011793
RS	68	2.357435	2.614941	2845.264750	0.009384	0.011245
RS	69	2.475908	2.614941	2853.292646	0.009411	0.011306
RS	70	2.600092	2.764360	2704.507839	0.008920	0.010750
RS	71	2.730264	2.764360	2707.732190	0.008931	0.010786
RS	72	2.866710	2.920730	2563.657091	0.008456	0.010245
RS	73	3.009735	2.920730	2562.334821	0.008451	0.010259
RS	74	3.159655	3.079248	2426.921254	0.008005	0.009749
RS	75	3.316803	3.079248	2421.116975	0.007985	0.009741
RS	76	3.481527	3.234887	2296.692102	0.007575	0.009272
RS	77	3.654192	3.234887	2286.300097	0.007541	0.009241
RS	78	3.835181	3.382336	2174.059458	0.007171	0.008817
RS	79	4.024896	3.382336	2158.818822	0.007120	0.008761
RS	80	4.223757	3.515387	2059.531230	0.006793	0.008384
RS	81	4.432205	3.515387	2039.007961	0.006725	0.008302
RS	82	4.650702	3.626476	1953.374317	0.006443	0.007978
RS	83	4.879733	3.626476	1926.913587	0.006355	0.007869
RS	84	5.119806	3.707334	1855.278128	0.006119	0.007599
RS	85	5.371452	3.707334	1821.964095	0.006009	0.007464
RS	86	5.635230	3.750675	1763.739759	0.005817	0.007247
RS	87	5.911725	3.750675	1722.402761	0.005681	0.007081
RS	88	6.201550	3.752400	1675.525975	0.005526	0.006910
RS	89	6.505348	3.752400	1624.841534	0.005359	0.006711
RS	90	6.823791	3.713272	1585.557658	0.005230	0.006570
RS	91	7.157586	3.713272	1524.278717	0.005027	0.006330
RS	92	7.507474	3.639193	1487.455984	0.004906	0.006198
RS	93	7.874230	3.639193	1414.798776	0.004666	0.005913
RS	94	8.258667	3.539915	1374.816573	0.004534	0.005765
RS	95	8.661637	3.539915	1290.965524	0.004258	0.005432
RS	96	9.084035	3.426861	1243.027887	0.004100	0.005247
RS	97	9.526797	3.426861	1149.634520	0.003792	0.004870
RS	98	9.990904	3.310821	1091.191091	0.003599	0.004636
RS	99	10.477385	3.310821	991.640707	0.003271	0.004227
RS	100	10.987320	3.200159	923.373134	0.003045	0.003946
RS	101	11.521839	3.200159	822.574971	0.002713	0.003526
RS	102	12.082127	3.137175	740.277758	0.002442	0.003180
RS	103	12.669427	3.137175	646.424809	0.002132	0.002784
RS	104	13.285040	3.090921	567.005940	0.001870	0.002447
RS	105	13.930331	3.090921	484.662242	0.001599	0.002096
RS	106	14.606733	3.048134	415.298935	0.001370	0.001798
RS	107	15.315743	3.048134	346.697974	0.001143	0.001503
RS	108	16.058935	3.018284	288.721015	0.000952	0.001254
RS	109	16.837956	3.018284	235.011845	0.000775	0.001022
RS	110	17.654533	3.003127	189.777127	0.000626	0.000826
RS	111	18.510478	3.003127	150.405864	0.000496	0.000655
RS	112	19.407688	3.000679	117.672230	0.000388	0.000513
RS	113	20.348152	3.000679	90.670527	0.000299	0.000396
RS	114	21.333955	3.008583	68.673701	0.000227	0.000300
RS	115	22.367285	3.008583	51.362204	0.000169	0.000225
RS	116	23.450431	3.024892	37.620130	0.000124	0.000165
RS	117	24.585795	3.024892	27.260802	0.000090	0.000119
RS	118	25.775895	3.047631	19.284682	0.000064	0.000085
RS	119	27.023370	3.047631	13.510782	0.000045	0.000059
RS	120	28.330986	3.075490	9.214768	0.000030	0.000040
RS	121	29.701641	3.075490	6.226929	0.000021	0.000027
RS	122	31.138376	3.107887	4.085386	0.000013	0.000018
RS	123	32.644376	3.107887	2.655994	0.000009	0.000012
RS	124	34.222980	3.149442	1.670033	0.000006	0.000007
RS	125	35.877688	3.149442	1.042530	0.000003	0.000005
RS	126	37.612169	3.341248	0.607211	0.000002	0.000003
RS	127	39.430270	3.341248	0.878789	0.000003	0.000004
PA	64*2 0.248509676 0.036602341 39.430269959 4895.824205976 6.213110606 0.738510903 0.320911166 0.255160119 0.265239860 0.310084942 0.378087398 0.462656809 0.558543380 0.665794146 0.783706540 0.907149738 1.030501913 1.151569860 1.271943396 1.391082624 1.505733307 1.612479574 1.706622876 1.782841894 1.839023903 1.877471921 1.903022880 1.921028289 1.936536043 1.954727385 1.981327604 2.021363981 2.078067294 2.152356155 2.243966444 2.352339801 2.476597433 2.614941196 2.764360435 2.920729998 3.079247567 3.234887322 3.382336287 3.515386906 3.626476458 3.707333863 3.750674702 3.752399531 3.713272272 3.639192942 3.539915311 3.426860693 3.310821216 3.200159254 3.137175239 3.090921457 3.048133805 3.018283644 3.003126780 3.000678828 3.008583442 3.024892241 3.047631487 3.075489662 3.107886726 3.149442153 3.341247559
//
IT	8851
RD	12
LK	-2361891.772971
QD	-477.818696 -> -415.012834
RI	0.0227758882
TR	0.247885	0.035841
MT	39.916410
MM	C_pi: 1.636124, n_recomb: 298122.174397
RS	0	0.000000	11689.874244	0.119701	0.000000	0.000000
RS	1	0.004831	11689.874244	0.125495	0.000000	0.000000
RS	2	0.009896	7.733497	198.811079	0.000667	0.000140
RS	3	0.015205	7.733497	208.289608	0.000699	0.000241
RS	4	0.020770	0.790497	2127.746330	0.007137	0.002913
RS	5	0.026605	0.790497	2213.979596	0.007426	0.003861
RS	6	0.032721	0.326185	5548.885078	0.018613	0.010920
RS	7	0.039133	0.326185	5701.699678	0.019125	0.012611
RS	8	0.045855	0.255670	7445.235531	0.024974	0.017587
RS	9	0.052901	0.255670	7588.702569	0.025455	0.019008
RS	10	0.060288	0.264742	7463.604433	0.025035	0.019436
RS	11	0.068031	0.264742	7594.374253	0.025474	0.020357
RS	12	0.076149	0.309362	6618.619643	0.022201	0.018066
RS	13	0.084659	0.309362	6746.700663	0.022631	0.018629
RS	14	0.093580	0.377402	5645.059525	0.018935	0.015693
RS	15	0.102932	0.377402	5770.485085	0.019356	0.016089
RS	16	0.112736	0.462161	4823.016744	0.016178	0.013483
RS	17	0.123013	0.462161	4943.111362	0.016581	0.013858
RS	18	0.133787	0.557994	4200.298373	0.014089	0.011837
RS	19	0.145082	0.557994	4313.777442	0.014470	0.012245
RS	20	0.156922	0.665083	3719.917656	0.012478	0.010646
RS	21	0.169334	0.665083	3826.677249	0.012836	0.011039
RS	22	0.182346	0.783225	3344.821844	0.011220	0.009728
RS	23	0.195986	0.783225	3445.289467	0.011557	0.010101
RS	24	0.210286	0.907233	3065.094040	0.010281	0.009068
RS	25	0.225276	0.907233	3160.124477	0.010600	0.009429
RS	26	0.240990	1.031261	2867.071279	0.009617	0.008635
RS	27	0.257464	1.031261	2957.703516	0.009921	0.008990
RS	28	0.274733	1.153046	2729.337377	0.009155	0.008382
RS	29	0.292837	1.153046	2816.487392	0.009447	0.008735
RS	30	0.311815	1.274622	2629.357425	0.008820	0.008241
RS	31	0.331710	1.274622	2713.658926	0.009103	0.008584
RS	32	0.352566	1.395774	2557.536697	0.008579	0.008173
RS	33	0.374430	1.395774	2639.479006	0.008854	0.008507
RS	34	0.397350	1.513235	2512.374134	0.008427	0.008175
RS	35	0.421377	1.513235	2592.403011	0.008696	0.008496
RS	36	0.446566	1.623435	2492.967860	0.008362	0.008235
RS	37	0.472971	1.623435	2571.470209	0.008626	0.008538
RS	38	0.500651	1.721180	2501.124032	0.008390	0.008356
RS	39	0.529669	1.721180	2578.434532	0.008649	0.008651
RS	40	0.560089	1.800184	2540.451962	0.008522	0.008574
RS	41	0.591979	1.800184	2616.820469	0.008778	0.008882
RS	42	0.625409	1.857671	2610.639899	0.008757	0.008923
RS	43	0.660454	1.857671	2686.103846	0.009010	0.009253
RS	44	0.697192	1.895885	2706.160427	0.009077	0.009400
RS	45	0.735705	1.895885	2780.429696	0.009326	0.009748
RS	46	0.776078	1.920039	2818.454672	0.009454	0.009967
RS	47	0.818402	1.920039	2890.878656	0.009697	0.010322
RS	48	0.862771	1.935838	2938.154210	0.009856	0.010577
RS	49	0.909283	1.935838	3007.762812	0.010089	0.010926
RS	50	0.958043	1.948511	3055.744949	0.010250	0.011181
RS	51	1.009158	1.948511	3121.336136	0.010470	0.011519
RS	52	1.062742	1.963407	3160.524167	0.010601	0.011740
RS	53	1.118915	1.963407	3220.803252	0.010804	0.012060
RS	54	1.177802	1.986550	3240.151193	0.010869	0.012206
RS	55	1.239533	1.986550	3293.947687	0.011049	0.012502
RS	56	1.304247	2.023303	3283.944275	0.011015	0.012532
RS	57	1.372088	2.023303	3330.443387	0.011171	0.012796
RS	58	1.443205	2.077096	3286.421213	0.011024	0.012688
RS	59	1.517759	2.077096	3325.287541	0.011154	0.012913
RS	60	1.595914	2.148838	3248.840497	0.010898	0.012670
RS	61	1.677845	2.148838	3280.167807	0.011003	0.012857
RS	62	1.763734	2.238214	3176.415353	0.010655	0.012498
RS	63	1.853773	2.238214	3200.603498	0.010736	0.012650
RS	64	1.948161	2.344699	3075.687367	0.010317	0.012199
RS	65	2.047109	2.344699	3093.325659	0.010376	0.012317
RS	66	2.150838	2.467547	2953.638513	0.009907	0.011799
RS	67	2.259578	2.467547	2965.396736	0.009947	0.011887
RS	68	2.373571	2.605136	2817.646329	0.009451	0.011331
RS	69	2.493071	2.605136	2824.158009	0.009473	0.011392
RS	70	2.618344	2.754648	2674.864815	0.008972	0.010824
RS	71	2.749670	2.754648	2676.630638	0.008978	0.010861
RS	72	2.887340	2.912218	2531.335047	0.008491	0.010304
RS	73	3.031660	2.912218	2528.671958	0.008482	0.010319
RS	74	3.182954	3.073398	2391.336534	0.008021	0.009791
RS	75	3.341556	3.073398	2384.375855	0.007998	0.009783
RS	76	3.507820	3.233573	2257.330657	0.007572	0.009293
RS	77	3.682117	3.233573	2246.043904	0.007534	0.009261
RS	78	3.864834	3.387794	2130.532633	0.007147	0.008814
RS	79	4.056378	3.387794	2114.748122	0.007094	0.008757
RS	80	4.257176	3.529870	2011.752924	0.006748	0.008356
RS	81	4.467675	3.529870	1991.130093	0.006679	0.008273
RS	82	4.688343	3.651668	1901.735692	0.006379	0.007925
RS	83	4.919672	3.651668	1875.704361	0.006292	0.007816
RS	84	5.162176	3.743821	1800.682330	0.006040	0.007524
RS	85	5.416396	3.743821	1768.392983	0.005932	0.007389
RS	86	5.682898	3.797589	1707.563116	0.005728	0.007155
RS	87	5.962274	3.797589	1667.883654	0.005595	0.006991
RS	88	6.255147	3.807545	1619.460225	0.005432	0.006808
RS	89	6.562170	3.807545	1571.067599	0.005270	0.006612
RS	90	6.884025	3.773622	1531.432536	0.005137	0.006465
RS	91	7.221428	3.773622	1473.034627	0.004941	0.006231
RS	92	7.575133	3.701594	1437.043944	0.004820	0.006098
RS	93	7.945924	3.701594	1367.755764	0.004588	0.005819
RS	94	8.334630	3.601668	1329.652909	0.004460	0.005675
RS	95	8.742113	3.601668	1249.495929	0.004191	0.005349
RS	96	9.169283	3.486111	1204.214806	0.004039	0.005170
RS	97	9.617090	3.486111	1114.629224	0.003739	0.004801
RS	98	10.086530	3.366601	1059.277718	0.003553	0.004575
RS	99	10.578649	3.366601	963.417264	0.003232	0.004174
RS	100	11.094544	3.252231	898.316526	0.003013	0.003901
RS	101	11.635361	3.252231	800.879874	0.002686	0.003488
RS	102	12.202306	3.186337	721.723359	0.002421	0.003150
RS	103	12.796640	3.186337	630.677209	0.002115	0.002759
RS	104	13.419687	3.137643	553.874095	0.001858	0.002427
RS	105	14.072834	3.137643	473.740940	0.001589	0.002080
RS	106	14.757536	3.093703	406.264335	0.001363	0.001786
RS	107	15.475315	3.093703	339.367501	0.001138	0.001494
RS	108	16.227771	3.062629	282.857632	0.000949	0.001247
RS	109	17.016579	3.062629	230.370550	0.000773	0.001017
RS	110	17.843495	3.046809	186.158637	0.000624	0.000823
RS	111	18.710360	3.046809	147.615938	0.000495	0.000653
RS	112	19.619103	3.044165	115.554992	0.000388	0.000512
RS	113	20.571749	3.044165	89.083505	0.000299	0.000395
RS	114	21.570418	3.052241	67.503565	0.000226	0.000299
RS	115	22.617334	3.052241	50.511396	0.000169	0.000224
RS	116	23.714826	3.069000	37.012150	0.000124	0.000164
RS	117	24.865340	3.069000	26.833051	0.000090	0.000119
RS	118	26.071436	3.092408	18.989134	0.000064	0.000084
RS	119	27.335799	3.092408	13.310165	0.000045	0.000059
RS	120	28.661244	3.121121	9.081114	0.000030	0.000040
RS	121	30.050723	3.121121	6.139699	0.000021	0.000027
RS	122	31.507329	3.154491	4.029598	0.000014	0.000018
RS	123	33.034305	3.154491	2.621108	0.000009	0.000012
RS	124	34.635050	3.197008	1.648790	0.000006	0.000007
RS	125	36.313128	3.197008	1.029810	0.000003	0.000005
RS	126	38.072276	3.390295	0.600282	0.000002	0.000003
RS	127	39.916410	3.390295	0.869050	0.000003	0.000004
PA	64*2 0.247884536 0.035840956 39.916409762 11689.874243576 7.733496636 0.790496612 0.326184929 0.255670159 0.264742049 0.309362202 0.377402310 0.462160874 0.557993666 0.665083002 0.783225214 0.907232791 1.031260606 1.153045872 1.274621744 1.395773622 1.513234863 1.623434721 1.721179794 1.800184449 1.857670622 1.895885390 1.920039045 1.935838463 1.948510855 1.963406976 1.986550296 2.023303270 2.077096212 2.148837919 2.238214089 2.344698896 2.467546757 2.605135566 2.754648307 2.912217738 3.073397861 3.233573100 3.387794082 3.529869854 3.651668008 3.743821142 3.797589389 3.807545250 3.773622296 3.701594200 3.601667966 3.486111306 3.366600642 3.252230556 3.186337210 3.137643015 3.093702792 3.062629193 3.046808583 3.044164770 3.052241322 3.069000253 3.092408223 3.121121334 3.154490903 3.197007747 3.390295374
//
IT	9340
RD	13
LK	-2361770.633633
QD	-469.080571 -> -414.432794
RI	0.0227528393
TR	0.247387	0.035149
MT	40.349444
MM	C_pi: 1.640707, n_recomb: 293326.274680
RS	0	0.000000	27650.072784	0.049908	0.000000	0.000000
RS	1	0.004840	27650.072784	0.052328	0.000000	0.000000
RS	2	0.009914	9.542528	158.932473	0.000542	0.000113
RS	3	0.015234	9.542528	166.545581	0.000568	0.000196
RS	4	0.020811	0.841106	1973.698097	0.006729	0.002741
RS	5	0.026659	0.841106	2054.760276	0.007005	0.003626
RS	6	0.032789	0.330628	5408.152170	0.018437	0.010788
RS	7	0.039216	0.330628	5558.790445	0.018951	0.012446
RS	8	0.045954	0.255984	7349.791293	0.025057	0.017589
RS	9	0.053018	0.255984	7491.756264	0.025541	0.018996
RS	10	0.060424	0.264316	7389.201325	0.025191	0.019491
RS	11	0.068188	0.264316	7518.307823	0.025631	0.020411
RS	12	0.076328	0.308851	6552.289476	0.022338	0.018121
RS	13	0.084863	0.308851	6678.777894	0.022769	0.018685
RS	14	0.093810	0.376995	5584.837070	0.019040	0.015734
RS	15	0.103190	0.376995	5708.790369	0.019462	0.016132
RS	16	0.113025	0.461956	4768.342945	0.016256	0.013509
RS	17	0.123335	0.461956	4887.065368	0.016661	0.013885
RS	18	0.134144	0.557679	4153.174609	0.014159	0.011860
RS	19	0.145477	0.557679	4265.376251	0.014541	0.012272
RS	20	0.157358	0.664469	3679.486920	0.012544	0.010673
RS	21	0.169814	0.664469	3785.067285	0.012904	0.011071
RS	22	0.182873	0.782615	3307.965914	0.011277	0.009754
RS	23	0.196564	0.782615	3407.326515	0.011616	0.010130
RS	24	0.210917	0.906894	3030.104117	0.010330	0.009091
RS	25	0.225966	0.906894	3124.074144	0.010651	0.009456
RS	26	0.241742	1.031231	2833.415720	0.009660	0.008658
RS	27	0.258282	1.031231	2923.021325	0.009965	0.009017
RS	28	0.275623	1.153319	2696.654120	0.009193	0.008405
RS	29	0.293803	1.153319	2782.802449	0.009487	0.008763
RS	30	0.312863	1.275628	2596.521459	0.008852	0.008264
RS	31	0.332846	1.275628	2679.826916	0.009136	0.008612
RS	32	0.353795	1.398327	2523.100201	0.008602	0.008193
RS	33	0.375759	1.398327	2604.028973	0.008878	0.008532
RS	34	0.398785	1.518170	2475.201037	0.008438	0.008189
RS	35	0.422926	1.518170	2554.183475	0.008708	0.008514
RS	36	0.448236	1.631553	2452.125445	0.008360	0.008241
RS	37	0.474770	1.631553	2529.541042	0.008624	0.008547
RS	38	0.502589	1.732772	2456.329177	0.008374	0.008352
RS	39	0.531754	1.732772	2532.521168	0.008634	0.008648
RS	40	0.562331	1.814627	2492.314079	0.008497	0.008562
RS	41	0.594387	1.814627	2567.558863	0.008753	0.008869
RS	42	0.627995	1.873615	2560.406627	0.008729	0.008908
RS	43	0.663230	1.873615	2634.776586	0.008982	0.009237
RS	44	0.700170	1.911948	2655.099550	0.009052	0.009387
RS	45	0.738898	1.911948	2728.333043	0.009301	0.009735
RS	46	0.779500	1.935200	2767.580283	0.009435	0.009963
RS	47	0.822068	1.935200	2839.042003	0.009679	0.010316
RS	48	0.866696	1.949393	2888.352505	0.009847	0.010582
RS	49	0.913483	1.949393	2957.073840	0.010081	0.010929
RS	50	0.962536	1.959894	3007.958972	0.010255	0.011199
RS	51	1.013962	1.959894	3072.723803	0.010475	0.011533
RS	52	1.067877	1.972155	3115.727563	0.010622	0.011771
RS	53	1.124402	1.972155	3175.208712	0.010825	0.012089
RS	54	1.183663	1.992454	3198.975146	0.010906	0.012253
RS	55	1.245792	1.992454	3251.956333	0.011086	0.012546
RS	56	1.310928	2.026468	3246.404339	0.011068	0.012593
RS	57	1.379216	2.026468	3292.027389	0.011223	0.012854
RS	58	1.450810	2.077793	3252.058684	0.011087	0.012759
RS	59	1.525868	2.077793	3289.960143	0.011216	0.012982
RS	60	1.604560	2.147297	3217.065366	0.010968	0.012749
RS	61	1.687060	2.147297	3247.326642	0.011071	0.012934
RS	62	1.773553	2.234560	3146.663923	0.010728	0.012582
RS	63	1.864232	2.234560	3169.684191	0.010806	0.012731
RS	64	1.959300	2.339062	3047.335804	0.010389	0.012283
RS	65	2.058970	2.339062	3063.716758	0.010445	0.012400
RS	66	2.163463	2.460148	2925.985654	0.009975	0.011882
RS	67	2.273014	2.460148	2936.422800	0.010011	0.011969
RS	68	2.387867	2.596336	2789.963436	0.009511	0.011408
RS	69	2.508279	2.596336	2795.126485	0.009529	0.011469
RS	70	2.634519	2.744997	2646.438065	0.009022	0.010893
RS	71	2.766869	2.744997	2646.871208	0.009024	0.010930
RS	72	2.905624	2.902553	2501.455969	0.008528	0.010363
RS	73	3.051095	2.902553	2497.527242	0.008515	0.010377
RS	74	3.203607	3.064962	2359.292833	0.008043	0.009836
RS	75	3.363501	3.064962	2351.194871	0.008016	0.009827
RS	76	3.531133	3.228152	2222.396296	0.007577	0.009320
RS	77	3.706879	3.228152	2210.177155	0.007535	0.009287
RS	78	3.891130	3.387665	2092.084120	0.007132	0.008820
RS	79	4.084300	3.387665	2075.662483	0.007076	0.008761
RS	80	4.286818	3.537491	1969.456935	0.006714	0.008338
RS	81	4.499139	3.537491	1948.587886	0.006643	0.008254
RS	82	4.721735	3.669068	1855.746447	0.006327	0.007883
RS	83	4.955106	3.669068	1829.946340	0.006239	0.007773
RS	84	5.199771	3.771983	1751.698807	0.005972	0.007460
RS	85	5.456278	3.771983	1720.184964	0.005864	0.007325
RS	86	5.725200	3.836059	1656.763069	0.005648	0.007074
RS	87	6.007138	3.836059	1618.443730	0.005518	0.006912
RS	88	6.302721	3.854449	1568.359749	0.005347	0.006716
RS	89	6.612611	3.854449	1521.919382	0.005188	0.006523
RS	90	6.937499	3.826154	1481.702990	0.005051	0.006369
RS	91	7.278112	3.826154	1425.816903	0.004861	0.006139
RS	92	7.635210	3.756713	1390.334820	0.004740	0.006004
RS	93	8.009591	3.756713	1324.035951	0.004514	0.005731
RS	94	8.402093	3.656707	1287.428109	0.004389	0.005589
RS	95	8.813591	3.656707	1210.599353	0.004127	0.005270
RS	96	9.245006	3.539192	1167.575506	0.003980	0.005098
RS	97	9.697301	3.539192	1081.470364	0.003687	0.004736
RS	98	10.171487	3.416687	1028.843999	0.003508	0.004517
RS	99	10.668623	3.416687	936.403570	0.003192	0.004123
RS	100	11.189821	3.299027	874.162903	0.002980	0.003858
RS	101	11.736244	3.299027	779.886216	0.002659	0.003450
RS	102	12.309114	3.230508	703.639999	0.002399	0.003119
RS	103	12.909711	3.230508	615.269246	0.002098	0.002734
RS	104	13.539377	3.179598	540.933551	0.001844	0.002407
RS	105	14.199518	3.179598	462.937119	0.001578	0.002064
RS	106	14.891610	3.134595	397.283951	0.001354	0.001773
RS	107	15.617199	3.134595	332.050666	0.001132	0.001484
RS	108	16.377906	3.102410	276.969970	0.000944	0.001239
RS	109	17.175431	3.102410	225.690549	0.000769	0.001011
RS	110	18.011556	3.085971	182.491152	0.000622	0.000818
RS	111	18.888149	3.085971	144.776166	0.000494	0.000650
RS	112	19.807169	3.083142	113.389811	0.000387	0.000509
RS	113	20.770669	3.083142	87.453430	0.000298	0.000393
RS	114	21.780802	3.091375	66.296512	0.000226	0.000298
RS	115	22.839825	3.091375	49.629751	0.000169	0.000224
RS	116	23.950105	3.108536	36.379693	0.000124	0.000164
RS	117	25.114122	3.108536	26.385918	0.000090	0.000119
RS	118	26.334477	3.132587	18.678836	0.000064	0.000084
RS	119	27.613896	3.132587	13.098485	0.000045	0.000059
RS	120	28.955240	3.162055	8.939651	0.000030	0.000040
RS	121	30.361503	3.162055	6.046844	0.000021	0.000027
RS	122	31.835830	3.196302	3.969980	0.000014	0.000018
RS	123	33.381513	3.196302	2.583582	0.000009	0.000012
RS	124	35.002007	3.239644	1.625837	0.000006	0.000007
RS	125	36.700932	3.239644	1.015960	0.000003	0.000005
RS	126	38.482084	3.434093	0.592656	0.000002	0.000003
RS	127	40.349444	3.434093	0.858245	0.000003	0.000004
PA	64*2 0.247387326 0.035149311 40.349443818 27650.072783631 9.542527985 0.841105837 0.330628157 0.255984207 0.264315867 0.308851356 0.376994522 0.461956365 0.557678637 0.664469343 0.782615336 0.906893630 1.031230609 1.153318580 1.275628239 1.398326697 1.518170378 1.631553242 1.732771678 1.814626942 1.873615137 1.911948170 1.935200487 1.949392965 1.959894462 1.972155066 1.992453627 2.026467769 2.077793479 2.147296852 2.234559778 2.339061741 2.460148183 2.596335641 2.744996572 2.902552709 3.064962384 3.228151822 3.387664848 3.537491262 3.669068329 3.771983455 3.836058699 3.854448919 3.826154077 3.756713421 3.656707493 3.539192106 3.416686635 3.299027025 3.230508160 3.179597907 3.134595126 3.102409819 3.085971110 3.083142351 3.091374711 3.108535828 3.132587447 3.162054619 3.196301801 3.239643623 3.434093013
//
IT	8523
RD	14
LK	-2361665.004232
QD	-463.484754 -> -416.117778
RI	0.0227694100
TR	0.247059	0.034530
MT	40.714544
MM	C_pi: 1.643756, n_recomb: 288818.467015
RS	0	0.000000	65488.979684	0.020789	0.000000	0.000000
RS	1	0.004847	65488.979684	0.021798	0.000000	0.000000
RS	2	0.009930	11.700346	127.906041	0.000443	0.000092
RS	3	0.015258	11.700346	134.056224	0.000464	0.000160
RS	4	0.020845	0.890427	1840.586920	0.006373	0.002590
RS	5	0.026703	0.890427	1917.046445	0.006638	0.003420
RS	6	0.032845	0.334320	5284.430785	0.018297	0.010675
RS	7	0.039285	0.334320	5432.978464	0.018811	0.012306
RS	8	0.046036	0.256124	7260.707028	0.025139	0.017593
RS	9	0.053115	0.256124	7401.128338	0.025626	0.018990
RS	10	0.060537	0.263929	7314.457801	0.025325	0.019536
RS	11	0.068319	0.263929	7441.929941	0.025767	0.020456
RS	12	0.076478	0.308484	6483.687393	0.022449	0.018163
RS	13	0.085033	0.308484	6608.627855	0.022882	0.018729
RS	14	0.094002	0.376783	5522.564408	0.019121	0.015763
RS	15	0.103406	0.376783	5645.071474	0.019545	0.016163
RS	16	0.113266	0.461963	4712.400926	0.016316	0.013527
RS	17	0.123604	0.461963	4829.762050	0.016722	0.013904
RS	18	0.134443	0.557536	4105.604428	0.014215	0.011878
RS	19	0.145807	0.557536	4216.534423	0.014599	0.012292
RS	20	0.157722	0.663917	3639.446222	0.012601	0.010696
RS	21	0.170215	0.663917	3743.855600	0.012963	0.011097
RS	22	0.183313	0.781898	3272.208263	0.011330	0.009778
RS	23	0.197047	0.781898	3370.476790	0.011670	0.010156
RS	24	0.211446	0.906216	2996.817171	0.010376	0.009112
RS	25	0.226543	0.906216	3089.750391	0.010698	0.009481
RS	26	0.242371	1.030566	2801.994173	0.009702	0.008680
RS	27	0.258968	1.030566	2890.605652	0.010008	0.009043
RS	28	0.276368	1.152605	2666.676943	0.009233	0.008429
RS	29	0.294612	1.152605	2751.864206	0.009528	0.008791
RS	30	0.313740	1.275241	2566.844975	0.008887	0.008288
RS	31	0.333796	1.275241	2649.202511	0.009173	0.008641
RS	32	0.354824	1.399020	2492.290511	0.008629	0.008215
RS	33	0.376871	1.399020	2572.260896	0.008906	0.008559
RS	34	0.399987	1.520805	2442.026849	0.008455	0.008207
RS	35	0.424223	1.520805	2520.022234	0.008725	0.008536
RS	36	0.449634	1.636994	2415.568281	0.008364	0.008250
RS	37	0.476277	1.636994	2491.957558	0.008628	0.008559
RS	38	0.504211	1.741470	2415.929968	0.008365	0.008351
RS	39	0.533500	1.741470	2491.060084	0.008625	0.008649
RS	40	0.564208	1.826083	2448.573607	0.008478	0.008553
RS	41	0.596404	1.826083	2522.743804	0.008735	0.008862
RS	42	0.630162	1.886641	2514.378789	0.008706	0.008896
RS	43	0.665556	1.886641	2587.692716	0.008960	0.009226
RS	44	0.702665	1.925295	2607.862230	0.009029	0.009378
RS	45	0.741573	1.925295	2680.085119	0.009279	0.009726
RS	46	0.782368	1.947972	2719.954230	0.009418	0.009960
RS	47	0.825139	1.947972	2790.467135	0.009662	0.010313
RS	48	0.869984	1.961023	2840.984869	0.009837	0.010587
RS	49	0.917003	1.961023	2908.825179	0.010071	0.010933
RS	50	0.966301	1.969898	2961.631930	0.010254	0.011213
RS	51	1.017989	1.969898	3025.578189	0.010476	0.011545
RS	52	1.072182	1.980077	3071.370819	0.010634	0.011797
RS	53	1.129002	1.980077	3130.074754	0.010838	0.012111
RS	54	1.188577	1.998070	3157.268355	0.010932	0.012290
RS	55	1.251039	1.998070	3209.479597	0.011112	0.012581
RS	56	1.316529	2.029829	3207.551367	0.011106	0.012642
RS	57	1.385194	2.029829	3252.376757	0.011261	0.012900
RS	58	1.457187	2.079101	3215.859916	0.011135	0.012818
RS	59	1.532670	2.079101	3252.911385	0.011263	0.013037
RS	60	1.611811	2.146666	3183.270315	0.011022	0.012813
RS	61	1.694789	2.146666	3212.613459	0.011123	0.012996
RS	62	1.781790	2.231977	3115.045457	0.010785	0.012650
RS	63	1.873007	2.231977	3137.069870	0.010862	0.012798
RS	64	1.968646	2.334468	3017.601993	0.010448	0.012354
RS	65	2.068922	2.334468	3032.907870	0.010501	0.012469
RS	66	2.174058	2.453537	2897.707263	0.010033	0.011953
RS	67	2.284290	2.453537	2906.999823	0.010065	0.012039
RS	68	2.399866	2.587813	2762.592263	0.009565	0.011478
RS	69	2.521044	2.587813	2766.562076	0.009579	0.011537
RS	70	2.648096	2.734834	2619.352885	0.009069	0.010959
RS	71	2.781307	2.734834	2618.574360	0.009067	0.010994
RS	72	2.920974	2.891320	2473.943886	0.008566	0.010421
RS	73	3.067413	2.891320	2468.826567	0.008548	0.010434
RS	74	3.220949	3.053680	2330.550721	0.008069	0.009883
RS	75	3.381929	3.053680	2321.343191	0.008037	0.009873
RS	76	3.550711	3.218473	2191.539954	0.007588	0.009353
RS	77	3.727675	3.218473	2178.365541	0.007542	0.009318
RS	78	3.913217	3.381869	2058.288357	0.007127	0.008833
RS	79	4.107753	3.381869	2041.158002	0.007067	0.008773
RS	80	4.311719	3.538174	1932.183179	0.006690	0.008329
RS	81	4.525572	3.538174	1910.950041	0.006616	0.008243
RS	82	4.749791	3.678526	1814.955752	0.006284	0.007850
RS	83	4.984879	3.678526	1789.224176	0.006195	0.007739
RS	84	5.231363	3.791560	1707.912979	0.005913	0.007406
RS	85	5.489794	3.791560	1676.967612	0.005806	0.007271
RS	86	5.760753	3.865662	1611.004439	0.005578	0.007002
RS	87	6.044846	3.865662	1573.794038	0.005449	0.006841
RS	88	6.342711	3.892538	1521.990731	0.005270	0.006633
RS	89	6.655014	3.892538	1477.210885	0.005115	0.006442
RS	90	6.982455	3.870164	1436.254361	0.004973	0.006281
RS	91	7.325769	3.870164	1382.556393	0.004787	0.006055
RS	92	7.685724	3.803740	1347.340331	0.004665	0.005917
RS	93	8.063128	3.803740	1283.689491	0.004445	0.005649
RS	94	8.458826	3.704149	1248.271103	0.004322	0.005509
RS	95	8.873706	3.704149	1174.431730	0.004066	0.005196
RS	96	9.308695	3.585156	1133.337520	0.003924	0.005028
RS	97	9.764771	3.585156	1050.397090	0.003637	0.004673
RS	98	10.242954	3.460108	1000.175652	0.003463	0.004460
RS	99	10.744317	3.460108	910.881948	0.003154	0.004073
RS	100	11.269983	3.339550	851.223755	0.002947	0.003815
RS	101	11.821129	3.339550	759.887694	0.002631	0.003414
RS	102	12.398992	3.268655	686.325881	0.002376	0.003089
RS	103	13.004866	3.268655	600.471709	0.002079	0.002708
RS	104	13.640110	3.215722	528.443537	0.001830	0.002387
RS	105	14.306145	3.215722	452.478424	0.001567	0.002047
RS	106	15.004467	3.169708	388.564951	0.001345	0.001760
RS	107	15.736638	3.169708	324.923860	0.001125	0.001474
RS	108	16.504301	3.136507	271.211074	0.000939	0.001231
RS	109	17.309175	3.136507	221.098330	0.000766	0.001005
RS	110	18.153064	3.119486	178.879568	0.000619	0.000814
RS	111	19.037860	3.119486	141.970839	0.000492	0.000647
RS	112	19.965546	3.116456	111.244552	0.000385	0.000507
RS	113	20.938200	3.116456	85.833180	0.000297	0.000392
RS	114	21.958002	3.124777	65.093906	0.000225	0.000297
RS	115	23.027238	3.124777	48.748373	0.000169	0.000223
RS	116	24.148304	3.142272	35.745788	0.000124	0.000163
RS	117	25.323713	3.142272	25.936189	0.000090	0.000119
RS	118	26.556098	3.166860	18.366085	0.000064	0.000084
RS	119	27.848221	3.166860	12.884312	0.000045	0.000059
RS	120	29.202978	3.196921	8.796283	0.000030	0.000040
RS	121	30.623406	3.196921	5.952304	0.000021	0.000027
RS	122	32.112688	3.231901	3.909117	0.000014	0.000018
RS	123	33.674160	3.231901	2.545069	0.000009	0.000012
RS	124	35.311323	3.275870	1.602208	0.000006	0.000007
RS	125	37.027846	3.275870	1.001611	0.000003	0.000005
RS	126	38.827575	3.470727	0.584735	0.000002	0.000003
RS	127	40.714544	3.470727	0.846821	0.000003	0.000004
PA	64*2 0.247058871 0.034529642 40.714544224 65488.979684209 11.700345794 0.890427083 0.334320455 0.256124335 0.263928685 0.308483766 0.376783478 0.461962973 0.557536103 0.663916768 0.781898084 0.906215563 1.030565792 1.152605301 1.275241381 1.399020142 1.520805447 1.636994471 1.741470437 1.826083270 1.886641045 1.925295281 1.947971699 1.961023407 1.969897891 1.980076969 1.998070475 2.029828544 2.079101295 2.146666122 2.231976955 2.334467608 2.453536647 2.587813047 2.734834145 2.891319800 3.053679697 3.218472687 3.381868920 3.538174419 3.678526386 3.791559656 3.865662072 3.892538480 3.870163518 3.803739693 3.704148832 3.585156078 3.460108157 3.339550047 3.268655277 3.215721707 3.169708417 3.136507225 3.119486124 3.116456105 3.124777416 3.142272188 3.166859682 3.196920643 3.231900565 3.275869544 3.470727438
//
IT	9530
RD	15
LK	-2361571.953536
QD	-459.993991 -> -417.779015
RI	0.0228433756
TR	0.246740	0.033949
MT	41.064932
MM	C_pi: 1.646330, n_recomb: 284525.829112
RS	0	0.000000	168566.221439	0.007971	0.000000	0.000000
RS	1	0.004854	168566.221439	0.008359	0.000000	0.000000
RS	2	0.009945	14.267551	103.544432	0.000364	0.000075
RS	3	0.015282	14.267551	108.539412	0.000381	0.000131
RS	4	0.020878	0.938313	1724.947018	0.006063	0.002457
RS	5	0.026746	0.938313	1797.318586	0.006317	0.003241
RS	6	0.032899	0.337310	5176.127120	0.018192	0.010583
RS	7	0.039350	0.337310	5322.712939	0.018707	0.012192
RS	8	0.046115	0.256089	7178.716550	0.025230	0.017604
RS	9	0.053208	0.256089	7317.582304	0.025719	0.018993
RS	10	0.060645	0.263558	7240.941159	0.025449	0.019575
RS	11	0.068444	0.263558	7366.817865	0.025892	0.020497
RS	12	0.076621	0.308231	6414.270896	0.022544	0.018195
RS	13	0.085195	0.308231	6537.719757	0.022978	0.018764
RS	14	0.094185	0.376742	5459.360344	0.019188	0.015783
RS	15	0.103612	0.376742	5580.464731	0.019613	0.016185
RS	16	0.113496	0.462174	4655.862548	0.016364	0.013538
RS	17	0.123860	0.462174	4771.893565	0.016771	0.013915
RS	18	0.134727	0.557609	4057.794280	0.014262	0.011891
RS	19	0.146122	0.557609	4167.477333	0.014647	0.012306
RS	20	0.158069	0.663542	3599.622682	0.012651	0.010716
RS	21	0.170597	0.663542	3702.884399	0.013014	0.011118
RS	22	0.183733	0.781281	3237.119066	0.011377	0.009798
RS	23	0.197507	0.781281	3334.321150	0.011719	0.010179
RS	24	0.211949	0.905524	2964.581160	0.010419	0.009132
RS	25	0.227093	0.905524	3056.507225	0.010742	0.009503
RS	26	0.242971	1.029721	2771.997127	0.009743	0.008701
RS	27	0.259620	1.029721	2859.649262	0.010051	0.009066
RS	28	0.277078	1.151484	2638.506680	0.009273	0.008452
RS	29	0.295383	1.151484	2722.773295	0.009570	0.008817
RS	30	0.314577	1.274166	2539.360877	0.008925	0.008313
RS	31	0.334702	1.274166	2620.816616	0.009211	0.008669
RS	32	0.355804	1.398705	2464.051801	0.008660	0.008239
RS	33	0.377931	1.398705	2543.115251	0.008938	0.008586
RS	34	0.401132	1.522093	2411.786863	0.008477	0.008226
RS	35	0.425459	1.522093	2488.850940	0.008747	0.008558
RS	36	0.450967	1.640804	2382.223469	0.008373	0.008262
RS	37	0.477714	1.640804	2457.643816	0.008638	0.008573
RS	38	0.505759	1.748353	2378.917227	0.008361	0.008353
RS	39	0.535165	1.748353	2453.041100	0.008622	0.008653
RS	40	0.565998	1.835661	2408.266988	0.008464	0.008548
RS	41	0.598329	1.835661	2481.412719	0.008721	0.008857
RS	42	0.632229	1.897825	2471.714979	0.008687	0.008888
RS	43	0.667775	1.897825	2544.014471	0.008941	0.009219
RS	44	0.705046	1.936966	2563.736770	0.009011	0.009372
RS	45	0.744126	1.936966	2634.979804	0.009261	0.009721
RS	46	0.785104	1.959363	2674.984445	0.009402	0.009958
RS	47	0.828071	1.959363	2744.568289	0.009646	0.010311
RS	48	0.873123	1.971691	2795.615136	0.009826	0.010592
RS	49	0.920363	1.971691	2862.586236	0.010061	0.010936
RS	50	0.969896	1.979441	2916.471423	0.010250	0.011224
RS	51	1.021833	1.979441	2979.609813	0.010472	0.011555
RS	52	1.076292	1.988084	3027.248286	0.010640	0.011817
RS	53	1.133394	1.988084	3085.194616	0.010843	0.012130
RS	54	1.193269	2.004305	3114.892469	0.010948	0.012320
RS	55	1.256050	2.004305	3166.372959	0.011129	0.012608
RS	56	1.321878	2.034327	3167.230237	0.011132	0.012682
RS	57	1.390903	2.034327	3211.325940	0.011287	0.012937
RS	58	1.463278	2.082028	3177.601973	0.011168	0.012864
RS	59	1.539166	2.082028	3213.905028	0.011296	0.013081
RS	60	1.618738	2.148075	3147.089444	0.011061	0.012865
RS	61	1.702174	2.148075	3175.649118	0.011161	0.013044
RS	62	1.789659	2.231756	3081.018575	0.010829	0.012705
RS	63	1.881391	2.231756	3102.208509	0.010903	0.012850
RS	64	1.977577	2.332428	2985.731060	0.010494	0.012412
RS	65	2.078432	2.332428	3000.139140	0.010544	0.012525
RS	66	2.184182	2.449498	2867.833751	0.010079	0.012013
RS	67	2.295067	2.449498	2876.160762	0.010109	0.012097
RS	68	2.411334	2.581670	2734.374399	0.009610	0.011539
RS	69	2.533245	2.581670	2737.316971	0.009621	0.011597
RS	70	2.661074	2.726624	2592.291639	0.009111	0.011018
RS	71	2.795109	2.726624	2590.441192	0.009104	0.011053
RS	72	2.935650	2.881377	2447.356837	0.008602	0.010477
RS	73	3.083014	2.881377	2441.154566	0.008580	0.010489
RS	74	3.237532	3.042811	2303.589226	0.008096	0.009931
RS	75	3.399550	3.042811	2293.333493	0.008060	0.009920
RS	76	3.569434	3.208190	2163.202429	0.007603	0.009389
RS	77	3.747564	3.208190	2149.090091	0.007553	0.009353
RS	78	3.934342	3.374406	2027.592381	0.007126	0.008853
RS	79	4.130187	3.374406	2009.727913	0.007063	0.008790
RS	80	4.335539	3.536197	1898.419025	0.006672	0.008328
RS	81	4.550860	3.536197	1876.756021	0.006596	0.008240
RS	82	4.776633	3.684546	1777.905306	0.006249	0.007826
RS	83	5.013366	3.684546	1752.138771	0.006158	0.007714
RS	84	5.261591	3.807180	1667.954298	0.005862	0.007361
RS	85	5.521867	3.807180	1637.435993	0.005755	0.007225
RS	86	5.794777	3.891099	1569.015673	0.005514	0.006939
RS	87	6.080935	3.891099	1532.735376	0.005387	0.006779
RS	88	6.380985	3.926528	1479.195593	0.005199	0.006558
RS	89	6.695601	3.926528	1435.862871	0.005047	0.006370
RS	90	7.025489	3.910335	1394.055336	0.004900	0.006200
RS	91	7.371392	3.910335	1342.304561	0.004718	0.005978
RS	92	7.734086	3.847292	1307.165911	0.004594	0.005837
RS	93	8.114387	3.847292	1245.906428	0.004379	0.005574
RS	94	8.513150	3.748518	1211.430450	0.004258	0.005434
RS	95	8.931270	3.748518	1140.324586	0.004008	0.005127
RS	96	9.369688	3.628435	1100.886875	0.003869	0.004962
RS	97	9.829388	3.628435	1020.874056	0.003588	0.004613
RS	98	10.311405	3.501197	972.790236	0.003419	0.004406
RS	99	10.816820	3.501197	886.440921	0.003116	0.004025
RS	100	11.346771	3.378042	829.134221	0.002914	0.003773
RS	101	11.902448	3.378042	740.580655	0.002603	0.003378
RS	102	12.485099	3.305015	669.515797	0.002353	0.003059
RS	103	13.096036	3.305015	586.069697	0.002060	0.002683
RS	104	13.736630	3.250259	516.221480	0.001814	0.002367
RS	105	14.408321	3.250259	442.221225	0.001554	0.002031
RS	106	15.112618	3.202978	380.020505	0.001336	0.001747
RS	107	15.851106	3.202978	317.916455	0.001117	0.001463
RS	108	16.625443	3.169087	265.503402	0.000933	0.001223
RS	109	17.437370	3.169087	216.535135	0.000761	0.000999
RS	110	18.288711	3.151550	175.277039	0.000616	0.000809
RS	111	19.181380	3.151550	139.165424	0.000489	0.000643
RS	112	20.117384	3.148350	109.092341	0.000383	0.000504
RS	113	21.098825	3.148350	84.203480	0.000296	0.000390
RS	114	22.127909	3.156789	63.880490	0.000225	0.000296
RS	115	23.206950	3.156789	47.856773	0.000168	0.000222
RS	116	24.338372	3.174626	35.102771	0.000123	0.000163
RS	117	25.524718	3.174626	25.478771	0.000090	0.000118
RS	118	26.768655	3.199716	18.047315	0.000063	0.000084
RS	119	28.072978	3.199716	12.665339	0.000045	0.000059
RS	120	29.440619	3.230395	8.649202	0.000030	0.000040
RS	121	30.874651	3.230395	5.855015	0.000021	0.000027
RS	122	32.378297	3.266126	3.846285	0.000014	0.000018
RS	123	33.954937	3.266126	2.505184	0.000009	0.000012
RS	124	35.608114	3.310666	1.577678	0.000006	0.000007
RS	125	37.341543	3.310666	0.986660	0.000003	0.000005
RS	126	39.159121	3.505747	0.576444	0.000002	0.000003
RS	127	41.064932	3.505747	0.834796	0.000003	0.000004
PA	64*2 0.246739909 0.033948921 41.064931842 168566.221439133 14.267551469 0.938313048 0.337310470 0.256089161 0.263557677 0.308230760 0.376742155 0.462174443 0.557608947 0.663541937 0.781280664 0.905524176 1.029720563 1.151484107 1.274166291 1.398705269 1.522093361 1.640803700 1.748352774 1.835661458 1.897825128 1.936965563 1.959363303 1.971690901 1.979441387 1.988083566 2.004305299 2.034327332 2.082027886 2.148074610 2.231755582 2.332428297 2.449498023 2.581670367 2.726623717 2.881376697 3.042811307 3.208190281 3.374405804 3.536197099 3.684546314 3.807180400 3.891099492 3.926527511 3.910335008 3.847291804 3.748517680 3.628434682 3.501197469 3.378042061 3.305014678 3.250259459 3.202978119 3.169087445 3.151550391 3.148349540 3.156788791 3.174626106 3.199715924 3.230395174 3.266125869 3.310665911 3.505746849
//
IT	9383
RD	16
LK	-2361490.109788
QD	-458.418213 -> -421.016442
RI	0.0229485374
TR	0.246474	0.033412
MT	41.385708
MM	C_pi: 1.648337, n_recomb: 280479.262157
RS	0	0.000000	464030.378378	0.002859	0.000000	0.000000
RS	1	0.004861	464030.378378	0.002999	0.000000	0.000000
RS	2	0.009958	17.336644	84.159246	0.000300	0.000061
RS	3	0.015303	17.336644	88.230303	0.000315	0.000108
RS	4	0.020908	0.985314	1622.924985	0.005786	0.002338
RS	5	0.026785	0.985314	1691.617344	0.006031	0.003081
RS	6	0.032948	0.339794	5079.700077	0.018111	0.010501
RS	7	0.039410	0.339794	5224.439415	0.018627	0.012093
RS	8	0.046186	0.255965	7102.096616	0.025321	0.017612
RS	9	0.053292	0.255965	7239.432217	0.025811	0.018997
RS	10	0.060744	0.263241	7168.589622	0.025558	0.019604
RS	11	0.068557	0.263241	7292.940413	0.026002	0.020531
RS	12	0.076750	0.308094	6344.966628	0.022622	0.018217
RS	13	0.085342	0.308094	6466.997641	0.023057	0.018791
RS	14	0.094351	0.376856	5396.276027	0.019239	0.015797
RS	15	0.103798	0.376856	5516.036386	0.019666	0.016200
RS	16	0.113705	0.462567	4599.670520	0.016399	0.013544
RS	17	0.124093	0.462567	4714.417504	0.016808	0.013921
RS	18	0.134985	0.557870	4010.531539	0.014299	0.011900
RS	19	0.146408	0.557870	4119.006798	0.014686	0.012316
RS	20	0.158385	0.663329	3560.597277	0.012695	0.010733
RS	21	0.170945	0.663329	3662.747554	0.013059	0.011137
RS	22	0.184115	0.780781	3203.048976	0.011420	0.009817
RS	23	0.197925	0.780781	3299.220402	0.011763	0.010199
RS	24	0.212407	0.904880	2933.577817	0.010459	0.009151
RS	25	0.227593	0.904880	3024.533953	0.010783	0.009523
RS	26	0.243517	1.028799	2743.490377	0.009781	0.008721
RS	27	0.260214	1.028799	2830.223551	0.010091	0.009088
RS	28	0.277724	1.150119	2612.093682	0.009313	0.008475
RS	29	0.296084	1.150119	2695.483794	0.009610	0.008843
RS	30	0.315338	1.272600	2513.984910	0.008963	0.008338
RS	31	0.335527	1.272600	2594.588198	0.009251	0.008697
RS	32	0.356697	1.397607	2438.278478	0.008693	0.008263
RS	33	0.378896	1.397607	2516.489581	0.008972	0.008614
RS	34	0.402175	1.522268	2384.378508	0.008501	0.008247
RS	35	0.426585	1.522268	2460.570741	0.008773	0.008583
RS	36	0.452181	1.643182	2352.039868	0.008386	0.008276
RS	37	0.479022	1.643182	2426.554011	0.008651	0.008590
RS	38	0.507167	1.753556	2345.321768	0.008362	0.008358
RS	39	0.536681	1.753556	2418.502651	0.008623	0.008660
RS	40	0.567629	1.843406	2371.544369	0.008455	0.008545
RS	41	0.600081	1.843406	2443.726132	0.008713	0.008856
RS	42	0.634111	1.907121	2432.694091	0.008673	0.008883
RS	43	0.669795	1.907121	2504.033664	0.008928	0.009215
RS	44	0.707214	1.946783	2523.203130	0.008996	0.009369
RS	45	0.746451	1.946783	2593.512398	0.009247	0.009719
RS	46	0.787596	1.969065	2633.384430	0.009389	0.009960
RS	47	0.830740	1.969065	2702.075471	0.009634	0.010313
RS	48	0.875982	1.980958	2753.202354	0.009816	0.010598
RS	49	0.923423	1.980958	2819.331759	0.010052	0.010942
RS	50	0.973170	1.987975	2873.674464	0.010246	0.011236
RS	51	1.025336	1.987975	2936.028204	0.010468	0.011566
RS	52	1.080037	1.995501	2984.807311	0.010642	0.011836
RS	53	1.137396	1.995501	3042.022204	0.010846	0.012147
RS	54	1.197544	2.010384	3073.480133	0.010958	0.012347
RS	55	1.260616	2.010384	3124.267757	0.011139	0.012633
RS	56	1.326753	2.039108	3127.183624	0.011149	0.012715
RS	57	1.396106	2.039108	3170.607746	0.011304	0.012967
RS	58	1.468829	2.085642	3139.068891	0.011192	0.012902
RS	59	1.545088	2.085642	3174.706993	0.011319	0.013117
RS	60	1.625053	2.150535	3110.262116	0.011089	0.012906
RS	61	1.708905	2.150535	3138.148492	0.011189	0.013084
RS	62	1.796833	2.232879	3046.197203	0.010861	0.012750
RS	63	1.889036	2.232879	3066.686060	0.010934	0.012893
RS	64	1.985720	2.331911	2953.168327	0.010529	0.012461
RS	65	2.087103	2.331911	2966.826862	0.010578	0.012571
RS	66	2.193415	2.447017	2837.593112	0.010117	0.012065
RS	67	2.304895	2.447017	2845.106602	0.010144	0.012147
RS	68	2.421793	2.576938	2706.303812	0.009649	0.011592
RS	69	2.544374	2.576938	2708.362187	0.009656	0.011649
RS	70	2.672913	2.719479	2566.008183	0.009149	0.011073
RS	71	2.807700	2.719479	2563.208357	0.009139	0.011106
RS	72	2.949039	2.871924	2422.246879	0.008636	0.010530
RS	73	3.097248	2.871924	2415.051279	0.008610	0.010541
RS	74	3.252661	3.031667	2278.778315	0.008125	0.009980
RS	75	3.415629	3.031667	2267.529274	0.008084	0.009967
RS	76	3.586519	3.196711	2137.612680	0.007621	0.009428
RS	77	3.765715	3.196711	2122.578146	0.007568	0.009389
RS	78	3.953621	3.364752	2000.120709	0.007131	0.008876
RS	79	4.150662	3.364752	1981.499605	0.007065	0.008812
RS	80	4.357280	3.531101	1868.198776	0.006661	0.008332
RS	81	4.573942	3.531101	1846.048814	0.006582	0.008241
RS	82	4.801135	3.686656	1744.590794	0.006220	0.007808
RS	83	5.039372	3.686656	1718.698876	0.006128	0.007694
RS	84	5.289189	3.818349	1631.794400	0.005818	0.007322
RS	85	5.551149	3.818349	1601.579984	0.005710	0.007185
RS	86	5.825843	3.911805	1530.780922	0.005458	0.006883
RS	87	6.113890	3.911805	1495.273686	0.005331	0.006723
RS	88	6.415938	3.955759	1439.999463	0.005134	0.006490
RS	89	6.732668	3.955759	1397.923599	0.004984	0.006303
RS	90	7.064793	3.945919	1355.191694	0.004832	0.006125
RS	91	7.413063	3.945919	1305.168805	0.004653	0.005906
RS	92	7.778262	3.886540	1269.966587	0.004528	0.005761
RS	93	8.161212	3.886540	1210.858688	0.004317	0.005502
RS	94	8.562777	3.788913	1177.130540	0.004197	0.005363
RS	95	8.983862	3.788913	1108.510848	0.003952	0.005061
RS	96	9.425415	3.668075	1070.502347	0.003817	0.004900
RS	97	9.888431	3.668075	993.177864	0.003541	0.004557
RS	98	10.373954	3.538948	947.001152	0.003376	0.004355
RS	99	10.883077	3.538948	863.379361	0.003078	0.003979
RS	100	11.416948	3.413459	808.211060	0.002882	0.003732
RS	101	11.976769	3.413459	722.256798	0.002575	0.003343
RS	102	12.563803	3.338482	653.502632	0.002330	0.003030
RS	103	13.179372	3.338482	572.323749	0.002041	0.002658
RS	104	13.824862	3.282042	504.516008	0.001799	0.002346
RS	105	14.501729	3.282042	432.379202	0.001542	0.002014
RS	106	15.211497	3.233593	371.797775	0.001326	0.001734
RS	107	15.955766	3.233593	311.160744	0.001109	0.001453
RS	108	16.736212	3.199053	259.988970	0.000927	0.001215
RS	109	17.554595	3.199053	212.118260	0.000756	0.000992
RS	110	18.412759	3.181035	171.781946	0.000612	0.000804
RS	111	19.312636	3.181035	136.438713	0.000486	0.000639
RS	112	20.256255	3.177681	106.996067	0.000381	0.000502
RS	113	21.245742	3.177681	82.613323	0.000295	0.000388
RS	114	22.283327	3.186214	62.694726	0.000224	0.000294
RS	115	23.371347	3.186214	46.983856	0.000168	0.000221
RS	116	24.512254	3.204382	34.472077	0.000123	0.000162
RS	117	25.708619	3.204382	25.029285	0.000089	0.000118
RS	118	26.963137	3.229924	17.733674	0.000063	0.000083
RS	119	28.278635	3.229924	12.449445	0.000044	0.000059
RS	120	29.658078	3.261184	8.503949	0.000030	0.000040
RS	121	31.104574	3.261184	5.758726	0.000021	0.000027
RS	122	32.621382	3.297573	3.784038	0.000013	0.000018
RS	123	34.211919	3.297573	2.465562	0.000009	0.000012
RS	124	35.879770	3.342668	1.553237	0.000006	0.000007
RS	125	37.628692	3.342668	0.971726	0.000003	0.000005
RS	126	39.462628	3.537902	0.568120	0.000002	0.000003
RS	127	41.385708	3.537902	0.822731	0.000003	0.000004
PA	64*2 0.246473686 0.033412067 41.385707564 464030.378378161 17.336643671 0.985313778 0.339793873 0.255964789 0.263241072 0.308094292 0.376855691 0.462566723 0.557869518 0.663328840 0.780781455 0.904879949 1.028799430 1.150118843 1.272600280 1.397606795 1.522267551 1.643182380 1.753556394 1.843406215 1.907120811 1.946783151 1.969065046 1.980958211 1.987974927 1.995500657 2.010383725 2.039107703 2.085641635 2.150535447 2.232879361 2.331911129 2.447017167 2.576938264 2.719479363 2.871923938 3.031666748 3.196710780 3.364751551 3.531100589 3.686655506 3.818348772 3.911805061 3.955759251 3.945918901 3.886539775 3.788913208 3.668074664 3.538948018 3.413458998 3.338481633 3.282042120 3.233592827 3.199052569 3.181034863 3.177681339 3.186213891 3.204382474 3.229924309 3.261183754 3.297572901 3.342668471 3.537902055
//
IT	8907
RD	17
LK	-2361417.516323
QD	-458.070645 -> -424.824298
RI	0.0230711464
TR	0.246258	0.032916
MT	41.678090
MM	C_pi: 1.649819, n_recomb: 276663.840298
RS	0	0.000000	469092.744400	0.002795	0.000000	0.000000
RS	1	0.004867	469092.744400	0.002931	0.000000	0.000000
RS	2	0.009970	21.015213	68.599918	0.000248	0.000050
RS	3	0.015322	21.015213	71.926159	0.000260	0.000089
RS	4	0.020934	1.031628	1532.073805	0.005538	0.002229
RS	5	0.026820	1.031628	1597.431565	0.005774	0.002937
RS	6	0.032992	0.341833	4993.550844	0.018049	0.010431
RS	7	0.039464	0.341833	5136.554178	0.018566	0.012008
RS	8	0.046251	0.255760	7030.606750	0.025412	0.017621
RS	9	0.053369	0.255760	7166.442049	0.025903	0.019005
RS	10	0.060833	0.262951	7098.277290	0.025657	0.019628
RS	11	0.068660	0.262951	7221.162813	0.026101	0.020560
RS	12	0.076868	0.308033	6276.708997	0.022687	0.018234
RS	13	0.085475	0.308033	6397.387970	0.023123	0.018812
RS	14	0.094502	0.377063	5334.226784	0.019281	0.015806
RS	15	0.103967	0.377063	5452.697794	0.019709	0.016211
RS	16	0.113894	0.463073	4544.479667	0.016426	0.013546
RS	17	0.124303	0.463073	4657.988497	0.016836	0.013924
RS	18	0.135219	0.558259	3964.199495	0.014329	0.011907
RS	19	0.146667	0.558259	4071.507001	0.014716	0.012323
RS	20	0.158671	0.663243	3522.497028	0.012732	0.010748
RS	21	0.171260	0.663243	3623.572098	0.013097	0.011153
RS	22	0.184461	0.780394	3169.957912	0.011458	0.009834
RS	23	0.198305	0.780394	3265.133050	0.011802	0.010217
RS	24	0.212822	0.904300	2903.684110	0.010495	0.009167
RS	25	0.228046	0.904300	2993.705070	0.010821	0.009541
RS	26	0.244011	1.027873	2716.217417	0.009818	0.008739
RS	27	0.260753	1.027873	2802.067558	0.010128	0.009108
RS	28	0.278309	1.148627	2587.106086	0.009351	0.008497
RS	29	0.296720	1.148627	2669.658171	0.009649	0.008867
RS	30	0.316027	1.270736	2490.273706	0.009001	0.008362
RS	31	0.336274	1.270736	2570.066492	0.009289	0.008724
RS	32	0.357506	1.395965	2414.488670	0.008727	0.008286
RS	33	0.379771	1.395965	2491.894136	0.009007	0.008641
RS	34	0.403120	1.521606	2359.296615	0.008528	0.008268
RS	35	0.427605	1.521606	2434.668553	0.008800	0.008608
RS	36	0.453281	1.644449	2324.478016	0.008402	0.008291
RS	37	0.480208	1.644449	2398.140880	0.008668	0.008608
RS	38	0.508444	1.757396	2314.622418	0.008366	0.008365
RS	39	0.538055	1.757396	2386.916970	0.008627	0.008669
RS	40	0.569107	1.849601	2337.930305	0.008450	0.008545
RS	41	0.601670	1.849601	2409.203801	0.008708	0.008858
RS	42	0.635818	1.914752	2396.922059	0.008664	0.008880
RS	43	0.671628	1.914752	2467.353615	0.008918	0.009214
RS	44	0.709180	1.954908	2485.960981	0.008985	0.009368
RS	45	0.748560	1.954908	2555.381928	0.009236	0.009720
RS	46	0.789856	1.977170	2594.963030	0.009379	0.009963
RS	47	0.833163	1.977170	2662.798332	0.009625	0.010318
RS	48	0.878576	1.988840	2713.694535	0.009809	0.010606
RS	49	0.926200	1.988840	2779.011102	0.010045	0.010951
RS	50	0.976142	1.995407	2833.380007	0.010241	0.011248
RS	51	1.028514	1.995407	2894.972503	0.010464	0.011577
RS	52	1.083435	2.002169	2944.324908	0.010642	0.011853
RS	53	1.141028	2.002169	3000.831968	0.010846	0.012162
RS	54	1.201425	2.016082	3033.433300	0.010964	0.012370
RS	55	1.264761	2.016082	3083.559138	0.011146	0.012654
RS	56	1.331179	2.043876	3087.925415	0.011161	0.012743
RS	57	1.400829	2.043876	3130.723730	0.011316	0.012993
RS	58	1.473869	2.089612	3100.807021	0.011208	0.012933
RS	59	1.550464	2.089612	3135.846494	0.011335	0.013146
RS	60	1.630786	2.153702	3073.308521	0.011108	0.012940
RS	61	1.715017	2.153702	3100.611233	0.011207	0.013115
RS	62	1.803348	2.234996	3011.040271	0.010883	0.012786
RS	63	1.895977	2.234996	3030.938996	0.010955	0.012927
RS	64	1.993115	2.332596	2920.250615	0.010555	0.012500
RS	65	2.094979	2.332596	2933.286490	0.010602	0.012609
RS	66	2.201801	2.445827	2807.181337	0.010147	0.012108
RS	67	2.313822	2.445827	2814.014980	0.010171	0.012188
RS	68	2.431294	2.573439	2678.415884	0.009681	0.011639
RS	69	2.554483	2.573439	2679.719866	0.009686	0.011694
RS	70	2.683667	2.713312	2540.408789	0.009182	0.011123
RS	71	2.819139	2.713312	2536.773573	0.009169	0.011154
RS	72	2.961203	2.863006	2398.384000	0.008669	0.010581
RS	73	3.110181	2.863006	2390.284108	0.008640	0.010589
RS	74	3.266409	3.020414	2255.794983	0.008154	0.010028
RS	75	3.430240	3.020414	2243.609485	0.008110	0.010013
RS	76	3.602045	3.184333	2114.373821	0.007642	0.009469
RS	77	3.782210	3.184333	2098.439156	0.007585	0.009428
RS	78	3.971144	3.353341	1975.415525	0.007140	0.008904
RS	79	4.169272	3.353341	1956.026530	0.007070	0.008836
RS	80	4.377043	3.523382	1841.051662	0.006654	0.008341
RS	81	4.594925	3.523382	1818.372156	0.006572	0.008247
RS	82	4.823410	3.685404	1714.530481	0.006197	0.007796
RS	83	5.063015	3.685404	1688.441881	0.006103	0.007680
RS	84	5.314281	3.825603	1598.970353	0.005779	0.007289
RS	85	5.577775	3.825603	1568.959527	0.005671	0.007151
RS	86	5.854092	3.928294	1495.862658	0.005407	0.006833
RS	87	6.143857	3.928294	1460.998639	0.005281	0.006673
RS	88	6.447724	3.980703	1404.008168	0.005075	0.006427
RS	89	6.766379	3.980703	1363.029502	0.004927	0.006242
RS	90	7.100541	3.977318	1319.330299	0.004769	0.006056
RS	91	7.450966	3.977318	1270.848120	0.004593	0.005839
RS	92	7.818445	3.921833	1235.475301	0.004466	0.005690
RS	93	8.203808	3.921833	1178.311369	0.004259	0.005436
RS	94	8.607925	3.825632	1145.175483	0.004139	0.005296
RS	95	9.031710	3.825632	1078.824317	0.003899	0.004999
RS	96	9.476118	3.704319	1042.058620	0.003767	0.004840
RS	97	9.942154	3.704319	967.207715	0.003496	0.004502
RS	98	10.430870	3.573569	922.739879	0.003335	0.004305
RS	99	10.943371	3.573569	841.647292	0.003042	0.003935
RS	100	11.480813	3.445980	788.429917	0.002850	0.003693
RS	101	12.044410	3.445980	704.903655	0.002548	0.003309
RS	102	12.635436	3.369209	638.291515	0.002307	0.003001
RS	103	13.255225	3.369209	559.244514	0.002021	0.002634
RS	104	13.905177	3.311214	493.345250	0.001783	0.002327
RS	105	14.586760	3.311214	422.971969	0.001529	0.001998
RS	106	15.301513	3.261674	363.920303	0.001315	0.001721
RS	107	16.051050	3.261674	304.678711	0.001101	0.001442
RS	108	16.837065	3.226529	254.687871	0.000921	0.001207
RS	109	17.661333	3.226529	207.865695	0.000751	0.000986
RS	110	18.525715	3.208058	168.410615	0.000609	0.000799
RS	111	19.432163	3.208058	133.804573	0.000484	0.000636
RS	112	20.382725	3.204543	104.968109	0.000379	0.000499
RS	113	21.379547	3.204543	81.072567	0.000293	0.000386
RS	114	22.424881	3.213185	61.543646	0.000222	0.000293
RS	115	23.521088	3.213185	46.135251	0.000167	0.000220
RS	116	24.670643	3.231641	33.858373	0.000122	0.000161
RS	117	25.876144	3.231641	24.591213	0.000089	0.000117
RS	118	27.140311	3.257616	17.427549	0.000063	0.000083
RS	119	28.466002	3.257616	12.238401	0.000044	0.000058
RS	120	29.856209	3.289411	8.361807	0.000030	0.000040
RS	121	31.314072	3.289411	5.664347	0.000020	0.000027
RS	122	32.842885	3.326440	3.722932	0.000013	0.000018
RS	123	34.446100	3.326440	2.426608	0.000009	0.000012
RS	124	36.127337	3.371951	1.529214	0.000006	0.000007
RS	125	37.890394	3.371951	0.957013	0.000003	0.000005
RS	126	39.739253	3.567322	0.559877	0.000002	0.000003
RS	127	41.678090	3.567322	0.810796	0.000003	0.000004
PA	64*2 0.246258492 0.032915622 41.678090111 469092.744399753 21.015212612 1.031628156 0.341832812 0.255759740 0.262950863 0.308033178 0.377062704 0.463073150 0.558258961 0.663242807 0.780394257 0.904300039 1.027873234 1.148627142 1.270736119 1.395964709 1.521605554 1.644448565 1.757396044 1.849601439 1.914752378 1.954907620 1.977169832 1.988839907 1.995406779 2.002168971 2.016081795 2.043875972 2.089611725 2.153702053 2.234996024 2.332596086 2.445827001 2.573438698 2.713312025 2.863006145 3.020414471 3.184333378 3.353340784 3.523382233 3.685403857 3.825602563 3.928294260 3.980703061 3.977318387 3.921833003 3.825632469 3.704318982 3.573568808 3.445979726 3.369208721 3.311213713 3.261673859 3.226528562 3.208058427 3.204543452 3.213184596 3.231641434 3.257616361 3.289411475 3.326439903 3.371950962 3.567321914
//
IT	8390
RD	18
LK	-2361352.943965
QD	-458.659174 -> -429.032121
RI	0.0232060308
TR	0.246086	0.032455
MT	41.945349
MM	C_pi: 1.650866, n_recomb: 273065.585969
RS	0	0.000000	466175.946100	0.002780	0.000000	0.000000
RS	1	0.004872	466175.946100	0.002915	0.000000	0.000000
RS	2	0.009981	25.437408	56.023996	0.000205	0.000041
RS	3	0.015339	25.437408	58.745992	0.000215	0.000073
RS	4	0.020959	1.077365	1450.617105	0.005312	0.002131
RS	5	0.026852	1.077365	1512.938189	0.005541	0.002806
RS	6	0.033032	0.343488	4916.313967	0.018004	0.010370
RS	7	0.039513	0.343488	5057.687350	0.018522	0.011936
RS	8	0.046310	0.255483	6964.035675	0.025503	0.017631
RS	9	0.053438	0.255483	7098.405600	0.025995	0.019015
RS	10	0.060913	0.262676	7030.424886	0.025746	0.019647
RS	11	0.068753	0.262676	7151.903589	0.026191	0.020586
RS	12	0.076974	0.308017	6210.231072	0.022743	0.018245
RS	13	0.085596	0.308017	6329.618863	0.023180	0.018829
RS	14	0.094639	0.377327	5273.781162	0.019313	0.015811
RS	15	0.104121	0.377327	5391.016241	0.019743	0.016219
RS	16	0.114066	0.463653	4490.724663	0.016446	0.013546
RS	17	0.124495	0.463653	4603.042261	0.016857	0.013924
RS	18	0.135432	0.558733	3919.122878	0.014352	0.011911
RS	19	0.146902	0.558733	4025.304720	0.014741	0.012327
RS	20	0.158931	0.663246	3485.517271	0.012764	0.010761
RS	21	0.171546	0.663246	3585.555296	0.013131	0.011166
RS	22	0.184775	0.780100	3137.911472	0.011491	0.009849
RS	23	0.198649	0.780100	3232.125641	0.011836	0.010232
RS	24	0.213199	0.903815	2874.783614	0.010528	0.009182
RS	25	0.228458	0.903815	2963.902819	0.010854	0.009557
RS	26	0.244460	1.027009	2689.986453	0.009851	0.008756
RS	27	0.261242	1.027009	2774.986975	0.010162	0.009126
RS	28	0.278841	1.147120	2563.281700	0.009387	0.008518
RS	29	0.297298	1.147120	2645.030577	0.009686	0.008889
RS	30	0.316654	1.268730	2467.910996	0.009038	0.008385
RS	31	0.336953	1.268730	2546.930693	0.009327	0.008749
RS	32	0.358241	1.393986	2392.314573	0.008761	0.008310
RS	33	0.380566	1.393986	2468.955803	0.009042	0.008668
RS	34	0.403979	1.520375	2336.113500	0.008555	0.008289
RS	35	0.428533	1.520375	2410.710654	0.008828	0.008632
RS	36	0.454282	1.644888	2299.113286	0.008420	0.008306
RS	37	0.481287	1.644888	2371.974220	0.008686	0.008626
RS	38	0.509606	1.760171	2286.390723	0.008373	0.008373
RS	39	0.539306	1.760171	2357.850652	0.008635	0.008679
RS	40	0.570452	1.854547	2307.003290	0.008449	0.008546
RS	41	0.603116	1.854547	2377.420305	0.008706	0.008861
RS	42	0.637371	1.920985	2364.026580	0.008657	0.008879
RS	43	0.673295	1.920985	2433.599779	0.008912	0.009216
RS	44	0.710970	1.961575	2451.682561	0.008978	0.009370
RS	45	0.750479	1.961575	2520.259946	0.009230	0.009723
RS	46	0.791914	1.983837	2559.505253	0.009373	0.009969
RS	47	0.835367	1.983837	2626.522805	0.009619	0.010325
RS	48	0.880938	1.995425	2676.993814	0.009803	0.010616
RS	49	0.928728	1.995425	2741.528052	0.010040	0.010961
RS	50	0.978847	2.001778	2795.586927	0.010238	0.011261
RS	51	1.031407	2.001778	2856.442942	0.010461	0.011589
RS	52	1.086529	2.008046	2905.953137	0.010642	0.011869
RS	53	1.144335	2.008046	2961.775294	0.010846	0.012178
RS	54	1.204958	2.021296	2995.021484	0.010968	0.012390
RS	55	1.268535	2.021296	3044.512599	0.011149	0.012674
RS	56	1.335209	2.048484	3049.804568	0.011169	0.012767
RS	57	1.405131	2.048484	3092.014787	0.011323	0.013016
RS	58	1.478459	2.093763	3063.199323	0.011218	0.012959
RS	59	1.555361	2.093763	3097.694562	0.011344	0.013169
RS	60	1.636008	2.157364	3036.635728	0.011121	0.012966
RS	61	1.720585	2.157364	3063.428448	0.011219	0.013139
RS	62	1.809282	2.237895	2975.910292	0.010898	0.012814
RS	63	1.902301	2.237895	2995.311996	0.010969	0.012953
RS	64	1.999851	2.334285	2887.268707	0.010574	0.012531
RS	65	2.102154	2.334285	2899.790655	0.010619	0.012638
RS	66	2.209442	2.445771	2776.780673	0.010169	0.012143
RS	67	2.321956	2.445771	2783.052018	0.010192	0.012221
RS	68	2.439951	2.571073	2650.779423	0.009707	0.011679
RS	69	2.563695	2.571073	2651.445916	0.009710	0.011732
RS	70	2.693468	2.708126	2515.425792	0.009212	0.011167
RS	71	2.829564	2.708126	2511.061598	0.009196	0.011197
RS	72	2.972290	2.854735	2375.593674	0.008700	0.010629
RS	73	3.121969	2.854735	2366.675680	0.008667	0.010635
RS	74	3.278940	3.009296	2234.370898	0.008183	0.010076
RS	75	3.443560	3.009296	2221.307705	0.008135	0.010058
RS	76	3.616199	3.171436	2093.145489	0.007665	0.009511
RS	77	3.797249	3.171436	2076.339017	0.007604	0.009467
RS	78	3.987119	3.340658	1953.099870	0.007152	0.008934
RS	79	4.186240	3.340658	1932.941074	0.007079	0.008863
RS	80	4.395062	3.513634	1816.568114	0.006652	0.008354
RS	81	4.614058	3.513634	1793.329844	0.006567	0.008257
RS	82	4.843723	3.681436	1687.311987	0.006179	0.007788
RS	83	5.084577	3.681436	1660.971993	0.006083	0.007670
RS	84	5.337165	3.829608	1569.077906	0.005746	0.007261
RS	85	5.602059	3.829608	1539.190556	0.005637	0.007122
RS	86	5.879858	3.941204	1463.886351	0.005361	0.006788
RS	87	6.171192	3.941204	1429.558610	0.005235	0.006628
RS	88	6.476719	4.001955	1370.884378	0.005020	0.006369
RS	89	6.797131	4.001955	1330.868735	0.004874	0.006185
RS	90	7.133154	4.005091	1286.176951	0.004710	0.005991
RS	91	7.485547	4.005091	1239.075925	0.004538	0.005777
RS	92	7.855108	3.953669	1203.455858	0.004407	0.005624
RS	93	8.242674	3.953669	1148.055691	0.004204	0.005373
RS	94	8.649122	3.859118	1115.389298	0.004085	0.005232
RS	95	9.075372	3.859118	1051.114424	0.003849	0.004940
RS	96	9.522388	3.737576	1015.433655	0.003719	0.004783
RS	97	9.991183	3.737576	942.863900	0.003453	0.004451
RS	98	10.482816	3.605427	899.935401	0.003296	0.004257
RS	99	10.998402	3.605427	821.190885	0.003007	0.003893
RS	100	11.539107	3.475938	769.759365	0.002819	0.003656
RS	101	12.106154	3.475938	688.501321	0.002521	0.003276
RS	102	12.700827	3.397516	623.876059	0.002285	0.002973
RS	103	13.324473	3.397516	546.832288	0.002003	0.002610
RS	104	13.978502	3.338074	482.718754	0.001768	0.002307
RS	105	14.664394	3.338074	414.011399	0.001516	0.001982
RS	106	15.383703	3.287510	356.402890	0.001305	0.001708
RS	107	16.138056	3.287510	298.485085	0.001093	0.001432
RS	108	16.929160	3.251797	249.614871	0.000914	0.001198
RS	109	17.758806	3.251797	203.790931	0.000746	0.000979
RS	110	18.628872	3.232907	165.175006	0.000605	0.000794
RS	111	19.541326	3.232907	131.273429	0.000481	0.000632
RS	112	20.498235	3.229237	103.016939	0.000377	0.000496
RS	113	21.501763	3.229237	79.588411	0.000291	0.000384
RS	114	22.554183	3.237962	60.433866	0.000221	0.000291
RS	115	23.657875	3.237962	45.316073	0.000166	0.000219
RS	116	24.815339	3.256670	33.265455	0.000122	0.000161
RS	117	26.029193	3.256670	24.167401	0.000089	0.000117
RS	118	27.302185	3.283051	17.131046	0.000063	0.000083
RS	119	28.637196	3.283051	12.033706	0.000044	0.000058
RS	120	30.037247	3.315343	8.223800	0.000030	0.000040
RS	121	31.505508	3.315343	5.572577	0.000020	0.000027
RS	122	33.045302	3.352932	3.663480	0.000013	0.000018
RS	123	34.660112	3.352932	2.388637	0.000009	0.000012
RS	124	36.353595	3.398855	1.505744	0.000006	0.000007
RS	125	38.129583	3.398855	0.942617	0.000003	0.000005
RS	126	39.992096	3.594103	0.551809	0.000002	0.000003
RS	127	41.945349	3.594103	0.799065	0.000003	0.000004
PA	64*2 0.246085540 0.032455465 41.945348634 466175.946100454 25.437408024 1.077364968 0.343487615 0.255482900 0.262675988 0.308016727 0.377327366 0.463652501 0.558732794 0.663245969 0.780099538 0.903815366 1.027008648 1.147119781 1.268730477 1.393986487 1.520375007 1.644887680 1.760171473 1.854547463 1.920984688 1.961574518 1.983837347 1.995425269 2.001777678 2.008046157 2.021296118 2.048483862 2.093762746 2.157364211 2.237894807 2.334284648 2.445771021 2.571072828 2.708126443 2.854735496 3.009295773 3.171435637 3.340657536 3.513634412 3.681435789 3.829608483 3.941204290 4.001954716 4.005090982 3.953669172 3.859118008 3.737575508 3.605426986 3.475938023 3.397516377 3.338074126 3.287510292 3.251797358 3.232907223 3.229236857 3.237962207 3.256669815 3.283050956 3.315342535 3.352932117 3.398855074 3.594102744
//
IT	7508
RD	19
LK	-2361295.372144
QD	-459.974593 -> -433.994030
RI	0.0233403666
TR	0.245988	0.032035
MT	42.175449
MM	C_pi: 1.651282, n_recomb: 269686.102030
RS	0	0.000000	464561.231443	0.002758	0.000000	0.000000
RS	1	0.004876	464561.231443	0.002893	0.000000	0.000000
RS	2	0.009991	30.758346	45.821070	0.000170	0.000034
RS	3	0.015354	30.758346	48.051143	0.000178	0.000060
RS	4	0.020979	1.122745	1376.965565	0.005106	0.002041
RS	5	0.026879	1.122745	1436.499135	0.005327	0.002687
RS	6	0.033066	0.344803	4846.850653	0.017972	0.010318
RS	7	0.039555	0.344803	4986.686598	0.018491	0.011874
RS	8	0.046360	0.255140	6902.053032	0.025593	0.017642
RS	9	0.053497	0.255140	7034.989634	0.026086	0.019027
RS	10	0.060982	0.262404	6965.237132	0.025827	0.019664
RS	11	0.068833	0.262404	7085.360604	0.026273	0.020609
RS	12	0.077066	0.308014	6146.030860	0.022790	0.018254
RS	13	0.085700	0.308014	6264.179213	0.023228	0.018842
RS	14	0.094756	0.377604	5215.447228	0.019339	0.015814
RS	15	0.104253	0.377604	5331.493074	0.019769	0.016224
RS	16	0.114213	0.464240	4438.888415	0.016459	0.013544
RS	17	0.124659	0.464240	4550.057540	0.016872	0.013921
RS	18	0.135614	0.559229	3875.581222	0.014371	0.011913
RS	19	0.147104	0.559229	3980.676310	0.014760	0.012330
RS	20	0.159154	0.663276	3449.831077	0.012792	0.010772
RS	21	0.171791	0.663276	3548.867317	0.013159	0.011177
RS	22	0.185045	0.779835	3107.007540	0.011521	0.009863
RS	23	0.198945	0.779835	3200.293059	0.011867	0.010245
RS	24	0.213522	0.903360	2846.936033	0.010556	0.009195
RS	25	0.228811	0.903360	2935.183856	0.010884	0.009570
RS	26	0.244845	1.026163	2664.758621	0.009881	0.008771
RS	27	0.261661	1.026163	2748.938782	0.010193	0.009142
RS	28	0.279298	1.145584	2540.499357	0.009420	0.008537
RS	29	0.297794	1.145584	2621.474664	0.009720	0.008908
RS	30	0.317192	1.266586	2446.739877	0.009073	0.008406
RS	31	0.337536	1.266586	2525.018341	0.009363	0.008773
RS	32	0.358872	1.391700	2371.553955	0.008794	0.008332
RS	33	0.381248	1.391700	2447.466273	0.009075	0.008693
RS	34	0.404716	1.518612	2314.611973	0.008583	0.008310
RS	35	0.429328	1.518612	2388.473800	0.008856	0.008656
RS	36	0.455141	1.644549	2275.701120	0.008438	0.008322
RS	37	0.482212	1.644549	2347.803399	0.008706	0.008645
RS	38	0.510603	1.761944	2260.353005	0.008381	0.008381
RS	39	0.540378	1.761944	2331.024136	0.008643	0.008689
RS	40	0.571606	1.858265	2278.525399	0.008449	0.008549
RS	41	0.604356	1.858265	2348.133107	0.008707	0.008865
RS	42	0.638703	1.925807	2333.794453	0.008654	0.008880
RS	43	0.674726	1.925807	2402.555560	0.008909	0.009218
RS	44	0.712505	1.966707	2420.227936	0.008974	0.009373
RS	45	0.752126	1.966707	2488.004730	0.009226	0.009729
RS	46	0.793679	1.988938	2526.938524	0.009370	0.009977
RS	47	0.837259	1.988938	2593.175776	0.009616	0.010335
RS	48	0.882963	2.000514	2643.130037	0.009801	0.010627
RS	49	0.930897	2.000514	2706.912735	0.010037	0.010972
RS	50	0.981168	2.006802	2760.458566	0.010236	0.011274
RS	51	1.033890	2.006802	2820.602907	0.010459	0.011603
RS	52	1.089183	2.012788	2869.959011	0.010642	0.011885
RS	53	1.147173	2.012788	2925.117931	0.010846	0.012194
RS	54	1.207990	2.025606	2958.637865	0.010971	0.012409
RS	55	1.271773	2.025606	3007.517175	0.011152	0.012692
RS	56	1.338667	2.052438	3013.321662	0.011173	0.012788
RS	57	1.408822	2.052438	3054.973328	0.011328	0.013036
RS	58	1.482399	2.097525	3026.834262	0.011224	0.012980
RS	59	1.559563	2.097525	3060.826626	0.011350	0.013189
RS	60	1.640490	2.160911	3000.838571	0.011127	0.012987
RS	61	1.725364	2.160911	3027.178533	0.011225	0.013158
RS	62	1.814376	2.240925	2941.383444	0.010907	0.012836
RS	63	1.907729	2.240925	2960.362164	0.010977	0.012972
RS	64	2.005635	2.336302	2854.741532	0.010585	0.012555
RS	65	2.108314	2.336302	2866.838304	0.010630	0.012660
RS	66	2.216001	2.446168	2746.820765	0.010185	0.012171
RS	67	2.328939	2.446168	2752.628471	0.010207	0.012247
RS	68	2.447384	2.569170	2623.717357	0.009729	0.011713
RS	69	2.571606	2.569170	2623.847132	0.009729	0.011764
RS	70	2.701884	2.703266	2491.284526	0.009238	0.011207
RS	71	2.838516	2.703266	2486.284754	0.009219	0.011234
RS	72	2.981810	2.846492	2354.000646	0.008729	0.010673
RS	73	3.132093	2.846492	2344.341639	0.008693	0.010677
RS	74	3.289703	2.997744	2214.538846	0.008212	0.010122
RS	75	3.454999	2.997744	2200.651656	0.008160	0.010102
RS	76	3.628356	3.157493	2073.897251	0.007690	0.009553
RS	77	3.810166	3.157493	2056.245112	0.007625	0.009506
RS	78	4.000842	3.326222	1933.088115	0.007168	0.008966
RS	79	4.200817	3.326222	1912.158488	0.007090	0.008892
RS	80	4.410543	3.501384	1794.633307	0.006655	0.008370
RS	81	4.630496	3.501384	1770.810136	0.006566	0.008270
RS	82	4.861175	3.674253	1662.804146	0.006166	0.007785
RS	83	5.103103	3.674253	1636.163345	0.006067	0.007664
RS	84	5.356828	3.829828	1541.975064	0.005718	0.007238
RS	85	5.622926	3.829828	1512.139188	0.005607	0.007097
RS	86	5.902000	3.949939	1434.711266	0.005320	0.006747
RS	87	6.194682	3.949939	1400.823717	0.005194	0.006587
RS	88	6.501638	4.018839	1340.506293	0.004971	0.006316
RS	89	6.823561	4.018839	1301.332033	0.004825	0.006133
RS	90	7.161183	4.028490	1255.638200	0.004656	0.005931
RS	91	7.515269	4.028490	1209.772067	0.004486	0.005719
RS	92	7.886622	3.981254	1173.846761	0.004353	0.005561
RS	93	8.276083	3.981254	1120.043347	0.004153	0.005314
RS	94	8.684536	3.888542	1087.746960	0.004033	0.005172
RS	95	9.112907	3.888542	1025.367558	0.003802	0.004884
RS	96	9.562168	3.766989	990.639721	0.003673	0.004729
RS	97	10.033336	3.766989	920.166381	0.003412	0.004402
RS	98	10.527480	3.633656	878.628332	0.003258	0.004212
RS	99	11.045720	3.633656	802.054104	0.002974	0.003852
RS	100	11.589233	3.502457	752.259265	0.002789	0.003619
RS	101	12.159249	3.502457	673.108261	0.002496	0.003245
RS	102	12.757062	3.422517	610.321767	0.002263	0.002946
RS	103	13.384026	3.422517	535.147690	0.001984	0.002588
RS	104	14.041564	3.361721	472.698773	0.001753	0.002288
RS	105	14.731166	3.361721	405.552685	0.001504	0.001966
RS	106	15.454397	3.310178	349.298809	0.001295	0.001695
RS	107	16.212894	3.310178	292.625265	0.001085	0.001421
RS	108	17.008380	3.273940	244.809248	0.000908	0.001190
RS	109	17.842657	3.273940	199.926686	0.000741	0.000973
RS	110	18.717616	3.254625	162.104257	0.000601	0.000789
RS	111	19.635242	3.254625	128.868507	0.000478	0.000628
RS	112	20.597616	3.250794	101.161238	0.000375	0.000493
RS	113	21.606919	3.250794	78.175324	0.000290	0.000381
RS	114	22.665440	3.259578	59.376398	0.000220	0.000290
RS	115	23.775579	3.259578	44.534676	0.000165	0.000218
RS	116	24.939852	3.278497	32.699494	0.000121	0.000160
RS	117	26.160901	3.278497	23.762439	0.000088	0.000116
RS	118	27.441493	3.305224	16.847611	0.000062	0.000082
RS	119	28.784533	3.305224	11.837822	0.000044	0.000058
RS	120	30.193064	3.337936	8.091693	0.000030	0.000040
RS	121	31.670282	3.337936	5.484626	0.000020	0.000027
RS	122	33.219535	3.376012	3.606474	0.000013	0.000018
RS	123	34.844336	3.376012	2.352182	0.000009	0.000012
RS	124	36.548369	3.422274	1.483194	0.000005	0.000007
RS	125	38.335497	3.422274	0.928770	0.000003	0.000005
RS	126	40.209774	3.616972	0.544066	0.000002	0.000003
RS	127	42.175449	3.616972	0.787729	0.000003	0.000004
PA	64*2 0.245988189 0.032035106 42.175448799 464561.231443398 30.758345838 1.122745485 0.344803485 0.255140088 0.262404454 0.308014413 0.377603706 0.464239735 0.559229410 0.663276330 0.779835431 0.903360259 1.026163399 1.145583835 1.266586436 1.391699903 1.518611786 1.644548844 1.761944107 1.858265243 1.925806610 1.966707494 1.988938003 2.000513853 2.006802282 2.012787752 2.025606362 2.052437921 2.097524657 2.160911207 2.240925403 2.336301538 2.446167540 2.569170102 2.703265857 2.846491803 2.997744473 3.157492615 3.326222226 3.501383657 3.674252506 3.829828071 3.949939335 4.018839184 4.028489560 3.981254243 3.888542341 3.766989183 3.633656276 3.502457326 3.422517174 3.361720685 3.310177890 3.273939997 3.254624865 3.250794339 3.259577937 3.278497394 3.305224424 3.337936450 3.376012432 3.422274195 3.616971928
//
IT	7948
RD	20
LK	-2361243.803225
QD	-461.773148 -> -438.137550
RI	0.0234941890
TR	0.245865	0.031635
MT	42.404551
MM	C_pi: 1.651717, n_recomb: 266475.659086
RS	0	0.000000	468447.136291	0.002706	0.000000	0.000000
RS	1	0.004881	468447.136291	0.002838	0.000000	0.000000
RS	2	0.010000	37.156850	37.528808	0.000141	0.000028
RS	3	0.015369	37.156850	39.358143	0.000148	0.000050
RS	4	0.021000	1.167672	1310.260586	0.004917	0.001959
RS	5	0.026906	1.167672	1367.242090	0.005131	0.002578
RS	6	0.033100	0.345803	4784.673499	0.017955	0.010276
RS	7	0.039596	0.345803	4923.080538	0.018475	0.011824
RS	8	0.046410	0.254738	6844.687199	0.025686	0.017656
RS	9	0.053556	0.254738	6976.235100	0.026180	0.019043
RS	10	0.061051	0.262133	6903.066531	0.025905	0.019678
RS	11	0.068912	0.262133	7021.889989	0.026351	0.020630
RS	12	0.077156	0.308023	6084.391094	0.022833	0.018259
RS	13	0.085803	0.308023	6201.355999	0.023272	0.018853
RS	14	0.094872	0.377888	5159.457151	0.019362	0.015814
RS	15	0.104383	0.377888	5274.366702	0.019793	0.016226
RS	16	0.114359	0.464845	4389.026777	0.016471	0.013540
RS	17	0.124821	0.464845	4499.097680	0.016884	0.013917
RS	18	0.135795	0.559767	3833.601995	0.014386	0.011914
RS	19	0.147304	0.559767	3937.656798	0.014777	0.012330
RS	20	0.159374	0.663378	3415.363750	0.012817	0.010781
RS	21	0.172034	0.663378	3513.440078	0.013185	0.011187
RS	22	0.185312	0.779681	3077.087627	0.011547	0.009874
RS	23	0.199237	0.779681	3169.482107	0.011894	0.010257
RS	24	0.213843	0.903057	2819.916462	0.010582	0.009207
RS	25	0.229161	0.903057	2907.327140	0.010910	0.009582
RS	26	0.245227	1.025505	2640.271347	0.009908	0.008784
RS	27	0.262077	1.025505	2723.663155	0.010221	0.009155
RS	28	0.279750	1.144254	2518.423345	0.009451	0.008553
RS	29	0.298285	1.144254	2598.655880	0.009752	0.008926
RS	30	0.317725	1.264634	2426.319613	0.009105	0.008426
RS	31	0.338113	1.264634	2503.887829	0.009396	0.008794
RS	32	0.359497	1.389513	2351.723448	0.008825	0.008353
RS	33	0.381925	1.389513	2426.940276	0.009108	0.008716
RS	34	0.405447	1.516828	2294.235960	0.008610	0.008330
RS	35	0.430117	1.516828	2367.398656	0.008884	0.008678
RS	36	0.455992	1.644022	2253.659304	0.008457	0.008337
RS	37	0.483129	1.644022	2325.042478	0.008725	0.008662
RS	38	0.511591	1.763369	2235.912338	0.008391	0.008389
RS	39	0.541442	1.763369	2305.836715	0.008653	0.008699
RS	40	0.572750	1.861491	2251.851311	0.008450	0.008551
RS	41	0.605586	1.861491	2320.692924	0.008709	0.008869
RS	42	0.640025	1.930016	2305.540522	0.008652	0.008882
RS	43	0.676145	1.930016	2373.532179	0.008907	0.009222
RS	44	0.714027	1.971134	2390.897852	0.008972	0.009378
RS	45	0.753759	1.971134	2457.914304	0.009224	0.009736
RS	46	0.795430	1.993323	2496.547815	0.009369	0.009986
RS	47	0.839135	1.993323	2562.040566	0.009615	0.010345
RS	48	0.884973	2.004955	2611.403681	0.009800	0.010639
RS	49	0.933049	2.004955	2674.465149	0.010036	0.010985
RS	50	0.983471	2.011330	2727.310832	0.010235	0.011288
RS	51	1.036353	2.011330	2786.768746	0.010458	0.011617
RS	52	1.091818	2.017226	2835.705572	0.010642	0.011901
RS	53	1.149989	2.017226	2890.223573	0.010846	0.012209
RS	54	1.210999	2.029841	2923.681275	0.010972	0.012427
RS	55	1.274988	2.029841	2971.971954	0.011153	0.012709
RS	56	1.342099	2.056572	2977.909556	0.011175	0.012806
RS	57	1.412486	2.056572	3019.031447	0.011329	0.013053
RS	58	1.486309	2.101749	2991.172546	0.011225	0.012998
RS	59	1.563735	2.101749	3024.701197	0.011351	0.013205
RS	60	1.644940	2.165229	2965.394825	0.011128	0.013003
RS	61	1.730109	2.165229	2991.335585	0.011226	0.013173
RS	62	1.819434	2.245037	2906.922343	0.010909	0.012851
RS	63	1.913119	2.245037	2925.548015	0.010979	0.012986
RS	64	2.011377	2.339689	2822.091362	0.010590	0.012572
RS	65	2.114431	2.339689	2833.848618	0.010635	0.012675
RS	66	2.222515	2.448164	2716.685504	0.010195	0.012193
RS	67	2.335875	2.448164	2722.126813	0.010215	0.012267
RS	68	2.454767	2.569018	2596.557103	0.009744	0.011740
RS	69	2.579462	2.569018	2596.252812	0.009743	0.011790
RS	70	2.710243	2.700193	2467.248042	0.009259	0.011241
RS	71	2.847408	2.700193	2461.712559	0.009238	0.011267
RS	72	2.991268	2.839933	2332.817724	0.008754	0.010714
RS	73	3.142149	2.839933	2322.505887	0.008716	0.010716
RS	74	3.300395	2.987624	2195.483661	0.008239	0.010166
RS	75	3.466364	2.987624	2180.841143	0.008184	0.010144
RS	76	3.640434	3.144599	2055.795585	0.007715	0.009596
RS	77	3.823000	3.144599	2037.342578	0.007646	0.009546
RS	78	4.014477	3.312343	1914.559575	0.007185	0.009000
RS	79	4.215300	3.312343	1892.878816	0.007103	0.008923
RS	80	4.425925	3.489161	1774.441832	0.006659	0.008389
RS	81	4.646830	3.489161	1750.030801	0.006567	0.008286
RS	82	4.878518	3.666586	1640.227317	0.006155	0.007785
RS	83	5.121513	3.666586	1613.261942	0.006054	0.007661
RS	84	5.376369	3.829141	1516.922145	0.005693	0.007219
RS	85	5.643665	3.829141	1487.093504	0.005581	0.007076
RS	86	5.924006	3.957488	1407.638966	0.005282	0.006711
RS	87	6.218031	3.957488	1374.125996	0.005157	0.006551
RS	88	6.526407	4.034423	1312.214895	0.004924	0.006268
RS	89	6.849834	4.034423	1273.794455	0.004780	0.006086
RS	90	7.189048	4.050603	1227.102829	0.004605	0.005875
RS	91	7.544818	4.050603	1182.362730	0.004437	0.005665
RS	92	7.917952	4.007654	1146.092126	0.004301	0.005503
RS	93	8.309299	4.007654	1093.758483	0.004105	0.005259
RS	94	8.719747	3.916941	1061.746544	0.003984	0.005116
RS	95	9.150229	3.916941	1001.124599	0.003757	0.004832
RS	96	9.601722	3.795549	967.234837	0.003630	0.004678
RS	97	10.075252	3.795549	898.717550	0.003373	0.004355
RS	98	10.571894	3.661192	858.441515	0.003221	0.004168
RS	99	11.092777	3.661192	783.904036	0.002942	0.003814
RS	100	11.639084	3.528424	735.618607	0.002761	0.003585
RS	101	12.212055	3.528424	658.455906	0.002471	0.003214
RS	102	12.812992	3.447080	597.387570	0.002242	0.002921
RS	103	13.443260	3.447080	523.986927	0.001966	0.002566
RS	104	14.104291	3.385035	463.104839	0.001738	0.002270
RS	105	14.797586	3.385035	397.447040	0.001491	0.001951
RS	106	15.524720	3.332438	342.491912	0.001285	0.001683
RS	107	16.287345	3.332438	287.003923	0.001077	0.001412
RS	108	17.087192	3.295788	240.186183	0.000901	0.001182
RS	109	17.926079	3.295788	196.205756	0.000736	0.000967
RS	110	18.805912	3.276098	159.142227	0.000597	0.000785
RS	111	19.728687	3.276098	126.546796	0.000475	0.000624
RS	112	20.696503	3.272125	99.367657	0.000373	0.000491
RS	113	21.711556	3.272125	76.808386	0.000288	0.000379
RS	114	22.776153	3.280988	58.352216	0.000219	0.000288
RS	115	23.892711	3.280988	43.777251	0.000164	0.000216
RS	116	25.063768	3.300123	32.150395	0.000121	0.000159
RS	117	26.291983	3.300123	23.369187	0.000088	0.000116
RS	118	27.580145	3.327201	16.572092	0.000062	0.000082
RS	119	28.931181	3.327201	11.647222	0.000044	0.000058
RS	120	30.348159	3.360325	7.963035	0.000030	0.000039
RS	121	31.834299	3.360325	5.398870	0.000020	0.000027
RS	122	33.392975	3.398908	3.550806	0.000013	0.000018
RS	123	35.027729	3.398908	2.316541	0.000009	0.000011
RS	124	36.742272	3.445529	1.461114	0.000005	0.000007
RS	125	38.540501	3.445529	0.915195	0.000003	0.000005
RS	126	40.426500	3.639818	0.536446	0.000002	0.000003
RS	127	42.404551	3.639818	0.776601	0.000003	0.000004
PA	64*2 0.245865087 0.031635437 42.404551273 468447.136290534 37.156850074 1.167672393 0.345802800 0.254737636 0.262132684 0.308023226 0.377888014 0.464845173 0.559766732 0.663377538 0.779680740 0.903057438 1.025504783 1.144253699 1.264634452 1.389512631 1.516827529 1.644021873 1.763369019 1.861490610 1.930016079 1.971133907 1.993323403 2.004955301 2.011330417 2.017225737 2.029840799 2.056571859 2.101749407 2.165228595 2.245037209 2.339689319 2.448164458 2.569018193 2.700192839 2.839932588 2.987624067 3.144598573 3.312342560 3.489160590 3.666585666 3.829141418 3.957488314 4.034422794 4.050603347 4.007653532 3.916941290 3.795549406 3.661191745 3.528424069 3.447080156 3.385034620 3.332438288 3.295788098 3.276098090 3.272124871 3.280988253 3.300122653 3.327200918 3.360325027 3.398907526 3.445528510 3.639818470
//
IT	8733
RD	21
LK	-2361197.824505
QD	-464.147690 -> -442.993567
RI	0.0236508302
TR	0.245765	0.031263
MT	42.616134
MM	C_pi: 1.651965, n_recomb: 263455.113943
RS	0	0.000000	474240.315078	0.002646	0.000000	0.000000
RS	1	0.004885	474240.315078	0.002775	0.000000	0.000000
RS	2	0.010009	44.900216	30.742277	0.000117	0.000023
RS	3	0.015383	44.900216	32.242854	0.000122	0.000041
RS	4	0.021019	1.212690	1249.105777	0.004741	0.001881
RS	5	0.026931	1.212690	1303.721470	0.004949	0.002476
RS	6	0.033131	0.346615	4727.858519	0.017946	0.010237
RS	7	0.039635	0.346615	4864.923993	0.018466	0.011779
RS	8	0.046456	0.254330	6790.683005	0.025775	0.017667
RS	9	0.053610	0.254330	6920.902347	0.026270	0.019057
RS	10	0.061114	0.261890	6843.428005	0.025976	0.019688
RS	11	0.068984	0.261890	6961.021987	0.026422	0.020648
RS	12	0.077239	0.308056	6025.342942	0.022870	0.018262
RS	13	0.085897	0.308056	6141.187945	0.023310	0.018862
RS	14	0.094978	0.378186	5105.971670	0.019381	0.015814
RS	15	0.104503	0.378186	5219.802614	0.019813	0.016229
RS	16	0.114493	0.465464	4341.391169	0.016479	0.013535
RS	17	0.124971	0.465464	4450.417801	0.016893	0.013913
RS	18	0.135961	0.560328	3793.478110	0.014399	0.011914
RS	19	0.147487	0.560328	3896.542760	0.014790	0.012331
RS	20	0.159577	0.663514	3382.455814	0.012839	0.010790
RS	21	0.172257	0.663514	3479.618270	0.013208	0.011196
RS	22	0.185557	0.779590	3048.467450	0.011571	0.009885
RS	23	0.199507	0.779590	3140.012660	0.011919	0.010267
RS	24	0.214137	0.902865	2793.975831	0.010605	0.009217
RS	25	0.229483	0.902865	2880.587155	0.010934	0.009592
RS	26	0.245578	1.024984	2616.753761	0.009932	0.008796
RS	27	0.262460	1.024984	2699.392643	0.010246	0.009167
RS	28	0.280166	1.143075	2497.266320	0.009479	0.008569
RS	29	0.298737	1.143075	2576.790224	0.009781	0.008942
RS	30	0.318215	1.262799	2406.877542	0.009136	0.008445
RS	31	0.338645	1.262799	2483.770190	0.009428	0.008814
RS	32	0.360073	1.387377	2332.974649	0.008855	0.008373
RS	33	0.382547	1.387377	2407.532059	0.009138	0.008738
RS	34	0.406119	1.514959	2275.140414	0.008636	0.008349
RS	35	0.430843	1.514959	2347.642988	0.008911	0.008700
RS	36	0.456775	1.643263	2233.092655	0.008476	0.008352
RS	37	0.483973	1.643263	2303.798519	0.008745	0.008679
RS	38	0.512500	1.764388	2213.172540	0.008401	0.008398
RS	39	0.542421	1.764388	2282.394728	0.008663	0.008709
RS	40	0.573803	1.864146	2227.091512	0.008453	0.008555
RS	41	0.606718	1.864146	2295.213282	0.008712	0.008875
RS	42	0.641241	1.933487	2279.421520	0.008652	0.008884
RS	43	0.677451	1.933487	2346.690449	0.008907	0.009227
RS	44	0.715429	1.974691	2363.890678	0.008973	0.009384
RS	45	0.755263	1.974691	2430.192043	0.009224	0.009744
RS	46	0.797042	1.996764	2468.618599	0.009370	0.009996
RS	47	0.840862	1.996764	2533.408619	0.009616	0.010358
RS	48	0.886823	2.008466	2582.181906	0.009801	0.010652
RS	49	0.935030	2.008466	2644.558849	0.010038	0.011000
RS	50	0.985591	2.014998	2696.636025	0.010236	0.011303
RS	51	1.038622	2.014998	2755.438698	0.010459	0.011633
RS	52	1.094243	2.020927	2803.800002	0.010642	0.011917
RS	53	1.152582	2.020927	2857.703722	0.010847	0.012226
RS	54	1.213770	2.033488	2890.883834	0.010973	0.012445
RS	55	1.277948	2.033488	2938.610232	0.011154	0.012726
RS	56	1.345260	2.060306	2944.393833	0.011176	0.012824
RS	57	1.415861	2.060306	2985.011832	0.011330	0.013070
RS	58	1.489911	2.105790	2957.106506	0.011224	0.013013
RS	59	1.567577	2.105790	2990.203058	0.011350	0.013220
RS	60	1.649038	2.169590	2931.251095	0.011126	0.013016
RS	61	1.734479	2.169590	2956.833355	0.011223	0.013184
RS	62	1.824093	2.249439	2873.475491	0.010907	0.012863
RS	63	1.918084	2.249439	2891.800902	0.010976	0.012996
RS	64	2.016667	2.343591	2790.243048	0.010591	0.012585
RS	65	2.120066	2.343591	2801.725761	0.010635	0.012686
RS	66	2.228516	2.450873	2687.214288	0.010200	0.012209
RS	67	2.342264	2.450873	2692.365067	0.010219	0.012282
RS	68	2.461568	2.569694	2570.046369	0.009755	0.011763
RS	69	2.586700	2.569694	2569.389624	0.009753	0.011811
RS	70	2.717945	2.697958	2443.964641	0.009277	0.011272
RS	71	2.855602	2.697958	2437.973696	0.009254	0.011296
RS	72	2.999982	2.834104	2312.581661	0.008778	0.010752
RS	73	3.151416	2.834104	2301.688335	0.008737	0.010752
RS	74	3.310247	2.977994	2177.633542	0.008266	0.010209
RS	75	3.476837	2.977994	2162.290818	0.008207	0.010184
RS	76	3.651565	3.131823	2039.179687	0.007740	0.009638
RS	77	3.834829	3.131823	2019.959772	0.007667	0.009585
RS	78	4.027044	3.298115	1897.768109	0.007203	0.009035
RS	79	4.228650	3.298115	1875.348256	0.007118	0.008954
RS	80	4.440104	3.476063	1756.186545	0.006666	0.008409
RS	81	4.661887	3.476063	1731.179419	0.006571	0.008304
RS	82	4.894505	3.657521	1619.725684	0.006148	0.007788
RS	83	5.138486	3.657521	1592.409120	0.006044	0.007661
RS	84	5.394385	3.826600	1494.030236	0.005671	0.007203
RS	85	5.662785	3.826600	1464.163925	0.005558	0.007059
RS	86	5.944296	3.962864	1382.757798	0.005249	0.006679
RS	87	6.239559	3.962864	1349.555349	0.005123	0.006518
RS	88	6.549246	4.047658	1286.095011	0.004882	0.006223
RS	89	6.874060	4.047658	1248.343473	0.004738	0.006042
RS	90	7.214742	4.070320	1200.665626	0.004557	0.005823
RS	91	7.572066	4.070320	1156.945179	0.004391	0.005614
RS	92	7.946845	4.031732	1120.295085	0.004252	0.005448
RS	93	8.339933	4.031732	1069.306525	0.004059	0.005206
RS	94	8.752222	3.943135	1037.514186	0.003938	0.005062
RS	95	9.184652	3.943135	978.510908	0.003714	0.004782
RS	96	9.638206	3.822046	945.364104	0.003588	0.004630
RS	97	10.113916	3.822046	878.657517	0.003335	0.004311
RS	98	10.612864	3.686813	839.528446	0.003187	0.004127
RS	99	11.136186	3.686813	766.884905	0.002911	0.003777
RS	100	11.685072	3.552611	719.989326	0.002733	0.003552
RS	101	12.260771	3.552611	644.682890	0.002447	0.003185
RS	102	12.864593	3.469947	585.213408	0.002221	0.002896
RS	103	13.497911	3.469947	513.473679	0.001949	0.002545
RS	104	14.162167	3.406717	454.056536	0.001723	0.002253
RS	105	14.858872	3.406717	389.796589	0.001480	0.001936
RS	106	15.589611	3.353129	336.059338	0.001276	0.001671
RS	107	16.356046	3.353129	281.688094	0.001069	0.001402
RS	108	17.159921	3.316086	235.811267	0.000895	0.001175
RS	109	18.003066	3.316086	192.682131	0.000731	0.000961
RS	110	18.887398	3.296032	156.335317	0.000593	0.000780
RS	111	19.814930	3.296032	124.345161	0.000472	0.000621
RS	112	20.787771	3.291928	97.665447	0.000371	0.000488
RS	113	21.808136	3.291928	75.510276	0.000287	0.000377
RS	114	22.878345	3.300851	57.379237	0.000218	0.000287
RS	115	24.000834	3.300851	43.057206	0.000163	0.000215
RS	116	25.178156	3.320190	31.628062	0.000120	0.000158
RS	117	26.412991	3.320190	22.994865	0.000087	0.000115
RS	118	27.708146	3.347584	16.309764	0.000062	0.000082
RS	119	29.066570	3.347584	11.465612	0.000044	0.000057
RS	120	30.491353	3.381129	7.840312	0.000030	0.000039
RS	121	31.985736	3.381129	5.317032	0.000020	0.000027
RS	122	33.553120	3.420127	3.497718	0.000013	0.000018
RS	123	35.197070	3.420127	2.282519	0.000009	0.000011
RS	124	36.921326	3.467170	1.439989	0.000005	0.000007
RS	125	38.729813	3.467170	0.902208	0.000003	0.000005
RS	126	40.626643	3.661145	0.529136	0.000002	0.000003
RS	127	42.616134	3.661145	0.765985	0.000003	0.000004
PA	64*2 0.245765068 0.031262899 42.616134041 474240.315077620 44.900216231 1.212689945 0.346615386 0.254329502 0.261890194 0.308056126 0.378186410 0.465464035 0.560328327 0.663514190 0.779590026 0.902864524 1.024984489 1.143075154 1.262798844 1.387376501 1.514958574 1.643263028 1.764388117 1.864145949 1.933487464 1.974690526 1.996764179 2.008465870 2.014997928 2.020927083 2.033487860 2.060306174 2.105790246 2.169589712 2.249439175 2.343590750 2.450872769 2.569694395 2.697957648 2.834104004 2.977993702 3.131823161 3.298114892 3.476063460 3.657521272 3.826599798 3.962863655 4.047658282 4.070319876 4.031732109 3.943134520 3.822045741 3.686812993 3.552611454 3.469947048 3.406716964 3.353129053 3.316086293 3.296032100 3.291927827 3.300851499 3.320190256 3.347584298 3.381129452 3.420127279 3.467169527 3.661145314
//
IT	9509
RD	22
LK	-2361156.666493
QD	-466.836952 -> -447.890334
RI	0.0238071740
TR	0.245678	0.030914
MT	42.813837
MM	C_pi: 1.652070, n_recomb: 260607.220566
RS	0	0.000000	477004.594258	0.002605	0.000000	0.000000
RS	1	0.004889	477004.594258	0.002732	0.000000	0.000000
RS	2	0.010017	54.294012	25.177212	0.000097	0.000019
RS	3	0.015395	54.294012	26.407644	0.000101	0.000034
RS	4	0.021037	1.257875	1192.801517	0.004577	0.001810
RS	5	0.026954	1.257875	1245.217129	0.004778	0.002382
RS	6	0.033160	0.347245	4676.074789	0.017943	0.010203
RS	7	0.039670	0.347245	4811.882729	0.018464	0.011739
RS	8	0.046498	0.253912	6739.940155	0.025862	0.017678
RS	9	0.053660	0.253912	6868.887084	0.026357	0.019072
RS	10	0.061173	0.261666	6786.414996	0.026041	0.019696
RS	11	0.069052	0.261666	6902.842557	0.026488	0.020664
RS	12	0.077317	0.308098	5968.984876	0.022904	0.018264
RS	13	0.085985	0.308098	6083.766801	0.023345	0.018870
RS	14	0.095078	0.378475	5055.127468	0.019397	0.015813
RS	15	0.104615	0.378475	5167.932358	0.019830	0.016230
RS	16	0.114618	0.466066	4296.087709	0.016485	0.013531
RS	17	0.125110	0.466066	4404.120582	0.016899	0.013909
RS	18	0.136115	0.560884	3755.253478	0.014410	0.011914
RS	19	0.147658	0.560884	3857.375414	0.014801	0.012330
RS	20	0.159766	0.663654	3351.127531	0.012859	0.010799
RS	21	0.172465	0.663654	3447.419882	0.013228	0.011204
RS	22	0.185786	0.779539	3021.109961	0.011593	0.009895
RS	23	0.199757	0.779539	3111.845201	0.011941	0.010277
RS	24	0.214412	0.902753	2769.082553	0.010626	0.009226
RS	25	0.229783	0.902753	2854.930119	0.010955	0.009601
RS	26	0.245905	1.024586	2594.137849	0.009954	0.008806
RS	27	0.262816	1.024586	2676.056627	0.010269	0.009178
RS	28	0.280553	1.142046	2476.927385	0.009504	0.008583
RS	29	0.299157	1.142046	2555.773752	0.009807	0.008957
RS	30	0.318671	1.261115	2388.244086	0.009164	0.008462
RS	31	0.339139	1.261115	2464.491784	0.009457	0.008833
RS	32	0.360608	1.385343	2315.123059	0.008884	0.008392
RS	33	0.383126	1.385343	2389.052836	0.009167	0.008759
RS	34	0.406745	1.513098	2257.088839	0.008661	0.008368
RS	35	0.431519	1.513098	2328.965240	0.008937	0.008720
RS	36	0.457504	1.642392	2213.740809	0.008495	0.008367
RS	37	0.484759	1.642392	2283.805819	0.008763	0.008696
RS	38	0.513347	1.765154	2191.839881	0.008411	0.008406
RS	39	0.543332	1.765154	2260.398815	0.008674	0.008719
RS	40	0.574784	1.866393	2203.944611	0.008457	0.008558
RS	41	0.607772	1.866393	2271.387385	0.008716	0.008879
RS	42	0.642374	1.936408	2255.104180	0.008653	0.008888
RS	43	0.678667	1.936408	2321.691854	0.008909	0.009232
RS	44	0.716735	1.977568	2338.865394	0.008975	0.009391
RS	45	0.756663	1.977568	2404.492302	0.009226	0.009753
RS	46	0.798544	1.999444	2442.813081	0.009374	0.010008
RS	47	0.842472	1.999444	2506.938360	0.009620	0.010371
RS	48	0.888547	2.011209	2555.150104	0.009805	0.010667
RS	49	0.936875	2.011209	2616.876361	0.010041	0.011016
RS	50	0.987566	2.017950	2668.143078	0.010238	0.011319
RS	51	1.040735	2.017950	2726.319612	0.010461	0.011649
RS	52	1.096503	2.023995	2774.011371	0.010644	0.011934
RS	53	1.154998	2.023995	2827.325531	0.010849	0.012243
RS	54	1.216352	2.036614	2860.073598	0.010975	0.012463
RS	55	1.280706	2.036614	2907.257628	0.011156	0.012744
RS	56	1.348206	2.063670	2912.663706	0.011176	0.012841
RS	57	1.419006	2.063670	2952.799935	0.011330	0.013087
RS	58	1.493267	2.109638	2924.584899	0.011222	0.013027
RS	59	1.571159	2.109638	2957.275121	0.011348	0.013233
RS	60	1.652858	2.173968	2898.380613	0.011122	0.013027
RS	61	1.738552	2.173968	2923.637509	0.011219	0.013193
RS	62	1.828435	2.254084	2841.039518	0.010902	0.012871
RS	63	1.922712	2.254084	2859.107899	0.010971	0.013003
RS	64	2.021599	2.347967	2759.172541	0.010587	0.012594
RS	65	2.125319	2.347967	2770.435751	0.010631	0.012693
RS	66	2.234111	2.454248	2658.376276	0.010201	0.012221
RS	67	2.348221	2.454248	2663.301802	0.010220	0.012293
RS	68	2.467909	2.571179	2544.111301	0.009762	0.011781
RS	69	2.593449	2.571179	2543.174489	0.009759	0.011827
RS	70	2.725127	2.696594	2421.298095	0.009291	0.011298
RS	71	2.863241	2.696594	2414.925748	0.009267	0.011321
RS	72	3.008108	2.829088	2293.112161	0.008799	0.010787
RS	73	3.160057	2.829088	2281.705170	0.008755	0.010785
RS	74	3.319435	2.969004	2160.762572	0.008291	0.010250
RS	75	3.486604	2.969004	2144.774409	0.008230	0.010222
RS	76	3.661946	3.119389	2023.791667	0.007766	0.009680
RS	77	3.845860	3.119389	2003.841041	0.007689	0.009624
RS	78	4.038765	3.283845	1882.430946	0.007223	0.009071
RS	79	4.241101	3.283845	1859.288716	0.007134	0.008987
RS	80	4.453329	3.462462	1739.577077	0.006675	0.008432
RS	81	4.675932	3.462462	1713.971906	0.006577	0.008323
RS	82	4.909418	3.647483	1601.006788	0.006143	0.007793
RS	83	5.154318	3.647483	1573.320415	0.006037	0.007663
RS	84	5.411191	3.822678	1473.004543	0.005652	0.007189
RS	85	5.680622	3.822678	1443.066072	0.005537	0.007044
RS	86	5.963225	3.966541	1359.788490	0.005218	0.006649
RS	87	6.259644	3.966541	1326.844417	0.005091	0.006488
RS	88	6.570555	4.059015	1261.883619	0.004842	0.006182
RS	89	6.896665	4.059015	1224.729889	0.004700	0.006001
RS	90	7.238717	4.088114	1176.078267	0.004513	0.005774
RS	91	7.597493	4.088114	1133.287524	0.004349	0.005567
RS	92	7.973808	4.053918	1096.241281	0.004206	0.005396
RS	93	8.368520	4.053918	1046.489994	0.004016	0.005157
RS	94	8.782529	3.967529	1014.864772	0.003894	0.005012
RS	95	9.216778	3.967529	957.358991	0.003674	0.004735
RS	96	9.672256	3.846857	924.875805	0.003549	0.004584
RS	97	10.150002	3.846857	859.851693	0.003299	0.004269
RS	98	10.651104	3.710870	821.771483	0.003153	0.004087
RS	99	11.176704	3.710870	750.894497	0.002881	0.003741
RS	100	11.727999	3.575332	705.286675	0.002706	0.003520
RS	101	12.306247	3.575332	631.716908	0.002424	0.003158
RS	102	12.912763	3.491434	573.736539	0.002202	0.002872
RS	103	13.548931	3.491434	503.555790	0.001932	0.002524
RS	104	14.216200	3.427088	445.510032	0.001710	0.002236
RS	105	14.916090	3.427088	382.565931	0.001468	0.001922
RS	106	15.650196	3.372552	329.974148	0.001266	0.001659
RS	107	16.420192	3.372552	276.656420	0.001062	0.001393
RS	108	17.227831	3.335128	231.668003	0.000889	0.001167
RS	109	18.074954	3.335128	189.343032	0.000727	0.000955
RS	110	18.963491	3.314722	153.673614	0.000590	0.000775
RS	111	19.895466	3.314722	122.256148	0.000469	0.000617
RS	112	20.873004	3.310498	96.049100	0.000369	0.000485
RS	113	21.898333	3.310498	74.276955	0.000285	0.000375
RS	114	22.973787	3.319468	56.454459	0.000217	0.000286
RS	115	24.101818	3.319468	42.372417	0.000163	0.000214
RS	116	25.284996	3.339008	31.130974	0.000119	0.000158
RS	117	26.526018	3.339008	22.638438	0.000087	0.000115
RS	118	27.827710	3.366707	16.059843	0.000062	0.000081
RS	119	29.193040	3.366707	11.292505	0.000043	0.000057
RS	120	30.625118	3.400610	7.723368	0.000030	0.000039
RS	121	32.127207	3.400610	5.238980	0.000020	0.000027
RS	122	33.702730	3.440037	3.447019	0.000013	0.000017
RS	123	35.355278	3.440037	2.250010	0.000009	0.000011
RS	124	37.088615	3.487399	1.419819	0.000005	0.000007
RS	125	38.906692	3.487399	0.889791	0.000003	0.000005
RS	126	40.813650	3.680736	0.522165	0.000002	0.000003
RS	127	42.813837	3.680736	0.755762	0.000003	0.000004
PA	64*2 0.245678011 0.030914352 42.813836625 477004.594257912 54.294011636 1.257875418 0.347245430 0.253912442 0.261666411 0.308098431 0.378474943 0.466065965 0.560884072 0.663654033 0.779539469 0.902753450 1.024585668 1.142046080 1.261115235 1.385342888 1.513097701 1.642391700 1.765153723 1.866393073 1.936408229 1.977568073 1.999444429 2.011208754 2.017949585 2.023995355 2.036613987 2.063670016 2.109638030 2.173967890 2.254083603 2.347966924 2.454247880 2.571179490 2.696593972 2.829087585 2.969003568 3.119389366 3.283844541 3.462461882 3.647482566 3.822677680 3.966540895 4.059014836 4.088113862 4.053918485 3.967528664 3.846857167 3.710869594 3.575331612 3.491433680 3.427087557 3.372552448 3.335128293 3.314722407 3.310498322 3.319468400 3.339008054 3.366707005 3.400610246 3.440037435 3.487399003 3.680735692
//
IT	10094
RD	23
LK	-2361119.791002
QD	-469.790162 -> -452.812897
RI	0.0239595460
TR	0.245617	0.030590
MT	42.994144
MM	C_pi: 1.651980, n_recomb: 257927.519122
RS	0	0.000000	418338.873810	0.002942	0.000000	0.000000
RS	1	0.004892	418338.873810	0.003086	0.000000	0.000000
RS	2	0.010024	65.741483	20.600816	0.000080	0.000015
RS	3	0.015407	65.741483	21.608671	0.000084	0.000028
RS	4	0.021053	1.303368	1140.715684	0.004423	0.001742
RS	5	0.026975	1.303368	1191.076288	0.004618	0.002294
RS	6	0.033187	0.347722	4628.728398	0.017946	0.010173
RS	7	0.039702	0.347722	4763.354901	0.018468	0.011705
RS	8	0.046537	0.253493	6692.192630	0.025946	0.017689
RS	9	0.053706	0.253493	6819.922240	0.026441	0.019086
RS	10	0.061226	0.261458	6732.025778	0.026100	0.019701
RS	11	0.069113	0.261458	6847.346651	0.026548	0.020677
RS	12	0.077387	0.308141	5915.396706	0.022934	0.018264
RS	13	0.086065	0.308141	6029.168429	0.023375	0.018876
RS	14	0.095168	0.378741	5006.986049	0.019412	0.015812
RS	15	0.104716	0.378741	5118.814397	0.019846	0.016232
RS	16	0.114731	0.466635	4253.158286	0.016490	0.013526
RS	17	0.125236	0.466635	4360.245561	0.016905	0.013904
RS	18	0.136256	0.561407	3719.012959	0.014419	0.011914
RS	19	0.147814	0.561407	3820.237930	0.014811	0.012330
RS	20	0.159938	0.663776	3321.399997	0.012877	0.010807
RS	21	0.172654	0.663776	3416.864231	0.013247	0.011212
RS	22	0.185993	0.779498	2995.060522	0.011612	0.009904
RS	23	0.199985	0.779498	3085.023831	0.011961	0.010286
RS	24	0.214661	0.902691	2745.266320	0.010644	0.009234
RS	25	0.230055	0.902691	2830.384479	0.010974	0.009609
RS	26	0.246202	1.024281	2572.425879	0.009973	0.008815
RS	27	0.263139	1.024281	2653.655888	0.010288	0.009187
RS	28	0.280905	1.141140	2457.398587	0.009527	0.008595
RS	29	0.299540	1.141140	2535.596971	0.009831	0.008969
RS	30	0.319086	1.259557	2370.404826	0.009190	0.008478
RS	31	0.339589	1.259557	2446.036626	0.009483	0.008849
RS	32	0.361095	1.383399	2298.122963	0.008910	0.008409
RS	33	0.383653	1.383399	2371.454896	0.009194	0.008778
RS	34	0.407315	1.511251	2240.003008	0.008685	0.008385
RS	35	0.432134	1.511251	2311.284742	0.008961	0.008739
RS	36	0.458167	1.641421	2195.512816	0.008512	0.008380
RS	37	0.485474	1.641421	2264.970852	0.008781	0.008711
RS	38	0.514117	1.765699	2171.792135	0.008420	0.008414
RS	39	0.544161	1.765699	2239.723864	0.008684	0.008728
RS	40	0.575675	1.868289	2182.254931	0.008461	0.008561
RS	41	0.608731	1.868289	2249.056504	0.008720	0.008884
RS	42	0.643404	1.938827	2232.436785	0.008655	0.008891
RS	43	0.679773	1.938827	2298.382070	0.008911	0.009237
RS	44	0.717922	1.979816	2315.664240	0.008978	0.009398
RS	45	0.757937	1.979816	2380.655192	0.009230	0.009762
RS	46	0.799909	2.001408	2418.976071	0.009379	0.010021
RS	47	0.843935	2.001408	2482.473143	0.009625	0.010385
RS	48	0.890115	2.013196	2530.191712	0.009810	0.010683
RS	49	0.938554	2.013196	2591.300425	0.010047	0.011033
RS	50	0.989363	2.020158	2641.766632	0.010242	0.011336
RS	51	1.042657	2.020158	2699.345858	0.010466	0.011667
RS	52	1.098559	2.026373	2746.318102	0.010648	0.011952
RS	53	1.157196	2.026373	2799.067188	0.010852	0.012261
RS	54	1.218701	2.039124	2831.285529	0.010977	0.012480
RS	55	1.283215	2.039124	2877.948201	0.011158	0.012762
RS	56	1.350886	2.066521	2882.823071	0.011177	0.012857
RS	57	1.421867	2.066521	2922.497115	0.011331	0.013103
RS	58	1.496321	2.113116	2893.754627	0.011219	0.013040
RS	59	1.574417	2.113116	2926.059923	0.011345	0.013244
RS	60	1.656334	2.178156	2866.958772	0.011115	0.013035
RS	61	1.742258	2.178156	2891.917116	0.011212	0.013200
RS	62	1.832386	2.258735	2809.806790	0.010894	0.012876
RS	63	1.926924	2.258735	2827.653102	0.010963	0.013006
RS	64	2.026086	2.352544	2729.091957	0.010581	0.012598
RS	65	2.130100	2.352544	2740.180120	0.010624	0.012697
RS	66	2.239202	2.458011	2630.352956	0.010198	0.012229
RS	67	2.353642	2.458011	2635.107701	0.010216	0.012299
RS	68	2.473681	2.573193	2518.897590	0.009766	0.011795
RS	69	2.599592	2.573193	2517.742743	0.009761	0.011840
RS	70	2.731663	2.695823	2399.354244	0.009302	0.011321
RS	71	2.870195	2.695823	2392.665302	0.009277	0.011342
RS	72	3.015505	2.824630	2274.459860	0.008818	0.010819
RS	73	3.167924	2.824630	2262.600174	0.008772	0.010815
RS	74	3.327799	2.960428	2144.876251	0.008316	0.010289
RS	75	3.495496	2.960428	2128.292775	0.008252	0.010258
RS	76	3.671397	3.107120	2009.589746	0.007791	0.009721
RS	77	3.855904	3.107120	1988.942595	0.007711	0.009662
RS	78	4.049437	3.269376	1868.485882	0.007244	0.009107
RS	79	4.252438	3.269376	1844.637002	0.007152	0.009019
RS	80	4.465371	3.448244	1724.521797	0.006686	0.008456
RS	81	4.688721	3.448244	1698.317633	0.006584	0.008343
RS	82	4.922998	3.636379	1583.963104	0.006141	0.007800
RS	83	5.168736	3.636379	1555.890812	0.006032	0.007668
RS	84	5.426496	3.817275	1453.733969	0.005636	0.007179
RS	85	5.696867	3.817275	1423.692389	0.005520	0.007031
RS	86	5.980465	3.968421	1338.611987	0.005190	0.006623
RS	87	6.277937	3.968421	1305.879683	0.005063	0.006460
RS	88	6.589962	4.068375	1239.464239	0.004805	0.006143
RS	89	6.917253	4.068375	1202.844359	0.004663	0.005962
RS	90	7.260555	4.103825	1153.238785	0.004471	0.005727
RS	91	7.620653	4.103825	1111.295563	0.004309	0.005523
RS	92	7.998367	4.074036	1073.840578	0.004163	0.005347
RS	93	8.394561	4.074036	1025.227557	0.003975	0.005111
RS	94	8.810137	3.989928	993.726085	0.003853	0.004964
RS	95	9.246044	3.989928	937.605528	0.003635	0.004690
RS	96	9.703277	3.869764	905.719663	0.003512	0.004540
RS	97	10.182879	3.869764	842.257551	0.003265	0.004229
RS	98	10.685945	3.733129	805.139413	0.003122	0.004049
RS	99	11.213621	3.733129	735.907767	0.002853	0.003708
RS	100	11.767113	3.596364	691.491182	0.002681	0.003489
RS	101	12.347683	3.596364	619.543758	0.002402	0.003131
RS	102	12.956657	3.511299	562.952181	0.002183	0.002849
RS	103	13.595423	3.511299	494.231064	0.001916	0.002505
RS	104	14.265439	3.445890	437.468372	0.001696	0.002219
RS	105	14.968233	3.445890	375.758776	0.001457	0.001909
RS	106	15.705411	3.390448	324.241676	0.001257	0.001648
RS	107	16.478653	3.390448	271.914041	0.001054	0.001384
RS	108	17.289724	3.352660	227.761139	0.000883	0.001160
RS	109	18.140475	3.352660	186.192916	0.000722	0.000949
RS	110	19.032847	3.331912	151.161470	0.000586	0.000771
RS	111	19.968876	3.331912	120.283592	0.000466	0.000614
RS	112	20.950698	3.327559	94.522476	0.000366	0.000483
RS	113	21.980553	3.327559	73.111525	0.000283	0.000374
RS	114	23.060791	3.336574	55.580150	0.000215	0.000284
RS	115	24.193878	3.336574	41.724729	0.000162	0.000213
RS	116	25.382398	3.356273	30.660871	0.000119	0.000157
RS	117	26.629064	3.356273	22.301171	0.000086	0.000114
RS	118	27.936720	3.384250	15.823276	0.000061	0.000081
RS	119	29.308349	3.384250	11.128552	0.000043	0.000057
RS	120	30.747083	3.418525	7.612493	0.000030	0.000039
RS	121	32.256203	3.418525	5.164963	0.000020	0.000026
RS	122	33.839153	3.458307	3.398976	0.000013	0.000017
RS	123	35.499546	3.458307	2.219185	0.000009	0.000011
RS	124	37.241169	3.505977	1.400680	0.000005	0.000007
RS	125	39.067996	3.505977	0.878005	0.000003	0.000005
RS	126	40.984197	3.698796	0.515527	0.000002	0.000003
RS	127	42.994144	3.698796	0.746080	0.000003	0.000004
PA	64*2 0.245617270 0.030590113 42.994143920 418338.873809716 65.741483308 1.303367981 0.347722299 0.253492554 0.261457792 0.308140706 0.378740777 0.466634893 0.561407205 0.663776185 0.779497837 0.902691462 1.024280806 1.141139915 1.259556695 1.383399123 1.511250838 1.641420590 1.765699139 1.868288700 1.938827179 1.979816132 2.001408452 2.013195842 2.020158392 2.026373401 2.039124367 2.066520764 2.113115613 2.178156129 2.258735471 2.352543840 2.458011197 2.573192637 2.695823114 2.824630442 2.960428484 3.107120210 3.269376003 3.448244033 3.636379160 3.817274917 3.968420941 4.068374862 4.103825253 4.074035830 3.989928347 3.869764210 3.733128774 3.596363506 3.511298614 3.445889825 3.390448034 3.352659905 3.331912035 3.327559097 3.336573820 3.356273470 3.384250499 3.418524990 3.458306696 3.505977162 3.698796009
//
IT	7884
RD	24
LK	-2361086.754703
QD	-472.925526 -> -457.707105
RI	0.0241116216
TR	0.245552	0.030284
MT	43.167002
MM	C_pi: 1.651867, n_recomb: 255396.436887
RS	0	0.000000	419953.835067	0.002905	0.000000	0.000000
RS	1	0.004896	419953.835067	0.003047	0.000000	0.000000
RS	2	0.010031	79.599936	16.863942	0.000066	0.000012
RS	3	0.015417	79.599936	17.689780	0.000069	0.000023
RS	4	0.021068	1.349229	1092.384626	0.004277	0.001679
RS	5	0.026995	1.349229	1140.822770	0.004467	0.002212
RS	6	0.033212	0.348062	4585.463649	0.017954	0.010148
RS	7	0.039733	0.348062	4718.984783	0.018477	0.011676
RS	8	0.046574	0.253071	6647.351526	0.026028	0.017699
RS	9	0.053750	0.253071	6773.919442	0.026523	0.019101
RS	10	0.061277	0.261264	6680.205879	0.026156	0.019706
RS	11	0.069172	0.261264	6794.478603	0.026604	0.020689
RS	12	0.077454	0.308184	5864.503084	0.022962	0.018264
RS	13	0.086141	0.308184	5977.316581	0.023404	0.018882
RS	14	0.095254	0.378984	4961.487099	0.019427	0.015811
RS	15	0.104813	0.378984	5072.387935	0.019861	0.016234
RS	16	0.114840	0.467172	4212.528683	0.016494	0.013522
RS	17	0.125357	0.467172	4318.718416	0.016910	0.013900
RS	18	0.136390	0.561900	3684.697898	0.014427	0.011913
RS	19	0.147962	0.561900	3785.071708	0.014820	0.012329
RS	20	0.160101	0.663885	3293.220882	0.012895	0.010814
RS	21	0.172835	0.663885	3387.899109	0.013265	0.011220
RS	22	0.186192	0.779474	2970.264743	0.011630	0.009913
RS	23	0.200202	0.779474	3059.494259	0.011979	0.010294
RS	24	0.214899	0.902685	2722.496020	0.010660	0.009240
RS	25	0.230315	0.902685	2806.919473	0.010990	0.009615
RS	26	0.246486	1.024093	2551.553426	0.009991	0.008823
RS	27	0.263448	1.024093	2632.125821	0.010306	0.009195
RS	28	0.281241	1.140400	2438.586946	0.009548	0.008606
RS	29	0.299905	1.140400	2516.166223	0.009852	0.008981
RS	30	0.319483	1.258192	2353.234885	0.009214	0.008492
RS	31	0.340019	1.258192	2428.278604	0.009508	0.008864
RS	32	0.361560	1.381637	2281.831826	0.008934	0.008425
RS	33	0.384156	1.381637	2354.594118	0.009219	0.008796
RS	34	0.407859	1.509533	2223.724687	0.008707	0.008401
RS	35	0.432721	1.509533	2294.441347	0.008984	0.008757
RS	36	0.458801	1.640506	2178.212333	0.008529	0.008393
RS	37	0.486157	1.640506	2247.094748	0.008798	0.008725
RS	38	0.514853	1.766211	2152.813192	0.008429	0.008421
RS	39	0.544954	1.766211	2220.150968	0.008693	0.008736
RS	40	0.576528	1.870056	2161.775757	0.008464	0.008564
RS	41	0.609648	1.870056	2227.970865	0.008724	0.008888
RS	42	0.644389	1.941002	2211.140354	0.008658	0.008894
RS	43	0.680831	1.941002	2276.479005	0.008914	0.009242
RS	44	0.719057	1.981693	2294.009440	0.008982	0.009406
RS	45	0.759155	1.981693	2358.400264	0.009234	0.009772
RS	46	0.801215	2.002924	2396.817819	0.009385	0.010033
RS	47	0.845335	2.002924	2459.720980	0.009631	0.010400
RS	48	0.891614	2.014701	2507.007287	0.009816	0.010699
RS	49	0.940159	2.014701	2567.529938	0.010053	0.011050
RS	50	0.991081	2.021900	2617.204022	0.010248	0.011353
RS	51	1.044496	2.021900	2674.213781	0.010471	0.011685
RS	52	1.100525	2.028317	2720.445354	0.010652	0.011969
RS	53	1.159298	2.028317	2772.653219	0.010856	0.012279
RS	54	1.220948	2.041263	2804.266794	0.010980	0.012498
RS	55	1.285615	2.041263	2850.428589	0.011161	0.012780
RS	56	1.353449	2.069091	2854.646730	0.011177	0.012873
RS	57	1.424604	2.069091	2893.877302	0.011331	0.013118
RS	58	1.499242	2.116441	2864.425681	0.011216	0.013052
RS	59	1.577534	2.116441	2896.365648	0.011341	0.013255
RS	60	1.659659	2.182344	2836.850008	0.011108	0.013041
RS	61	1.745804	2.182344	2861.532761	0.011204	0.013206
RS	62	1.836166	2.263578	2779.664037	0.010884	0.012879
RS	63	1.930953	2.263578	2797.317843	0.010953	0.013008
RS	64	2.030379	2.357534	2699.866560	0.010571	0.012600
RS	65	2.134674	2.357534	2710.818783	0.010614	0.012697
RS	66	2.244074	2.462390	2603.006619	0.010192	0.012233
RS	67	2.358829	2.462390	2607.639267	0.010210	0.012302
RS	68	2.479203	2.576000	2494.240701	0.009766	0.011806
RS	69	2.605470	2.576000	2492.925045	0.009761	0.011849
RS	70	2.737918	2.695957	2377.939846	0.009311	0.011340
RS	71	2.876850	2.695957	2370.995914	0.009284	0.011359
RS	72	3.022584	2.821107	2256.396331	0.008835	0.010847
RS	73	3.175452	2.821107	2244.144188	0.008787	0.010841
RS	74	3.335804	2.952715	2129.716223	0.008339	0.010326
RS	75	3.504006	2.952715	2112.589401	0.008272	0.010293
RS	76	3.680443	3.095540	1996.296339	0.007816	0.009761
RS	77	3.865517	3.095540	1974.990803	0.007733	0.009699
RS	78	4.059651	3.255345	1855.629083	0.007266	0.009143
RS	79	4.263290	3.255345	1831.096079	0.007170	0.009052
RS	80	4.476898	3.434130	1710.717854	0.006698	0.008481
RS	81	4.700963	3.434130	1683.921705	0.006593	0.008365
RS	82	4.935997	3.625018	1568.293626	0.006141	0.007809
RS	83	5.182538	3.625018	1539.828669	0.006029	0.007674
RS	84	5.441148	3.811275	1435.922988	0.005622	0.007170
RS	85	5.712419	3.811275	1405.758293	0.005504	0.007020
RS	86	5.996970	3.969420	1318.950969	0.005164	0.006599
RS	87	6.295451	3.969420	1286.395655	0.005037	0.006436
RS	88	6.608545	4.076670	1218.577580	0.004771	0.006107
RS	89	6.936966	4.076670	1182.440657	0.004630	0.005927
RS	90	7.281466	4.118400	1131.903461	0.004432	0.005684
RS	91	7.642831	4.118400	1090.740534	0.004271	0.005481
RS	92	8.021886	4.093012	1052.873342	0.004123	0.005301
RS	93	8.419499	4.093012	1005.315657	0.003936	0.005067
RS	94	8.836577	4.011237	973.904396	0.003813	0.004918
RS	95	9.274073	4.011237	919.073669	0.003599	0.004648
RS	96	9.732987	3.891656	887.726640	0.003476	0.004498
RS	97	10.214367	3.891656	825.723740	0.003233	0.004191
RS	98	10.719314	3.754440	789.495175	0.003091	0.004014
RS	99	11.248981	3.754440	721.804230	0.002826	0.003676
RS	100	11.804578	3.616524	678.495447	0.002657	0.003460
RS	101	12.387375	3.616524	608.070891	0.002381	0.003106
RS	102	12.998703	3.530352	552.778427	0.002164	0.002827
RS	103	13.639959	3.530352	485.430497	0.001901	0.002486
RS	104	14.312608	3.463925	429.872930	0.001683	0.002204
RS	105	15.018187	3.463925	369.326778	0.001446	0.001896
RS	106	15.758309	3.407617	318.821076	0.001248	0.001638
RS	107	16.534663	3.407617	267.428132	0.001047	0.001375
RS	108	17.349024	3.369478	224.064101	0.000877	0.001153
RS	109	18.203253	3.369478	183.210944	0.000717	0.000943
RS	110	19.099301	3.348398	148.782481	0.000583	0.000767
RS	111	20.039216	3.348398	118.414935	0.000464	0.000611
RS	112	21.025145	3.343915	93.075821	0.000364	0.000480
RS	113	22.059341	3.343915	72.006721	0.000282	0.000372
RS	114	23.144167	3.352968	54.751066	0.000214	0.000283
RS	115	24.282101	3.352968	41.110280	0.000161	0.000212
RS	116	25.475743	3.372854	30.214467	0.000118	0.000156
RS	117	26.727821	3.372854	21.980839	0.000086	0.000114
RS	118	28.041196	3.401072	15.598653	0.000061	0.000081
RS	119	29.418867	3.401072	10.972810	0.000043	0.000057
RS	120	30.863983	3.435661	7.507206	0.000029	0.000039
RS	121	32.379846	3.435661	5.094615	0.000020	0.000026
RS	122	33.969919	3.475840	3.353232	0.000013	0.000017
RS	123	35.637836	3.475840	2.189824	0.000009	0.000011
RS	124	37.387406	3.523658	1.382488	0.000005	0.000007
RS	125	39.222627	3.523658	0.866778	0.000003	0.000004
RS	126	41.147693	3.715974	0.509185	0.000002	0.000003
RS	127	43.167002	3.715974	0.736793	0.000003	0.000004
PA	64*2 0.245551961 0.030284495 43.167002396 419953.835066699 79.599936372 1.349229364 0.348061871 0.253070943 0.261264331 0.308183592 0.378983500 0.467172447 0.561899739 0.663885065 0.779474049 0.902684683 1.024093255 1.140399888 1.258192274 1.381636522 1.509532879 1.640506407 1.766211045 1.870056185 1.941001614 1.981692904 2.002923954 2.014701069 2.021900014 2.028317496 2.041263493 2.069090672 2.116440733 2.182343868 2.263577884 2.357533799 2.462390348 2.575999999 2.695956802 2.821106981 2.952715270 3.095540100 3.255345363 3.434129783 3.625018033 3.811275476 3.969420070 4.076670098 4.118399675 4.093011651 4.011236863 3.891655994 3.754440065 3.616523633 3.530352349 3.463924801 3.407617299 3.369477943 3.348397608 3.343914840 3.352967509 3.372853572 3.401072088 3.435660796 3.475840211 3.523657700 3.715974014
//
IT	6583
RD	25
LK	-2361057.120876
QD	-476.234222 -> -462.945334
RI	0.0242523027
TR	0.245535	0.030004
MT	43.314546
MM	C_pi: 1.651434, n_recomb: 253025.831458
RS	0	0.000000	536758.621834	0.002253	0.000000	0.000000
RS	1	0.004898	536758.621834	0.002364	0.000000	0.000000
RS	2	0.010037	96.436209	13.802477	0.000055	0.000010
RS	3	0.015427	96.436209	14.478945	0.000057	0.000019
RS	4	0.021081	1.395593	1047.344669	0.004139	0.001619
RS	5	0.027012	1.395593	1093.974356	0.004324	0.002134
RS	6	0.033233	0.348300	4545.602857	0.017965	0.010126
RS	7	0.039760	0.348300	4678.078920	0.018489	0.011651
RS	8	0.046605	0.252659	6604.928785	0.026104	0.017709
RS	9	0.053787	0.252659	6730.387374	0.026600	0.019114
RS	10	0.061320	0.261086	6630.788096	0.026206	0.019708
RS	11	0.069222	0.261086	6744.067626	0.026654	0.020699
RS	12	0.077511	0.308221	5816.255067	0.022987	0.018263
RS	13	0.086206	0.308221	5928.157527	0.023429	0.018886
RS	14	0.095327	0.379195	4918.577570	0.019439	0.015811
RS	15	0.104895	0.379195	5028.595106	0.019874	0.016235
RS	16	0.114932	0.467650	4174.302087	0.016498	0.013517
RS	17	0.125460	0.467650	4279.637683	0.016914	0.013896
RS	18	0.136504	0.562328	3652.382362	0.014435	0.011913
RS	19	0.148089	0.562328	3751.946595	0.014828	0.012329
RS	20	0.160241	0.663936	3266.680418	0.012910	0.010822
RS	21	0.172989	0.663936	3360.611121	0.013282	0.011227
RS	22	0.186361	0.779403	2946.844514	0.011646	0.009921
RS	23	0.200388	0.779403	3035.375555	0.011996	0.010301
RS	24	0.215102	0.902664	2700.854633	0.010674	0.009247
RS	25	0.230537	0.902664	2784.615199	0.011005	0.009621
RS	26	0.246728	1.023914	2531.668353	0.010006	0.008830
RS	27	0.263712	1.023914	2611.612635	0.010322	0.009201
RS	28	0.281528	1.139695	2420.643527	0.009567	0.008616
RS	29	0.300216	1.139695	2497.631231	0.009871	0.008991
RS	30	0.319820	1.256877	2336.870418	0.009236	0.008505
RS	31	0.340385	1.256877	2411.352531	0.009530	0.008878
RS	32	0.361956	1.379892	2266.377110	0.008957	0.008440
RS	33	0.384585	1.379892	2338.596660	0.009243	0.008812
RS	34	0.408322	1.507777	2208.350108	0.008728	0.008416
RS	35	0.433221	1.507777	2278.529660	0.009005	0.008773
RS	36	0.459340	1.639468	2161.920966	0.008544	0.008405
RS	37	0.486739	1.639468	2230.257403	0.008814	0.008738
RS	38	0.515480	1.766507	2134.953851	0.008438	0.008427
RS	39	0.545628	1.766507	2201.728944	0.008702	0.008743
RS	40	0.577254	1.871483	2142.568233	0.008468	0.008567
RS	41	0.610428	1.871483	2208.189948	0.008727	0.008892
RS	42	0.645227	1.942705	2191.272767	0.008660	0.008898
RS	43	0.681731	1.942705	2256.039061	0.008916	0.009247
RS	44	0.720024	1.982970	2273.947252	0.008987	0.009414
RS	45	0.760192	1.982970	2337.772526	0.009239	0.009782
RS	46	0.802327	2.003740	2376.405108	0.009392	0.010047
RS	47	0.846526	2.003740	2438.747965	0.009638	0.010415
RS	48	0.892891	2.015439	2485.700944	0.009824	0.010715
RS	49	0.941526	2.015439	2545.668860	0.010061	0.011068
RS	50	0.992544	2.022843	2594.615592	0.010254	0.011371
RS	51	1.046061	2.022843	2651.083820	0.010478	0.011703
RS	52	1.102200	2.029461	2696.598990	0.010657	0.011987
RS	53	1.161088	2.029461	2748.289512	0.010862	0.012298
RS	54	1.222861	2.042611	2779.293159	0.010984	0.012516
RS	55	1.287660	2.042611	2824.973701	0.011165	0.012799
RS	56	1.355633	2.070898	2828.481737	0.011179	0.012889
RS	57	1.426935	2.070898	2867.284991	0.011332	0.013134
RS	58	1.501730	2.119073	2836.999224	0.011212	0.013063
RS	59	1.580189	2.119073	2868.588789	0.011337	0.013266
RS	60	1.662491	2.185944	2808.475987	0.011100	0.013046
RS	61	1.748824	2.185944	2832.899693	0.011196	0.013210
RS	62	1.839387	2.267964	2751.057863	0.010873	0.012879
RS	63	1.934385	2.267964	2768.540019	0.010942	0.013008
RS	64	2.034037	2.362210	2671.976347	0.010560	0.012599
RS	65	2.138571	2.362210	2682.819928	0.010603	0.012695
RS	66	2.248224	2.466608	2576.800737	0.010184	0.012234
RS	67	2.363249	2.466608	2581.346830	0.010202	0.012302
RS	68	2.483909	2.578761	2470.589301	0.009764	0.011813
RS	69	2.610478	2.578761	2469.155582	0.009759	0.011854
RS	70	2.743248	2.696121	2357.453455	0.009317	0.011356
RS	71	2.882521	2.696121	2350.302340	0.009289	0.011373
RS	72	3.028616	2.817607	2239.273556	0.008850	0.010873
RS	73	3.181868	2.817607	2226.676317	0.008800	0.010866
RS	74	3.342626	2.944921	2115.587229	0.008361	0.010361
RS	75	3.511259	2.944921	2097.957388	0.008291	0.010325
RS	76	3.688152	3.083673	1984.172653	0.007842	0.009800
RS	77	3.873710	3.083673	1962.236377	0.007755	0.009735
RS	78	4.068358	3.240735	1844.083704	0.007288	0.009179
RS	79	4.272540	3.240735	1818.879490	0.007189	0.009085
RS	80	4.486723	3.419065	1698.347147	0.006712	0.008507
RS	81	4.711398	3.419065	1670.957780	0.006604	0.008387
RS	82	4.947079	3.612289	1554.147159	0.006142	0.007819
RS	83	5.194304	3.612289	1525.275715	0.006028	0.007681
RS	84	5.453639	3.803486	1419.698426	0.005611	0.007163
RS	85	5.725677	3.803486	1389.384206	0.005491	0.007012
RS	86	6.011041	3.968284	1300.905714	0.005141	0.006577
RS	87	6.310383	3.968284	1268.487794	0.005013	0.006413
RS	88	6.624388	4.082580	1199.309010	0.004740	0.006074
RS	89	6.953774	4.082580	1163.600335	0.004599	0.005894
RS	90	7.299295	4.130450	1112.153326	0.004395	0.005643
RS	91	7.661741	4.130450	1071.699802	0.004236	0.005441
RS	92	8.041940	4.109433	1033.415436	0.004084	0.005257
RS	93	8.440763	4.109433	986.826847	0.003900	0.005025
RS	94	8.859122	4.030027	955.476826	0.003776	0.004875
RS	95	9.297974	4.030027	901.836611	0.003564	0.004608
RS	96	9.758323	3.911104	870.976796	0.003442	0.004458
RS	97	10.241221	3.911104	810.325039	0.003203	0.004154
RS	98	10.747773	3.773410	774.914218	0.003063	0.003979
RS	99	11.279138	3.773410	708.653607	0.002801	0.003645
RS	100	11.836532	3.634431	666.373589	0.002634	0.003433
RS	101	12.421228	3.634431	597.365060	0.002361	0.003082
RS	102	13.034566	3.547207	543.283111	0.002147	0.002806
RS	103	13.677947	3.547207	477.213465	0.001886	0.002468
RS	104	14.352843	3.479808	422.779479	0.001671	0.002189
RS	105	15.060798	3.479808	363.317639	0.001436	0.001883
RS	106	15.803432	3.422664	313.756787	0.001240	0.001628
RS	107	16.582442	3.422664	263.235551	0.001040	0.001367
RS	108	17.399612	3.384150	220.610588	0.000872	0.001146
RS	109	18.256809	3.384150	180.423971	0.000713	0.000938
RS	110	19.155995	3.362774	146.557378	0.000579	0.000763
RS	111	20.099227	3.362774	116.666577	0.000461	0.000607
RS	112	21.088662	3.358144	91.722468	0.000363	0.000478
RS	113	22.126563	3.358144	70.972828	0.000280	0.000370
RS	114	23.215305	3.367203	53.975344	0.000213	0.000281
RS	115	24.357377	3.367203	40.535174	0.000160	0.000211
RS	116	25.555393	3.387232	29.796740	0.000118	0.000156
RS	117	26.812091	3.387232	21.680964	0.000086	0.000113
RS	118	28.130348	3.415678	15.388281	0.000061	0.000080
RS	119	29.513177	3.415678	10.826925	0.000043	0.000057
RS	120	30.963743	3.450549	7.408588	0.000029	0.000039
RS	121	32.485364	3.450549	5.028727	0.000020	0.000026
RS	122	34.081519	3.491055	3.310426	0.000013	0.000017
RS	123	35.755859	3.491055	2.162347	0.000009	0.000011
RS	124	37.512216	3.539082	1.365438	0.000005	0.000007
RS	125	39.354605	3.539082	0.856271	0.000003	0.000004
RS	126	41.287241	3.730737	0.503268	0.000002	0.000003
RS	127	43.314546	3.730737	0.728149	0.000003	0.000004
PA	64*2 0.245535393 0.030004286 43.314545861 536758.621834212 96.436209268 1.395592654 0.348300202 0.252659205 0.261085683 0.308220624 0.379194574 0.467650055 0.562328435 0.663935716 0.779402686 0.902664022 1.023913551 1.139695142 1.256877177 1.379891978 1.507776564 1.639467574 1.766507498 1.871482925 1.942704611 1.982970469 2.003739582 2.015438875 2.022842921 2.029460699 2.042610610 2.070898158 2.119072720 2.185944422 2.267964395 2.362210304 2.466607928 2.578761291 2.696121351 2.817606749 2.944920779 3.083672509 3.240735402 3.419064593 3.612289040 3.803486281 3.968284410 4.082579578 4.130449588 4.109433256 4.030027295 3.911103586 3.773409624 3.634430766 3.547206581 3.479807818 3.422663674 3.384150257 3.362773758 3.358144184 3.367203397 3.387231791 3.415677636 3.450549424 3.491055232 3.539082036 3.730737384
//
IT	6276
RD	26
LK	-2361030.474712
QD	-479.573532 -> -467.344345
RI	0.0243965019
TR	0.245498	0.029737
MT	43.462594
MM	C_pi: 1.651100, n_recomb: 250778.816066
RS	0	0.000000	539645.441910	0.002223	0.000000	0.000000
RS	1	0.004901	539645.441910	0.002332	0.000000	0.000000
RS	2	0.010043	116.969316	11.288096	0.000045	0.000008
RS	3	0.015436	116.969316	11.841760	0.000047	0.000016
RS	4	0.021094	1.442250	1005.452896	0.004009	0.001564
RS	5	0.027029	1.442250	1050.389709	0.004189	0.002061
RS	6	0.033255	0.348409	4509.424300	0.017982	0.010109
RS	7	0.039786	0.348409	4640.927780	0.018506	0.011631
RS	8	0.046637	0.252238	6565.370474	0.026180	0.017720
RS	9	0.053824	0.252238	6689.769667	0.026676	0.019129
RS	10	0.061363	0.260914	6583.893709	0.026254	0.019710
RS	11	0.069272	0.260914	6696.230978	0.026702	0.020708
RS	12	0.077568	0.308249	5770.625154	0.023011	0.018262
RS	13	0.086271	0.308249	5881.662087	0.023454	0.018890
RS	14	0.095401	0.379374	4878.175572	0.019452	0.015810
RS	15	0.104978	0.379374	4987.354124	0.019887	0.016237
RS	16	0.115024	0.468085	4138.248854	0.016502	0.013513
RS	17	0.125563	0.468085	4242.774582	0.016918	0.013893
RS	18	0.136618	0.562721	3621.838854	0.014442	0.011913
RS	19	0.148215	0.562721	3720.635804	0.014836	0.012329
RS	20	0.160381	0.663959	3241.604643	0.012926	0.010829
RS	21	0.173142	0.663959	3334.827162	0.013298	0.011234
RS	22	0.186529	0.779335	2924.596295	0.011662	0.009928
RS	23	0.200573	0.779335	3012.464482	0.012012	0.010308
RS	24	0.215304	0.902692	2680.163045	0.010687	0.009252
RS	25	0.230758	0.902692	2763.292851	0.011019	0.009626
RS	26	0.246969	1.023837	2512.553624	0.010019	0.008836
RS	27	0.263975	1.023837	2591.898781	0.010335	0.009207
RS	28	0.281814	1.139156	2403.324653	0.009583	0.008625
RS	29	0.300527	1.139156	2479.747152	0.009888	0.008999
RS	30	0.320158	1.255765	2321.071692	0.009255	0.008517
RS	31	0.340751	1.255765	2395.017318	0.009550	0.008890
RS	32	0.362353	1.378371	2251.477671	0.008978	0.008454
RS	33	0.385014	1.378371	2323.179176	0.009264	0.008827
RS	34	0.408785	1.506238	2193.570248	0.008747	0.008430
RS	35	0.433722	1.506238	2263.237843	0.009025	0.008789
RS	36	0.459880	1.638617	2146.301103	0.008559	0.008416
RS	37	0.487321	1.638617	2214.117805	0.008829	0.008750
RS	38	0.516107	1.766939	2117.874125	0.008445	0.008432
RS	39	0.546303	1.766939	2184.114248	0.008709	0.008749
RS	40	0.577980	1.872996	2124.235434	0.008471	0.008568
RS	41	0.611209	1.872996	2189.312541	0.008730	0.008895
RS	42	0.646067	1.944424	2172.390266	0.008663	0.008900
RS	43	0.682633	1.944424	2236.613874	0.008919	0.009251
RS	44	0.720991	1.984188	2254.984485	0.008992	0.009421
RS	45	0.761230	1.984188	2318.274169	0.009244	0.009791
RS	46	0.803440	2.004412	2357.225678	0.009400	0.010060
RS	47	0.847720	2.004412	2419.037644	0.009646	0.010430
RS	48	0.894169	2.016008	2465.707062	0.009832	0.010732
RS	49	0.942895	2.016008	2525.147961	0.010069	0.011086
RS	50	0.994010	2.023615	2573.395688	0.010262	0.011388
RS	51	1.047629	2.023615	2629.347677	0.010485	0.011722
RS	52	1.103877	2.030436	2674.165048	0.010663	0.012005
RS	53	1.162881	2.030436	2725.360432	0.010868	0.012316
RS	54	1.224777	2.043818	2755.731063	0.010989	0.012534
RS	55	1.289707	2.043818	2800.949470	0.011169	0.012817
RS	56	1.357819	2.072624	2803.676786	0.011180	0.012905
RS	57	1.429270	2.072624	2842.069677	0.011333	0.013150
RS	58	1.504222	2.121708	2810.842232	0.011208	0.013073
RS	59	1.582848	2.121708	2842.097639	0.011333	0.013276
RS	60	1.665328	2.189676	2781.228869	0.011090	0.013050
RS	61	1.751850	2.189676	2805.411477	0.011187	0.013214
RS	62	1.842613	2.272649	2723.399550	0.010860	0.012878
RS	63	1.937824	2.272649	2740.732414	0.010929	0.013006
RS	64	2.037702	2.367383	2644.839457	0.010547	0.012596
RS	65	2.142474	2.367383	2655.603733	0.010589	0.012691
RS	66	2.252382	2.471534	2551.164157	0.010173	0.012232
RS	67	2.367677	2.471534	2555.661813	0.010191	0.012299
RS	68	2.488623	2.582431	2447.366023	0.009759	0.011816
RS	69	2.615496	2.582431	2445.861192	0.009753	0.011857
RS	70	2.748588	2.697345	2337.328308	0.009320	0.011368
RS	71	2.888203	2.697345	2330.023215	0.009291	0.011384
RS	72	3.034660	2.815253	2222.524020	0.008862	0.010897
RS	73	3.188296	2.815253	2209.636588	0.008811	0.010887
RS	74	3.349462	2.938281	2101.918103	0.008382	0.010393
RS	75	3.518526	2.938281	2083.835768	0.008309	0.010356
RS	76	3.695877	3.072897	1972.640728	0.007866	0.009838
RS	77	3.881920	3.072897	1950.114704	0.007776	0.009770
RS	78	4.077082	3.227050	1833.295998	0.007310	0.009215
RS	79	4.281809	3.227050	1807.447839	0.007207	0.009117
RS	80	4.496570	3.404692	1686.882832	0.006727	0.008533
RS	81	4.721856	3.404692	1658.914038	0.006615	0.008410
RS	82	4.958185	3.599970	1541.029752	0.006145	0.007831
RS	83	5.206096	3.599970	1511.753198	0.006028	0.007690
RS	84	5.466158	3.795818	1404.595542	0.005601	0.007159
RS	85	5.738966	3.795818	1374.121168	0.005479	0.007005
RS	86	6.025145	3.967028	1284.042176	0.005120	0.006557
RS	87	6.325350	3.967028	1251.738501	0.004991	0.006392
RS	88	6.640269	4.088202	1181.248996	0.004710	0.006043
RS	89	6.970623	4.088202	1145.931854	0.004569	0.005863
RS	90	7.317167	4.142125	1093.602296	0.004361	0.005605
RS	91	7.680697	4.142125	1053.807350	0.004202	0.005404
RS	92	8.062044	4.125462	1015.107207	0.004048	0.005216
RS	93	8.462081	4.125462	969.423641	0.003866	0.004986
RS	94	8.881725	4.048445	938.112599	0.003741	0.004834
RS	95	9.321937	4.048445	885.587815	0.003531	0.004570
RS	96	9.783724	3.930238	855.167447	0.003410	0.004420
RS	97	10.268144	3.930238	795.785512	0.003173	0.004120
RS	98	10.776307	3.792115	761.133596	0.003035	0.003947
RS	99	11.309376	3.792115	696.220105	0.002776	0.003616
RS	100	11.868571	3.652128	654.901187	0.002611	0.003406
RS	101	12.455174	3.652128	587.229183	0.002342	0.003059
RS	102	13.070527	3.563911	534.283185	0.002130	0.002786
RS	103	13.716040	3.563911	469.422910	0.001872	0.002451
RS	104	14.393190	3.495584	416.048522	0.001659	0.002175
RS	105	15.103530	3.495584	357.614321	0.001426	0.001871
RS	106	15.848684	3.437659	308.945303	0.001232	0.001618
RS	107	16.630359	3.437659	259.251979	0.001034	0.001359
RS	108	17.450346	3.398661	217.335370	0.000867	0.001140
RS	109	18.310522	3.398661	177.779156	0.000709	0.000933
RS	110	19.212858	3.377077	144.441104	0.000576	0.000759
RS	111	20.159418	3.377077	115.003229	0.000459	0.000604
RS	112	21.152371	3.372325	90.433969	0.000361	0.000476
RS	113	22.193990	3.372325	69.988256	0.000279	0.000368
RS	114	23.286661	3.381397	53.236354	0.000212	0.000280
RS	115	24.432887	3.381397	39.987166	0.000159	0.000211
RS	116	25.635291	3.401568	29.398576	0.000117	0.000155
RS	117	26.896627	3.401568	21.395043	0.000085	0.000113
RS	118	28.219783	3.430245	15.187609	0.000061	0.000080
RS	119	29.607790	3.430245	10.687720	0.000043	0.000056
RS	120	31.063826	3.465397	7.314450	0.000029	0.000039
RS	121	32.591225	3.465397	4.965803	0.000020	0.000026
RS	122	34.193484	3.506217	3.269532	0.000013	0.000017
RS	123	35.874274	3.506217	2.136080	0.000009	0.000011
RS	124	37.637442	3.554457	1.349126	0.000005	0.000007
RS	125	39.487027	3.554457	0.846211	0.000003	0.000004
RS	126	41.427263	3.745567	0.497588	0.000002	0.000003
RS	127	43.462594	3.745567	0.719859	0.000003	0.000004
PA	64*2 0.245497751 0.029737315 43.462593625 539645.441910042 116.969315949 1.442249951 0.348409153 0.252238498 0.260914377 0.308248842 0.379373941 0.468085338 0.562720991 0.663958510 0.779335418 0.902691569 1.023837386 1.139156041 1.255764829 1.378370719 1.506237981 1.638617020 1.766938774 1.872996423 1.944423923 1.984188342 2.004412224 2.016007808 2.023614574 2.030436164 2.043818361 2.072624275 2.121707980 2.189675998 2.272649235 2.367382685 2.471533729 2.582430564 2.697345252 2.815252867 2.938281496 3.072897347 3.227050198 3.404691541 3.599969909 3.795818196 3.967027973 4.088201721 4.142125092 4.125462215 4.048444549 3.930238070 3.792115166 3.652128485 3.563911242 3.495584458 3.437658979 3.398660545 3.377076938 3.372324789 3.381396969 3.401567933 3.430244926 3.465397064 3.506217000 3.554457026 3.745566968
//
IT	19511
RD	27
LK	-2361006.664433
QD	-483.059953 -> -472.093765
RI	0.0245388455
TR	0.245451	0.029485
MT	43.605925
MM	C_pi: 1.650820, n_recomb: 248660.215955
RS	0	0.000000	540638.451363	0.002202	0.000000	0.000000
RS	1	0.004904	540638.451363	0.002310	0.000000	0.000000
RS	2	0.010048	142.127804	9.218984	0.000037	0.000007
RS	3	0.015445	142.127804	9.671486	0.000039	0.000013
RS	4	0.021106	1.489949	965.952149	0.003885	0.001511
RS	5	0.027045	1.489949	1009.282388	0.004059	0.001992
RS	6	0.033275	0.348440	4476.241555	0.018001	0.010093
RS	7	0.039811	0.348440	4606.836951	0.018527	0.011613
RS	8	0.046667	0.251840	6527.929466	0.026252	0.017729
RS	9	0.053860	0.251840	6651.328390	0.026749	0.019143
RS	10	0.061405	0.260773	6539.078780	0.026297	0.019709
RS	11	0.069320	0.260773	6650.534531	0.026745	0.020714
RS	12	0.077623	0.308284	5727.431128	0.023033	0.018260
RS	13	0.086334	0.308284	5837.653320	0.023476	0.018893
RS	14	0.095471	0.379548	4840.049042	0.019465	0.015810
RS	15	0.105057	0.379548	4948.436616	0.019900	0.016239
RS	16	0.115113	0.468489	4104.373817	0.016506	0.013510
RS	17	0.125662	0.468489	4208.136108	0.016923	0.013889
RS	18	0.136728	0.563094	3593.050673	0.014450	0.011913
RS	19	0.148337	0.563094	3691.124192	0.014844	0.012329
RS	20	0.160515	0.663964	3218.031550	0.012941	0.010836
RS	21	0.173291	0.663964	3310.586889	0.013314	0.011242
RS	22	0.186693	0.779279	2903.580865	0.011677	0.009935
RS	23	0.200752	0.779279	2990.823580	0.012028	0.010315
RS	24	0.215500	0.902782	2660.459607	0.010699	0.009257
RS	25	0.230972	0.902782	2742.992192	0.011031	0.009631
RS	26	0.247203	1.023839	2494.350489	0.010031	0.008841
RS	27	0.264229	1.023839	2573.128332	0.010348	0.009212
RS	28	0.282091	1.138759	2386.754522	0.009598	0.008633
RS	29	0.300828	1.138759	2462.640794	0.009904	0.009007
RS	30	0.320484	1.254821	2305.972194	0.009274	0.008527
RS	31	0.341104	1.254821	2379.409223	0.009569	0.008901
RS	32	0.362736	1.377035	2237.261179	0.008997	0.008467
RS	33	0.385428	1.377035	2308.472033	0.009284	0.008840
RS	34	0.409233	1.504892	2179.482810	0.008765	0.008443
RS	35	0.434205	1.504892	2248.665856	0.009043	0.008803
RS	36	0.460402	1.637910	2131.467648	0.008572	0.008426
RS	37	0.487884	1.637910	2198.793335	0.008843	0.008761
RS	38	0.516713	1.767476	2101.658498	0.008452	0.008437
RS	39	0.546956	1.767476	2167.393410	0.008716	0.008755
RS	40	0.578682	1.874552	2106.873589	0.008473	0.008570
RS	41	0.611964	1.874552	2171.437096	0.008733	0.008897
RS	42	0.646878	1.946092	2154.611179	0.008665	0.008903
RS	43	0.683504	1.946092	2218.324254	0.008921	0.009254
RS	44	0.721926	1.985245	2237.276340	0.008997	0.009429
RS	45	0.762233	1.985245	2300.063109	0.009250	0.009800
RS	46	0.804516	2.004880	2339.390042	0.009408	0.010073
RS	47	0.848872	2.004880	2400.702975	0.009655	0.010445
RS	48	0.895404	2.016357	2447.126676	0.009841	0.010748
RS	49	0.944218	2.016357	2506.070861	0.010078	0.011104
RS	50	0.995425	2.024136	2553.684301	0.010270	0.011406
RS	51	1.049144	2.024136	2609.147947	0.010493	0.011740
RS	52	1.105497	2.031150	2653.307275	0.010670	0.012024
RS	53	1.164613	2.031150	2704.032158	0.010874	0.012336
RS	54	1.226629	2.044756	2733.795594	0.010994	0.012552
RS	55	1.291685	2.044756	2778.572522	0.011174	0.012836
RS	56	1.359932	2.074083	2780.519080	0.011182	0.012921
RS	57	1.431526	2.074083	2818.518081	0.011335	0.013166
RS	58	1.506631	2.124132	2786.265738	0.011205	0.013084
RS	59	1.585418	2.124132	2817.201099	0.011330	0.013287
RS	60	1.668070	2.193299	2755.431818	0.011081	0.013054
RS	61	1.754774	2.193299	2779.387476	0.011177	0.013217
RS	62	1.845730	2.277349	2697.037837	0.010846	0.012876
RS	63	1.941147	2.277349	2714.237482	0.010915	0.013003
RS	64	2.041243	2.372740	2618.802473	0.010532	0.012591
RS	65	2.146248	2.372740	2629.508682	0.010575	0.012685
RS	66	2.256402	2.476824	2526.439568	0.010160	0.012228
RS	67	2.371957	2.476824	2530.916926	0.010178	0.012294
RS	68	2.493180	2.586644	2424.888076	0.009752	0.011817
RS	69	2.620347	2.586644	2423.348254	0.009746	0.011857
RS	70	2.753750	2.699267	2317.834239	0.009321	0.011378
RS	71	2.893695	2.699267	2310.418171	0.009291	0.011393
RS	72	3.040503	2.813683	2206.374768	0.008873	0.010917
RS	73	3.194510	2.813683	2193.242727	0.008820	0.010906
RS	74	3.356070	2.932441	2088.891589	0.008401	0.010424
RS	75	3.525553	2.932441	2070.399357	0.008326	0.010384
RS	76	3.703346	3.062852	1961.852361	0.007890	0.009875
RS	77	3.889859	3.062852	1938.770395	0.007797	0.009804
RS	78	4.085518	3.213948	1823.374737	0.007333	0.009251
RS	79	4.290771	3.213948	1796.904480	0.007226	0.009149
RS	80	4.506091	3.390701	1676.392473	0.006742	0.008560
RS	81	4.731969	3.390701	1647.854672	0.006627	0.008434
RS	82	4.968924	3.587777	1528.977236	0.006149	0.007844
RS	83	5.217499	3.587777	1499.295360	0.006029	0.007700
RS	84	5.478265	3.788019	1390.622603	0.005592	0.007155
RS	85	5.751817	3.788019	1359.977879	0.005469	0.007000
RS	86	6.038785	3.965382	1268.362569	0.005101	0.006539
RS	87	6.339825	3.965382	1236.150975	0.004971	0.006374
RS	88	6.655628	4.093277	1164.388667	0.004683	0.006014
RS	89	6.986918	4.093277	1129.428839	0.004542	0.005834
RS	90	7.334453	4.153141	1076.245535	0.004328	0.005569
RS	91	7.699032	4.153141	1037.061093	0.004171	0.005369
RS	92	8.081489	4.140785	997.951712	0.004013	0.005176
RS	93	8.482702	4.140785	953.111662	0.003833	0.004949
RS	94	8.903589	4.066157	921.822662	0.003707	0.004795
RS	95	9.345117	4.066157	870.340398	0.003500	0.004533
RS	96	9.808296	3.948703	840.320826	0.003379	0.004385
RS	97	10.294190	3.948703	782.128133	0.003145	0.004087
RS	98	10.803911	3.810199	748.180507	0.003009	0.003916
RS	99	11.338628	3.810199	684.530726	0.002753	0.003588
RS	100	11.899568	3.669265	644.107870	0.002590	0.003381
RS	101	12.488015	3.669265	577.691749	0.002323	0.003037
RS	102	13.105320	3.580059	525.815879	0.002115	0.002768
RS	103	13.752896	3.580059	462.091772	0.001858	0.002435
RS	104	14.432229	3.510845	409.711073	0.001648	0.002161
RS	105	15.144875	3.510845	352.243517	0.001417	0.001860
RS	106	15.892470	3.452152	304.413977	0.001224	0.001609
RS	107	16.676725	3.452152	255.499602	0.001028	0.001352
RS	108	17.499440	3.412700	214.248547	0.000862	0.001134
RS	109	18.362500	3.412700	175.286168	0.000705	0.000928
RS	110	19.267883	3.390929	142.445549	0.000573	0.000755
RS	111	20.217666	3.390929	113.434693	0.000456	0.000602
RS	112	21.214025	3.386029	89.219497	0.000359	0.000473
RS	113	22.259245	3.386029	69.060041	0.000278	0.000367
RS	114	23.355721	3.395128	52.539311	0.000211	0.000279
RS	115	24.505967	3.395128	39.470192	0.000159	0.000210
RS	116	25.712621	3.415510	29.022398	0.000117	0.000154
RS	117	26.978447	3.415510	21.125036	0.000085	0.000112
RS	118	28.306348	3.444331	14.998486	0.000060	0.000080
RS	119	29.699369	3.444331	10.556498	0.000042	0.000056
RS	120	31.160702	3.479865	7.225510	0.000029	0.000038
RS	121	32.693697	3.479865	4.906407	0.000020	0.000026
RS	122	34.301869	3.521170	3.230840	0.000013	0.000017
RS	123	35.988904	3.521170	2.111305	0.000008	0.000011
RS	124	37.758669	3.569967	1.333693	0.000005	0.000007
RS	125	39.615223	3.569967	0.836769	0.000003	0.000004
RS	126	41.562820	3.761460	0.492217	0.000002	0.000003
RS	127	43.605925	3.761460	0.712408	0.000003	0.000004
PA	64*2 0.245451351 0.029484963 43.605924818 540638.451363047 142.127804171 1.489949323 0.348440116 0.251840442 0.260772685 0.308284229 0.379547831 0.468488549 0.563094232 0.663964051 0.779278746 0.902781638 1.023838789 1.138758832 1.254820828 1.377034513 1.504891658 1.637909504 1.767476105 1.874552228 1.946091677 1.985245175 2.004880317 2.016357003 2.024136121 2.031149718 2.044756140 2.074082518 2.124132035 2.193298568 2.277349171 2.372739953 2.476823512 2.586644411 2.699266827 2.813682575 2.932440737 3.062852177 3.213948277 3.390700767 3.587777332 3.788018961 3.965382258 4.093277488 4.153140825 4.140784531 4.066157382 3.948702947 3.810199189 3.669264556 3.580058566 3.510845070 3.452151997 3.412699869 3.390928874 3.386028992 3.395127961 3.415509783 3.444331301 3.479864502 3.521170007 3.569967454 3.761460140
//
IT	7158
RD	28
LK	-2360985.297728
QD	-486.590472 -> -476.757804
RI	0.0246722841
TR	0.245424	0.029250
MT	43.736338
MM	C_pi: 1.650460, n_recomb: 246672.852888
RS	0	0.000000	541720.165489	0.002182	0.000000	0.000000
RS	1	0.004906	541720.165489	0.002289	0.000000	0.000000
RS	2	0.010053	172.651757	7.534072	0.000031	0.000006
RS	3	0.015453	172.651757	7.904107	0.000032	0.000010
RS	4	0.021118	1.538184	928.984370	0.003766	0.001460
RS	5	0.027060	1.538184	970.800430	0.003936	0.001925
RS	6	0.033294	0.348436	4445.368301	0.018021	0.010079
RS	7	0.039834	0.348436	4575.108436	0.018547	0.011598
RS	8	0.046695	0.251475	6492.213155	0.026319	0.017737
RS	9	0.053892	0.251475	6614.670026	0.026816	0.019154
RS	10	0.061443	0.260659	6496.257769	0.026336	0.019706
RS	11	0.069364	0.260659	6606.889769	0.026784	0.020719
RS	12	0.077673	0.308336	5686.385754	0.023052	0.018258
RS	13	0.086391	0.308336	5795.843289	0.023496	0.018896
RS	14	0.095536	0.379701	4804.284427	0.019476	0.015810
RS	15	0.105129	0.379701	4911.925619	0.019913	0.016241
RS	16	0.115194	0.468867	4072.508163	0.016510	0.013507
RS	17	0.125752	0.468867	4175.550354	0.016927	0.013887
RS	18	0.136828	0.563421	3566.106336	0.014457	0.011913
RS	19	0.148448	0.563421	3663.498272	0.014852	0.012329
RS	20	0.160637	0.663929	3195.995797	0.012956	0.010844
RS	21	0.173425	0.663929	3287.922883	0.013329	0.011249
RS	22	0.186841	0.779196	2883.861021	0.011691	0.009943
RS	23	0.200914	0.779196	2970.514120	0.012042	0.010322
RS	24	0.215678	0.902851	2641.916509	0.010710	0.009261
RS	25	0.231166	0.902851	2723.885527	0.011043	0.009635
RS	26	0.247415	1.023882	2477.070177	0.010042	0.008845
RS	27	0.264460	1.023882	2555.310631	0.010359	0.009216
RS	28	0.282342	1.138411	2371.050525	0.009612	0.008640
RS	29	0.301101	1.138411	2446.429314	0.009918	0.009014
RS	30	0.320780	1.253959	2291.650625	0.009290	0.008537
RS	31	0.341425	1.253959	2364.606234	0.009586	0.008911
RS	32	0.363083	1.375795	2223.788998	0.009015	0.008478
RS	33	0.385804	1.375795	2294.535697	0.009302	0.008853
RS	34	0.409639	1.503583	2166.224847	0.008782	0.008455
RS	35	0.434644	1.503583	2234.950964	0.009060	0.008816
RS	36	0.460875	1.637235	2117.469838	0.008584	0.008435
RS	37	0.488394	1.637235	2184.332188	0.008855	0.008772
RS	38	0.517263	1.768009	2086.338045	0.008458	0.008442
RS	39	0.547548	1.768009	2151.596238	0.008722	0.008760
RS	40	0.579319	1.876054	2090.482932	0.008475	0.008571
RS	41	0.612649	1.876054	2154.562234	0.008734	0.008898
RS	42	0.647614	1.947643	2137.891102	0.008667	0.008905
RS	43	0.684295	1.947643	2201.123860	0.008923	0.009258
RS	44	0.722775	1.986126	2220.717826	0.009003	0.009436
RS	45	0.763144	1.986126	2283.032338	0.009255	0.009809
RS	46	0.805492	2.005087	2322.838245	0.009417	0.010087
RS	47	0.849919	2.005087	2383.682808	0.009663	0.010460
RS	48	0.896526	2.016364	2429.975796	0.009851	0.010765
RS	49	0.945419	2.016364	2488.452875	0.010088	0.011121
RS	50	0.996711	2.024275	2535.506241	0.010279	0.011424
RS	51	1.050520	2.024275	2590.508998	0.010502	0.011759
RS	52	1.106968	2.031444	2634.079837	0.010678	0.012042
RS	53	1.166187	2.031444	2684.358420	0.010882	0.012355
RS	54	1.228311	2.045255	2713.552428	0.011001	0.012571
RS	55	1.293482	2.045255	2757.908139	0.011180	0.012855
RS	56	1.361852	2.075099	2759.074845	0.011185	0.012937
RS	57	1.433575	2.075099	2796.696248	0.011338	0.013183
RS	58	1.508818	2.126125	2763.386983	0.011203	0.013094
RS	59	1.587753	2.126125	2794.015076	0.011327	0.013297
RS	60	1.670560	2.196532	2731.261904	0.011072	0.013058
RS	61	1.757430	2.196532	2755.001341	0.011169	0.013220
RS	62	1.848563	2.281762	2672.152516	0.010833	0.012874
RS	63	1.944166	2.281762	2689.230851	0.010902	0.013000
RS	64	2.044461	2.377935	2594.070002	0.010516	0.012585
RS	65	2.149676	2.377935	2604.733416	0.010559	0.012678
RS	66	2.260053	2.482105	2502.827941	0.010146	0.012223
RS	67	2.375846	2.482105	2507.306311	0.010165	0.012287
RS	68	2.497320	2.590996	2403.357376	0.009743	0.011816
RS	69	2.624754	2.590996	2401.810748	0.009737	0.011855
RS	70	2.758440	2.701439	2299.171892	0.009321	0.011386
RS	71	2.898686	2.701439	2291.678883	0.009290	0.011399
RS	72	3.045812	2.812438	2190.997434	0.008882	0.010936
RS	73	3.200157	2.812438	2177.658041	0.008828	0.010923
RS	74	3.362075	2.926924	2076.654497	0.008419	0.010453
RS	75	3.531937	2.926924	2057.787275	0.008342	0.010411
RS	76	3.710133	3.053061	1951.922024	0.007913	0.009911
RS	77	3.897073	3.053061	1928.311526	0.007817	0.009837
RS	78	4.093184	3.200965	1814.398540	0.007355	0.009287
RS	79	4.298917	3.200965	1787.323408	0.007246	0.009181
RS	80	4.514744	3.376602	1666.941036	0.006758	0.008587
RS	81	4.741160	3.376602	1637.840233	0.006640	0.008457
RS	82	4.978685	3.575206	1518.033811	0.006154	0.007857
RS	83	5.227864	3.575206	1487.942930	0.006032	0.007710
RS	84	5.489268	3.779537	1377.815497	0.005586	0.007153
RS	85	5.763498	3.779537	1346.986854	0.005461	0.006995
RS	86	6.051183	3.962803	1253.876324	0.005083	0.006523
RS	87	6.352982	3.962803	1221.733458	0.004953	0.006356
RS	88	6.669589	4.097195	1148.740438	0.004657	0.005987
RS	89	7.001730	4.097195	1114.102176	0.004517	0.005807
RS	90	7.350167	4.162882	1060.083636	0.004298	0.005535
RS	91	7.715700	4.162882	1021.461598	0.004141	0.005336
RS	92	8.099166	4.154785	981.945273	0.003981	0.005139
RS	93	8.501448	4.154785	937.888242	0.003802	0.004913
RS	94	8.923466	4.082553	906.604506	0.003675	0.004758
RS	95	9.366190	4.082553	856.093403	0.003471	0.004499
RS	96	9.830636	3.965875	826.442127	0.003350	0.004350
RS	97	10.317870	3.965875	769.359024	0.003119	0.004056
RS	98	10.829009	3.827030	736.067723	0.002984	0.003887
RS	99	11.365226	3.827030	673.598043	0.002731	0.003562
RS	100	11.927752	3.685186	634.014234	0.002570	0.003357
RS	101	12.517878	3.685186	568.771194	0.002306	0.003016
RS	102	13.136957	3.595055	517.892596	0.002100	0.002749
RS	103	13.786410	3.595055	455.231299	0.001845	0.002420
RS	104	14.467729	3.524974	403.782296	0.001637	0.002148
RS	105	15.182475	3.524974	347.218775	0.001408	0.001849
RS	106	15.932289	3.465538	300.175245	0.001217	0.001600
RS	107	16.718892	3.465538	251.989424	0.001022	0.001344
RS	108	17.544088	3.425634	211.362075	0.000857	0.001128
RS	109	18.409772	3.425634	172.954851	0.000701	0.000924
RS	110	19.317929	3.403662	140.580192	0.000570	0.000751
RS	111	20.270644	3.403662	111.968305	0.000454	0.000599
RS	112	21.270102	3.398636	88.083664	0.000357	0.000471
RS	113	22.318598	3.398636	68.191969	0.000276	0.000365
RS	114	23.418536	3.407742	51.887703	0.000210	0.000278
RS	115	24.572442	3.407742	38.986924	0.000158	0.000209
RS	116	25.782962	3.428239	28.671356	0.000116	0.000154
RS	117	27.052875	3.428239	20.872911	0.000085	0.000112
RS	118	28.385095	3.457245	14.821601	0.000060	0.000080
RS	119	29.782678	3.457245	10.433753	0.000042	0.000056
RS	120	31.248831	3.493036	7.142478	0.000029	0.000038
RS	121	32.786920	3.493036	4.850894	0.000020	0.000026
RS	122	34.400473	3.534656	3.194738	0.000013	0.000017
RS	123	36.093192	3.534656	2.088119	0.000008	0.000011
RS	124	37.868963	3.583535	1.319329	0.000005	0.000007
RS	125	39.731859	3.583535	0.827900	0.000003	0.000004
RS	126	41.686156	3.774719	0.487181	0.000002	0.000003
RS	127	43.736338	3.774719	0.705098	0.000003	0.000004
PA	64*2 0.245423905 0.029250000 43.736338045 541720.165488642 172.651756705 1.538184090 0.348436128 0.251475378 0.260659282 0.308335973 0.379701304 0.468867423 0.563420734 0.663928591 0.779195510 0.902850515 1.023881751 1.138411310 1.253959211 1.375794812 1.503582777 1.637234706 1.768008754 1.876053906 1.947643241 1.986125549 2.005086813 2.016363734 2.024275108 2.031444150 2.045255348 2.075099210 2.126125354 2.196532325 2.281762369 2.377935391 2.482105130 2.590995875 2.701439469 2.812437506 2.926924456 3.053061108 3.200964683 3.376602165 3.575206480 3.779536726 3.962803150 4.097194805 4.162882274 4.154784581 4.082552677 3.965874888 3.827030437 3.685186295 3.595055483 3.524974486 3.465538199 3.425633666 3.403662126 3.398635667 3.407742408 3.428239248 3.457244965 3.493036046 3.534655723 3.583534518 3.774718684
//
IT	8967
RD	29
LK	-2360966.149404
QD	-490.097816 -> -481.282637
RI	0.0248089309
TR	0.245352	0.029023
MT	43.873990
MM	C_pi: 1.650335, n_recomb: 244786.414255
RS	0	0.000000	543731.901714	0.002158	0.000000	0.000000
RS	1	0.004909	543731.901714	0.002264	0.000000	0.000000
RS	2	0.010059	210.019745	6.150890	0.000025	0.000005
RS	3	0.015462	210.019745	6.453183	0.000026	0.000009
RS	4	0.021130	1.587017	894.298564	0.003653	0.001412
RS	5	0.027076	1.587017	934.687337	0.003818	0.001863
RS	6	0.033314	0.348366	4417.105328	0.018045	0.010068
RS	7	0.039858	0.348366	4546.051956	0.018572	0.011586
RS	8	0.046724	0.251126	6458.559921	0.026384	0.017744
RS	9	0.053926	0.251126	6580.128674	0.026881	0.019165
RS	10	0.061483	0.260571	6455.383621	0.026371	0.019703
RS	11	0.069410	0.260571	6565.246002	0.026820	0.020722
RS	12	0.077726	0.308395	5647.535308	0.023071	0.018255
RS	13	0.086450	0.308395	5756.274220	0.023515	0.018897
RS	14	0.095603	0.379844	4770.639021	0.019489	0.015810
RS	15	0.105205	0.379844	4877.577551	0.019926	0.016243
RS	16	0.115279	0.469229	4042.491079	0.016514	0.013505
RS	17	0.125847	0.469229	4144.855955	0.016933	0.013885
RS	18	0.136933	0.563736	3540.702001	0.014464	0.011914
RS	19	0.148564	0.563736	3637.452990	0.014860	0.012330
RS	20	0.160766	0.663886	3175.279801	0.012972	0.010851
RS	21	0.173567	0.663886	3266.616679	0.013345	0.011257
RS	22	0.186996	0.779129	2865.238117	0.011705	0.009949
RS	23	0.201085	0.779129	2951.336536	0.012057	0.010329
RS	24	0.215865	0.902975	2624.284102	0.010721	0.009265
RS	25	0.231371	0.902975	2705.721399	0.011053	0.009639
RS	26	0.247638	1.024038	2460.530402	0.010052	0.008849
RS	27	0.264703	1.024038	2538.262270	0.010369	0.009220
RS	28	0.282606	1.138215	2356.003155	0.009625	0.008646
RS	29	0.301388	1.138215	2430.901496	0.009931	0.009020
RS	30	0.321092	1.253309	2277.884383	0.009306	0.008546
RS	31	0.341763	1.253309	2350.383684	0.009602	0.008921
RS	32	0.363449	1.374794	2210.853281	0.009032	0.008489
RS	33	0.386200	1.374794	2281.160315	0.009319	0.008865
RS	34	0.410067	1.502523	2153.520703	0.008798	0.008467
RS	35	0.435106	1.502523	2221.814380	0.009077	0.008829
RS	36	0.461374	1.636804	2104.072539	0.008596	0.008444
RS	37	0.488932	1.636804	2170.496546	0.008867	0.008781
RS	38	0.517842	1.768798	2071.649209	0.008463	0.008445
RS	39	0.548172	1.768798	2136.455980	0.008728	0.008764
RS	40	0.579990	1.877800	2074.782981	0.008476	0.008571
RS	41	0.613371	1.877800	2138.404023	0.008736	0.008899
RS	42	0.648390	1.949415	2121.922600	0.008668	0.008907
RS	43	0.685128	1.949415	2184.701553	0.008925	0.009260
RS	44	0.723669	1.987179	2204.993184	0.009008	0.009443
RS	45	0.764103	1.987179	2266.862411	0.009261	0.009817
RS	46	0.806521	2.005427	2307.200447	0.009425	0.010100
RS	47	0.851022	2.005427	2367.603488	0.009672	0.010474
RS	48	0.897707	2.016480	2413.813781	0.009861	0.010781
RS	49	0.946684	2.016480	2471.849827	0.010098	0.011139
RS	50	0.998066	2.024507	2518.387441	0.010288	0.011442
RS	51	1.051969	2.024507	2572.953912	0.010511	0.011778
RS	52	1.108519	2.031820	2615.973757	0.010687	0.012061
RS	53	1.167845	2.031820	2665.828402	0.010890	0.012374
RS	54	1.230082	2.045819	2694.492679	0.011008	0.012590
RS	55	1.295376	2.045819	2738.446364	0.011187	0.012874
RS	56	1.363874	2.076180	2738.846247	0.011189	0.012954
RS	57	1.435735	2.076180	2776.105743	0.011341	0.013200
RS	58	1.511123	2.128213	2741.707542	0.011200	0.013105
RS	59	1.590213	2.128213	2772.041203	0.011324	0.013308
RS	60	1.673185	2.199938	2708.213806	0.011064	0.013061
RS	61	1.760229	2.199938	2731.748728	0.011160	0.013223
RS	62	1.851547	2.286467	2648.266648	0.010819	0.012870
RS	63	1.947348	2.286467	2665.236326	0.010888	0.012996
RS	64	2.047851	2.383587	2570.173296	0.010500	0.012577
RS	65	2.153288	2.383587	2580.810316	0.010543	0.012671
RS	66	2.263901	2.488037	2479.874932	0.010131	0.012215
RS	67	2.379944	2.488037	2484.376910	0.010149	0.012279
RS	68	2.501684	2.596197	2382.324510	0.009732	0.011813
RS	69	2.629399	2.596197	2380.801263	0.009726	0.011850
RS	70	2.763384	2.704644	2280.886709	0.009318	0.011390
RS	71	2.903946	2.704644	2273.354354	0.009287	0.011403
RS	72	3.051409	2.812358	2175.943201	0.008889	0.010952
RS	73	3.206110	2.812358	2162.438621	0.008834	0.010937
RS	74	3.368406	2.922659	2064.750236	0.008435	0.010481
RS	75	3.538668	2.922659	2045.550369	0.008356	0.010436
RS	76	3.717289	3.044539	1942.397052	0.007935	0.009945
RS	77	3.904678	3.044539	1918.294903	0.007837	0.009868
RS	78	4.101266	3.189206	1805.930883	0.007378	0.009321
RS	79	4.307504	3.189206	1778.278726	0.007265	0.009213
RS	80	4.523866	3.363625	1658.104440	0.006774	0.008615
RS	81	4.750850	3.363625	1628.458662	0.006653	0.008481
RS	82	4.988976	3.563604	1507.800555	0.006160	0.007871
RS	83	5.238792	3.563604	1477.309371	0.006035	0.007721
RS	84	5.500871	3.771852	1365.794643	0.005580	0.007152
RS	85	5.775815	3.771852	1334.781852	0.005453	0.006992
RS	86	6.064256	3.960868	1240.232121	0.005067	0.006508
RS	87	6.366857	3.960868	1208.148260	0.004936	0.006340
RS	88	6.684312	4.101634	1133.970146	0.004632	0.005961
RS	89	7.017351	4.101634	1099.632956	0.004492	0.005782
RS	90	7.366738	4.173061	1044.810262	0.004268	0.005503
RS	91	7.733277	4.173061	1006.718526	0.004113	0.005305
RS	92	8.117809	4.169192	966.804097	0.003950	0.005104
RS	93	8.521218	4.169192	923.487128	0.003773	0.004880
RS	94	8.944430	4.099349	892.198541	0.003645	0.004723
RS	95	9.388417	4.099349	842.606291	0.003442	0.004466
RS	96	9.854199	3.983439	813.299015	0.003322	0.004318
RS	97	10.342846	3.983439	757.266008	0.003094	0.004026
RS	98	10.855481	3.844272	724.589197	0.002960	0.003858
RS	99	11.393281	3.844272	663.237451	0.002709	0.003537
RS	100	11.957481	3.701529	624.444842	0.002551	0.003335
RS	101	12.549378	3.701529	560.313735	0.002289	0.002996
RS	102	13.170330	3.610491	510.377615	0.002085	0.002732
RS	103	13.821765	3.610491	448.724333	0.001833	0.002405
RS	104	14.505178	3.539549	398.158251	0.001627	0.002136
RS	105	15.222140	3.539549	342.452157	0.001399	0.001839
RS	106	15.974297	3.479399	296.151828	0.001210	0.001592
RS	107	16.763377	3.479399	248.657680	0.001016	0.001338
RS	108	17.591193	3.439054	208.621701	0.000852	0.001123
RS	109	18.459646	3.439054	170.741609	0.000698	0.000920
RS	110	19.370731	3.416893	138.808899	0.000567	0.000748
RS	111	20.326540	3.416893	110.575890	0.000452	0.000596
RS	112	21.329270	3.411756	87.004763	0.000355	0.000469
RS	113	22.381224	3.411756	67.367434	0.000275	0.000364
RS	114	23.484817	3.420885	51.268607	0.000209	0.000277
RS	115	24.642585	3.420885	38.527777	0.000157	0.000208
RS	116	25.857188	3.441540	28.337539	0.000116	0.000153
RS	117	27.131415	3.441540	20.633221	0.000084	0.000112
RS	118	28.468193	3.470719	14.653528	0.000060	0.000079
RS	119	29.870593	3.470719	10.317123	0.000042	0.000056
RS	120	31.341837	3.506782	7.063558	0.000029	0.000038
RS	121	32.885303	3.506782	4.798127	0.000020	0.000026
RS	122	34.504537	3.548726	3.160413	0.000013	0.000017
RS	123	36.203258	3.548726	2.066072	0.000008	0.000011
RS	124	37.985369	3.597929	1.305604	0.000005	0.000007
RS	125	39.854963	3.597929	0.819449	0.000003	0.000004
RS	126	41.816335	3.788951	0.482389	0.000002	0.000003
RS	127	43.873990	3.788951	0.698209	0.000003	0.000004
PA	64*2 0.245352167 0.029023158 43.873989600 543731.901714167 210.019745200 1.587016704 0.348366326 0.251126177 0.260571034 0.308394765 0.379843953 0.469229165 0.563736140 0.663886169 0.779129374 0.902975364 1.024037983 1.138214803 1.253308658 1.374793792 1.502523104 1.636803763 1.768797745 1.877799887 1.949415217 1.987178678 2.005427184 2.016479592 2.024506888 2.031819993 2.045819166 2.076179603 2.128213307 2.199938431 2.286467006 2.383587255 2.488037428 2.596197259 2.704643734 2.812358383 2.922659300 3.044538779 3.189205768 3.363625247 3.563603670 3.771852045 3.960868187 4.101633599 4.173061441 4.169191545 4.099348915 3.983439207 3.844271812 3.701528569 3.610491073 3.539549040 3.479399347 3.439054251 3.416892559 3.411756213 3.420884908 3.441540490 3.470718505 3.506782320 3.548725903 3.597929132 3.788950925
//
IT	12116
RD	30
LK	-2360948.944013
QD	-493.660010 -> -485.756799
RI	0.0249324789
TR	0.245325	0.028815
MT	43.991313
MM	C_pi: 1.650011, n_recomb: 243027.901917
RS	0	0.000000	543627.188407	0.002145	0.000000	0.000000
RS	1	0.004911	543627.188407	0.002250	0.000000	0.000000
RS	2	0.010064	256.107676	5.011092	0.000021	0.000004
RS	3	0.015469	256.107676	5.257501	0.000022	0.000007
RS	4	0.021140	1.636987	861.432184	0.003545	0.001366
RS	5	0.027089	1.636987	900.458678	0.003705	0.001803
RS	6	0.033331	0.348282	4390.715968	0.018067	0.010056
RS	7	0.039879	0.348282	4518.912143	0.018594	0.011573
RS	8	0.046748	0.250821	6426.155126	0.026442	0.017748
RS	9	0.053955	0.250821	6546.892176	0.026939	0.019173
RS	10	0.061516	0.260514	6416.261096	0.026401	0.019697
RS	11	0.069449	0.260514	6525.408619	0.026850	0.020722
RS	12	0.077771	0.308458	5610.864608	0.023087	0.018251
RS	13	0.086501	0.308458	5718.928994	0.023532	0.018898
RS	14	0.095661	0.379969	4739.132986	0.019500	0.015811
RS	15	0.105270	0.379969	4845.409519	0.019938	0.016246
RS	16	0.115351	0.469551	4014.455823	0.016518	0.013503
RS	17	0.125927	0.469551	4116.182713	0.016937	0.013884
RS	18	0.137023	0.564003	3517.011330	0.014472	0.011915
RS	19	0.148663	0.564003	3613.159015	0.014867	0.012331
RS	20	0.160876	0.663804	3155.974002	0.012986	0.010859
RS	21	0.173688	0.663804	3246.755475	0.013360	0.011265
RS	22	0.187129	0.779024	2847.849982	0.011718	0.009957
RS	23	0.201230	0.779024	2933.426221	0.012070	0.010336
RS	24	0.216024	0.903066	2607.749835	0.010730	0.009269
RS	25	0.231545	0.903066	2688.685824	0.011063	0.009643
RS	26	0.247827	1.024162	2444.997935	0.010061	0.008853
RS	27	0.264910	1.024162	2522.250060	0.010378	0.009224
RS	28	0.282831	1.138012	2341.845458	0.009636	0.008652
RS	29	0.301632	1.138012	2416.290265	0.009942	0.009026
RS	30	0.321357	1.252658	2264.954671	0.009320	0.008554
RS	31	0.342051	1.252658	2337.023625	0.009616	0.008929
RS	32	0.363760	1.373784	2198.736624	0.009047	0.008499
RS	33	0.386536	1.373784	2268.629567	0.009335	0.008876
RS	34	0.410431	1.501450	2141.620308	0.008812	0.008478
RS	35	0.435499	1.501450	2209.506842	0.009092	0.008841
RS	36	0.461798	1.636335	2091.499066	0.008606	0.008452
RS	37	0.489389	1.636335	2157.510343	0.008878	0.008790
RS	38	0.518335	1.769501	2057.842415	0.008468	0.008448
RS	39	0.548702	1.769501	2122.224211	0.008732	0.008768
RS	40	0.580561	1.879428	2060.009594	0.008476	0.008571
RS	41	0.613984	1.879428	2123.199403	0.008736	0.008900
RS	42	0.649049	1.950995	2106.972538	0.008670	0.008908
RS	43	0.685836	1.950995	2169.325731	0.008926	0.009262
RS	44	0.724430	1.987973	2190.379627	0.009013	0.009450
RS	45	0.764919	1.987973	2251.832262	0.009266	0.009825
RS	46	0.807397	2.005439	2292.785274	0.009434	0.010112
RS	47	0.851960	2.005439	2352.775660	0.009681	0.010488
RS	48	0.898713	2.016203	2398.994743	0.009871	0.010798
RS	49	0.947761	2.016203	2456.618033	0.010108	0.011156
RS	50	0.999218	2.024295	2502.724623	0.010298	0.011459
RS	51	1.053202	2.024295	2556.881560	0.010521	0.011796
RS	52	1.109838	2.031698	2599.439055	0.010696	0.012079
RS	53	1.169255	2.031698	2648.893825	0.010900	0.012393
RS	54	1.231590	2.045825	2677.116336	0.011016	0.012609
RS	55	1.296987	2.045825	2720.688034	0.011195	0.012894
RS	56	1.365595	2.076651	2720.379220	0.011194	0.012971
RS	57	1.437573	2.076651	2757.292088	0.011346	0.013217
RS	58	1.513085	2.129654	2721.822878	0.011200	0.013116
RS	59	1.592306	2.129654	2751.872632	0.011323	0.013320
RS	60	1.675418	2.202695	2686.924795	0.011056	0.013065
RS	61	1.762612	2.202695	2710.262293	0.011152	0.013227
RS	62	1.854087	2.290558	2626.043895	0.010806	0.012867
RS	63	1.950056	2.290558	2642.910549	0.010875	0.012993
RS	64	2.050737	2.388695	2547.798697	0.010484	0.012570
RS	65	2.156363	2.388695	2558.415871	0.010527	0.012663
RS	66	2.267177	2.493528	2458.270963	0.010115	0.012207
RS	67	2.383433	2.493528	2462.806727	0.010134	0.012270
RS	68	2.505398	2.601070	2362.467104	0.009721	0.011808
RS	69	2.633353	2.601070	2360.982915	0.009715	0.011845
RS	70	2.767592	2.707617	2263.633767	0.009314	0.011394
RS	71	2.908424	2.707617	2256.083448	0.009283	0.011405
RS	72	3.056173	2.812104	2161.833673	0.008895	0.010966
RS	73	3.211177	2.812104	2148.188777	0.008839	0.010950
RS	74	3.373795	2.918225	2053.761864	0.008451	0.010506
RS	75	3.544398	2.918225	2034.253724	0.008370	0.010459
RS	76	3.723380	3.035783	1933.816265	0.007957	0.009979
RS	77	3.911152	3.035783	1909.241148	0.007856	0.009899
RS	78	4.108146	3.177087	1798.457843	0.007400	0.009356
RS	79	4.314815	3.177087	1770.238854	0.007284	0.009243
RS	80	4.531634	3.350085	1650.316694	0.006791	0.008642
RS	81	4.759100	3.350085	1620.127059	0.006666	0.008505
RS	82	4.997738	3.551163	1498.662155	0.006167	0.007886
RS	83	5.248096	3.551163	1467.763323	0.006039	0.007733
RS	84	5.510750	3.763032	1354.897413	0.005575	0.007152
RS	85	5.786303	3.763032	1323.685316	0.005447	0.006990
RS	86	6.075388	3.957503	1227.731285	0.005052	0.006494
RS	87	6.378671	3.957503	1195.682254	0.004920	0.006326
RS	88	6.696849	4.104419	1120.342363	0.004610	0.005937
RS	89	7.030653	4.104419	1086.272236	0.004470	0.005758
RS	90	7.380850	4.181435	1030.661181	0.004241	0.005472
RS	91	7.748247	4.181435	993.054620	0.004086	0.005275
RS	92	8.133686	4.181704	952.747757	0.003920	0.005070
RS	93	8.538056	4.181704	910.113975	0.003745	0.004848
RS	94	8.962284	4.114238	878.807226	0.003616	0.004689
RS	95	9.407347	4.114238	830.066714	0.003416	0.004434
RS	96	9.874268	3.999131	801.073078	0.003296	0.004287
RS	97	10.364120	3.999131	746.015546	0.003070	0.003998
RS	98	10.878029	3.859686	713.911155	0.002938	0.003832
RS	99	11.417178	3.859686	653.598606	0.002689	0.003513
RS	100	11.982804	3.716099	615.545023	0.002533	0.003313
RS	101	12.576210	3.716099	552.447640	0.002273	0.002977
RS	102	13.198758	3.624183	503.392251	0.002071	0.002716
RS	103	13.851881	3.624183	442.675613	0.001822	0.002391
RS	104	14.537080	3.552422	392.931580	0.001617	0.002124
RS	105	15.255930	3.552422	338.022381	0.001391	0.001829
RS	106	16.010084	3.491556	292.416748	0.001203	0.001584
RS	107	16.801276	3.491556	245.564412	0.001010	0.001331
RS	108	17.631324	3.450792	206.077840	0.000848	0.001118
RS	109	18.502137	3.450792	168.687047	0.000694	0.000916
RS	110	19.415717	3.428421	137.165879	0.000564	0.000745
RS	111	20.374165	3.428421	109.284190	0.000450	0.000594
RS	112	21.379683	3.423162	86.004299	0.000354	0.000468
RS	113	22.434584	3.423162	66.602773	0.000274	0.000362
RS	114	23.541293	3.432302	50.694542	0.000209	0.000276
RS	115	24.702354	3.432302	38.102036	0.000157	0.000207
RS	116	25.920437	3.453065	28.028297	0.000115	0.000153
RS	117	27.198341	3.453065	20.411145	0.000084	0.000111
RS	118	28.539006	3.482426	14.497703	0.000060	0.000079
RS	119	29.945512	3.482426	10.209031	0.000042	0.000056
RS	120	31.421095	3.518709	6.990498	0.000029	0.000038
RS	121	32.969145	3.518709	4.749294	0.000020	0.000026
RS	122	34.593223	3.560634	3.128875	0.000013	0.000017
RS	123	36.297062	3.560634	2.045742	0.000008	0.000011
RS	124	38.084579	3.610086	1.292911	0.000005	0.000007
RS	125	39.959883	3.610086	0.811599	0.000003	0.000004
RS	126	41.927287	3.800485	0.477954	0.000002	0.000003
RS	127	43.991313	3.800485	0.691672	0.000003	0.000004
PA	64*2 0.245325259 0.028815361 43.991313157 543627.188406870 256.107676337 1.636986512 0.348281774 0.250821303 0.260513507 0.308458293 0.379969472 0.469551136 0.564002531 0.663803862 0.779023863 0.903065784 1.024162011 1.138011817 1.252657845 1.373784323 1.501449849 1.636335470 1.769501165 1.879427733 1.950995458 1.987972734 2.005438779 2.016202550 2.024294509 2.031697918 2.045825019 2.076650843 2.129654339 2.202695236 2.290557708 2.388695059 2.493528035 2.601069882 2.707616596 2.812103586 2.918224761 3.035783279 3.177087057 3.350085111 3.551163398 3.763031910 3.957502543 4.104418674 4.181434817 4.181704177 4.114238032 3.999130579 3.859686279 3.716098862 3.624183088 3.552421802 3.491555624 3.450792432 3.428421495 3.423162073 3.432302120 3.453065000 3.482425746 3.518708613 3.560634087 3.610086060 3.800485204
//
CC
CC	Brief Description of the file format:
CC	  CC  comments
CC	  MM  useful-messages
CC	  RD  round-of-iterations
CC	  LL  \log[P(sequence)]
CC	  QD  Q-before-opt Q-after-opt
CC	  TR  \theta_0 \rho_0
CC	  RS  k t_k \lambda_k \pi_k \sum_{l\not=k}A_{kl} A_{kk}
CC	  DC  begin end best-k t_k+\Delta_k max-prob
CC
MM	Version: 0.6.5-r67
MM	pattern:64*2, n:127, n_free_lambdas:64
MM	n_iterations:30, skip:1, max_t:15, theta/rho:4
MM	is_decoding:0
MM	n_seqs:294, sum_L:5237396, sum_n:1633268
RD	0
LK	0.000000
QD	0.000000 -> 0.000000
RI	inf
TR	0.373745	0.093436
MT	15.000000
MM	C_pi: 1.000000, n_recomb: 467520.430028
RS	0	0.000000	1.000000	1796.422454	0.003842	0.000000
RS	1	0.004030	1.000000	1861.503488	0.003982	0.000000
RS	2	0.008222	1.000000	1928.637627	0.004125	0.000000
RS	3	0.012583	1.000000	1997.864606	0.004273	0.000000
RS	4	0.017119	1.000000	2069.222679	0.004426	0.000000
RS	5	0.021839	1.000000	2142.748364	0.004583	0.000000
RS	6	0.026749	1.000000	2218.476163	0.004745	0.000000
RS	7	0.031856	1.000000	2296.438258	0.004912	0.000000
RS	8	0.037170	1.000000	2376.664190	0.005084	0.000000
RS	9	0.042697	1.000000	2459.180505	0.005260	0.000000
RS	10	0.048448	1.000000	2544.010388	0.005441	0.000000
RS	11	0.054430	1.000000	2631.173259	0.005628	0.000000
RS	12	0.060653	1.000000	2720.684349	0.005819	0.000000
RS	13	0.067126	1.000000	2812.554249	0.006016	0.000000
RS	14	0.073861	1.000000	2906.788427	0.006217	0.000000
RS	15	0.080867	1.000000	3003.386723	0.006424	0.000000
RS	16	0.088155	1.000000	3102.342806	0.006636	0.000000
RS	17	0.095738	1.000000	3203.643610	0.006852	0.000000
RS	18	0.103625	1.000000	3307.268739	0.007074	0.000000
RS	19	0.111831	1.000000	3413.189840	0.007301	0.000000
RS	20	0.120367	1.000000	3521.369951	0.007532	0.000000
RS	21	0.129247	1.000000	3631.762820	0.007768	0.000000
RS	22	0.138485	1.000000	3744.312199	0.008009	0.000000
RS	23	0.148095	1.000000	3858.951109	0.008254	0.000000
RS	24	0.158092	1.000000	3975.601094	0.008504	0.000000
RS	25	0.168493	1.000000	4094.171437	0.008757	0.000000
RS	26	0.179312	1.000000	4214.558380	0.009015	0.000000
RS	27	0.190568	1.000000	4336.644311	0.009276	0.000000
RS	28	0.202276	1.000000	4460.296959	0.009540	0.000000
RS	29	0.214457	1.000000	4585.368579	0.009808	0.000000
RS	30	0.227129	1.000000	4711.695138	0.010078	0.000000
RS	31	0.240311	1.000000	4839.095516	0.010351	0.000000
RS	32	0.254025	1.000000	4967.370723	0.010625	0.000000
RS	33	0.268291	1.000000	5096.303147	0.010901	0.000000
RS	34	0.283132	1.000000	5225.655831	0.011177	0.000000
RS	35	0.298571	1.000000	5355.171808	0.011454	0.000000
RS	36	0.314632	1.000000	5484.573494	0.011731	0.000000
RS	37	0.331340	1.000000	5613.562157	0.012007	0.000000
RS	38	0.348722	1.000000	5741.817470	0.012281	0.000000
RS	39	0.366804	1.000000	5868.997181	0.012553	0.000000
RS	40	0.385615	1.000000	5994.736900	0.012822	0.000000
RS	41	0.405184	1.000000	6118.650027	0.013087	0.000000
RS	42	0.425541	1.000000	6240.327850	0.013348	0.000000
RS	43	0.446719	1.000000	6359.339816	0.013602	0.000000
RS	44	0.468750	1.000000	6475.234017	0.013850	0.000000
RS	45	0.491668	1.000000	6587.537896	0.014090	0.000000
RS	46	0.515511	1.000000	6695.759210	0.014322	0.000000
RS	47	0.540314	1.000000	6799.387257	0.014544	0.000000
RS	48	0.566117	1.000000	6897.894411	0.014754	0.000000
RS	49	0.592959	1.000000	6990.737971	0.014953	0.000000
RS	50	0.620883	1.000000	7077.362348	0.015138	0.000000
RS	51	0.649933	1.000000	7157.201618	0.015309	0.000000
RS	52	0.680153	1.000000	7229.682454	0.015464	0.000000
RS	53	0.711590	1.000000	7294.227442	0.015602	0.000000
RS	54	0.744295	1.000000	7350.258817	0.015722	0.000000
RS	55	0.778317	1.000000	7397.202601	0.015822	0.000000
RS	56	0.813711	1.000000	7434.493153	0.015902	0.000000
RS	57	0.850530	1.000000	7461.578138	0.015960	0.000000
RS	58	0.888834	1.000000	7477.923880	0.015995	0.000000
RS	59	0.928681	1.000000	7483.021100	0.016006	0.000000
RS	60	0.970133	1.000000	7476.390998	0.015992	0.000000
RS	61	1.013256	1.000000	7457.591643	0.015951	0.000000
RS	62	1.058117	1.000000	7426.224614	0.015884	0.000000
RS	63	1.104786	1.000000	7381.941841	0.015790	0.000000
RS	64	1.153335	1.000000	7324.452556	0.015667	0.000000
RS	65	1.203840	1.000000	7253.530278	0.015515	0.000000
RS	66	1.256381	1.000000	7169.019720	0.015334	0.000000
RS	67	1.311039	1.000000	7070.843509	0.015124	0.000000
RS	68	1.367899	1.000000	6959.008591	0.014885	0.000000
RS	69	1.427051	1.000000	6833.612178	0.014617	0.000000
RS	70	1.488587	1.000000	6694.847094	0.014320	0.000000
RS	71	1.552602	1.000000	6543.006356	0.013995	0.000000
RS	72	1.619196	1.000000	6378.486835	0.013643	0.000000
RS	73	1.688475	1.000000	6201.791823	0.013265	0.000000
RS	74	1.760545	1.000000	6013.532356	0.012863	0.000000
RS	75	1.835519	1.000000	5814.427124	0.012437	0.000000
RS	76	1.913514	1.000000	5605.300832	0.011989	0.000000
RS	77	1.994653	1.000000	5387.080884	0.011523	0.000000
RS	78	2.079061	1.000000	5160.792284	0.011039	0.000000
RS	79	2.166870	1.000000	4927.550680	0.010540	0.000000
RS	80	2.258218	1.000000	4688.553516	0.010029	0.000000
RS	81	2.353247	1.000000	4445.069303	0.009508	0.000000
RS	82	2.452105	1.000000	4198.425043	0.008980	0.000000
RS	83	2.554947	1.000000	3949.991934	0.008449	0.000000
RS	84	2.661933	1.000000	3701.169502	0.007917	0.000000
RS	85	2.773230	1.000000	3453.368397	0.007387	0.000000
RS	86	2.889012	1.000000	3207.992106	0.006862	0.000000
RS	87	3.009460	1.000000	2966.417956	0.006345	0.000000
RS	88	3.134762	1.000000	2729.977756	0.005839	0.000000
RS	89	3.265113	1.000000	2499.938539	0.005347	0.000000
RS	90	3.400716	1.000000	2277.483858	0.004871	0.000000
RS	91	3.541784	1.000000	2063.696121	0.004414	0.000000
RS	92	3.688537	1.000000	1859.540462	0.003977	0.000000
RS	93	3.841203	1.000000	1665.850631	0.003563	0.000000
RS	94	4.000021	1.000000	1483.317346	0.003173	0.000000
RS	95	4.165239	1.000000	1312.479498	0.002807	0.000000
RS	96	4.337115	1.000000	1153.718553	0.002468	0.000000
RS	97	4.515917	1.000000	1007.256366	0.002154	0.000000
RS	98	4.701924	1.000000	873.156542	0.001868	0.000000
RS	99	4.895427	1.000000	751.329360	0.001607	0.000000
RS	100	5.096727	1.000000	641.540134	0.001372	0.000000
RS	101	5.306139	1.000000	543.420771	0.001162	0.000000
RS	102	5.523989	1.000000	456.484158	0.000976	0.000000
RS	103	5.750618	1.000000	380.140899	0.000813	0.000000
RS	104	5.986380	1.000000	313.717825	0.000671	0.000000
RS	105	6.231642	1.000000	256.477649	0.000549	0.000000
RS	106	6.486788	1.000000	207.639066	0.000444	0.000000
RS	107	6.752215	1.000000	166.396618	0.000356	0.000000
RS	108	7.028338	1.000000	131.939676	0.000282	0.000000
RS	109	7.315588	1.000000	103.469903	0.000221	0.000000
RS	110	7.614413	1.000000	80.216729	0.000172	0.000000
RS	111	7.925279	1.000000	61.450400	0.000131	0.000000
RS	112	8.248673	1.000000	46.492364	0.000099	0.000000
RS	113	8.585099	1.000000	34.722849	0.000074	0.000000
RS	114	8.935081	1.000000	25.585654	0.000055	0.000000
RS	115	9.299167	1.000000	18.590304	0.000040	0.000000
RS	116	9.677924	1.000000	13.311802	0.000028	0.000000
RS	117	10.071944	1.000000	9.388346	0.000020	0.000000
RS	118	10.481842	1.000000	6.517397	0.000014	0.000000
RS	119	10.908257	1.000000	4.450534	0.000010	0.000000
RS	120	11.351855	1.000000	2.987525	0.000006	0.000000
RS	121	11.813330	1.000000	1.970014	0.000004	0.000000
RS	122	12.293400	1.000000	1.275176	0.000003	0.000000
RS	123	12.792815	1.000000	0.809627	0.000002	0.000000
RS	124	13.312355	1.000000	0.503818	0.000001	0.000000
RS	125	13.852832	1.000000	0.307029	0.000001	0.000000
RS	126	14.415087	1.000000	0.183076	0.000000	0.000000
RS	127	15.000000	1.000000	0.238764	0.000001	0.000000
PA	64*2 0.373744573 0.093436143 15.000000000 1.000000000 1.000000000 1.000000000 1.000000000 1.000000000 1.000000000 1.000000000 1.000000000 1.000000000 1.000000000 1.000000000 1.000000000 1.000000000 1.000000000 1.000000000 1.000000000 1.000000000 1.000000000 1.000000000 1.000000000 1.000000000 1.000000000 1.000000000 1.000000000 1.000000000 1.000000000 1.000000000 1.000000000 1.000000000 1.000000000 1.000000000 1.000000000 1.000000000 1.000000000 1.000000000 1.000000000 1.000000000 1.000000000 1.000000000 1.000000000 1.000000000 1.000000000 1.000000000 1.000000000 1.000000000 1.000000000 1.000000000 1.000000000 1.000000000 1.000000000 1.000000000 1.000000000 1.000000000 1.000000000 1.000000000 1.000000000 1.000000000 1.000000000 1.000000000 1.000000000 1.000000000 1.000000000 1.000000000 1.000000000
//
IT	10230
RD	1
LK	-2490782.517402
QD	-27001.329825 -> -10984.412393
RI	0.0478054851
TR	0.326501	0.070085
MT	21.389022
MM	C_pi: 1.183137, n_recomb: 416995.155285
RS	0	0.000000	0.762283	2262.405937	0.005425	0.000157
RS	1	0.004319	0.762283	2346.863142	0.005628	0.001281
RS	2	0.008825	0.446863	4142.829767	0.009935	0.003146
RS	3	0.013525	0.446863	4276.293370	0.010255	0.005820
RS	4	0.018428	0.375836	5240.183322	0.012567	0.009172
RS	5	0.023543	0.375836	5392.024170	0.012931	0.012331
RS	6	0.028879	0.380811	5473.074394	0.013125	0.014648
RS	7	0.034446	0.380811	5625.960685	0.013492	0.016009
RS	8	0.040253	0.422714	5210.627604	0.012496	0.016522
RS	9	0.046310	0.422714	5357.846300	0.012849	0.016352
RS	10	0.052630	0.485521	4798.384279	0.011507	0.015667
RS	11	0.059222	0.485521	4937.844852	0.011841	0.014692
RS	12	0.066099	0.557659	4425.656155	0.010613	0.013632
RS	13	0.073273	0.557659	4557.696946	0.010930	0.012634
RS	14	0.080757	0.630112	4155.005357	0.009964	0.011775
RS	15	0.088564	0.630112	4281.141780	0.010267	0.011069
RS	16	0.096708	0.698730	3978.416143	0.009541	0.010508
RS	17	0.105204	0.698730	4100.258133	0.009833	0.010072
RS	18	0.114067	0.762573	3872.157615	0.009286	0.009730
RS	19	0.123313	0.762573	3990.993032	0.009571	0.009451
RS	20	0.132958	0.822357	3814.272009	0.009147	0.009215
RS	21	0.143020	0.822357	3930.999559	0.009427	0.009011
RS	22	0.153516	0.878733	3791.013812	0.009091	0.008832
RS	23	0.164466	0.878733	3906.252089	0.009368	0.008673
RS	24	0.175889	0.931959	3794.559457	0.009100	0.008530
RS	25	0.187805	0.931959	3908.740086	0.009374	0.008403
RS	26	0.200235	0.981964	3820.585167	0.009162	0.008295
RS	27	0.213203	0.981964	3934.007248	0.009434	0.008204
RS	28	0.226730	1.028629	3866.107377	0.009271	0.008132
RS	29	0.240842	1.028629	3978.953518	0.009542	0.008079
RS	30	0.255564	1.071922	3928.587618	0.009421	0.008046
RS	31	0.270921	1.071922	4040.924685	0.009691	0.008031
RS	32	0.286941	1.111886	4005.761186	0.009606	0.008035
RS	33	0.303654	1.111886	4117.538433	0.009874	0.008056
RS	34	0.321088	1.148735	4095.125868	0.009821	0.008094
RS	35	0.339275	1.148735	4206.167238	0.010087	0.008146
RS	36	0.358248	1.182817	4193.957182	0.010058	0.008211
RS	37	0.378041	1.182817	4303.957207	0.010321	0.008288
RS	38	0.398688	1.214540	4299.449841	0.010311	0.008375
RS	39	0.420227	1.214540	4407.974503	0.010571	0.008471
RS	40	0.442696	1.244261	4408.997240	0.010573	0.008574
RS	41	0.466135	1.244261	4515.489109	0.010829	0.008686
RS	42	0.490587	1.272284	4520.112361	0.010840	0.008803
RS	43	0.516096	1.272284	4623.895388	0.011089	0.008927
RS	44	0.542706	1.298868	4630.357789	0.011104	0.009055
RS	45	0.570465	1.298868	4730.642453	0.011345	0.009187
RS	46	0.599423	1.324287	4737.109903	0.011360	0.009323
RS	47	0.629632	1.324287	4833.000302	0.011590	0.009460
RS	48	0.661146	1.348774	4837.745430	0.011601	0.009598
RS	49	0.694020	1.348774	4928.250133	0.011818	0.009735
RS	50	0.728315	1.372533	4929.605126	0.011822	0.009871
RS	51	0.764091	1.372533	5013.651229	0.012023	0.010005
RS	52	0.801412	1.395685	5010.215162	0.012015	0.010136
RS	53	0.840345	1.395685	5086.663349	0.012198	0.010264
RS	54	0.880960	1.418266	5077.312021	0.012176	0.010387
RS	55	0.923329	1.418266	5144.971483	0.012338	0.010507
RS	56	0.967527	1.440247	5128.784119	0.012299	0.010622
RS	57	1.013635	1.440247	5186.428450	0.012438	0.010732
RS	58	1.061734	1.461540	5162.659022	0.012381	0.010838
RS	59	1.111911	1.461540	5209.043472	0.012492	0.010939
RS	60	1.164255	1.482052	5176.960277	0.012415	0.011035
RS	61	1.218860	1.482052	5210.845306	0.012496	0.011126
RS	62	1.275823	1.501659	5169.804711	0.012398	0.011211
RS	63	1.335246	1.501659	5189.982555	0.012446	0.011291
RS	64	1.397236	1.520237	5139.364383	0.012325	0.011364
RS	65	1.461903	1.520237	5144.693011	0.012338	0.011430
RS	66	1.529364	1.537653	5083.931152	0.012192	0.011489
RS	67	1.599738	1.537653	5073.374214	0.012167	0.011540
RS	68	1.673152	1.553749	5002.050841	0.011995	0.011583
RS	69	1.749736	1.553749	4974.720043	0.011930	0.011616
RS	70	1.829629	1.568344	4892.573327	0.011733	0.011640
RS	71	1.912972	1.568344	4847.775620	0.011625	0.011653
RS	72	1.999914	1.581222	4754.759097	0.011402	0.011655
RS	73	2.090612	1.581222	4692.045068	0.011252	0.011645
RS	74	2.185227	1.592154	4588.276134	0.011003	0.011622
RS	75	2.283929	1.592154	4507.495727	0.010809	0.011586
RS	76	2.386894	1.600887	4393.324999	0.010536	0.011534
RS	77	2.494306	1.600887	4294.682273	0.010299	0.011467
RS	78	2.606357	1.607185	4170.617492	0.010002	0.011383
RS	79	2.723247	1.607185	4054.734641	0.009724	0.011282
RS	80	2.845187	1.610821	3921.511179	0.009404	0.011161
RS	81	2.972393	1.610821	3789.489078	0.009088	0.011020
RS	82	3.105093	1.611624	3648.023536	0.008748	0.010857
RS	83	3.243525	1.611624	3501.506965	0.008397	0.010672
RS	84	3.387936	1.609484	3352.989023	0.008041	0.010462
RS	85	3.538584	1.609484	3194.217267	0.007660	0.010227
RS	86	3.695739	1.604401	3040.104233	0.007291	0.009966
RS	87	3.859681	1.604401	2871.948964	0.006887	0.009678
RS	88	4.030705	1.596508	2714.046704	0.006509	0.009362
RS	89	4.209115	1.596508	2540.012813	0.006091	0.009019
RS	90	4.395230	1.586087	2380.557668	0.005709	0.008648
RS	91	4.589385	1.586087	2204.723811	0.005287	0.008251
RS	92	4.791925	1.573580	2046.420907	0.004908	0.007829
RS	93	5.003213	1.573580	1873.298240	0.004492	0.007384
RS	94	5.223627	1.559555	1719.330014	0.004123	0.006919
RS	95	5.453561	1.559555	1553.612919	0.003726	0.006438
RS	96	5.693425	1.544640	1407.529118	0.003375	0.005946
RS	97	5.943650	1.544640	1253.736000	0.003007	0.005448
RS	98	6.204683	1.529423	1119.173054	0.002684	0.004948
RS	99	6.476990	1.529423	981.214497	0.002353	0.004454
RS	100	6.761058	1.519787	858.676150	0.002059	0.003971
RS	101	7.057395	1.519787	740.342480	0.001775	0.003459
RS	102	7.366531	1.515238	634.744642	0.001522	0.003021
RS	103	7.689020	1.515238	537.714871	0.001289	0.002611
RS	104	8.025437	1.507744	453.396113	0.001087	0.002231
RS	105	8.376384	1.507744	376.590038	0.000903	0.001886
RS	106	8.742489	1.502281	310.691965	0.000745	0.001575
RS	107	9.124407	1.502281	252.636259	0.000606	0.001299
RS	108	9.522820	1.498853	203.612461	0.000488	0.001059
RS	109	9.938441	1.498853	161.825647	0.000388	0.000852
RS	110	10.372013	1.497339	127.207831	0.000305	0.000677
RS	111	10.824312	1.497339	98.648786	0.000237	0.000530
RS	112	11.296146	1.497537	75.509597	0.000181	0.000410
RS	113	11.788359	1.497537	57.031511	0.000137	0.000312
RS	114	12.301831	1.499222	42.432662	0.000102	0.000234
RS	115	12.837481	1.499222	31.151610	0.000075	0.000173
RS	116	13.396266	1.502136	22.485864	0.000054	0.000126
RS	117	13.979186	1.502136	16.010664	0.000038	0.000090
RS	118	14.587283	1.506057	11.188110	0.000027	0.000064
RS	119	15.221644	1.506057	7.707968	0.000018	0.000044
RS	120	15.883404	1.510810	5.202054	0.000012	0.000030
RS	121	16.573746	1.510810	3.458690	0.000008	0.000020
RS	122	17.293905	1.516430	2.248319	0.000005	0.000013
RS	123	18.045168	1.516430	1.438611	0.000003	0.000008
RS	124	18.828880	1.524209	0.897589	0.000002	0.000005
RS	125	19.646441	1.524209	0.551345	0.000001	0.000003
RS	126	20.499313	1.565111	0.324507	0.000001	0.000002
RS	127	21.389022	1.565111	0.441478	0.000001	0.000003
PA	64*2 0.326501390 0.070084682 21.389021873 0.762282848 0.446863174 0.375836372 0.380810738 0.422713757 0.485521317 0.557659149 0.630111694 0.698730469 0.762573242 0.822357178 0.878732681 0.931959152 0.981964111 1.028629303 1.071922302 1.111886024 1.148735046 1.182817459 1.214540482 1.244260788 1.272283554 1.298868179 1.324287415 1.348773956 1.372532845 1.395685196 1.418266296 1.440246582 1.461540222 1.482051849 1.501659393 1.520236969 1.537652969 1.553749084 1.568344116 1.581221581 1.592153549 1.600887299 1.607185364 1.610820770 1.611623764 1.609483719 1.604400635 1.596508026 1.586087227 1.573579788 1.559555054 1.544639587 1.529422760 1.519786835 1.515237808 1.507743835 1.502281189 1.498852730 1.497339249 1.497536659 1.499221802 1.502136230 1.506056786 1.510809898 1.516430378 1.524209023 1.565110743
//
IT	11815
RD	2
LK	-2466929.615842
QD	-7576.672611 -> -3390.012665
RI	0.0351121799
TR	0.302811	0.059723
MT	25.944258
MM	C_pi: 1.301846, n_recomb: 391969.255925
RS	0	0.000000	1.403815	1201.484374	0.003065	0.000074
RS	1	0.004477	1.403815	1251.361409	0.003192	0.000600
RS	2	0.009155	0.460278	3960.303178	0.010104	0.002523
RS	3	0.014042	0.460278	4093.552493	0.010444	0.004521
RS	4	0.019148	0.306401	6334.809580	0.016161	0.008379
RS	5	0.024482	0.306401	6502.730773	0.016590	0.011550
RS	6	0.030055	0.285598	7150.728964	0.018243	0.014125
RS	7	0.035878	0.285598	7318.074721	0.018670	0.016235
RS	8	0.041962	0.314542	6800.808526	0.017350	0.016027
RS	9	0.048317	0.314542	6961.368630	0.017760	0.017000
RS	10	0.054958	0.370975	6046.319678	0.015425	0.015302
RS	11	0.061896	0.370975	6198.707890	0.015814	0.015501
RS	12	0.069144	0.443747	5317.137457	0.013565	0.013485
RS	13	0.076717	0.443747	5460.374758	0.013931	0.013381
RS	14	0.084629	0.522893	4761.737478	0.012148	0.011733
RS	15	0.092895	0.522893	4896.404594	0.012492	0.011655
RS	16	0.101531	0.602472	4371.689976	0.011153	0.010486
RS	17	0.110554	0.602472	4499.254296	0.011479	0.010519
RS	18	0.119981	0.680001	4103.650189	0.010469	0.009718
RS	19	0.129829	0.680001	4225.626734	0.010781	0.009836
RS	20	0.140119	0.755579	3916.535319	0.009992	0.009253
RS	21	0.150870	0.755579	4034.113102	0.010292	0.009399
RS	22	0.162102	0.829795	3783.792432	0.009653	0.008941
RS	23	0.173836	0.829795	3897.845455	0.009944	0.009089
RS	24	0.186096	0.902775	3690.706533	0.009416	0.008709
RS	25	0.198905	0.902775	3801.894838	0.009699	0.008847
RS	26	0.212288	0.974008	3629.765566	0.009260	0.008526
RS	27	0.226270	0.974008	3738.614176	0.009538	0.008659
RS	28	0.240877	1.042665	3596.720107	0.009176	0.008398
RS	29	0.256139	1.042665	3703.650728	0.009449	0.008538
RS	30	0.272084	1.107947	3588.402558	0.009155	0.008337
RS	31	0.288742	1.107947	3693.735073	0.009424	0.008494
RS	32	0.306147	1.169216	3602.064486	0.009190	0.008354
RS	33	0.324331	1.169216	3706.009908	0.009455	0.008534
RS	34	0.343329	1.226236	3634.583992	0.009273	0.008449
RS	35	0.363177	1.226236	3737.229051	0.009534	0.008652
RS	36	0.383915	1.279295	3682.109333	0.009394	0.008612
RS	37	0.405580	1.279295	3783.403071	0.009652	0.008831
RS	38	0.428216	1.328987	3740.622731	0.009543	0.008823
RS	39	0.451865	1.328987	3840.377766	0.009798	0.009052
RS	40	0.476573	1.375938	3806.532271	0.009711	0.009066
RS	41	0.502387	1.375938	3904.436654	0.009961	0.009302
RS	42	0.529357	1.420654	3876.851627	0.009891	0.009334
RS	43	0.557534	1.420654	3972.482307	0.010135	0.009575
RS	44	0.586973	1.463645	3948.724628	0.010074	0.009620
RS	45	0.617730	1.463645	4041.557591	0.010311	0.009863
RS	46	0.649864	1.505534	4019.052003	0.010253	0.009913
RS	47	0.683436	1.505534	4108.474897	0.010482	0.010151
RS	48	0.718512	1.546991	4084.673422	0.010421	0.010198
RS	49	0.755158	1.546991	4170.004979	0.010639	0.010423
RS	50	0.793445	1.588572	4142.790546	0.010569	0.010458
RS	51	0.833446	1.588572	4223.303000	0.010775	0.010665
RS	52	0.875238	1.630625	4191.212163	0.010693	0.010682
RS	53	0.918900	1.630625	4266.150654	0.010884	0.010867
RS	54	0.964518	1.673198	4228.561242	0.010788	0.010866
RS	55	1.012178	1.673198	4297.154685	0.010963	0.011027
RS	56	1.061972	1.716139	4253.953570	0.010853	0.011009
RS	57	1.113996	1.716139	4315.419592	0.011010	0.011149
RS	58	1.168348	1.759118	4266.891569	0.010886	0.011116
RS	59	1.225134	1.759118	4320.436090	0.011022	0.011236
RS	60	1.284463	1.801762	4266.884923	0.010886	0.011190
RS	61	1.346447	1.801762	4311.704248	0.011000	0.011291
RS	62	1.411207	1.843632	4253.479447	0.010852	0.011235
RS	63	1.478866	1.843632	4288.761910	0.010942	0.011319
RS	64	1.549554	1.884308	4226.061711	0.010782	0.011254
RS	65	1.623408	1.884308	4250.995965	0.010845	0.011319
RS	66	1.700567	1.923333	4183.991763	0.010674	0.011247
RS	67	1.781182	1.923333	4197.775404	0.010709	0.011294
RS	68	1.865405	1.960166	4126.715172	0.010528	0.011213
RS	69	1.953399	1.960166	4128.561418	0.010533	0.011241
RS	70	2.045333	1.994203	4053.694612	0.010342	0.011153
RS	71	2.141383	1.994203	4042.842997	0.010314	0.011160
RS	72	2.241734	2.024743	3964.476751	0.010114	0.011065
RS	73	2.346577	2.024743	3940.203226	0.010052	0.011050
RS	74	2.456114	2.051040	3858.584973	0.009844	0.010949
RS	75	2.570555	2.051040	3820.221184	0.009746	0.010910
RS	76	2.690120	2.072340	3735.477956	0.009530	0.010800
RS	77	2.815038	2.072340	3682.441988	0.009395	0.010736
RS	78	2.945549	2.087936	3594.512718	0.009170	0.010616
RS	79	3.081903	2.087936	3526.357621	0.008997	0.010522
RS	80	3.224362	2.097210	3434.988291	0.008763	0.010388
RS	81	3.373199	2.097210	3351.470406	0.008550	0.010261
RS	82	3.528700	2.099730	3256.164137	0.008307	0.010109
RS	83	3.691162	2.099730	3157.342443	0.008055	0.009942
RS	84	3.860899	2.095290	3057.442990	0.007800	0.009766
RS	85	4.038235	2.095290	2943.804535	0.007510	0.009554
RS	86	4.223510	2.084006	2838.568503	0.007242	0.009347
RS	87	4.417080	2.084006	2711.183664	0.006917	0.009084
RS	88	4.619317	2.066373	2599.965582	0.006633	0.008839
RS	89	4.830609	2.066373	2460.656591	0.006278	0.008521
RS	90	5.051360	2.043274	2343.209103	0.005978	0.008231
RS	91	5.281994	2.043274	2194.695394	0.005599	0.007858
RS	92	5.522955	2.015957	2071.507043	0.005285	0.007520
RS	93	5.774703	2.015957	1917.476523	0.004892	0.007095
RS	94	6.037723	1.985922	1790.120531	0.004567	0.006710
RS	95	6.312519	1.985922	1635.153208	0.004172	0.006244
RS	96	6.599617	1.954722	1506.492605	0.003843	0.005822
RS	97	6.899570	1.954722	1355.772653	0.003459	0.005332
RS	98	7.212952	1.923753	1229.833967	0.003138	0.004889
RS	99	7.540364	1.923753	1088.643090	0.002777	0.004397
RS	100	7.882436	1.900774	966.983238	0.002467	0.003942
RS	101	8.239822	1.900774	841.030853	0.002146	0.003478
RS	102	8.613209	1.893082	728.103469	0.001858	0.003026
RS	103	9.003313	1.893082	622.096073	0.001587	0.002616
RS	104	9.410883	1.878290	530.407112	0.001353	0.002247
RS	105	9.836700	1.878290	444.029808	0.001133	0.001900
RS	106	10.281582	1.867818	369.830813	0.000944	0.001593
RS	107	10.746382	1.867818	302.895263	0.000773	0.001316
RS	108	11.231992	1.861541	246.077200	0.000628	0.001076
RS	109	11.739343	1.861541	196.867163	0.000502	0.000866
RS	110	12.269409	1.859127	155.780896	0.000397	0.000689
RS	111	12.823207	1.859127	121.539440	0.000310	0.000541
RS	112	13.401800	1.860090	93.538480	0.000239	0.000418
RS	113	14.006297	1.860090	71.044034	0.000181	0.000319
RS	114	14.637858	1.863925	53.094582	0.000135	0.000240
RS	115	15.297696	1.863925	39.181969	0.000100	0.000178
RS	116	15.987075	1.870127	28.385903	0.000072	0.000129
RS	117	16.707319	1.870127	20.310454	0.000052	0.000093
RS	118	17.459809	1.878199	14.235871	0.000036	0.000065
RS	119	18.245990	1.878199	9.852959	0.000025	0.000045
RS	120	19.067369	1.887854	6.666361	0.000017	0.000031
RS	121	19.925522	1.887854	4.451739	0.000011	0.000021
RS	122	20.822097	1.898950	2.899977	0.000007	0.000013
RS	123	21.758812	1.898950	1.863364	0.000005	0.000009
RS	124	22.737466	1.913961	1.164256	0.000003	0.000005
RS	125	23.759936	1.913961	0.718197	0.000002	0.000003
RS	126	24.828183	1.992612	0.419869	0.000001	0.000002
RS	127	25.944258	1.992612	0.583925	0.000001	0.000003
PA	64*2 0.302810562 0.059722793 25.944257554 1.403814642 0.460277900 0.306400752 0.285597884 0.314542354 0.370975299 0.443746976 0.522892905 0.602471913 0.680000946 0.755578929 0.829795386 0.902774991 0.974007829 1.042665127 1.107946913 1.169216375 1.226236450 1.279294979 1.328987423 1.375937587 1.420653703 1.463644639 1.505534301 1.546991412 1.588572312 1.630625147 1.673197586 1.716138544 1.759118072 1.801761750 1.843631983 1.884307696 1.923333199 1.960166160 1.994202814 2.024742822 2.051040136 2.072340010 2.087935765 2.097210371 2.099729874 2.095290009 2.084005916 2.066372645 2.043273796 2.015957016 1.985921523 1.954722354 1.923753411 1.900774199 1.893081971 1.878289782 1.867818379 1.861541475 1.859127167 1.860089928 1.863924502 1.870126665 1.878198922 1.887853918 1.898950236 1.913961432 1.992612389
//
IT	10757
RD	3
LK	-2460436.235430
QD	-2861.898341 -> -1466.674829
RI	0.0305448487
TR	0.289457	0.053916
MT	29.142927
MM	C_pi: 1.393183, n_recomb: 379162.638610
RS	0	0.000000	3.304751	505.306326	0.001333	0.000030
RS	1	0.004572	3.304751	527.730678	0.001392	0.000247
RS	2	0.009354	0.606208	2994.334193	0.007897	0.001843
RS	3	0.014354	0.606208	3105.371849	0.008190	0.003215
RS	4	0.019583	0.318818	6096.470890	0.016079	0.007392
RS	5	0.025051	0.318818	6265.319170	0.016524	0.010180
RS	6	0.030769	0.268612	7622.929422	0.020105	0.013649
RS	7	0.036748	0.268612	7793.331459	0.020554	0.015859
RS	8	0.043001	0.286026	7480.250019	0.019728	0.015990
RS	9	0.049540	0.286026	7642.887055	0.020157	0.017247
RS	10	0.056378	0.336194	6649.072093	0.017536	0.015435
RS	11	0.063528	0.336194	6804.821599	0.017947	0.015996
RS	12	0.071005	0.406811	5761.223780	0.015195	0.013673
RS	13	0.078825	0.406811	5908.645877	0.015583	0.013868
RS	14	0.087001	0.487209	5064.109355	0.013356	0.011897
RS	15	0.095552	0.487209	5202.678308	0.013721	0.012033
RS	16	0.104494	0.570368	4568.413446	0.012049	0.010594
RS	17	0.113844	0.570368	4699.075984	0.012393	0.010792
RS	18	0.123622	0.652811	4224.639004	0.011142	0.009783
RS	19	0.133847	0.652811	4348.820951	0.011470	0.010048
RS	20	0.144540	0.734331	3980.597884	0.010498	0.009309
RS	21	0.155721	0.734331	4099.542213	0.010812	0.009594
RS	22	0.167414	0.815735	3801.209797	0.010025	0.009008
RS	23	0.179642	0.815735	3915.855777	0.010328	0.009288
RS	24	0.192428	0.897402	3667.066302	0.009671	0.008797
RS	25	0.205800	0.897402	3778.130156	0.009964	0.009056
RS	26	0.219782	0.978761	3568.973547	0.009413	0.008631
RS	27	0.234405	0.978761	3677.043491	0.009698	0.008869
RS	28	0.249695	1.058510	3502.731119	0.009238	0.008510
RS	29	0.265685	1.058510	3608.314233	0.009517	0.008742
RS	30	0.282406	1.135113	3465.782346	0.009141	0.008455
RS	31	0.299891	1.135113	3569.307402	0.009414	0.008695
RS	32	0.318176	1.207164	3455.840186	0.009114	0.008482
RS	33	0.337298	1.207164	3557.640681	0.009383	0.008740
RS	34	0.357293	1.273818	3469.877092	0.009151	0.008598
RS	35	0.378203	1.273818	3570.162207	0.009416	0.008879
RS	36	0.400069	1.335165	3503.407802	0.009240	0.008795
RS	37	0.422934	1.335165	3602.232483	0.009500	0.009092
RS	38	0.446845	1.392014	3551.192331	0.009366	0.009050
RS	39	0.471850	1.392014	3648.449594	0.009622	0.009356
RS	40	0.497998	1.445316	3608.515034	0.009517	0.009341
RS	41	0.525341	1.445316	3703.951773	0.009769	0.009652
RS	42	0.553935	1.495788	3671.777401	0.009684	0.009658
RS	43	0.583836	1.495788	3765.016127	0.009930	0.009974
RS	44	0.615104	1.544249	3737.389066	0.009857	0.009995
RS	45	0.647802	1.544249	3827.941470	0.010096	0.010314
RS	46	0.681996	1.591837	3801.176165	0.010025	0.010339
RS	47	0.717753	1.591837	3888.462618	0.010255	0.010650
RS	48	0.755144	1.639884	3858.704802	0.010177	0.010664
RS	49	0.794246	1.639884	3942.087564	0.010397	0.010957
RS	50	0.835135	1.689579	3906.138089	0.010302	0.010946
RS	51	0.877894	1.689579	3984.961068	0.010510	0.011212
RS	52	0.922608	1.741702	3940.875073	0.010394	0.011169
RS	53	0.969367	1.741702	4014.496268	0.010588	0.011402
RS	54	1.018264	1.796480	3961.806887	0.010449	0.011326
RS	55	1.069396	1.796480	4029.613667	0.010628	0.011526
RS	56	1.122867	1.853724	3968.870169	0.010467	0.011420
RS	57	1.178783	1.853724	4030.280005	0.010629	0.011589
RS	58	1.237255	1.912943	3962.627947	0.010451	0.011459
RS	59	1.298401	1.912943	4017.080119	0.010595	0.011599
RS	60	1.362343	1.973512	3943.788298	0.010401	0.011450
RS	61	1.429208	1.973512	3990.734794	0.010525	0.011565
RS	62	1.499132	2.034723	3913.028947	0.010320	0.011403
RS	63	1.572252	2.034723	3951.925977	0.010423	0.011494
RS	64	1.648716	2.095874	3870.784705	0.010209	0.011323
RS	65	1.728676	2.095874	3901.089866	0.010289	0.011390
RS	66	1.812292	2.156185	3817.409538	0.010068	0.011214
RS	67	1.899731	2.156185	3838.577011	0.010124	0.011258
RS	68	1.991169	2.214676	3753.357344	0.009899	0.011078
RS	69	2.086788	2.214676	3764.825868	0.009929	0.011100
RS	70	2.186778	2.270195	3679.050445	0.009703	0.010920
RS	71	2.291341	2.270195	3680.232136	0.009706	0.010920
RS	72	2.400685	2.321359	3594.925701	0.009481	0.010744
RS	73	2.515029	2.321359	3585.189557	0.009456	0.010721
RS	74	2.634601	2.366678	3501.176726	0.009234	0.010550
RS	75	2.759641	2.366678	3479.841952	0.009178	0.010505
RS	76	2.890398	2.404633	3397.642766	0.008961	0.010341
RS	77	3.027134	2.404633	3363.982912	0.008872	0.010273
RS	78	3.170122	2.433769	3283.737681	0.008660	0.010115
RS	79	3.319648	2.433769	3237.000669	0.008537	0.010020
RS	80	3.476012	2.452836	3158.357555	0.008330	0.009867
RS	81	3.639525	2.452836	3097.813768	0.008170	0.009742
RS	82	3.810515	2.460937	3019.876164	0.007965	0.009589
RS	83	3.989323	2.460937	2944.904035	0.007767	0.009429
RS	84	4.176307	2.457632	2866.276466	0.007559	0.009270
RS	85	4.371841	2.457632	2776.491580	0.007323	0.009070
RS	86	4.576316	2.443105	2695.308419	0.007109	0.008895
RS	87	4.790141	2.443105	2590.752736	0.006833	0.008649
RS	88	5.013742	2.418239	2504.898894	0.006606	0.008449
RS	89	5.247568	2.418239	2386.281389	0.006294	0.008151
RS	90	5.492086	2.384633	2293.757453	0.006050	0.007916
RS	91	5.747784	2.384633	2162.721228	0.005704	0.007563
RS	92	6.015174	2.344477	2062.190053	0.005439	0.007283
RS	93	6.294790	2.344477	1921.540796	0.005068	0.006878
RS	94	6.587192	2.300335	1812.940802	0.004781	0.006550
RS	95	6.892963	2.300335	1666.738449	0.004396	0.006101
RS	96	7.212717	2.254783	1551.798481	0.004093	0.005729
RS	97	7.547090	2.254783	1405.197229	0.003706	0.005252
RS	98	7.896754	2.210063	1287.541832	0.003396	0.004849
RS	99	8.262405	2.210063	1146.319743	0.003023	0.004365
RS	100	8.644776	2.175459	1027.715320	0.002710	0.003940
RS	101	9.044631	2.175459	898.550713	0.002370	0.003478
RS	102	9.462769	2.164637	782.669476	0.002064	0.003041
RS	103	9.900026	2.164637	672.138368	0.001773	0.002632
RS	104	10.357278	2.143549	577.013033	0.001522	0.002271
RS	105	10.835437	2.143549	485.310116	0.001280	0.001923
RS	106	11.335459	2.128831	406.559882	0.001072	0.001619
RS	107	11.858346	2.128831	334.402735	0.000882	0.001339
RS	108	12.405141	2.120200	272.982125	0.000720	0.001097
RS	109	12.976938	2.120200	219.247685	0.000578	0.000885
RS	110	13.574881	2.117091	174.174887	0.000459	0.000706
RS	111	14.200165	2.117091	136.380650	0.000360	0.000555
RS	112	14.854040	2.118770	105.297618	0.000278	0.000430
RS	113	15.537813	2.118770	80.243459	0.000212	0.000328
RS	114	16.252852	2.124460	60.127474	0.000159	0.000247
RS	115	17.000586	2.124460	44.511731	0.000117	0.000183
RS	116	17.782510	2.133459	32.316908	0.000085	0.000133
RS	117	18.600188	2.133459	23.192392	0.000061	0.000096
RS	118	19.455254	2.145022	16.285604	0.000043	0.000068
RS	119	20.349417	2.145022	11.304029	0.000030	0.000047
RS	120	21.284467	2.158721	7.660190	0.000020	0.000032
RS	121	22.262271	2.158721	5.129627	0.000014	0.000021
RS	122	23.284786	2.174375	3.346129	0.000009	0.000014
RS	123	24.354055	2.174375	2.155868	0.000006	0.000009
RS	124	25.472217	2.195116	1.348479	0.000004	0.000006
RS	125	26.641506	2.195116	0.834130	0.000002	0.000004
RS	126	27.864261	2.302482	0.486050	0.000001	0.000002
RS	127	29.142927	2.302482	0.684549	0.000002	0.000003
PA	64*2 0.289457342 0.053915549 29.142926675 3.304751160 0.606207682 0.318818360 0.268611966 0.286025914 0.336193534 0.406810945 0.487209111 0.570367687 0.652810661 0.734330577 0.815734598 0.897401782 0.978760940 1.058510301 1.135112626 1.207163812 1.273818227 1.335165068 1.392013743 1.445316032 1.495787763 1.544248833 1.591836730 1.639883837 1.689579100 1.741701781 1.796480252 1.853724091 1.912942930 1.973512099 2.034722851 2.095873967 2.156185470 2.214675802 2.270194933 2.321359180 2.366677909 2.404633482 2.433769241 2.452836268 2.460937335 2.457632011 2.443104691 2.418239464 2.384632652 2.344477477 2.300335361 2.254782645 2.210062758 2.175459216 2.164636948 2.143549204 2.128830864 2.120199760 2.117091398 2.118770037 2.124460397 2.133459225 2.145021760 2.158721066 2.174374950 2.195115518 2.302481657
//
IT	9962
RD	4
LK	-2458145.134496
QD	-1510.813767 -> -880.209424
RI	0.0272324195
TR	0.281374	0.050154
MT	31.422831
MM	C_pi: 1.460015, n_recomb: 369965.985540
RS	0	0.000000	8.177553	202.214079	0.000547	0.000012
RS	1	0.004634	8.177553	211.487847	0.000572	0.000101
RS	2	0.009483	0.846756	2130.342078	0.005758	0.001334
RS	3	0.014557	0.846756	2215.733430	0.005989	0.002275
RS	4	0.019866	0.355887	5456.951482	0.014750	0.006506
RS	5	0.025421	0.355887	5620.185383	0.015191	0.008911
RS	6	0.031234	0.271547	7560.513498	0.020436	0.013221
RS	7	0.037315	0.271547	7732.889772	0.020902	0.015372
RS	8	0.043679	0.278698	7700.534517	0.020814	0.016048
RS	9	0.050338	0.278698	7864.184463	0.021257	0.017355
RS	10	0.057305	0.324195	6909.076605	0.018675	0.015663
RS	11	0.064595	0.324195	7066.170087	0.019100	0.016342
RS	12	0.072223	0.393477	5960.914320	0.016112	0.013910
RS	13	0.080204	0.393477	6110.307924	0.016516	0.014210
RS	14	0.088555	0.474969	5193.727533	0.014038	0.012074
RS	15	0.097294	0.474969	5334.281835	0.014418	0.012286
RS	16	0.106437	0.560592	4644.966257	0.012555	0.010704
RS	17	0.116004	0.560592	4777.274722	0.012913	0.010961
RS	18	0.126014	0.645992	4265.654724	0.011530	0.009848
RS	19	0.136489	0.645992	4391.084113	0.011869	0.010168
RS	20	0.147448	0.730711	3997.205572	0.010804	0.009356
RS	21	0.158916	0.730711	4117.036890	0.011128	0.009698
RS	22	0.170915	0.815896	3798.351003	0.010267	0.009054
RS	23	0.183470	0.815896	3913.552271	0.010578	0.009391
RS	24	0.196607	0.902345	3646.268884	0.009856	0.008848
RS	25	0.210353	0.902345	3757.565748	0.010157	0.009161
RS	26	0.224735	0.989667	3530.694071	0.009543	0.008685
RS	27	0.239785	0.989667	3638.683400	0.009835	0.008969
RS	28	0.255531	1.076221	3448.266440	0.009320	0.008559
RS	29	0.272008	1.076221	3553.487749	0.009605	0.008832
RS	30	0.289248	1.159786	3397.716038	0.009184	0.008499
RS	31	0.307287	1.159786	3500.658247	0.009462	0.008775
RS	32	0.326162	1.238164	3377.801105	0.009130	0.008525
RS	33	0.345912	1.238164	3478.876355	0.009403	0.008816
RS	34	0.366577	1.309786	3386.180943	0.009153	0.008650
RS	35	0.388200	1.309786	3485.681567	0.009422	0.008963
RS	36	0.410824	1.374437	3418.188960	0.009239	0.008868
RS	37	0.434498	1.374437	3516.236535	0.009504	0.009200
RS	38	0.459268	1.433114	3467.596042	0.009373	0.009156
RS	39	0.485187	1.433114	3564.119117	0.009634	0.009497
RS	40	0.512306	1.487094	3528.697437	0.009538	0.009486
RS	41	0.540682	1.487094	3623.448352	0.009794	0.009834
RS	42	0.570374	1.537287	3597.345047	0.009723	0.009847
RS	43	0.601441	1.537287	3689.927909	0.009974	0.010203
RS	44	0.633948	1.584790	3669.272968	0.009918	0.010236
RS	45	0.667962	1.584790	3759.158942	0.010161	0.010596
RS	46	0.703552	1.631277	3739.083826	0.010107	0.010633
RS	47	0.740791	1.631277	3825.636460	0.010341	0.010988
RS	48	0.779756	1.678844	3800.678205	0.010273	0.011008
RS	49	0.820527	1.678844	3883.203387	0.010496	0.011344
RS	50	0.863187	1.729449	3848.664582	0.010403	0.011328
RS	51	0.907825	1.729449	3926.473901	0.010613	0.011634
RS	52	0.954530	1.784410	3879.603112	0.010486	0.011570
RS	53	1.003401	1.784410	3952.064765	0.010682	0.011839
RS	54	1.054536	1.844253	3892.291060	0.010521	0.011725
RS	55	1.108041	1.844253	3958.852436	0.010701	0.011956
RS	56	1.164026	1.908874	3887.206223	0.010507	0.011797
RS	57	1.222605	1.908874	3947.391663	0.010670	0.011992
RS	58	1.283899	1.977736	3865.815315	0.010449	0.011797
RS	59	1.348034	1.977736	3919.209553	0.010593	0.011958
RS	60	1.415140	2.050128	3829.808419	0.010352	0.011735
RS	61	1.485357	2.050128	3876.039539	0.010477	0.011866
RS	62	1.558828	2.125226	3780.852170	0.010219	0.011623
RS	63	1.635703	2.125226	3819.575351	0.010324	0.011726
RS	64	1.716142	2.202241	3720.243594	0.010056	0.011471
RS	65	1.800308	2.202241	3751.133761	0.010139	0.011545
RS	66	1.888374	2.280230	3649.232518	0.009864	0.011283
RS	67	1.980522	2.280230	3671.970815	0.009925	0.011331
RS	68	2.076941	2.357934	3569.187136	0.009647	0.011066
RS	69	2.177827	2.357934	3583.438577	0.009686	0.011088
RS	70	2.283389	2.433693	3481.581013	0.009411	0.010826
RS	71	2.393844	2.433693	3486.964792	0.009425	0.010824
RS	72	2.509417	2.505452	3387.827487	0.009157	0.010572
RS	73	2.630346	2.505452	3383.885096	0.009146	0.010547
RS	74	2.756879	2.570886	3288.999986	0.008890	0.010310
RS	75	2.889276	2.570886	3275.170081	0.008853	0.010262
RS	76	3.027809	2.627554	3185.632152	0.008611	0.010042
RS	77	3.172763	2.627554	3161.235836	0.008545	0.009973
RS	78	3.324433	2.673048	3077.602086	0.008319	0.009772
RS	79	3.483133	2.673048	3041.841994	0.008222	0.009678
RS	80	3.649187	2.705255	2963.960816	0.008011	0.009495
RS	81	3.822937	2.705255	2915.948905	0.007882	0.009373
RS	82	4.004739	2.722559	2842.931891	0.007684	0.009206
RS	83	4.194967	2.722559	2781.751401	0.007519	0.009052
RS	84	4.394010	2.724064	2711.946122	0.007330	0.008893
RS	85	4.602277	2.724064	2636.764996	0.007127	0.008703
RS	86	4.820196	2.709853	2567.742160	0.006940	0.008543
RS	87	5.048215	2.709853	2478.001048	0.006698	0.008309
RS	88	5.286800	2.681111	2406.752997	0.006505	0.008136
RS	89	5.536442	2.681111	2302.431168	0.006223	0.007854
RS	90	5.797654	2.640108	2225.763806	0.006016	0.007654
RS	91	6.070971	2.640108	2107.708892	0.005697	0.007319
RS	92	6.356954	2.590003	2022.884529	0.005468	0.007080
RS	93	6.656191	2.590003	1893.145945	0.005117	0.006693
RS	94	6.969296	2.534428	1798.714811	0.004862	0.006406
RS	95	7.296910	2.534428	1660.763734	0.004489	0.005973
RS	96	7.639708	2.477019	1557.284973	0.004209	0.005639
RS	97	7.998392	2.477019	1415.984984	0.003827	0.005175
RS	98	8.373698	2.420873	1306.401660	0.003531	0.004803
RS	99	8.766398	2.420873	1167.610309	0.003156	0.004329
RS	100	9.177296	2.376537	1053.527170	0.002848	0.003927
RS	101	9.607237	2.376537	924.363030	0.002499	0.003471
RS	102	10.057103	2.362789	808.609247	0.002186	0.003045
RS	103	10.527817	2.362789	696.786486	0.001883	0.002640
RS	104	11.020346	2.336399	601.001995	0.001624	0.002286
RS	105	11.535699	2.336399	507.067526	0.001371	0.001938
RS	106	12.074937	2.318075	426.481122	0.001153	0.001636
RS	107	12.639164	2.318075	351.789688	0.000951	0.001355
RS	108	13.229539	2.307411	288.121167	0.000779	0.001113
RS	109	13.847275	2.307411	232.011323	0.000627	0.000899
RS	110	14.493638	2.303652	184.809027	0.000500	0.000718
RS	111	15.169956	2.303652	145.056233	0.000392	0.000565
RS	112	15.877617	2.305839	112.240160	0.000303	0.000439
RS	113	16.618073	2.305839	85.726854	0.000232	0.000336
RS	114	17.392844	2.312955	64.351585	0.000174	0.000253
RS	115	18.203521	2.312955	47.740436	0.000129	0.000188
RS	116	19.051767	2.324124	34.713030	0.000094	0.000137
RS	117	19.939324	2.324124	24.963035	0.000067	0.000099
RS	118	20.868013	2.338418	17.551558	0.000047	0.000069
RS	119	21.839741	2.338418	12.207021	0.000033	0.000048
RS	120	22.856502	2.355283	8.281586	0.000022	0.000033
RS	121	23.920383	2.355283	5.556589	0.000015	0.000022
RS	122	25.033567	2.374519	3.628373	0.000010	0.000014
RS	123	26.198341	2.374519	2.342257	0.000006	0.000009
RS	124	27.417094	2.399587	1.466428	0.000004	0.000006
RS	125	28.692328	2.399587	0.908875	0.000002	0.000004
RS	126	30.026661	2.527245	0.528880	0.000001	0.000002
RS	127	31.422831	2.527245	0.750565	0.000002	0.000003
PA	64*2 0.281374121 0.050154023 31.422830622 8.177552577 0.846756118 0.355886784 0.271546630 0.278698071 0.324194683 0.393477358 0.474968666 0.560591908 0.645992288 0.730711364 0.815896411 0.902345050 0.989667009 1.076220514 1.159785599 1.238164433 1.309786254 1.374436576 1.433114002 1.487094147 1.537287337 1.584789606 1.631276807 1.678844090 1.729449310 1.784409831 1.844252713 1.908873910 1.977735640 2.050128129 2.125226042 2.202241105 2.280229633 2.357933926 2.433693412 2.505451648 2.570885854 2.627554483 2.673048167 2.705255412 2.722559314 2.724063607 2.709853282 2.681110832 2.640107566 2.590002609 2.534428250 2.477019074 2.420872920 2.376537161 2.362788543 2.336399455 2.318074982 2.307410849 2.303652486 2.305838718 2.312955363 2.324123959 2.338417716 2.355283232 2.374519071 2.399586646 2.527245412
//
IT	8570
RD	5
LK	-2457047.174081
QD	-1023.111335 -> -654.067177
RI	0.0248834054
TR	0.276010	0.047409
MT	33.152894
MM	C_pi: 1.507956, n_recomb: 361505.009259
RS	0	0.000000	19.958436	81.809150	0.000226	0.000005
RS	1	0.004678	19.958436	85.625655	0.000237	0.000042
RS	2	0.009576	1.179812	1512.967146	0.004185	0.000984
RS	3	0.014702	1.179812	1576.918582	0.004362	0.001642
RS	4	0.020068	0.401948	4801.159259	0.013281	0.005780
RS	5	0.025685	0.401948	4955.087006	0.013707	0.007866
RS	6	0.031565	0.279564	7323.299971	0.020258	0.012860
RS	7	0.037720	0.279564	7496.247525	0.020736	0.014925
RS	8	0.044164	0.277384	7724.758396	0.021368	0.016133
RS	9	0.050908	0.277384	7888.729877	0.021822	0.017424
RS	10	0.057968	0.319264	7003.488883	0.019373	0.015895
RS	11	0.065358	0.319264	7160.804532	0.019808	0.016611
RS	12	0.073094	0.387883	6033.248346	0.016689	0.014129
RS	13	0.081192	0.387883	6183.224219	0.017104	0.014469
RS	14	0.089669	0.470724	5227.027329	0.014459	0.012225
RS	15	0.098543	0.470724	5368.183577	0.014850	0.012464
RS	16	0.107831	0.558656	4648.764215	0.012859	0.010791
RS	17	0.117554	0.558656	4781.472320	0.013227	0.011070
RS	18	0.127732	0.646456	4252.022071	0.011762	0.009897
RS	19	0.138386	0.646456	4377.637502	0.012109	0.010238
RS	20	0.149539	0.733429	3973.659943	0.010992	0.009390
RS	21	0.161213	0.733429	4093.511357	0.011324	0.009757
RS	22	0.173434	0.821119	3767.312828	0.010421	0.009086
RS	23	0.186226	0.821119	3882.388973	0.010740	0.009449
RS	24	0.199617	0.910826	3607.311876	0.009979	0.008881
RS	25	0.213634	0.910826	3718.330783	0.010286	0.009221
RS	26	0.228307	1.002526	3482.355284	0.009633	0.008715
RS	27	0.243666	1.002526	3589.896635	0.009930	0.009022
RS	28	0.259744	1.094334	3390.240010	0.009378	0.008581
RS	29	0.276574	1.094334	3494.849776	0.009668	0.008871
RS	30	0.294192	1.183376	3331.323552	0.009215	0.008509
RS	31	0.312634	1.183376	3433.528349	0.009498	0.008799
RS	32	0.331938	1.266645	3305.674167	0.009144	0.008527
RS	33	0.352146	1.266645	3405.946786	0.009422	0.008831
RS	34	0.373299	1.341763	3311.957852	0.009162	0.008653
RS	35	0.395441	1.341763	3410.661599	0.009435	0.008978
RS	36	0.418620	1.408097	3345.706780	0.009255	0.008884
RS	37	0.442883	1.408097	3443.022564	0.009524	0.009228
RS	38	0.468281	1.466790	3399.957438	0.009405	0.009193
RS	39	0.494867	1.466790	3495.842546	0.009670	0.009548
RS	40	0.522697	1.519406	3468.239199	0.009594	0.009553
RS	41	0.551829	1.519406	3562.442610	0.009854	0.009915
RS	42	0.582324	1.567008	3546.035322	0.009809	0.009951
RS	43	0.614246	1.567008	3638.129415	0.010064	0.010322
RS	44	0.647661	1.610894	3628.612969	0.010038	0.010384
RS	45	0.682639	1.610894	3718.007786	0.010285	0.010763
RS	46	0.719254	1.653214	3709.495643	0.010261	0.010831
RS	47	0.757582	1.653214	3795.467142	0.010499	0.011209
RS	48	0.797702	1.696847	3780.761984	0.010458	0.011257
RS	49	0.839700	1.696847	3862.519084	0.010685	0.011617
RS	50	0.883663	1.744518	3835.260559	0.010609	0.011619
RS	51	0.929682	1.744518	3912.036307	0.010822	0.011949
RS	52	0.977854	1.798105	3868.392340	0.010701	0.011889
RS	53	1.028280	1.798105	3939.517995	0.010898	0.012182
RS	54	1.081065	1.858437	3878.637857	0.010729	0.012056
RS	55	1.136320	1.858437	3943.574536	0.010909	0.012309
RS	56	1.194159	1.925549	3866.757957	0.010696	0.012123
RS	57	1.254705	1.925549	3925.092310	0.010858	0.012339
RS	58	1.318083	1.998929	3834.931070	0.010608	0.012103
RS	59	1.384426	1.998929	3886.349589	0.010750	0.012282
RS	60	1.453873	2.077886	3785.652020	0.010472	0.012009
RS	61	1.526569	2.077886	3829.916118	0.010594	0.012155
RS	62	1.602666	2.161643	3721.364691	0.010294	0.011854
RS	63	1.682322	2.161643	3758.288704	0.010396	0.011969
RS	64	1.765706	2.249521	3644.034175	0.010080	0.011649
RS	65	1.852990	2.249521	3673.475902	0.010162	0.011734
RS	66	1.944358	2.340657	3555.609421	0.009836	0.011401
RS	67	2.040001	2.340657	3577.451295	0.009896	0.011456
RS	68	2.140118	2.433706	3458.323090	0.009566	0.011119
RS	69	2.244919	2.433706	3472.438157	0.009606	0.011145
RS	70	2.354623	2.526709	3354.609702	0.009280	0.010811
RS	71	2.469459	2.526709	3360.818929	0.009297	0.010812
RS	72	2.589667	2.617060	3246.876881	0.008982	0.010491
RS	73	2.715500	2.617060	3244.903407	0.008976	0.010467
RS	74	2.847219	2.701679	3137.097978	0.008678	0.010166
RS	75	2.985101	2.701679	3126.530735	0.008649	0.010120
RS	76	3.129433	2.777181	3026.580511	0.008372	0.009844
RS	77	3.280518	2.777181	3006.846965	0.008318	0.009775
RS	78	3.438671	2.840124	2915.778927	0.008066	0.009529
RS	79	3.604222	2.840124	2886.131964	0.007984	0.009437
RS	80	3.777519	2.887357	2804.119070	0.007757	0.009220
RS	81	3.958924	2.887357	2763.648535	0.007645	0.009102
RS	82	4.148815	2.916347	2689.961083	0.007441	0.008912
RS	83	4.347590	2.916347	2637.636919	0.007296	0.008765
RS	84	4.555665	2.925492	2570.619536	0.007111	0.008596
RS	85	4.773473	2.925492	2505.382859	0.006930	0.008414
RS	86	5.001472	2.914583	2442.340317	0.006756	0.008256
RS	87	5.240138	2.914583	2363.279594	0.006537	0.008034
RS	88	5.489969	2.884922	2300.697758	0.006364	0.007874
RS	89	5.751488	2.884922	2207.312494	0.006106	0.007606
RS	90	6.025242	2.839369	2141.189030	0.005923	0.007428
RS	91	6.311803	2.839369	2033.749868	0.005626	0.007108
RS	92	6.611770	2.781982	1960.332791	0.005423	0.006897
RS	93	6.925771	2.781982	1840.274885	0.005091	0.006526
RS	94	7.254462	2.717452	1756.997030	0.004860	0.006269
RS	95	7.598531	2.717452	1627.234707	0.004501	0.005852
RS	96	7.958696	2.650453	1533.616727	0.004242	0.005547
RS	97	8.335711	2.650453	1398.622030	0.003869	0.005096
RS	98	8.730364	2.584937	1296.854348	0.003587	0.004749
RS	99	9.143481	2.584937	1162.342048	0.003215	0.004285
RS	100	9.575925	2.532568	1053.702532	0.002915	0.003902
RS	101	10.028600	2.532568	926.906694	0.002564	0.003452
RS	102	10.502452	2.514686	813.899381	0.002251	0.003044
RS	103	10.998474	2.514686	703.016817	0.001945	0.002636
RS	104	11.517701	2.484965	608.189245	0.001682	0.002289
RS	105	12.061219	2.484965	514.295019	0.001423	0.001944
RS	106	12.630165	2.463590	433.833165	0.001200	0.001644
RS	107	13.225728	2.463590	358.595200	0.000992	0.001364
RS	108	13.849154	2.451196	294.407103	0.000814	0.001122
RS	109	14.501746	2.451196	237.523133	0.000657	0.000908
RS	110	15.184869	2.446857	189.573031	0.000524	0.000726
RS	111	15.899951	2.446857	149.056911	0.000412	0.000572
RS	112	16.648487	2.449421	115.521172	0.000320	0.000444
RS	113	17.432042	2.449421	88.378331	0.000244	0.000341
RS	114	18.252255	2.457685	66.429898	0.000184	0.000256
RS	115	19.110840	2.457685	49.359794	0.000137	0.000191
RS	116	20.009593	2.470602	35.930787	0.000099	0.000139
RS	117	20.950393	2.470602	25.878131	0.000072	0.000100
RS	118	21.935206	2.487111	18.212780	0.000050	0.000071
RS	119	22.966094	2.487111	12.685875	0.000035	0.000049
RS	120	24.045209	2.506551	8.614107	0.000024	0.000034
RS	121	25.174810	2.506551	5.788307	0.000016	0.000023
RS	122	26.357257	2.528687	3.782810	0.000010	0.000015
RS	123	27.595024	2.528687	2.445613	0.000007	0.000010
RS	124	28.890698	2.557144	1.532373	0.000004	0.000006
RS	125	30.246988	2.557144	0.951186	0.000003	0.000004
RS	126	31.666731	2.699250	0.553298	0.000002	0.000002
RS	127	33.152894	2.699250	0.789030	0.000002	0.000003
PA	64*2 0.276010371 0.047409288 33.152893924 19.958436353 1.179812399 0.401948466 0.279563862 0.277384019 0.319263942 0.387883143 0.470723700 0.558656308 0.646455570 0.733429469 0.821119014 0.910825704 1.002525613 1.094333783 1.183375598 1.266645465 1.341763457 1.408097017 1.466790082 1.519406495 1.567007538 1.610894043 1.653213829 1.696847327 1.744517601 1.798105482 1.858436688 1.925549177 1.998928979 2.077886435 2.161643108 2.249521276 2.340657318 2.433706155 2.526709001 2.617059816 2.701678927 2.777181424 2.840123874 2.887357375 2.916346828 2.925492016 2.914582912 2.884921852 2.839368995 2.781982364 2.717452190 2.650452765 2.584936643 2.532568125 2.514685569 2.484964528 2.463590241 2.451196026 2.446857446 2.449421476 2.457684920 2.470601866 2.487110846 2.506550638 2.528687446 2.557144077 2.699249686
//
IT	10567
RD	6
LK	-2456376.824755
QD	-800.868887 -> -543.597397
RI	0.0233051578
TR	0.272347	0.045277
MT	34.499528
MM	C_pi: 1.541840, n_recomb: 353291.024568
RS	0	0.000000	47.306269	33.996664	0.000096	0.000002
RS	1	0.004711	47.306269	35.598535	0.000101	0.000018
RS	2	0.009644	1.611866	1092.309954	0.003092	0.000741
RS	3	0.014810	1.611866	1140.160561	0.003227	0.001213
RS	4	0.020218	0.451359	4230.275743	0.011974	0.005188
RS	5	0.025882	0.451359	4373.617079	0.012380	0.007017
RS	6	0.031812	0.288139	7051.572382	0.019960	0.012556
RS	7	0.038022	0.288139	7223.734232	0.020447	0.014540
RS	8	0.044524	0.277498	7672.478825	0.021717	0.016218
RS	9	0.051333	0.277498	7835.938384	0.022180	0.017479
RS	10	0.058463	0.316469	7020.704128	0.019872	0.016103
RS	11	0.065928	0.316469	7177.335528	0.020316	0.016834
RS	12	0.073745	0.384782	6041.783495	0.017101	0.014317
RS	13	0.081930	0.384782	6191.340293	0.017525	0.014677
RS	14	0.090501	0.469065	5210.164405	0.014748	0.012346
RS	15	0.099476	0.469065	5350.935228	0.015146	0.012599
RS	16	0.108873	0.559166	4613.551269	0.013059	0.010856
RS	17	0.118713	0.559166	4745.746840	0.013433	0.011145
RS	18	0.129017	0.649015	4207.981274	0.011911	0.009931
RS	19	0.139806	0.649015	4332.967371	0.012265	0.010284
RS	20	0.151104	0.737681	3926.580413	0.011114	0.009415
RS	21	0.162934	0.737681	4045.737104	0.011452	0.009796
RS	22	0.175321	0.827133	3718.397767	0.010525	0.009111
RS	23	0.188291	0.827133	3832.729273	0.010849	0.009490
RS	24	0.201873	0.919257	3555.084574	0.010063	0.008909
RS	25	0.216095	0.919257	3665.290047	0.010375	0.009265
RS	26	0.230986	1.014507	3424.333146	0.009693	0.008739
RS	27	0.246579	1.014507	3530.959664	0.009994	0.009059
RS	28	0.262907	1.110882	3325.055761	0.009412	0.008593
RS	29	0.280004	1.110882	3428.637602	0.009705	0.008892
RS	30	0.297906	1.204890	3259.382860	0.009226	0.008507
RS	31	0.316652	1.204890	3360.468577	0.009512	0.008803
RS	32	0.336280	1.292723	3228.793744	0.009139	0.008514
RS	33	0.356834	1.292723	3327.904776	0.009420	0.008821
RS	34	0.378356	1.371105	3233.171713	0.009152	0.008636
RS	35	0.400892	1.371105	3330.736969	0.009428	0.008964
RS	36	0.424489	1.438902	3268.446593	0.009251	0.008872
RS	37	0.449198	1.438902	3364.706859	0.009524	0.009218
RS	38	0.475071	1.497344	3327.161779	0.009418	0.009196
RS	39	0.502164	1.497344	3422.108028	0.009686	0.009553
RS	40	0.530532	1.548256	3402.255618	0.009630	0.009577
RS	41	0.560237	1.548256	3495.640265	0.009895	0.009941
RS	42	0.591341	1.592807	3489.036695	0.009876	0.010003
RS	43	0.623911	1.592807	3580.407469	0.010134	0.010378
RS	44	0.658015	1.632363	3582.697003	0.010141	0.010472
RS	45	0.693726	1.632363	3671.407613	0.010392	0.010859
RS	46	0.731119	1.669522	3675.813672	0.010404	0.010964
RS	47	0.770274	1.669522	3761.049441	0.010646	0.011351
RS	48	0.811273	1.707897	3758.781132	0.010639	0.011436
RS	49	0.854204	1.707897	3839.641575	0.010868	0.011809
RS	50	0.899157	1.750948	3822.631567	0.010820	0.011841
RS	51	0.946229	1.750948	3898.250732	0.011034	0.012184
RS	52	0.995517	1.801081	3861.472135	0.010930	0.012142
RS	53	1.047128	1.801081	3931.119026	0.011127	0.012449
RS	54	1.101170	1.859371	3873.314660	0.010964	0.012327
RS	55	1.157759	1.859371	3936.435789	0.011142	0.012595
RS	56	1.217013	1.925964	3859.035301	0.010923	0.012400
RS	57	1.279058	1.925964	3915.248908	0.011082	0.012630
RS	58	1.344027	2.000408	3821.260237	0.010816	0.012373
RS	59	1.412057	2.000408	3870.323281	0.010955	0.012566
RS	60	1.483291	2.082056	3763.119265	0.010652	0.012261
RS	61	1.557881	2.082056	3804.893697	0.010770	0.012419
RS	62	1.635985	2.170277	3687.582466	0.010438	0.012078
RS	63	1.717769	2.170277	3722.010434	0.010535	0.012205
RS	64	1.803406	2.264650	3597.044042	0.010182	0.011836
RS	65	1.893077	2.264650	3624.138547	0.010258	0.011931
RS	66	1.986973	2.364578	3493.952306	0.009890	0.011543
RS	67	2.085292	2.364578	3513.774077	0.009946	0.011605
RS	68	2.188243	2.468859	3381.231896	0.009571	0.011208
RS	69	2.296044	2.468859	3393.844613	0.009606	0.011240
RS	70	2.408924	2.575452	3262.202064	0.009234	0.010844
RS	71	2.527122	2.575452	3267.615149	0.009249	0.010848
RS	72	2.650888	2.681392	3140.229995	0.008889	0.010465
RS	73	2.780484	2.681392	3138.339765	0.008883	0.010444
RS	74	2.916187	2.783020	3018.155244	0.008543	0.010084
RS	75	3.058282	2.783020	3008.701487	0.008516	0.010039
RS	76	3.207071	2.876099	2898.070195	0.008203	0.009711
RS	77	3.362870	2.876099	2880.600132	0.008154	0.009644
RS	78	3.526009	2.956175	2781.034198	0.007872	0.009353
RS	79	3.696834	2.956175	2754.883539	0.007798	0.009263
RS	80	3.875706	3.018990	2666.925331	0.007549	0.009010
RS	81	4.063005	3.018990	2631.219221	0.007448	0.008896
RS	82	4.259128	3.060944	2554.378389	0.007230	0.008680
RS	83	4.464491	3.060944	2508.060365	0.007099	0.008538
RS	84	4.679528	3.079532	2440.799732	0.006909	0.008353
RS	85	4.904696	3.079532	2382.702868	0.006744	0.008179
RS	86	5.140471	3.074035	2322.245617	0.006573	0.008016
RS	87	5.387355	3.074035	2251.252465	0.006372	0.007804
RS	88	5.645869	3.045698	2193.805640	0.006210	0.007649
RS	89	5.916562	3.045698	2109.099789	0.005970	0.007392
RS	90	6.200008	2.997826	2050.136484	0.005803	0.007227
RS	91	6.496807	2.997826	1951.570728	0.005524	0.006922
RS	92	6.807588	2.935284	1886.612321	0.005340	0.006729
RS	93	7.133011	2.935284	1775.134612	0.005025	0.006373
RS	94	7.473764	2.863772	1700.743086	0.004814	0.006138
RS	95	7.830571	2.863772	1578.776724	0.004469	0.005736
RS	96	8.204187	2.788959	1493.601352	0.004228	0.005453
RS	97	8.595405	2.788959	1365.207510	0.003864	0.005015
RS	98	9.005053	2.715651	1270.707420	0.003597	0.004688
RS	99	9.434001	2.715651	1141.353344	0.003231	0.004235
RS	100	9.883156	2.656523	1038.421624	0.002939	0.003867
RS	101	10.353471	2.656523	915.273283	0.002591	0.003426
RS	102	10.845944	2.635041	806.051897	0.002282	0.003027
RS	103	11.361617	2.635041	697.511531	0.001974	0.002626
RS	104	11.901584	2.602440	604.843809	0.001712	0.002284
RS	105	12.466989	2.602440	512.355323	0.001450	0.001942
RS	106	13.059031	2.578430	433.191465	0.001226	0.001645
RS	107	13.678965	2.578430	358.633661	0.001015	0.001366
RS	108	14.328105	2.564525	294.996102	0.000835	0.001126
RS	109	15.007825	2.564525	238.345553	0.000675	0.000912
RS	110	15.719569	2.559645	190.523126	0.000539	0.000730
RS	111	16.464843	2.559645	150.006835	0.000425	0.000576
RS	112	17.245227	2.562473	116.404036	0.000329	0.000448
RS	113	18.062376	2.562473	89.167474	0.000252	0.000343
RS	114	18.918022	2.571635	67.093462	0.000190	0.000259
RS	115	19.813978	2.571635	49.913880	0.000141	0.000193
RS	116	20.752144	2.585978	36.366473	0.000103	0.000141
RS	117	21.734507	2.585978	26.223286	0.000074	0.000102
RS	118	22.763150	2.604273	18.470454	0.000052	0.000072
RS	119	23.840253	2.604273	12.880615	0.000036	0.000050
RS	120	24.968100	2.625843	8.752681	0.000025	0.000034
RS	121	26.149081	2.625843	5.888465	0.000017	0.000023
RS	122	27.385699	2.650338	3.850993	0.000011	0.000015
RS	123	28.680574	2.650338	2.492724	0.000007	0.000010
RS	124	30.036453	2.681493	1.563019	0.000004	0.000006
RS	125	31.456208	2.681493	0.971404	0.000003	0.000004
RS	126	32.942850	2.833641	0.565205	0.000002	0.000002
RS	127	34.499528	2.833641	0.808526	0.000002	0.000003
PA	64*2 0.272346852 0.045277087 34.499527891 47.306269368 1.611865853 0.451359436 0.288138932 0.277497769 0.316468873 0.384781782 0.469064503 0.559165642 0.649015311 0.737681443 0.827133069 0.919256638 1.014507244 1.110881708 1.204890369 1.292723062 1.371104808 1.438902363 1.497343546 1.548256463 1.592807116 1.632363392 1.669522464 1.707896667 1.750947808 1.801080672 1.859370713 1.925964192 2.000408289 2.082055778 2.170276685 2.264650006 2.364577839 2.468859462 2.575451553 2.681392143 2.783019720 2.876098595 2.956174544 3.018990401 3.060943760 3.079531652 3.074035315 3.045698160 2.997825984 2.935284084 2.863771913 2.788958901 2.715650755 2.656523338 2.635041185 2.602440207 2.578429630 2.564524944 2.559645082 2.562472713 2.571634951 2.585977797 2.604272908 2.625842805 2.650337797 2.681492504 2.833641373
//
IT	9755
RD	7
LK	-2455897.624732
QD	-678.254522 -> -481.113313
RI	0.0222687052
TR	0.269866	0.043559
MT	35.552617
MM	C_pi: 1.565297, n_recomb: 345329.719386
RS	0	0.000000	108.440310	14.584503	0.000042	0.000001
RS	1	0.004736	108.440310	15.276128	0.000044	0.000008
RS	2	0.009696	2.151580	805.481728	0.002333	0.000570
RS	3	0.014891	2.151580	841.642700	0.002437	0.000917
RS	4	0.020332	0.501736	3754.436885	0.010872	0.004707
RS	5	0.026031	0.501736	3887.280527	0.011257	0.006326
RS	6	0.031999	0.295856	6792.457523	0.019669	0.012304
RS	7	0.038250	0.295856	6962.893824	0.020163	0.014218
RS	8	0.044798	0.277624	7592.861075	0.021987	0.016300
RS	9	0.051655	0.277624	7755.091123	0.022457	0.017534
RS	10	0.058837	0.314213	7001.115556	0.020274	0.016287
RS	11	0.066359	0.314213	7156.373535	0.020723	0.017024
RS	12	0.074238	0.382389	6017.959079	0.017427	0.014474
RS	13	0.082489	0.382389	6166.396310	0.017857	0.014847
RS	14	0.091132	0.468054	5167.854504	0.014965	0.012442
RS	15	0.100183	0.468054	5307.572396	0.015370	0.012703
RS	16	0.109664	0.560099	4558.941645	0.013202	0.010903
RS	17	0.119593	0.560099	4690.015837	0.013581	0.011200
RS	18	0.129993	0.651629	4149.271849	0.012015	0.009955
RS	19	0.140885	0.651629	4273.085281	0.012374	0.010316
RS	20	0.152292	0.741461	3868.630751	0.011203	0.009435
RS	21	0.164240	0.741461	3986.613700	0.011544	0.009827
RS	22	0.176754	0.832030	3661.702289	0.010603	0.009135
RS	23	0.189861	0.832030	3774.868404	0.010931	0.009526
RS	24	0.203588	0.925870	3497.544871	0.010128	0.008935
RS	25	0.217966	0.925870	3606.565547	0.010444	0.009304
RS	26	0.233024	1.024012	3362.812088	0.009738	0.008763
RS	27	0.248795	1.024012	3468.190061	0.010043	0.009093
RS	28	0.265314	1.124447	3257.457561	0.009433	0.008605
RS	29	0.282614	1.124447	3359.701168	0.009729	0.008910
RS	30	0.300734	1.223128	3185.431666	0.009224	0.008504
RS	31	0.319712	1.223128	3285.098010	0.009513	0.008804
RS	32	0.339589	1.315466	3149.642989	0.009121	0.008498
RS	33	0.360407	1.315466	3247.291093	0.009403	0.008806
RS	34	0.382211	1.397241	3151.271643	0.009125	0.008611
RS	35	0.405048	1.397241	3247.390065	0.009404	0.008939
RS	36	0.428966	1.466753	3186.745746	0.009228	0.008848
RS	37	0.454016	1.466753	3281.635135	0.009503	0.009194
RS	38	0.480254	1.525269	3248.262498	0.009406	0.009181
RS	39	0.507733	1.525269	3341.953212	0.009678	0.009537
RS	40	0.536515	1.574837	3328.343525	0.009638	0.009577
RS	41	0.566659	1.574837	3420.602017	0.009905	0.009939
RS	42	0.598230	1.616677	3422.294768	0.009910	0.010023
RS	43	0.631297	1.616677	3512.658329	0.010172	0.010397
RS	44	0.665930	1.652128	3525.513073	0.010209	0.010521
RS	45	0.702203	1.652128	3613.294754	0.010463	0.010908
RS	46	0.740194	1.684156	3629.933819	0.010512	0.011051
RS	47	0.779984	1.684156	3714.240497	0.010756	0.011441
RS	48	0.821658	1.717083	3724.432752	0.010785	0.011565
RS	49	0.865306	1.717083	3804.259118	0.011016	0.011941
RS	50	0.911022	1.755062	3798.335875	0.010999	0.012008
RS	51	0.958902	1.755062	3872.712950	0.011215	0.012357
RS	52	1.009049	1.800954	3844.490571	0.011133	0.012340
RS	53	1.061572	1.800954	3912.613057	0.011330	0.012654
RS	54	1.116582	1.856026	3860.357247	0.011179	0.012547
RS	55	1.174197	1.856026	3921.638531	0.011356	0.012822
RS	56	1.234540	1.920478	3846.811493	0.011140	0.012630
RS	57	1.297741	1.920478	3900.877354	0.011296	0.012868
RS	58	1.363936	1.993880	3806.760172	0.011024	0.012604
RS	59	1.433265	1.993880	3853.409776	0.011159	0.012805
RS	60	1.505878	2.075622	3743.757119	0.010841	0.012484
RS	61	1.581929	2.075622	3782.922202	0.010955	0.012651
RS	62	1.661582	2.165268	3661.037511	0.010602	0.012285
RS	63	1.745007	2.165268	3692.758253	0.010693	0.012420
RS	64	1.832383	2.262706	3561.213614	0.010313	0.012019
RS	65	1.923898	2.262706	3585.630563	0.010383	0.012121
RS	66	2.019746	2.367768	3446.941632	0.009982	0.011692
RS	67	2.120133	2.367768	3464.273163	0.010032	0.011760
RS	68	2.225274	2.479554	3321.677261	0.009619	0.011315
RS	69	2.335395	2.479554	3332.161313	0.009649	0.011352
RS	70	2.450730	2.596120	3189.521376	0.009236	0.010903
RS	71	2.571528	2.596120	3193.342007	0.009247	0.010911
RS	72	2.698047	2.714385	3054.695345	0.008846	0.010474
RS	73	2.830557	2.714385	3051.912221	0.008838	0.010455
RS	74	2.969343	2.830284	2920.895382	0.008458	0.010043
RS	75	3.114701	2.830284	2911.391375	0.008431	0.010001
RS	76	3.266943	2.938905	2790.969929	0.008082	0.009624
RS	77	3.426395	2.938905	2774.410580	0.008034	0.009559
RS	78	3.593399	3.034882	2666.588946	0.007722	0.009224
RS	79	3.768311	3.034882	2642.400894	0.007652	0.009136
RS	80	3.951507	3.112882	2548.098830	0.007379	0.008847
RS	81	4.143379	3.112882	2515.465898	0.007284	0.008736
RS	82	4.344338	3.168143	2434.491125	0.007050	0.008492
RS	83	4.554813	3.168143	2392.371662	0.006928	0.008355
RS	84	4.775256	3.197136	2323.356896	0.006728	0.008152
RS	85	5.006140	3.197136	2270.541380	0.006575	0.007983
RS	86	5.247957	3.198433	2210.749364	0.006402	0.007811
RS	87	5.501226	3.198433	2146.002148	0.006214	0.007607
RS	88	5.766490	3.173042	2091.505803	0.006057	0.007451
RS	89	6.044315	3.173042	2013.801867	0.005832	0.007205
RS	90	6.335299	3.124560	1959.742355	0.005675	0.007048
RS	91	6.640062	3.124560	1868.631407	0.005411	0.006754
RS	92	6.959259	3.058554	1810.013228	0.005241	0.006575
RS	93	7.293573	3.058554	1706.060746	0.004940	0.006231
RS	94	7.643718	2.981653	1638.782565	0.004746	0.006014
RS	95	8.010446	2.981653	1523.992205	0.004413	0.005624
RS	96	8.394542	2.900483	1445.979885	0.004187	0.005359
RS	97	8.796828	2.900483	1324.022363	0.003834	0.004933
RS	98	9.218165	2.820674	1236.076064	0.003579	0.004623
RS	99	9.659455	2.820674	1112.130082	0.003220	0.004180
RS	100	10.121645	2.755804	1014.761441	0.002939	0.003827
RS	101	10.605723	2.755804	895.823153	0.002594	0.003393
RS	102	11.112726	2.731135	790.807672	0.002290	0.003004
RS	103	11.643740	2.731135	685.312475	0.001985	0.002609
RS	104	12.199901	2.696041	595.396459	0.001724	0.002273
RS	105	12.782402	2.696041	505.049018	0.001463	0.001934
RS	106	13.392488	2.669718	427.812454	0.001239	0.001641
RS	107	14.031467	2.669718	354.627738	0.001027	0.001364
RS	108	14.700707	2.654463	292.150221	0.000846	0.001126
RS	109	15.401641	2.654463	236.320431	0.000684	0.000912
RS	110	16.135769	2.649047	189.142854	0.000548	0.000731
RS	111	16.904665	2.649047	149.081028	0.000432	0.000577
RS	112	17.709974	2.652027	115.805219	0.000335	0.000449
RS	113	18.553421	2.652027	88.799539	0.000257	0.000345
RS	114	19.436812	2.661889	66.874328	0.000194	0.000260
RS	115	20.362039	2.661889	49.800025	0.000144	0.000194
RS	116	21.331083	2.677368	36.310537	0.000105	0.000142
RS	117	22.346019	2.677368	26.208464	0.000076	0.000102
RS	118	23.409021	2.697115	18.472477	0.000053	0.000072
RS	119	24.522364	2.697115	12.894603	0.000037	0.000050
RS	120	25.688433	2.720361	8.767839	0.000025	0.000034
RS	121	26.909725	2.720361	5.904488	0.000017	0.000023
RS	122	28.188855	2.746848	3.863783	0.000011	0.000015
RS	123	29.528562	2.746848	2.503575	0.000007	0.000010
RS	124	30.931716	2.780161	1.570867	0.000005	0.000006
RS	125	32.401320	2.780161	0.977305	0.000003	0.000004
RS	126	33.940521	2.938810	0.569044	0.000002	0.000002
RS	127	35.552617	2.938810	0.815609	0.000002	0.000003
PA	64*2 0.269866218 0.043559295 35.552616688 108.440310046 2.151579653 0.501735634 0.295856428 0.277624003 0.314212554 0.382388859 0.468053526 0.560098851 0.651628515 0.741460687 0.832030037 0.925869809 1.024011574 1.124447043 1.223128456 1.315466435 1.397240866 1.466753431 1.525269085 1.574836999 1.616676984 1.652127802 1.684156197 1.717082971 1.755062279 1.800953566 1.856026393 1.920477841 1.993880010 2.075622424 2.165267921 2.262706377 2.367767589 2.479553546 2.596119988 2.714384812 2.830283999 2.938904635 3.034881744 3.112881827 3.168143464 3.197136418 3.198433109 3.173041813 3.124560184 3.058554281 2.981652581 2.900482573 2.820674205 2.755804493 2.731134687 2.696040602 2.669718112 2.654463298 2.649046748 2.652026904 2.661889485 2.677368131 2.697114655 2.720361286 2.746847586 2.780161111 2.938810052
//
IT	9193
RD	8
LK	-2455523.666333
QD	-601.536937 -> -442.039424
RI	0.0216532637
TR	0.267992	0.042087
MT	36.446504
MM	C_pi: 1.582484, n_recomb: 337576.411873
RS	0	0.000000	241.322235	6.439156	0.000019	0.000000
RS	1	0.004756	241.322235	6.745973	0.000020	0.000004
RS	2	0.009739	2.807517	606.929074	0.001798	0.000447
RS	3	0.014958	2.807517	634.658442	0.001880	0.000709
RS	4	0.020426	0.551959	3361.337106	0.009957	0.004311
RS	5	0.026154	0.551959	3484.430540	0.010322	0.005760
RS	6	0.032154	0.302383	6559.158040	0.019430	0.012099
RS	7	0.038439	0.302383	6727.369439	0.019928	0.013953
RS	8	0.045024	0.277438	7505.056008	0.022232	0.016383
RS	9	0.051921	0.277438	7665.582379	0.022708	0.017590
RS	10	0.059147	0.312086	6962.421508	0.020625	0.016448
RS	11	0.066717	0.312086	7115.869288	0.021079	0.017189
RS	12	0.074646	0.380231	5976.475982	0.017704	0.014605
RS	13	0.082953	0.380231	6123.365564	0.018139	0.014989
RS	14	0.091654	0.467191	5112.049705	0.015143	0.012516
RS	15	0.100770	0.467191	5250.317124	0.015553	0.012784
RS	16	0.110319	0.560942	4494.887998	0.013315	0.010936
RS	17	0.120322	0.560942	4624.488705	0.013699	0.011238
RS	18	0.130801	0.653793	4084.276411	0.012099	0.009971
RS	19	0.141779	0.653793	4206.612501	0.012461	0.010338
RS	20	0.153278	0.744329	3806.803600	0.011277	0.009452
RS	21	0.165325	0.744329	3923.351156	0.011622	0.009852
RS	22	0.177944	0.835467	3603.062614	0.010673	0.009159
RS	23	0.191164	0.835467	3714.839117	0.011004	0.009559
RS	24	0.205012	0.930401	3439.714378	0.010189	0.008964
RS	25	0.219519	0.930401	3547.358638	0.010508	0.009344
RS	26	0.234716	1.030851	3302.172668	0.009782	0.008790
RS	27	0.250636	1.030851	3406.134014	0.010090	0.009128
RS	28	0.267313	1.134915	3191.341653	0.009454	0.008620
RS	29	0.284784	1.134915	3292.090624	0.009752	0.008931
RS	30	0.303085	1.238041	3113.047802	0.009222	0.008503
RS	31	0.322257	1.238041	3211.138547	0.009512	0.008807
RS	32	0.342340	1.334880	3071.657704	0.009099	0.008483
RS	33	0.363379	1.334880	3167.676877	0.009384	0.008793
RS	34	0.385418	1.420299	3069.536153	0.009093	0.008587
RS	35	0.408506	1.420299	3164.023475	0.009373	0.008915
RS	36	0.432692	1.491957	3103.715217	0.009194	0.008822
RS	37	0.458028	1.491957	3197.028728	0.009471	0.009167
RS	38	0.484569	1.551118	3166.129648	0.009379	0.009159
RS	39	0.512372	1.551118	3258.342260	0.009652	0.009513
RS	40	0.541498	1.600039	3248.943892	0.009624	0.009564
RS	41	0.572010	1.600039	3339.844556	0.009894	0.009923
RS	42	0.603972	1.639909	3347.659213	0.009917	0.010025
RS	43	0.637454	1.639909	3436.789480	0.010181	0.010395
RS	44	0.672530	1.671968	3458.056655	0.010244	0.010546
RS	45	0.709273	1.671968	3544.707783	0.010500	0.010930
RS	46	0.747764	1.699472	3571.726101	0.010580	0.011106
RS	47	0.788085	1.699472	3654.945928	0.010827	0.011495
RS	48	0.830325	1.727419	3676.265671	0.010890	0.011655
RS	49	0.874573	1.727419	3754.959048	0.011123	0.012032
RS	50	0.920926	1.760629	3759.458541	0.011137	0.012132
RS	51	0.969484	1.760629	3832.561186	0.011353	0.012482
RS	52	1.020351	1.802352	3813.030227	0.011295	0.012493
RS	53	1.073638	1.802352	3879.661511	0.011493	0.012808
RS	54	1.129459	1.853994	3833.904506	0.011357	0.012720
RS	55	1.187935	1.853994	3893.435096	0.011533	0.012998
RS	56	1.249192	1.915738	3822.924063	0.011325	0.012817
RS	57	1.313363	1.915738	3874.969371	0.011479	0.013058
RS	58	1.380586	1.987118	3783.180748	0.011207	0.012796
RS	59	1.451006	1.987118	3827.557080	0.011338	0.013002
RS	60	1.524775	2.067538	3718.459497	0.011015	0.012675
RS	61	1.602053	2.067538	3755.139190	0.011124	0.012848
RS	62	1.683007	2.156723	3632.084977	0.010759	0.012470
RS	63	1.767811	2.156723	3661.174720	0.010845	0.012610
RS	64	1.856649	2.254947	3526.566644	0.010447	0.012189
RS	65	1.949712	2.254947	3548.307925	0.010511	0.012296
RS	66	2.047201	2.362506	3404.583290	0.010085	0.011838
RS	67	2.149327	2.362506	3419.329394	0.010129	0.011911
RS	68	2.256310	2.478934	3269.894429	0.009686	0.011429
RS	69	2.368382	2.478934	3278.041359	0.009711	0.011470
RS	70	2.485784	2.602537	3127.232348	0.009264	0.010979
RS	71	2.608770	2.602537	3129.127031	0.009269	0.010989
RS	72	2.737605	2.730284	2981.590418	0.008832	0.010507
RS	73	2.872568	2.730284	2977.446168	0.008820	0.010490
RS	74	3.013951	2.857907	2837.457547	0.008405	0.010031
RS	75	3.162058	2.857907	2827.292897	0.008375	0.009990
RS	76	3.317209	2.979999	2698.410062	0.007993	0.009569
RS	77	3.479739	2.979999	2682.004145	0.007945	0.009505
RS	78	3.650000	3.090429	2566.716502	0.007603	0.009130
RS	79	3.828359	3.090429	2543.587302	0.007535	0.009044
RS	80	4.015201	3.182861	2443.203205	0.007237	0.008721
RS	81	4.210930	3.182861	2412.601760	0.007147	0.008612
RS	82	4.415968	3.251364	2327.246712	0.006894	0.008340
RS	83	4.630758	3.251364	2288.167201	0.006778	0.008206
RS	84	4.855764	3.291284	2216.688147	0.006566	0.007983
RS	85	5.091472	3.291284	2167.915255	0.006422	0.007820
RS	86	5.338391	3.300324	2107.687719	0.006244	0.007636
RS	87	5.597054	3.300324	2047.922132	0.006067	0.007438
RS	88	5.868019	3.279118	1994.968005	0.005910	0.007279
RS	89	6.151872	3.279118	1923.049875	0.005697	0.007041
RS	90	6.449226	3.231386	1872.328480	0.005546	0.006887
RS	91	6.760723	3.231386	1787.587907	0.005295	0.006602
RS	92	7.087035	3.163293	1733.741441	0.005136	0.006433
RS	93	7.428867	3.163293	1636.445004	0.004848	0.006100
RS	94	7.786958	3.082307	1574.880479	0.004665	0.005896
RS	95	8.162080	3.082307	1466.677441	0.004345	0.005517
RS	96	8.555044	2.995969	1394.734088	0.004132	0.005267
RS	97	8.966699	2.995969	1278.936195	0.003789	0.004852
RS	98	9.397932	2.910715	1196.833430	0.003545	0.004557
RS	99	9.849677	2.910715	1078.318898	0.003194	0.004123
RS	100	10.322907	2.840975	986.207351	0.002921	0.003782
RS	101	10.818645	2.840975	871.746193	0.002582	0.003356
RS	102	11.337961	2.812956	771.212799	0.002285	0.002976
RS	103	11.881978	2.812956	669.109662	0.001982	0.002590
RS	104	12.451869	2.776096	582.139354	0.001724	0.002257
RS	105	13.048866	2.776096	494.365175	0.001464	0.001922
RS	106	13.674257	2.747764	419.407746	0.001242	0.001633
RS	107	14.329393	2.747764	348.023341	0.001031	0.001358
RS	108	15.015689	2.731335	287.074280	0.000850	0.001122
RS	109	15.734627	2.731335	232.437819	0.000689	0.000910
RS	110	16.487760	2.725468	186.228912	0.000552	0.000730
RS	111	17.276713	2.725468	146.916222	0.000435	0.000577
RS	112	18.103191	2.728580	114.221918	0.000338	0.000449
RS	113	18.968977	2.728580	87.660244	0.000260	0.000345
RS	114	19.875943	2.739062	66.063845	0.000196	0.000260
RS	115	20.826046	2.739062	49.237260	0.000146	0.000194
RS	116	21.821339	2.755553	35.922523	0.000106	0.000142
RS	117	22.863969	2.755553	25.949763	0.000077	0.000103
RS	118	23.956190	2.776574	18.300642	0.000054	0.000072
RS	119	25.100359	2.776574	12.785270	0.000038	0.000051
RS	120	26.298948	2.801299	8.698308	0.000026	0.000034
RS	121	27.554545	2.801299	5.862629	0.000017	0.000023
RS	122	28.869860	2.829543	3.838394	0.000011	0.000015
RS	123	30.247735	2.829543	2.489339	0.000007	0.000010
RS	124	31.691146	2.864586	1.562920	0.000005	0.000006
RS	125	33.203208	2.864586	0.973223	0.000003	0.000004
RS	126	34.787187	3.027905	0.567141	0.000002	0.000002
RS	127	36.446504	3.027905	0.813909	0.000002	0.000003
PA	64*2 0.267992090 0.042086611 36.446504386 241.322235500 2.807516629 0.551959152 0.302383420 0.277438140 0.312086192 0.380230715 0.467191138 0.560941742 0.653792995 0.744328733 0.835467416 0.930401253 1.030851495 1.134915385 1.238040560 1.334880233 1.420298666 1.491957101 1.551117504 1.600038572 1.639908575 1.671967654 1.699472315 1.727419110 1.760629197 1.802351630 1.853994382 1.915737893 1.987118232 2.067538278 2.156723115 2.254946622 2.362506265 2.478933998 2.602537398 2.730284233 2.857907297 2.979998670 3.090428935 3.182860929 3.251364274 3.291284270 3.300324111 3.279118430 3.231386473 3.163293057 3.082306986 2.995968888 2.910715382 2.840974625 2.812955999 2.776095763 2.747764471 2.731334629 2.725468165 2.728579819 2.739062184 2.755552593 2.776574099 2.801299464 2.829543055 2.864585648 3.027905280
//
IT	10098
RD	9
LK	-2455219.601189
QD	-551.128600 -> -418.417909
RI	0.0213251233
TR	0.266503	0.040802
MT	37.227308
MM	C_pi: 1.595497, n_recomb: 330200.176830
RS	0	0.000000	521.678290	2.926414	0.000009	0.000000
RS	1	0.004774	521.678290	3.066388	0.000009	0.000002
RS	2	0.009775	3.591710	466.344955	0.001412	0.000357
RS	3	0.015016	3.591710	487.930793	0.001478	0.000558
RS	4	0.020506	0.601976	3033.727404	0.009188	0.003977
RS	5	0.026259	0.601976	3147.978907	0.009534	0.005285
RS	6	0.032286	0.307942	6350.792284	0.019233	0.011922
RS	7	0.038601	0.307942	6516.576771	0.019735	0.013726
RS	8	0.045217	0.277055	7415.471468	0.022458	0.016453
RS	9	0.052149	0.277055	7574.064825	0.022938	0.017640
RS	10	0.059412	0.310132	6912.650431	0.020935	0.016584
RS	11	0.067022	0.310132	7064.085513	0.021393	0.017329
RS	12	0.074995	0.378319	5924.988781	0.017944	0.014712
RS	13	0.083349	0.378319	6070.124759	0.018383	0.015106
RS	14	0.092101	0.466475	5049.679655	0.015293	0.012572
RS	15	0.101272	0.466475	5186.307210	0.015707	0.012848
RS	16	0.110880	0.561712	4427.368679	0.013408	0.010958
RS	17	0.120946	0.561712	4555.337323	0.013796	0.011266
RS	18	0.131494	0.655561	4018.181111	0.012169	0.009982
RS	19	0.142544	0.655561	4138.915090	0.012535	0.010355
RS	20	0.154123	0.746373	3745.720509	0.011344	0.009468
RS	21	0.166254	0.746373	3860.739447	0.011692	0.009875
RS	22	0.178964	0.837561	3546.711625	0.010741	0.009183
RS	23	0.192281	0.837561	3657.033422	0.011075	0.009592
RS	24	0.206233	0.933013	3385.445518	0.010253	0.008996
RS	25	0.220852	0.933013	3491.671998	0.010574	0.009386
RS	26	0.236168	1.035185	3246.101938	0.009831	0.008821
RS	27	0.252216	1.035185	3348.623975	0.010141	0.009167
RS	28	0.269029	1.142379	3130.415322	0.009480	0.008640
RS	29	0.286646	1.142379	3229.657352	0.009781	0.008958
RS	30	0.305103	1.249602	3046.101176	0.009225	0.008509
RS	31	0.324441	1.249602	3142.605063	0.009517	0.008816
RS	32	0.344703	1.350844	2998.867522	0.009082	0.008474
RS	33	0.365931	1.350844	3093.236549	0.009368	0.008786
RS	34	0.388173	1.440020	2992.350395	0.009062	0.008568
RS	35	0.411477	1.440020	3085.167675	0.009343	0.008897
RS	36	0.435893	1.514142	3024.139803	0.009159	0.008799
RS	37	0.461475	1.514142	3115.815728	0.009436	0.009144
RS	38	0.488278	1.574442	3085.940422	0.009346	0.009138
RS	39	0.516361	1.574442	3176.589990	0.009620	0.009491
RS	40	0.545784	1.623391	3169.564016	0.009599	0.009549
RS	41	0.576611	1.623391	3259.002974	0.009870	0.009905
RS	42	0.608911	1.662063	3270.849439	0.009906	0.010019
RS	43	0.642752	1.662063	3358.634505	0.010172	0.010386
RS	44	0.678208	1.691510	3386.134759	0.010255	0.010557
RS	45	0.715357	1.691510	3471.551998	0.010513	0.010938
RS	46	0.754280	1.715239	3506.829792	0.010620	0.011143
RS	47	0.795060	1.715239	3588.887401	0.010869	0.011529
RS	48	0.837788	1.738886	3619.493101	0.010962	0.011721
RS	49	0.882555	1.738886	3697.024480	0.011196	0.012096
RS	50	0.929459	1.767903	3710.582625	0.011237	0.012227
RS	51	0.978602	1.767903	3782.441694	0.011455	0.012576
RS	52	1.030091	1.805892	3770.839855	0.011420	0.012613
RS	53	1.084038	1.805892	3836.076976	0.011617	0.012927
RS	54	1.140560	1.854330	3796.773620	0.011498	0.012859
RS	55	1.199780	1.854330	3854.713950	0.011674	0.013136
RS	56	1.261827	1.913318	3789.217734	0.011476	0.012969
RS	57	1.326836	1.913318	3839.454140	0.011628	0.013210
RS	58	1.394949	1.982298	3751.399749	0.011361	0.012956
RS	59	1.466313	1.982298	3793.745021	0.011489	0.013164
RS	60	1.541084	2.060641	3687.218357	0.011167	0.012839
RS	61	1.619424	2.060641	3721.658476	0.011271	0.013015
RS	62	1.701503	2.148208	3599.914038	0.010902	0.012633
RS	63	1.787501	2.148208	3626.592396	0.010983	0.012776
RS	64	1.877604	2.245657	3491.681611	0.010574	0.012344
RS	65	1.972009	2.245657	3510.912314	0.010633	0.012455
RS	66	2.070920	2.353791	3364.986446	0.010191	0.011979
RS	67	2.174552	2.353791	3377.234862	0.010228	0.012054
RS	68	2.283132	2.472648	3223.683001	0.009763	0.011546
RS	69	2.396895	2.472648	3229.487200	0.009780	0.011588
RS	70	2.516089	2.600896	3072.975034	0.009306	0.011063
RS	71	2.640972	2.600896	3072.834522	0.009306	0.011075
RS	72	2.771818	2.735679	2918.542308	0.008839	0.010554
RS	73	2.908909	2.735679	2912.816347	0.008821	0.010538
RS	74	3.052544	2.872701	2765.598848	0.008376	0.010039
RS	75	3.203037	2.872701	2754.435921	0.008342	0.009998
RS	76	3.360713	3.006247	2618.408365	0.007930	0.009537
RS	77	3.525916	3.006247	2601.697290	0.007879	0.009474
RS	78	3.699006	3.129586	2479.826250	0.007510	0.009062
RS	79	3.880358	3.129586	2457.174784	0.007441	0.008977
RS	80	4.070367	3.235483	2351.169166	0.007120	0.008620
RS	81	4.269447	3.235483	2321.897893	0.007032	0.008512
RS	82	4.478030	3.316864	2232.219374	0.006760	0.008214
RS	83	4.696570	3.316864	2195.367632	0.006649	0.008082
RS	84	4.925543	3.367896	2121.105853	0.006424	0.007839
RS	85	5.165446	3.367896	2075.472248	0.006285	0.007679
RS	86	5.416801	3.385304	2014.150751	0.006100	0.007482
RS	87	5.680156	3.385304	1958.406164	0.005931	0.007290
RS	88	5.956081	3.369182	1906.074330	0.005772	0.007124
RS	89	6.245179	3.369182	1838.970709	0.005569	0.006893
RS	90	6.548077	3.323258	1790.479229	0.005422	0.006740
RS	91	6.865435	3.323258	1711.187402	0.005182	0.006464
RS	92	7.197942	3.254148	1660.949424	0.005030	0.006301
RS	93	7.546322	3.254148	1569.499074	0.004753	0.005978
RS	94	7.911333	3.170116	1512.535967	0.004581	0.005784
RS	95	8.293768	3.170116	1410.279561	0.004271	0.005415
RS	96	8.694459	3.079550	1343.465298	0.004069	0.005178
RS	97	9.114278	3.079550	1233.391816	0.003735	0.004773
RS	98	9.554138	2.989672	1156.439985	0.003502	0.004489
RS	99	10.014995	2.989672	1043.134224	0.003159	0.004065
RS	100	10.497852	2.915721	955.864103	0.002895	0.003735
RS	101	11.003759	2.915721	845.846139	0.002562	0.003316
RS	102	11.533816	2.884781	749.645247	0.002270	0.002946
RS	103	12.089177	2.884781	651.036607	0.001972	0.002565
RS	104	12.671049	2.846360	567.090005	0.001717	0.002238
RS	105	13.280697	2.846360	482.047563	0.001460	0.001907
RS	106	13.919448	2.816269	409.487720	0.001240	0.001622
RS	107	14.588691	2.816269	340.091954	0.001030	0.001350
RS	108	15.289882	2.798814	280.832970	0.000850	0.001116
RS	109	16.024545	2.798814	227.570243	0.000689	0.000906
RS	110	16.794278	2.792559	182.489695	0.000553	0.000727
RS	111	17.600756	2.792559	144.076663	0.000436	0.000575
RS	112	18.445733	2.795820	112.095476	0.000339	0.000448
RS	113	19.331046	2.795820	86.091321	0.000261	0.000344
RS	114	20.258621	2.806869	64.921304	0.000197	0.000260
RS	115	21.230475	2.806869	48.420317	0.000147	0.000194
RS	116	22.248723	2.824251	35.345620	0.000107	0.000142
RS	117	23.315578	2.824251	25.551174	0.000077	0.000103
RS	118	24.433362	2.846433	18.028404	0.000055	0.000072
RS	119	25.604505	2.846433	12.604180	0.000038	0.000051
RS	120	26.831554	2.872507	8.579205	0.000026	0.000035
RS	121	28.117179	2.872507	5.786657	0.000018	0.000023
RS	122	29.464176	2.902264	3.790478	0.000011	0.000015
RS	123	30.875474	2.902264	2.460168	0.000007	0.000010
RS	124	32.354142	2.938828	1.545468	0.000005	0.000006
RS	125	33.903398	2.938828	0.963096	0.000003	0.000004
RS	126	35.526609	3.105628	0.561733	0.000002	0.000002
RS	127	37.227308	3.105628	0.806836	0.000002	0.000003
PA	64*2 0.266502506 0.040801560 37.227308063 521.678289543 3.591710337 0.601976430 0.307941926 0.277054921 0.310131516 0.378319002 0.466474725 0.561712045 0.655561335 0.746373093 0.837561312 0.933013020 1.035184985 1.142379199 1.249601999 1.350844167 1.440020390 1.514142041 1.574442490 1.623391186 1.662063330 1.691510001 1.715238904 1.738885805 1.767902915 1.805892474 1.854330322 1.913318044 1.982298138 2.060641068 2.148207915 2.245656529 2.353791423 2.472647867 2.600895573 2.735679311 2.872701380 3.006246904 3.129586267 3.235482844 3.316864361 3.367896425 3.385304445 3.369182108 3.323257823 3.254148181 3.170116238 3.079549934 2.989672183 2.915720574 2.884781107 2.846360180 2.816268860 2.798814347 2.792559435 2.795819735 2.806868978 2.824251148 2.846433075 2.872506521 2.902263922 2.938827779 3.105627975
//
IT	9466
RD	10
LK	-2454963.765166
QD	-515.871233 -> -402.161379
RI	0.0211522641
TR	0.265477	0.039676
MT	37.874274
MM	C_pi: 1.604648, n_recomb: 323155.378020
RS	0	0.000000	1101.808671	1.360994	0.000004	0.000000
RS	1	0.004788	1101.808671	1.426289	0.000004	0.000001
RS	2	0.009805	4.516357	364.440738	0.001128	0.000289
RS	3	0.015062	4.516357	381.475436	0.001180	0.000446
RS	4	0.020571	0.651821	2756.128435	0.008529	0.003690
RS	5	0.026344	0.651821	2862.352216	0.008858	0.004879
RS	6	0.032393	0.312721	6160.945314	0.019065	0.011765
RS	7	0.038732	0.312721	6324.134497	0.019570	0.013527
RS	8	0.045374	0.276568	7322.371697	0.022659	0.016513
RS	9	0.052335	0.276568	7478.831669	0.023143	0.017683
RS	10	0.059628	0.308376	6852.059529	0.021204	0.016697
RS	11	0.067271	0.308376	7001.309739	0.021665	0.017448
RS	12	0.075280	0.376661	5864.216287	0.018147	0.014800
RS	13	0.083672	0.376661	6007.417728	0.018590	0.015203
RS	14	0.092466	0.465914	4981.422418	0.015415	0.012614
RS	15	0.101681	0.465914	5116.239956	0.015832	0.012896
RS	16	0.111337	0.562434	4356.845670	0.013482	0.010972
RS	17	0.121455	0.562434	4483.038756	0.013873	0.011284
RS	18	0.132058	0.656977	3951.219731	0.012227	0.009989
RS	19	0.143169	0.656977	4070.238545	0.012595	0.010366
RS	20	0.154811	0.747674	3685.348105	0.011404	0.009482
RS	21	0.167011	0.747674	3798.752898	0.011755	0.009895
RS	22	0.179795	0.838443	3492.369204	0.010807	0.009209
RS	23	0.193192	0.838443	3601.174924	0.011144	0.009625
RS	24	0.207229	0.933837	3334.453124	0.010318	0.009030
RS	25	0.221939	0.933837	3439.223924	0.010643	0.009429
RS	26	0.237353	1.037127	3194.323650	0.009885	0.008856
RS	27	0.253505	1.037127	3295.387856	0.010198	0.009210
RS	28	0.270430	1.146854	3074.594160	0.009514	0.008666
RS	29	0.288166	1.146854	3172.325447	0.009817	0.008989
RS	30	0.306751	1.257719	2984.657210	0.009236	0.008520
RS	31	0.326225	1.257719	3079.575561	0.009530	0.008832
RS	32	0.346632	1.363031	2931.757129	0.009072	0.008471
RS	33	0.368016	1.363031	3024.475175	0.009359	0.008786
RS	34	0.390424	1.455886	2920.541835	0.009038	0.008555
RS	35	0.413905	1.455886	3011.675659	0.009320	0.008886
RS	36	0.438510	1.532556	2949.321477	0.009127	0.008782
RS	37	0.464293	1.532556	3039.328235	0.009405	0.009127
RS	38	0.491311	1.594292	3009.461884	0.009313	0.009121
RS	39	0.519622	1.594292	3098.494930	0.009588	0.009473
RS	40	0.549288	1.643760	3092.452263	0.009570	0.009534
RS	41	0.580375	1.643760	3180.355055	0.009842	0.009888
RS	42	0.612951	1.681853	3194.556540	0.009886	0.010011
RS	43	0.647086	1.681853	3280.907785	0.010153	0.010374
RS	44	0.682855	1.709380	3312.732348	0.010251	0.010561
RS	45	0.720337	1.709380	3396.825540	0.010511	0.010939
RS	46	0.759614	1.730017	3438.423075	0.010640	0.011167
RS	47	0.800771	1.730017	3519.244159	0.010890	0.011551
RS	48	0.843898	1.750021	3557.306608	0.011008	0.011771
RS	49	0.889091	1.750021	3633.636050	0.011244	0.012143
RS	50	0.936447	1.775449	3654.711258	0.011309	0.012301
RS	51	0.986070	1.775449	3725.337402	0.011528	0.012647
RS	52	1.038070	1.810222	3720.549825	0.011513	0.012707
RS	53	1.092559	1.810222	3784.465002	0.011711	0.013019
RS	54	1.149657	1.855819	3751.066020	0.011608	0.012969
RS	55	1.209489	1.855819	3807.552808	0.011782	0.013245
RS	56	1.272185	1.912200	3747.164886	0.011596	0.013091
RS	57	1.337883	1.912200	3795.786997	0.011746	0.013332
RS	58	1.406727	1.978663	3712.194711	0.011487	0.013088
RS	59	1.478867	1.978663	3752.745985	0.011613	0.013295
RS	60	1.554461	2.054486	3650.123798	0.011295	0.012977
RS	61	1.633674	2.054486	3682.580280	0.011396	0.013153
RS	62	1.716680	2.139640	3563.964385	0.011029	0.012775
RS	63	1.803660	2.139640	3588.478497	0.011104	0.012920
RS	64	1.894804	2.235141	3455.439335	0.010693	0.012485
RS	65	1.990312	2.235141	3472.369387	0.010745	0.012597
RS	66	2.090393	2.342321	3326.577561	0.010294	0.012111
RS	67	2.195266	2.342321	3336.477493	0.010325	0.012188
RS	68	2.305160	2.461744	3181.146853	0.009844	0.011660
RS	69	2.420316	2.461744	3184.679404	0.009855	0.011703
RS	70	2.540985	2.592517	3024.653759	0.009360	0.011153
RS	71	2.667431	2.592517	3022.460346	0.009353	0.011165
RS	72	2.799931	2.732063	2863.356025	0.008861	0.010612
RS	73	2.938776	2.732063	2855.935474	0.008838	0.010596
RS	74	3.084268	2.876197	2703.124554	0.008365	0.010062
RS	75	3.236726	2.876197	2690.751275	0.008326	0.010021
RS	76	3.396484	3.019068	2548.871784	0.007887	0.009525
RS	77	3.563890	3.019068	2531.541450	0.007834	0.009461
RS	78	3.739312	3.153523	2404.023417	0.007439	0.009015
RS	79	3.923132	3.153523	2381.431856	0.007369	0.008929
RS	80	4.115754	3.271569	2270.387562	0.007026	0.008542
RS	81	4.317598	3.271569	2241.925248	0.006938	0.008435
RS	82	4.529106	3.365065	2148.167737	0.006647	0.008110
RS	83	4.750741	3.365065	2112.923437	0.006538	0.007979
RS	84	4.982987	3.426995	2035.804340	0.006300	0.007715
RS	85	5.226353	3.426995	1992.601869	0.006166	0.007558
RS	86	5.481371	3.453031	1929.819600	0.005972	0.007347
RS	87	5.748599	3.453031	1877.321528	0.005809	0.007159
RS	88	6.028621	3.442611	1824.994618	0.005647	0.006986
RS	89	6.322051	3.442611	1761.898342	0.005452	0.006761
RS	90	6.629529	3.399321	1714.843112	0.005307	0.006606
RS	91	6.951729	3.399321	1640.203701	0.005076	0.006338
RS	92	7.289355	3.330132	1592.677235	0.004929	0.006177
RS	93	7.643147	3.330132	1506.339205	0.004661	0.005863
RS	94	8.013877	3.243990	1453.085376	0.004497	0.005676
RS	95	8.402358	3.243990	1356.152774	0.004197	0.005318
RS	96	8.809438	3.150079	1293.667756	0.004003	0.005090
RS	97	9.236009	3.150079	1188.844147	0.003679	0.004694
RS	98	9.683003	3.056367	1116.410552	0.003455	0.004421
RS	99	10.151399	3.056367	1008.002899	0.003119	0.004005
RS	100	10.642221	2.978852	925.139967	0.002863	0.003686
RS	101	11.156543	2.978852	819.411229	0.002536	0.003274
RS	102	11.695489	2.945405	727.310271	0.002251	0.002912
RS	103	12.260240	2.945405	632.167920	0.001956	0.002538
RS	104	12.852030	2.905027	551.317915	0.001706	0.002217
RS	105	13.472154	2.905027	469.004790	0.001451	0.001889
RS	106	14.121969	2.873800	398.783630	0.001234	0.001609
RS	107	14.802896	2.873800	331.448755	0.001026	0.001339
RS	108	15.516425	2.855430	273.946754	0.000848	0.001108
RS	109	16.264116	2.855430	222.143625	0.000687	0.000900
RS	110	17.047606	2.848803	178.273214	0.000552	0.000723
RS	111	17.868608	2.848803	140.839230	0.000436	0.000572
RS	112	18.728918	2.852169	109.645102	0.000339	0.000446
RS	113	19.630419	2.852169	84.262004	0.000261	0.000343
RS	114	20.575083	2.863688	63.575721	0.000197	0.000259
RS	115	21.564975	2.863688	47.445831	0.000147	0.000193
RS	116	22.602262	2.881820	34.650733	0.000107	0.000141
RS	117	23.689213	2.881820	25.064239	0.000078	0.000102
RS	118	24.828205	2.904949	17.692758	0.000055	0.000072
RS	119	26.021731	2.904949	12.377241	0.000038	0.000051
RS	120	27.272401	2.932178	8.428301	0.000026	0.000034
RS	121	28.582951	2.932178	5.688564	0.000018	0.000023
RS	122	29.956249	2.963225	3.727849	0.000012	0.000015
RS	123	31.395298	2.963225	2.421168	0.000007	0.000010
RS	124	32.903246	3.001087	1.521738	0.000005	0.000006
RS	125	34.483393	3.001087	0.948960	0.000003	0.000004
RS	126	36.139195	3.169735	0.554058	0.000002	0.000002
RS	127	37.874274	3.169735	0.796134	0.000002	0.000003
PA	64*2 0.265477222 0.039675776 37.874274267 1101.808670838 4.516357145 0.651820886 0.312721214 0.276568227 0.308375858 0.376660797 0.465914195 0.562434156 0.656976770 0.747674258 0.838443144 0.933836521 1.037127358 1.146853602 1.257718759 1.363031158 1.455885559 1.532555908 1.594292391 1.643759902 1.681852893 1.709380473 1.730016534 1.750021496 1.775449467 1.810222169 1.855819338 1.912199514 1.978662770 2.054486123 2.139640291 2.235141150 2.342320748 2.461744009 2.592516757 2.732063310 2.876197137 3.019068041 3.153522807 3.271568900 3.365065329 3.426994949 3.453031454 3.442611138 3.399321159 3.330131766 3.243989558 3.150079291 3.056366835 2.978852402 2.945405264 2.905027325 2.873800110 2.855429511 2.848803391 2.852169350 2.863687559 2.881820217 2.904948688 2.932178279 2.963225038 3.001086964 3.169735404
//
IT	8696
RD	11
LK	-2454744.848558
QD	-491.169333 -> -392.577409
RI	0.0211073445
TR	0.264693	0.038666
MT	38.441498
MM	C_pi: 1.611335, n_recomb: 316450.960749
RS	0	0.000000	2301.839854	0.639996	0.000002	0.000000
RS	1	0.004800	2301.839854	0.670779	0.000002	0.000000
RS	2	0.009831	5.588052	289.463437	0.000915	0.000237
RS	3	0.015103	5.588052	303.096631	0.000958	0.000362
RS	4	0.020628	0.701022	2520.647959	0.007965	0.003445
RS	5	0.026418	0.701022	2619.693470	0.008278	0.004533
RS	6	0.032486	0.316719	5990.843277	0.018931	0.011634
RS	7	0.038845	0.316719	6151.420188	0.019439	0.013361
RS	8	0.045510	0.275955	7230.497720	0.022849	0.016571
RS	9	0.052495	0.275955	7384.733562	0.023336	0.017726
RS	10	0.059815	0.306762	6785.848384	0.021444	0.016796
RS	11	0.067486	0.306762	6932.847413	0.021908	0.017551
RS	12	0.075525	0.375198	5798.460566	0.018323	0.014872
RS	13	0.083951	0.375198	5939.652962	0.018770	0.015284
RS	14	0.092780	0.465491	4910.410309	0.015517	0.012645
RS	15	0.102034	0.465491	5043.347009	0.015937	0.012932
RS	16	0.111732	0.563155	4285.511062	0.013542	0.010978
RS	17	0.121895	0.563155	4409.873550	0.013935	0.011294
RS	18	0.132546	0.658171	3884.876027	0.012276	0.009991
RS	19	0.143709	0.658171	4002.143903	0.012647	0.010372
RS	20	0.155407	0.748459	3626.671993	0.011460	0.009495
RS	21	0.167667	0.748459	3738.444765	0.011814	0.009912
RS	22	0.180515	0.838437	3440.682521	0.010873	0.009235
RS	23	0.193980	0.838437	3547.970746	0.011212	0.009656
RS	24	0.208091	0.933313	3287.074304	0.010387	0.009066
RS	25	0.222880	0.933313	3390.404361	0.010714	0.009473
RS	26	0.238378	1.037203	3147.040133	0.009945	0.008894
RS	27	0.254621	1.037203	3246.677012	0.010260	0.009255
RS	28	0.271643	1.148944	3023.955111	0.009556	0.008695
RS	29	0.289482	1.148944	3120.218185	0.009860	0.009025
RS	30	0.308178	1.262968	2928.941081	0.009256	0.008536
RS	31	0.327771	1.262968	3022.323907	0.009551	0.008853
RS	32	0.348304	1.372016	2870.612253	0.009071	0.008473
RS	33	0.369823	1.372016	2961.728518	0.009359	0.008793
RS	34	0.392375	1.468365	2854.696185	0.009021	0.008547
RS	35	0.416009	1.468365	2944.187675	0.009304	0.008881
RS	36	0.440778	1.547616	2880.076103	0.009101	0.008769
RS	37	0.466736	1.547616	2968.438833	0.009380	0.009117
RS	38	0.493940	1.610981	2937.882662	0.009284	0.009108
RS	39	0.522449	1.610981	3025.304399	0.009560	0.009460
RS	40	0.552328	1.661355	3019.207907	0.009541	0.009522
RS	41	0.583640	1.661355	3105.558188	0.009814	0.009874
RS	42	0.616455	1.699431	3120.727212	0.009862	0.010002
RS	43	0.650846	1.699431	3205.609549	0.010130	0.010363
RS	44	0.686887	1.725676	3240.147967	0.010239	0.010561
RS	45	0.724658	1.725676	3322.872254	0.010500	0.010937
RS	46	0.764242	1.743889	3369.032427	0.010646	0.011184
RS	47	0.805727	1.743889	3448.576232	0.010898	0.011565
RS	48	0.849202	1.760943	3492.299264	0.011036	0.011808
RS	49	0.894765	1.760943	3567.407110	0.011273	0.012177
RS	50	0.942515	1.783462	3594.337837	0.011358	0.012358
RS	51	0.992556	1.783462	3663.749590	0.011578	0.012701
RS	52	1.045000	1.815660	3664.383808	0.011580	0.012780
RS	53	1.099961	1.815660	3727.047874	0.011778	0.013089
RS	54	1.157560	1.858963	3698.587028	0.011688	0.013054
RS	55	1.217924	1.858963	3753.751029	0.011862	0.013328
RS	56	1.281185	1.913137	3698.013223	0.011686	0.013187
RS	57	1.347483	1.913137	3745.211167	0.011835	0.013425
RS	58	1.416964	1.977289	3666.172692	0.011585	0.013192
RS	59	1.489780	1.977289	3705.170046	0.011709	0.013398
RS	60	1.566090	2.050544	3607.103452	0.011399	0.013090
RS	61	1.646064	2.050544	3637.848137	0.011496	0.013265
RS	62	1.729877	2.132939	3523.519081	0.011134	0.012895
RS	63	1.817712	2.132939	3546.147940	0.011206	0.013040
RS	64	1.909764	2.225835	3416.524655	0.010796	0.012609
RS	65	2.006235	2.225835	3431.413783	0.010843	0.012721
RS	66	2.107336	2.331094	3287.531578	0.010389	0.012231
RS	67	2.213290	2.331094	3295.300065	0.010413	0.012308
RS	68	2.324330	2.449808	3140.067280	0.009923	0.011769
RS	69	2.440700	2.449808	3141.483884	0.009927	0.011812
RS	70	2.562655	2.581559	2979.780156	0.009416	0.011242
RS	71	2.690465	2.581559	2975.616177	0.009403	0.011253
RS	72	2.824410	2.724122	2813.383042	0.008890	0.010675
RS	73	2.964784	2.724122	2804.270260	0.008862	0.010658
RS	74	3.111897	2.873531	2647.322921	0.008366	0.010095
RS	75	3.266070	2.873531	2633.658464	0.008322	0.010053
RS	76	3.427645	3.023951	2487.109940	0.007859	0.009524
RS	77	3.596975	3.023951	2468.995047	0.007802	0.009460
RS	78	3.774433	3.167971	2336.718519	0.007384	0.008982
RS	79	3.960409	3.167971	2313.936709	0.007312	0.008896
RS	80	4.155312	3.296960	2198.465323	0.006947	0.008480
RS	81	4.359571	3.296960	2170.476109	0.006859	0.008373
RS	82	4.573634	3.401825	2072.965777	0.006551	0.008023
RS	83	4.797972	3.401825	2038.909847	0.006443	0.007893
RS	84	5.033079	3.474365	1959.003105	0.006191	0.007609
RS	85	5.279471	3.474365	1917.735229	0.006060	0.007454
RS	86	5.537691	3.509145	1853.326481	0.005857	0.007228
RS	87	5.808305	3.509145	1803.513408	0.005699	0.007044
RS	88	6.091909	3.504861	1750.812237	0.005533	0.006862
RS	89	6.389126	3.504861	1691.119069	0.005344	0.006642
RS	90	6.700609	3.464832	1644.956744	0.005198	0.006484
RS	91	7.027044	3.464832	1574.353850	0.004975	0.006222
RS	92	7.369149	3.396279	1528.892203	0.004831	0.006064
RS	93	7.727674	3.396279	1447.076743	0.004573	0.005757
RS	94	8.103410	3.308743	1396.857540	0.004414	0.005576
RS	95	8.497180	3.308743	1304.723572	0.004123	0.005226
RS	96	8.909852	3.212157	1245.937358	0.003937	0.005006
RS	97	9.342333	3.212157	1145.934960	0.003621	0.004619
RS	98	9.795573	3.115206	1077.491216	0.003405	0.004355
RS	99	10.270569	3.115206	973.667951	0.003077	0.003948
RS	100	10.768366	3.034601	894.822963	0.002828	0.003637
RS	101	11.290057	3.034601	793.185583	0.002507	0.003232
RS	102	11.836789	2.998950	704.937667	0.002228	0.002878
RS	103	12.409766	2.998950	613.164686	0.001938	0.002510
RS	104	13.010245	2.956839	535.300166	0.001692	0.002195
RS	105	13.639548	2.956839	455.685241	0.001440	0.001871
RS	106	14.299059	2.924596	387.775616	0.001225	0.001594
RS	107	14.990226	2.924596	322.508096	0.001019	0.001328
RS	108	15.714570	2.905410	266.769315	0.000843	0.001100
RS	109	16.473683	2.905410	216.453838	0.000684	0.000894
RS	110	17.269234	2.898456	173.821821	0.000549	0.000718
RS	111	18.102973	2.898456	137.400664	0.000434	0.000568
RS	112	18.976731	2.901915	107.026752	0.000338	0.000443
RS	113	19.892431	2.901915	82.294934	0.000260	0.000341
RS	114	20.852085	2.913851	62.120782	0.000196	0.000258
RS	115	21.857803	2.913851	46.385102	0.000147	0.000193
RS	116	22.911797	2.932653	33.890360	0.000107	0.000141
RS	117	24.016383	2.932653	24.527568	0.000078	0.000102
RS	118	25.173990	2.956677	17.320622	0.000055	0.000072
RS	119	26.387164	2.956677	12.123718	0.000038	0.000050
RS	120	27.658571	2.984960	8.258834	0.000026	0.000034
RS	121	28.991006	2.984960	5.577477	0.000018	0.000023
RS	122	30.387400	3.017102	3.656593	0.000012	0.000015
RS	123	31.850821	3.017102	2.376346	0.000008	0.000010
RS	124	33.384488	3.056147	1.494248	0.000005	0.000006
RS	125	34.991773	3.056147	0.932400	0.000003	0.000004
RS	126	36.676208	3.225869	0.544961	0.000002	0.000002
RS	127	38.441498	3.225869	0.783230	0.000002	0.000003
PA	64*2 0.264692954 0.038665867 38.441498391 2301.839854040 5.588051720 0.701021560 0.316718745 0.275954731 0.306761892 0.375198087 0.465491192 0.563154781 0.658170959 0.748458599 0.838436747 0.933312862 1.037203023 1.148944257 1.262967570 1.372015982 1.468364863 1.547615814 1.610980694 1.661354774 1.699431273 1.725675874 1.743888660 1.760943108 1.783461692 1.815660210 1.858962587 1.913136852 1.977289034 2.050543990 2.132939223 2.225834599 2.331093613 2.449808292 2.581559007 2.724121751 2.873530984 3.023951177 3.167970519 3.296959551 3.401824840 3.474364777 3.509145323 3.504860921 3.464832368 3.396278602 3.308743218 3.212157041 3.115206012 3.034601341 2.998949609 2.956838894 2.924595675 2.905410202 2.898456188 2.901914814 2.913851031 2.932653106 2.956677129 2.984959954 3.017101806 3.056146908 3.225868868
//
IT	11391
RD	12
LK	-2454554.495177
QD	-473.401918 -> -387.054874
RI	0.0211548947
TR	0.264087	0.037751
MT	38.944767
MM	C_pi: 1.616235, n_recomb: 310096.154680
RS	0	0.000000	4625.901774	0.312957	0.000001	0.000000
RS	1	0.004811	4625.901774	0.328043	0.000001	0.000000
RS	2	0.009853	6.815755	233.288421	0.000752	0.000197
RS	3	0.015138	6.815755	244.342323	0.000788	0.000298
RS	4	0.020677	0.749649	2318.728332	0.007477	0.003232
RS	5	0.026482	0.749649	2411.351270	0.007776	0.004234
RS	6	0.032567	0.320075	5837.690859	0.018825	0.011521
RS	7	0.038945	0.320075	5995.698296	0.019335	0.013217
RS	8	0.045629	0.275277	7140.461254	0.023027	0.016621
RS	9	0.052635	0.275277	7292.447583	0.023517	0.017766
RS	10	0.059978	0.305322	6715.595315	0.021656	0.016879
RS	11	0.067674	0.305322	6860.340270	0.022123	0.017639
RS	12	0.075741	0.373970	5729.166807	0.018475	0.014931
RS	13	0.084195	0.373970	5868.333205	0.018924	0.015350
RS	14	0.093056	0.465267	4837.791259	0.015601	0.012667
RS	15	0.102344	0.465267	4968.826486	0.016024	0.012958
RS	16	0.112078	0.563974	4214.153902	0.013590	0.010978
RS	17	0.122281	0.563974	4336.674046	0.013985	0.011297
RS	18	0.132974	0.659308	3819.558359	0.012317	0.009990
RS	19	0.144182	0.659308	3935.075911	0.012690	0.010373
RS	20	0.155929	0.748979	3569.744605	0.011512	0.009505
RS	21	0.168242	0.748979	3679.897215	0.011867	0.009925
RS	22	0.181146	0.837899	3391.407567	0.010937	0.009260
RS	23	0.194672	0.837899	3497.200764	0.011278	0.009685
RS	24	0.208848	0.931899	3242.883972	0.010458	0.009103
RS	25	0.223706	0.931899	3344.808031	0.010786	0.009515
RS	26	0.239278	1.035944	3103.770580	0.010009	0.008934
RS	27	0.255600	1.035944	3202.028667	0.010326	0.009301
RS	28	0.272708	1.149227	2978.037499	0.009604	0.008727
RS	29	0.290638	1.149227	3072.893093	0.009909	0.009062
RS	30	0.309431	1.265945	2878.533617	0.009283	0.008556
RS	31	0.329127	1.265945	2970.450506	0.009579	0.008878
RS	32	0.349772	1.378333	2815.209774	0.009079	0.008481
RS	33	0.371409	1.378333	2904.797422	0.009367	0.008804
RS	34	0.394088	1.477910	2794.806077	0.009013	0.008545
RS	35	0.417857	1.477910	2882.725098	0.009296	0.008882
RS	36	0.442771	1.559633	2816.735896	0.009083	0.008762
RS	37	0.468882	1.559633	2903.514314	0.009363	0.009112
RS	38	0.496250	1.624695	2871.865405	0.009261	0.009100
RS	39	0.524934	1.624695	2957.719891	0.009538	0.009453
RS	40	0.554998	1.676225	2950.884434	0.009516	0.009514
RS	41	0.586509	1.676225	3035.707547	0.009790	0.009866
RS	42	0.619536	1.714705	3050.851011	0.009838	0.009995
RS	43	0.654151	1.714705	3134.271256	0.010107	0.010355
RS	44	0.690432	1.740181	3170.290883	0.010224	0.010561
RS	45	0.728458	1.740181	3251.639762	0.010486	0.010935
RS	46	0.768313	1.756539	3300.945490	0.010645	0.011198
RS	47	0.810086	1.756539	3379.202177	0.010897	0.011577
RS	48	0.853868	1.771254	3427.057519	0.011052	0.011839
RS	49	0.899757	1.771254	3500.944388	0.011290	0.012206
RS	50	0.947853	1.791507	3532.194111	0.011391	0.012405
RS	51	0.998263	1.791507	3600.418302	0.011611	0.012745
RS	52	1.051098	1.821745	3605.129315	0.011626	0.012839
RS	53	1.106475	1.821745	3666.609188	0.011824	0.013144
RS	54	1.164516	1.863319	3642.006829	0.011745	0.013122
RS	55	1.225349	1.863319	3695.965007	0.011919	0.013392
RS	56	1.289109	1.915763	3644.160025	0.011752	0.013262
RS	57	1.355936	1.915763	3690.104327	0.011900	0.013498
RS	58	1.425978	1.977921	3615.364979	0.011659	0.013275
RS	59	1.499390	1.977921	3653.027275	0.011780	0.013478
RS	60	1.576333	2.048733	3559.715447	0.011479	0.013182
RS	61	1.656978	2.048733	3589.002950	0.011574	0.013356
RS	62	1.741503	2.128253	3479.618196	0.011221	0.012996
RS	63	1.830094	2.128253	3500.632015	0.011289	0.013140
RS	64	1.922947	2.218162	3375.466487	0.010885	0.012717
RS	65	2.020266	2.218162	3388.576687	0.010928	0.012828
RS	66	2.122268	2.320841	3247.926950	0.010474	0.012340
RS	67	2.229177	2.320841	3253.794358	0.010493	0.012416
RS	68	2.341229	2.437916	3100.118991	0.009997	0.011872
RS	69	2.458671	2.437916	3099.600063	0.009996	0.011913
RS	70	2.581763	2.569451	2937.701560	0.009474	0.011330
RS	71	2.710777	2.569451	2931.684805	0.009454	0.011339
RS	72	2.845998	2.713614	2767.726286	0.008925	0.010741
RS	73	2.987724	2.713614	2756.969351	0.008891	0.010722
RS	74	3.136268	2.866746	2597.127420	0.008375	0.010134
RS	75	3.291958	2.866746	2582.147373	0.008327	0.010090
RS	76	3.455138	3.023144	2431.964292	0.007843	0.009534
RS	77	3.626169	3.023144	2412.967155	0.007781	0.009468
RS	78	3.805427	3.175274	2276.742088	0.007342	0.008963
RS	79	3.993309	3.175274	2253.598532	0.007267	0.008875
RS	80	4.190230	3.314036	2134.264404	0.006883	0.008432
RS	81	4.396624	3.314036	2106.503741	0.006793	0.008324
RS	82	4.612947	3.429471	2005.579699	0.006468	0.007950
RS	83	4.839677	3.429471	1972.395175	0.006361	0.007820
RS	84	5.077315	3.512237	1889.823479	0.006094	0.007517
RS	85	5.326384	3.512237	1850.104205	0.005966	0.007363
RS	86	5.587437	3.555757	1783.994530	0.005753	0.007123
RS	87	5.861047	3.555757	1736.419320	0.005600	0.006941
RS	88	6.147821	3.557906	1683.091344	0.005428	0.006750
RS	89	6.448391	3.557906	1626.308015	0.005245	0.006534
RS	90	6.763420	3.521634	1580.640606	0.005097	0.006372
RS	91	7.093605	3.521634	1513.557569	0.004881	0.006116
RS	92	7.439675	3.454308	1469.661813	0.004739	0.005958
RS	93	7.802393	3.454308	1391.858206	0.004488	0.005659
RS	94	8.182561	3.365988	1344.130248	0.004335	0.005482
RS	95	8.581017	3.365988	1256.322045	0.004051	0.005139
RS	96	8.998643	3.267300	1200.705697	0.003872	0.004926
RS	97	9.436360	3.267300	1105.118110	0.003564	0.004547
RS	98	9.895135	3.167618	1040.202370	0.003354	0.004291
RS	99	10.375980	3.167618	940.642358	0.003033	0.003891
RS	100	10.879957	3.084329	865.450069	0.002791	0.003588
RS	101	11.408180	3.084329	767.675253	0.002476	0.003191
RS	102	11.961815	3.046743	683.018613	0.002203	0.002844
RS	103	12.542084	3.046743	594.473826	0.001917	0.002481
RS	104	13.150269	3.003092	519.450860	0.001675	0.002171
RS	105	13.787712	3.003092	442.454075	0.001427	0.001852
RS	106	14.455821	2.969935	376.786536	0.001215	0.001579
RS	107	15.156071	2.969935	313.546624	0.001011	0.001316
RS	108	15.890009	2.950016	259.537872	0.000837	0.001091
RS	109	16.659255	2.950016	210.697957	0.000679	0.000886
RS	110	17.465508	2.942781	169.297228	0.000546	0.000713
RS	111	18.310549	2.942781	133.891424	0.000432	0.000564
RS	112	19.196242	2.946325	104.343821	0.000336	0.000440
RS	113	20.124544	2.946325	80.271032	0.000259	0.000339
RS	114	21.097505	2.958644	60.618294	0.000195	0.000256
RS	115	22.117273	2.958644	45.285035	0.000146	0.000191
RS	116	23.186100	2.978034	33.099291	0.000107	0.000140
RS	117	24.306346	2.978034	23.966660	0.000077	0.000101
RS	118	25.480485	3.002856	16.930448	0.000055	0.000072
RS	119	26.711109	3.002856	11.856552	0.000038	0.000050
RS	120	28.000936	3.032135	8.079529	0.000026	0.000034
RS	121	29.352814	3.032135	5.459306	0.000018	0.000023
RS	122	30.769728	3.065335	3.580447	0.000012	0.000015
RS	123	32.254807	3.065335	2.328185	0.000008	0.000010
RS	124	33.811329	3.105393	1.464617	0.000005	0.000006
RS	125	35.442733	3.105393	0.914437	0.000003	0.000004
RS	126	37.152620	3.275453	0.535042	0.000002	0.000002
RS	127	38.944767	3.275453	0.768987	0.000002	0.000003
PA	64*2 0.264086694 0.037750924 38.944766900 4625.901773855 6.815755224 0.749649442 0.320074709 0.275276671 0.305322249 0.373970060 0.465266565 0.563974344 0.659308316 0.748978592 0.837899419 0.931899421 1.035943830 1.149226952 1.265944994 1.378333210 1.477909593 1.559632767 1.624694546 1.676224683 1.714705192 1.740181363 1.756538629 1.771253997 1.791507098 1.821744872 1.863319353 1.915763234 1.977920740 2.048733149 2.128252589 2.218162023 2.320840657 2.437916427 2.569451055 2.713613794 2.866745723 3.023143695 3.175274299 3.314035841 3.429470572 3.512237081 3.555756514 3.557906330 3.521633657 3.454307517 3.365988058 3.267300434 3.167618488 3.084329310 3.046743424 3.003091669 2.969935477 2.950016168 2.942781248 2.946324937 2.958644249 2.978033917 3.002856176 3.032135129 3.065334530 3.105393284 3.275453394
//
IT	8339
RD	13
LK	-2454387.426363
QD	-460.543590 -> -385.098351
RI	0.0212509808
TR	0.263688	0.036929
MT	39.372738
MM	C_pi: 1.619349, n_recomb: 304109.195624
RS	0	0.000000	9256.321030	0.153760	0.000001	0.000000
RS	1	0.004820	9256.321030	0.161185	0.000001	0.000000
RS	2	0.009872	8.205984	190.536452	0.000627	0.000166
RS	3	0.015167	8.205984	199.607942	0.000656	0.000248
RS	4	0.020718	0.797646	2144.160038	0.007051	0.003044
RS	5	0.026537	0.797646	2231.023074	0.007336	0.003972
RS	6	0.032635	0.322883	5699.128389	0.018740	0.011422
RS	7	0.039028	0.322883	5854.625041	0.019252	0.013092
RS	8	0.045729	0.274554	7052.721222	0.023191	0.016667
RS	9	0.052753	0.274554	7202.456164	0.023684	0.017803
RS	10	0.060115	0.304036	6642.812385	0.021844	0.016949
RS	11	0.067833	0.304036	6785.322993	0.022312	0.017715
RS	12	0.075922	0.372937	5657.853569	0.018605	0.014978
RS	13	0.084401	0.372937	5794.999339	0.019056	0.015405
RS	14	0.093288	0.465212	4764.615731	0.015667	0.012681
RS	15	0.102605	0.465212	4893.748817	0.016092	0.012975
RS	16	0.112370	0.564887	4143.424586	0.013625	0.010973
RS	17	0.122605	0.564887	4264.106897	0.014022	0.011294
RS	18	0.133335	0.660438	3755.479426	0.012349	0.009987
RS	19	0.144581	0.660438	3869.258103	0.012723	0.010371
RS	20	0.156369	0.749336	3514.514780	0.011557	0.009514
RS	21	0.168726	0.749336	3623.066002	0.011914	0.009936
RS	22	0.181678	0.836995	3344.283255	0.010997	0.009283
RS	23	0.195254	0.836995	3448.607425	0.011340	0.009711
RS	24	0.209484	0.929830	3201.447976	0.010527	0.009138
RS	25	0.224401	0.929830	3302.001347	0.010858	0.009557
RS	26	0.240036	1.033651	3063.961771	0.010075	0.008973
RS	27	0.256425	1.033651	3160.888093	0.010394	0.009347
RS	28	0.273604	1.148045	2936.243936	0.009655	0.008761
RS	29	0.291611	1.148045	3029.750828	0.009963	0.009101
RS	30	0.310486	1.266969	2832.931238	0.009316	0.008578
RS	31	0.330271	1.266969	2923.452150	0.009613	0.008905
RS	32	0.351009	1.382275	2765.096360	0.009092	0.008491
RS	33	0.372747	1.382275	2853.231171	0.009382	0.008819
RS	34	0.395532	1.484743	2740.543369	0.009012	0.008547
RS	35	0.419416	1.484743	2826.966131	0.009296	0.008887
RS	36	0.444450	1.568706	2759.202286	0.009073	0.008760
RS	37	0.470692	1.568706	2844.467480	0.009353	0.009113
RS	38	0.498198	1.635401	2811.574195	0.009245	0.009096
RS	39	0.527030	1.635401	2895.921510	0.009523	0.009452
RS	40	0.557251	1.688195	2887.953403	0.009496	0.009509
RS	41	0.588929	1.688195	2971.294501	0.009770	0.009862
RS	42	0.622134	1.727333	2985.787691	0.009818	0.009991
RS	43	0.656940	1.727333	3067.774765	0.010088	0.010350
RS	44	0.693423	1.752399	3104.424256	0.010208	0.010563
RS	45	0.731664	1.752399	3184.412591	0.010471	0.010936
RS	46	0.771748	1.767340	3235.797337	0.010640	0.011211
RS	47	0.813765	1.767340	3312.774119	0.010893	0.011589
RS	48	0.857806	1.780200	3363.574390	0.011060	0.011865
RS	49	0.903971	1.780200	3436.250194	0.011299	0.012231
RS	50	0.952360	1.798712	3470.571016	0.011412	0.012444
RS	51	1.003081	1.798712	3537.633141	0.011633	0.012782
RS	52	1.056248	1.827541	3545.191965	0.011658	0.012887
RS	53	1.111976	1.827541	3605.542279	0.011856	0.013189
RS	54	1.170391	1.867908	3583.744791	0.011784	0.013176
RS	55	1.231621	1.867908	3636.591463	0.011958	0.013443
RS	56	1.295803	1.919073	3587.928481	0.011798	0.013321
RS	57	1.363077	1.919073	3632.758727	0.011946	0.013554
RS	58	1.433595	1.979586	3561.840306	0.011712	0.013340
RS	59	1.507511	1.979586	3598.352009	0.011832	0.013541
RS	60	1.584989	2.048139	3509.712015	0.011541	0.013256
RS	61	1.666202	2.048139	3537.762951	0.011633	0.013427
RS	62	1.751329	2.124762	3433.637639	0.011291	0.013080
RS	63	1.840560	2.124762	3453.277329	0.011355	0.013222
RS	64	1.934090	2.211443	3333.232942	0.010961	0.012810
RS	65	2.032129	2.211443	3344.805139	0.010999	0.012920
RS	66	2.134894	2.311058	3208.332398	0.010550	0.012438
RS	67	2.242611	2.311058	3212.518022	0.010564	0.012512
RS	68	2.355520	2.425764	3061.512888	0.010067	0.011967
RS	69	2.473871	2.425764	3059.237896	0.010060	0.012007
RS	70	2.597926	2.556082	2898.343869	0.009531	0.011415
RS	71	2.727960	2.556082	2890.599756	0.009505	0.011422
RS	72	2.864262	2.700624	2726.069748	0.008964	0.010808
RS	73	3.007133	2.700624	2713.733250	0.008924	0.010787
RS	74	3.156890	2.856083	2552.045080	0.008392	0.010178
RS	75	3.313866	2.856083	2535.750117	0.008338	0.010132
RS	76	3.478407	3.016974	2382.834586	0.007835	0.009552
RS	77	3.650878	3.016974	2362.890769	0.007770	0.009484
RS	78	3.831663	3.175803	2223.420648	0.007311	0.008953
RS	79	4.021161	3.175803	2199.787166	0.007234	0.008864
RS	80	4.219792	3.323119	2077.103512	0.006830	0.008395
RS	81	4.427997	3.323119	2049.379712	0.006739	0.008286
RS	82	4.646237	3.448205	1945.376592	0.006397	0.007889
RS	83	4.874996	3.448205	1912.807845	0.006290	0.007759
RS	84	5.114780	3.540666	1827.721530	0.006010	0.007436
RS	85	5.366121	3.540666	1789.233321	0.005884	0.007284
RS	86	5.629577	3.592765	1721.407467	0.005660	0.007029
RS	87	5.905730	3.592765	1675.695468	0.005510	0.006849
RS	88	6.195194	3.601496	1621.577678	0.005332	0.006648
RS	89	6.498609	3.601496	1567.282247	0.005154	0.006436
RS	90	6.816648	3.569346	1521.817989	0.005004	0.006269
RS	91	7.150016	3.569346	1457.802339	0.004794	0.006018
RS	92	7.499452	3.503738	1415.085113	0.004653	0.005860
RS	93	7.865729	3.503738	1340.833275	0.004409	0.005566
RS	94	8.249661	3.415160	1295.158772	0.004259	0.005393
RS	95	8.652097	3.415160	1211.234666	0.003983	0.005057
RS	96	9.073930	3.314887	1158.341575	0.003809	0.004849
RS	97	9.516094	3.314887	1066.771634	0.003508	0.004478
RS	98	9.979569	3.212929	1004.978501	0.003305	0.004229
RS	99	10.465383	3.212929	909.347679	0.002990	0.003837
RS	100	10.974613	3.127333	837.462076	0.002754	0.003541
RS	101	11.508386	3.127333	743.291508	0.002444	0.003150
RS	102	12.067886	3.088035	661.958298	0.002177	0.002810
RS	103	12.654352	3.088035	576.460480	0.001896	0.002452
RS	104	13.269085	3.042991	504.112273	0.001658	0.002147
RS	105	13.913447	3.042991	429.610169	0.001413	0.001832
RS	106	14.588866	3.009023	366.079612	0.001204	0.001563
RS	107	15.296838	3.009023	304.788396	0.001002	0.001303
RS	108	16.038933	2.988435	252.444537	0.000830	0.001081
RS	109	16.816796	2.988435	205.034958	0.000674	0.000879
RS	110	17.632150	2.980921	164.832251	0.000542	0.000707
RS	111	18.486803	2.980921	130.417932	0.000429	0.000560
RS	112	19.382648	2.984527	101.680755	0.000334	0.000437
RS	113	20.321670	2.984527	78.256055	0.000257	0.000337
RS	114	21.305952	2.997166	59.118911	0.000194	0.000254
RS	115	22.337674	2.997166	44.183854	0.000145	0.000190
RS	116	23.419123	3.017062	32.305631	0.000106	0.000139
RS	117	24.552695	3.017062	23.402138	0.000077	0.000101
RS	118	25.740903	3.042588	16.536926	0.000054	0.000071
RS	119	26.986380	3.042588	11.586215	0.000038	0.000050
RS	120	28.291887	3.072679	7.897886	0.000026	0.000034
RS	121	29.660316	3.072679	5.339127	0.000018	0.000023
RS	122	31.094701	3.106758	3.502856	0.000012	0.000015
RS	123	32.598220	3.106758	2.278884	0.000007	0.000010
RS	124	34.174206	3.147567	1.434225	0.000005	0.000006
RS	125	35.826150	3.147567	0.895905	0.000003	0.000004
RS	126	37.557715	3.317176	0.524767	0.000002	0.000002
RS	127	39.372738	3.317176	0.754036	0.000002	0.000003
PA	64*2 0.263687885 0.036929122 39.372738310 9256.321029910 8.205984013 0.797646048 0.322883287 0.274554466 0.304035824 0.372936857 0.465211545 0.564886534 0.660437579 0.749335733 0.836994856 0.929830461 1.033650791 1.148045477 1.266968784 1.382275338 1.484742580 1.568705795 1.635401103 1.688194794 1.727332749 1.752399090 1.767340098 1.780199997 1.798711903 1.827540676 1.867907566 1.919072870 1.979586336 2.048139187 2.124761574 2.211443499 2.311057756 2.425763766 2.556081567 2.700623811 2.856083350 3.016973872 3.175802716 3.323119149 3.448204557 3.540666220 3.592764560 3.601495582 3.569346067 3.503738253 3.415159701 3.314887078 3.212928613 3.127333246 3.088034919 3.042991087 3.009023339 2.988435340 2.980920970 2.984527446 2.997165912 3.017062220 3.042587800 3.072679226 3.106758128 3.147567007 3.317175889
//
IT	9826
RD	14
LK	-2454239.675108
QD	-451.124087 -> -383.620823
RI	0.0214076410
TR	0.263322	0.036163
MT	39.778415
MM	C_pi: 1.621809, n_recomb: 298418.547406
RS	0	0.000000	18542.902232	0.075492	0.000000	0.000000
RS	1	0.004828	18542.902232	0.079144	0.000000	0.000000
RS	2	0.009890	9.762261	157.560616	0.000528	0.000141
RS	3	0.015195	9.762261	165.092310	0.000553	0.000209
RS	4	0.020757	0.844757	1992.723341	0.006678	0.002880
RS	5	0.026588	0.844757	2074.447198	0.006951	0.003744
RS	6	0.032700	0.325154	5574.784410	0.018681	0.011340
RS	7	0.039107	0.325154	5727.885241	0.019194	0.012989
RS	8	0.045823	0.273783	6968.587366	0.023352	0.016711
RS	9	0.052864	0.273783	7116.110513	0.023846	0.017841
RS	10	0.060244	0.302870	6569.421852	0.022014	0.017010
RS	11	0.067981	0.302870	6709.754334	0.022484	0.017781
RS	12	0.076092	0.372077	5585.904832	0.018718	0.015018
RS	13	0.084594	0.372077	5721.074349	0.019171	0.015450
RS	14	0.093506	0.465318	4691.866385	0.015722	0.012688
RS	15	0.102849	0.465318	4819.134591	0.016149	0.012985
RS	16	0.112643	0.565951	4073.662862	0.013651	0.010964
RS	17	0.122910	0.565951	4192.543403	0.014049	0.011286
RS	18	0.133673	0.661668	3692.728141	0.012374	0.009980
RS	19	0.144955	0.661668	3804.806360	0.012750	0.010364
RS	20	0.156782	0.749730	3460.731044	0.011597	0.009520
RS	21	0.169180	0.749730	3567.720476	0.011955	0.009943
RS	22	0.182177	0.836027	3298.786031	0.011054	0.009305
RS	23	0.195801	0.836027	3401.682633	0.011399	0.009735
RS	24	0.210083	0.927547	3161.956880	0.010596	0.009173
RS	25	0.225055	0.927547	3261.184678	0.010928	0.009595
RS	26	0.240749	1.030901	3026.622792	0.010142	0.009013
RS	27	0.257201	1.030901	3122.270038	0.010463	0.009390
RS	28	0.274448	1.146088	2897.522393	0.009710	0.008794
RS	29	0.292527	1.146088	2989.743010	0.010019	0.009139
RS	30	0.311479	1.266877	2790.940226	0.009352	0.008602
RS	31	0.331346	1.266877	2880.136133	0.009651	0.008933
RS	32	0.352172	1.384748	2719.115315	0.009112	0.008504
RS	33	0.374004	1.384748	2805.875009	0.009402	0.008836
RS	34	0.396890	1.489812	2690.809116	0.009017	0.008552
RS	35	0.420881	1.489812	2775.815655	0.009302	0.008896
RS	36	0.446031	1.575809	2706.441656	0.009069	0.008762
RS	37	0.472394	1.575809	2790.270936	0.009350	0.009117
RS	38	0.500031	1.644073	2756.085685	0.009236	0.009097
RS	39	0.529002	1.644073	2838.995114	0.009513	0.009454
RS	40	0.559371	1.698190	2829.682087	0.009482	0.009509
RS	41	0.591207	1.698190	2911.598865	0.009757	0.009862
RS	42	0.624580	1.738200	2924.987557	0.009802	0.009990
RS	43	0.659565	1.738200	3005.585004	0.010072	0.010349
RS	44	0.696238	1.763168	3042.207422	0.010194	0.010565
RS	45	0.734682	1.763168	3120.865211	0.010458	0.010939
RS	46	0.774983	1.777075	3173.482130	0.010634	0.011223
RS	47	0.817229	1.777075	3249.199591	0.010888	0.011601
RS	48	0.861515	1.788526	3301.938761	0.011065	0.011890
RS	49	0.907939	1.788526	3373.422542	0.011304	0.012254
RS	50	0.956605	1.805814	3409.681793	0.011426	0.012478
RS	51	1.007620	1.805814	3475.610538	0.011647	0.012814
RS	52	1.061098	1.833778	3484.891131	0.011678	0.012927
RS	53	1.117159	1.833778	3544.162307	0.011876	0.013226
RS	54	1.175926	1.873494	3524.121450	0.011809	0.013219
RS	55	1.237531	1.873494	3575.939795	0.011983	0.013482
RS	56	1.302110	1.923912	3529.538746	0.011827	0.013366
RS	57	1.369807	1.923912	3573.378469	0.011974	0.013595
RS	58	1.440773	1.983234	3505.665511	0.011747	0.013390
RS	59	1.515165	1.983234	3541.192384	0.011867	0.013587
RS	60	1.593149	2.049866	3456.909836	0.011584	0.013313
RS	61	1.674898	2.049866	3483.928070	0.011675	0.013482
RS	62	1.760594	2.123781	3385.077423	0.011343	0.013148
RS	63	1.850428	2.123781	3403.574021	0.011405	0.013288
RS	64	1.944599	2.207242	3289.007064	0.011021	0.012889
RS	65	2.043317	2.207242	3299.282051	0.011056	0.012997
RS	66	2.146801	2.303610	3167.622915	0.010615	0.012525
RS	67	2.255282	2.303610	3170.357690	0.010624	0.012597
RS	68	2.369000	2.415548	3022.879134	0.010130	0.012055
RS	69	2.488209	2.415548	3019.049936	0.010117	0.012092
RS	70	2.613174	2.544039	2860.119516	0.009584	0.011495
RS	71	2.744172	2.544039	2850.806954	0.009553	0.011500
RS	72	2.881495	2.688127	2686.698228	0.009003	0.010875
RS	73	3.025448	2.688127	2672.888476	0.008957	0.010852
RS	74	3.176352	2.844894	2510.295036	0.008412	0.010226
RS	75	3.334542	2.844894	2492.734382	0.008353	0.010177
RS	76	3.500370	3.009168	2337.896088	0.007834	0.009576
RS	77	3.674204	3.009168	2316.998001	0.007764	0.009505
RS	78	3.856431	3.173580	2174.950272	0.007288	0.008951
RS	79	4.047456	3.173580	2150.762819	0.007207	0.008860
RS	80	4.247705	3.328469	2025.229444	0.006787	0.008368
RS	81	4.457622	3.328469	1997.423264	0.006693	0.008257
RS	82	4.677675	3.462463	1890.676061	0.006336	0.007839
RS	83	4.908352	3.462463	1858.549508	0.006228	0.007709
RS	84	5.150167	3.564168	1771.135619	0.005935	0.007367
RS	85	5.403657	3.564168	1733.651117	0.005809	0.007215
RS	86	5.669386	3.624712	1664.144064	0.005577	0.006946
RS	87	5.947945	3.624712	1620.018145	0.005429	0.006767
RS	88	6.239954	3.640156	1565.010487	0.005244	0.006557
RS	89	6.546061	3.640156	1512.883833	0.005070	0.006347
RS	90	6.866948	3.612441	1467.408737	0.004917	0.006175
RS	91	7.203329	3.612441	1406.112226	0.004712	0.005928
RS	92	7.555950	3.548968	1364.268186	0.004572	0.005768
RS	93	7.925597	3.548968	1293.209570	0.004334	0.005480
RS	94	8.313091	3.460588	1249.226040	0.004186	0.005309
RS	95	8.719295	3.460588	1168.839955	0.003917	0.004979
RS	96	9.145111	3.359152	1118.302096	0.003747	0.004777
RS	97	9.591486	3.359152	1030.436723	0.003453	0.004412
RS	98	10.059413	3.255305	971.421287	0.003255	0.004169
RS	99	10.549933	3.255305	879.457234	0.002947	0.003783
RS	100	11.064136	3.167728	810.585580	0.002716	0.003494
RS	101	11.603166	3.167728	719.817570	0.002412	0.003109
RS	102	12.168222	3.126959	641.579012	0.002150	0.002776
RS	103	12.760560	3.126959	558.989077	0.001873	0.002423
RS	104	13.381497	3.080479	489.203033	0.001639	0.002123
RS	105	14.032414	3.080479	417.092422	0.001398	0.001813
RS	106	14.714760	3.045930	355.591830	0.001192	0.001547
RS	107	15.430051	3.045930	296.188815	0.000993	0.001290
RS	108	16.179877	3.024764	245.454882	0.000823	0.001070
RS	109	16.965907	3.024764	199.441821	0.000668	0.000871
RS	110	17.789888	3.017025	160.408948	0.000538	0.000701
RS	111	18.653653	3.017025	126.969083	0.000425	0.000555
RS	112	19.559122	3.020721	99.029690	0.000332	0.000433
RS	113	20.508310	3.020721	76.245626	0.000255	0.000334
RS	114	21.503326	3.033684	57.619453	0.000193	0.000253
RS	115	22.546385	3.033684	43.080070	0.000144	0.000189
RS	116	23.639804	3.054093	31.508246	0.000106	0.000138
RS	117	24.786016	3.054093	22.833634	0.000077	0.000100
RS	118	25.987570	3.080274	16.139961	0.000054	0.000071
RS	119	27.247138	3.080274	11.312782	0.000038	0.000050
RS	120	28.567521	3.111157	7.713745	0.000026	0.000034
RS	121	29.951654	3.111157	5.216940	0.000017	0.000023
RS	122	31.402617	3.146122	3.423749	0.000011	0.000015
RS	123	32.923636	3.146122	2.228471	0.000007	0.000010
RS	124	34.518093	3.187526	1.403106	0.000005	0.000006
RS	125	36.189534	3.187526	0.876852	0.000003	0.000004
RS	126	37.941676	3.356498	0.514139	0.000002	0.000002
RS	127	39.778415	3.356498	0.738504	0.000002	0.000003
PA	64*2 0.263321537 0.036162876 39.778415213 18542.902231682 9.762261102 0.844756623 0.325154237 0.273782575 0.302870221 0.372076871 0.465318023 0.565951040 0.661668291 0.749730205 0.836027413 0.927547066 1.030900504 1.146087865 1.266876955 1.384748357 1.489811720 1.575808967 1.644072702 1.698189599 1.738200072 1.763168419 1.777075354 1.788525670 1.805813598 1.833778438 1.873493960 1.923911841 1.983233722 2.049865867 2.123780830 2.207242377 2.303610452 2.415547842 2.544039480 2.688127409 2.844894089 3.009168000 3.173579664 3.328468714 3.462463337 3.564167651 3.624711635 3.640156046 3.612440627 3.548967785 3.460587641 3.359151918 3.255304944 3.167727649 3.126958714 3.080479413 3.045929628 3.024764213 3.017024882 3.020720579 3.033683810 3.054093003 3.080274272 3.111157458 3.146122359 3.187526354 3.356498459
//
IT	9022
RD	15
LK	-2454108.703680
QD	-444.617447 -> -384.518875
RI	0.0215959700
TR	0.263034	0.035456
MT	40.146846
MM	C_pi: 1.623517, n_recomb: 293051.386624
RS	0	0.000000	37957.829112	0.036292	0.000000	0.000000
RS	1	0.004836	37957.829112	0.038050	0.000000	0.000000
RS	2	0.009905	11.492174	131.735857	0.000450	0.000121
RS	3	0.015220	11.492174	138.054285	0.000471	0.000178
RS	4	0.020792	0.891310	1859.726657	0.006346	0.002732
RS	5	0.026633	0.891310	1936.822931	0.006609	0.003540
RS	6	0.032757	0.327050	5461.537427	0.018637	0.011265
RS	7	0.039177	0.327050	5612.348896	0.019151	0.012896
RS	8	0.045907	0.273016	6887.420281	0.023502	0.016747
RS	9	0.052963	0.273016	7032.791889	0.023998	0.017874
RS	10	0.060360	0.301844	6495.871701	0.022166	0.017061
RS	11	0.068115	0.301844	6634.100734	0.022638	0.017839
RS	12	0.076245	0.371377	5514.269947	0.018817	0.015049
RS	13	0.084768	0.371377	5647.522519	0.019271	0.015488
RS	14	0.093703	0.465588	4620.141270	0.015766	0.012691
RS	15	0.103070	0.465588	4745.594233	0.016194	0.012991
RS	16	0.112890	0.567151	4005.496988	0.013668	0.010953
RS	17	0.123185	0.567151	4122.624037	0.014068	0.011276
RS	18	0.133978	0.663026	3631.594821	0.012392	0.009971
RS	19	0.145293	0.663026	3742.019284	0.012769	0.010355
RS	20	0.157154	0.750228	3408.485672	0.011631	0.009525
RS	21	0.169590	0.750228	3513.958578	0.011991	0.009947
RS	22	0.182627	0.835103	3254.874892	0.011107	0.009325
RS	23	0.196294	0.835103	3356.389265	0.011453	0.009756
RS	24	0.210622	0.925191	3124.290500	0.010661	0.009205
RS	25	0.225644	0.925191	3222.240591	0.010995	0.009632
RS	26	0.241391	1.027888	2991.523367	0.010208	0.009051
RS	27	0.257900	1.027888	3085.945204	0.010530	0.009433
RS	28	0.275208	1.143600	2861.562503	0.009765	0.008828
RS	29	0.293352	1.143600	2952.558966	0.010075	0.009177
RS	30	0.312374	1.265920	2752.278350	0.009392	0.008626
RS	31	0.332315	1.265920	2840.220643	0.009692	0.008962
RS	32	0.353221	1.386006	2676.989536	0.009135	0.008519
RS	33	0.375138	1.386006	2762.453088	0.009427	0.008855
RS	34	0.398115	1.493347	2645.368378	0.009027	0.008559
RS	35	0.422203	1.493347	2729.041878	0.009313	0.008907
RS	36	0.447456	1.581135	2658.282960	0.009071	0.008766
RS	37	0.473930	1.581135	2740.759304	0.009352	0.009126
RS	38	0.501684	1.650790	2705.426302	0.009232	0.009101
RS	39	0.530781	1.650790	2786.977022	0.009510	0.009461
RS	40	0.561284	1.706197	2776.270174	0.009474	0.009512
RS	41	0.593262	1.706197	2856.833631	0.009749	0.009867
RS	42	0.626787	1.747165	2868.908658	0.009790	0.009992
RS	43	0.661934	1.747165	2948.176512	0.010060	0.010353
RS	44	0.698779	1.772222	2984.380373	0.010184	0.010571
RS	45	0.737407	1.772222	3061.755651	0.010448	0.010945
RS	46	0.777902	1.785332	3115.082015	0.010630	0.011237
RS	47	0.820356	1.785332	3189.577952	0.010884	0.011616
RS	48	0.864863	1.795700	3243.539595	0.011068	0.011914
RS	49	0.911522	1.795700	3313.863789	0.011308	0.012278
RS	50	0.960437	1.812151	3351.226955	0.011436	0.012510
RS	51	1.011718	1.812151	3416.057436	0.011657	0.012844
RS	52	1.065479	1.839689	3426.156858	0.011691	0.012962
RS	53	1.121839	1.839689	3484.396635	0.011890	0.013260
RS	54	1.180925	1.879211	3465.225898	0.011825	0.013254
RS	55	1.242868	1.879211	3516.085931	0.011998	0.013515
RS	56	1.307807	1.929328	3471.153724	0.011845	0.013402
RS	57	1.375886	1.929328	3514.102707	0.011991	0.013628
RS	58	1.447257	1.987864	3448.949710	0.011769	0.013428
RS	59	1.522080	1.987864	3483.625517	0.011887	0.013622
RS	60	1.600521	2.052896	3403.267075	0.011613	0.013357
RS	61	1.682755	2.052896	3429.419540	0.011702	0.013524
RS	62	1.768966	2.124291	3335.686855	0.011383	0.013203
RS	63	1.859346	2.124291	3353.232791	0.011442	0.013341
RS	64	1.954096	2.204577	3244.256879	0.011071	0.012957
RS	65	2.053429	2.204577	3253.439660	0.011102	0.013062
RS	66	2.157565	2.297578	3126.969245	0.010670	0.012602
RS	67	2.266736	2.297578	3128.453668	0.010675	0.012671
RS	68	2.381187	2.406435	2985.090082	0.010186	0.012135
RS	69	2.501173	2.406435	2979.885082	0.010168	0.012169
RS	70	2.626961	2.532598	2823.624304	0.009635	0.011572
RS	71	2.758832	2.532598	2812.886199	0.009599	0.011574
RS	72	2.897080	2.675509	2649.970105	0.009043	0.010941
RS	73	3.042014	2.675509	2634.784377	0.008991	0.010914
RS	74	3.193956	2.832685	2472.025418	0.008435	0.010275
RS	75	3.353246	2.832685	2453.246817	0.008371	0.010223
RS	76	3.520238	2.999319	2297.145671	0.007839	0.009604
RS	77	3.695307	2.999319	2275.290810	0.007764	0.009531
RS	78	3.878841	3.168265	2131.206193	0.007272	0.008955
RS	79	4.071251	3.168265	2106.413413	0.007188	0.008862
RS	80	4.272965	3.329751	1978.449681	0.006751	0.008348
RS	81	4.484433	3.329751	1950.461488	0.006656	0.008236
RS	82	4.706128	3.471881	1841.254996	0.006283	0.007797
RS	83	4.938544	3.471881	1809.423602	0.006174	0.007665
RS	84	5.182199	3.582318	1719.845545	0.005869	0.007306
RS	85	5.437637	3.582318	1683.170480	0.005744	0.007154
RS	86	5.705427	3.651087	1612.029427	0.005501	0.006870
RS	87	5.986167	3.651087	1569.249705	0.005355	0.006693
RS	88	6.280483	3.673274	1513.293910	0.005164	0.006473
RS	89	6.589032	3.673274	1463.054901	0.004992	0.006265
RS	90	6.912502	3.650226	1417.407842	0.004837	0.006087
RS	91	7.251614	3.650226	1358.518009	0.004636	0.005844
RS	92	7.607124	3.589217	1317.313598	0.004495	0.005682
RS	93	7.979827	3.589217	1249.117632	0.004262	0.005399
RS	94	8.370553	3.501409	1206.536998	0.004117	0.005229
RS	95	8.780174	3.501409	1129.358261	0.003854	0.004906
RS	96	9.209603	3.399180	1080.863729	0.003688	0.004707
RS	97	9.659799	3.399180	996.391455	0.003400	0.004349
RS	98	10.131765	3.293782	939.850245	0.003207	0.004111
RS	99	10.626555	3.293782	851.277421	0.002905	0.003732
RS	100	11.145272	3.204487	785.149408	0.002679	0.003449
RS	101	11.689073	3.204487	697.556098	0.002380	0.003070
RS	102	12.259172	3.162428	622.180879	0.002123	0.002742
RS	103	12.856839	3.162428	542.326525	0.001851	0.002395
RS	104	13.483409	3.114669	474.936430	0.001621	0.002100
RS	105	14.140278	3.114669	405.092606	0.001382	0.001793
RS	106	14.828912	3.079588	345.517298	0.001179	0.001531
RS	107	15.550848	3.079588	287.912701	0.000982	0.001277
RS	108	16.307695	3.057903	238.711953	0.000815	0.001060
RS	109	17.101141	3.057903	194.036399	0.000662	0.000862
RS	110	17.932958	3.049972	156.124917	0.000533	0.000695
RS	111	18.804999	3.049972	123.623046	0.000422	0.000550
RS	112	19.719211	3.053746	96.453472	0.000329	0.000430
RS	113	20.677632	3.053746	74.288534	0.000254	0.000331
RS	114	21.682402	3.067016	56.157442	0.000192	0.000251
RS	115	22.735759	3.067016	42.001956	0.000143	0.000188
RS	116	23.840056	3.087895	30.728350	0.000105	0.000137
RS	117	24.997754	3.087895	22.276575	0.000076	0.000100
RS	118	26.211436	3.114685	15.750446	0.000054	0.000070
RS	119	27.483810	3.114685	11.043965	0.000038	0.000049
RS	120	28.817714	3.146287	7.532496	0.000026	0.000034
RS	121	30.216123	3.146287	5.096413	0.000017	0.000023
RS	122	31.682156	3.182078	3.345593	0.000011	0.000015
RS	123	33.219084	3.182078	2.178549	0.000007	0.000010
RS	124	34.830335	3.224055	1.372215	0.000005	0.000006
RS	125	36.519504	3.224055	0.857902	0.000003	0.000004
RS	126	38.290357	3.391748	0.503579	0.000002	0.000002
RS	127	40.146846	3.391748	0.722948	0.000002	0.000003
PA	64*2 0.263034456 0.035456432 40.146846274 37957.829112083 11.492173526 0.891310336 0.327049515 0.273015987 0.301844263 0.371377126 0.465587830 0.567151406 0.663026237 0.750227843 0.835102548 0.925190550 1.027888152 1.143600209 1.265920070 1.386005567 1.493346658 1.581134920 1.650789628 1.706196505 1.747164788 1.772221552 1.785332182 1.795699722 1.812151140 1.839689475 1.879211410 1.929328127 1.987863769 2.052895968 2.124291230 2.204577460 2.297577780 2.406434618 2.532597591 2.675509379 2.832685128 2.999318963 3.168265211 3.329751121 3.471880819 3.582318181 3.651086976 3.673274378 3.650226395 3.589216965 3.501408725 3.399179911 3.293782125 3.204486939 3.162428001 3.114669228 3.079587834 3.057902957 3.049972377 3.053745883 3.067015749 3.087895299 3.114685250 3.146287105 3.182078491 3.224054855 3.391748142
//
IT	8233
RD	16
LK	-2453991.998138
QD	-440.155048 -> -387.143655
RI	0.0217903236
TR	0.262869	0.034813
MT	40.464169
MM	C_pi: 1.624259, n_recomb: 288007.223873
RS	0	0.000000	70858.329608	0.019141	0.000000	0.000000
RS	1	0.004842	70858.329608	0.020070	0.000000	0.000000
RS	2	0.009919	13.399088	111.263774	0.000386	0.000104
RS	3	0.015242	13.399088	116.615115	0.000405	0.000153
RS	4	0.020822	0.937266	1742.215351	0.006049	0.002599
RS	5	0.026673	0.937266	1815.127605	0.006302	0.003358
RS	6	0.032807	0.328602	5358.199549	0.018604	0.011198
RS	7	0.039237	0.328602	5506.818374	0.019120	0.012815
RS	8	0.045980	0.272241	6809.527315	0.023644	0.016780
RS	9	0.053048	0.272241	6952.801971	0.024141	0.017906
RS	10	0.060460	0.300912	6423.162372	0.022302	0.017103
RS	11	0.068229	0.300912	6559.355304	0.022775	0.017890
RS	12	0.076376	0.370778	5443.795177	0.018902	0.015075
RS	13	0.084916	0.370778	5575.186285	0.019358	0.015522
RS	14	0.093871	0.465935	4550.207162	0.015799	0.012691
RS	15	0.103258	0.465935	4673.893836	0.016228	0.012993
RS	16	0.113101	0.568415	3939.310383	0.013678	0.010939
RS	17	0.123420	0.568415	4054.730615	0.014079	0.011263
RS	18	0.134238	0.664432	3572.362723	0.012404	0.009960
RS	19	0.145581	0.664432	3681.178431	0.012782	0.010344
RS	20	0.157473	0.750764	3357.910527	0.011659	0.009527
RS	21	0.169940	0.750764	3461.909049	0.012020	0.009949
RS	22	0.183012	0.834204	3212.446127	0.011154	0.009342
RS	23	0.196716	0.834204	3312.617621	0.011502	0.009774
RS	24	0.211084	0.922780	3088.215239	0.010723	0.009236
RS	25	0.226147	0.922780	3184.927921	0.011059	0.009665
RS	26	0.241940	1.024679	2958.302159	0.010272	0.009087
RS	27	0.258498	1.024679	3051.542926	0.010595	0.009472
RS	28	0.275858	1.140695	2827.899918	0.009819	0.008860
RS	29	0.294058	1.140695	2917.723553	0.010131	0.009213
RS	30	0.313139	1.264249	2716.409942	0.009432	0.008650
RS	31	0.333145	1.264249	2803.158383	0.009733	0.008990
RS	32	0.354119	1.386217	2638.149733	0.009160	0.008534
RS	33	0.376109	1.386217	2722.384599	0.009452	0.008874
RS	34	0.399164	1.495514	2603.650279	0.009040	0.008568
RS	35	0.423335	1.495514	2686.063421	0.009326	0.008920
RS	36	0.448676	1.584802	2614.224972	0.009077	0.008773
RS	37	0.475245	1.584802	2695.423205	0.009359	0.009136
RS	38	0.503100	1.655632	2659.142154	0.009233	0.009107
RS	39	0.532304	1.655632	2739.407371	0.009512	0.009470
RS	40	0.562922	1.712214	2727.389277	0.009470	0.009517
RS	41	0.595022	1.712214	2806.667449	0.009745	0.009875
RS	42	0.628677	1.754136	2817.370948	0.009782	0.009997
RS	43	0.663962	1.754136	2895.368984	0.010053	0.010359
RS	44	0.700956	1.779361	2930.965337	0.010177	0.010579
RS	45	0.739740	1.779361	3007.107862	0.010441	0.010954
RS	46	0.780403	1.791829	3060.803471	0.010628	0.011253
RS	47	0.823035	1.791829	3134.117814	0.010882	0.011633
RS	48	0.867731	1.801330	3188.830310	0.011072	0.011939
RS	49	0.914592	1.801330	3258.027907	0.011312	0.012303
RS	50	0.963721	1.817225	3295.897340	0.011444	0.012541
RS	51	1.015230	1.817225	3359.661306	0.011665	0.012874
RS	52	1.069233	1.844679	3369.873614	0.011701	0.012994
RS	53	1.125850	1.844679	3427.120566	0.011899	0.013290
RS	54	1.185210	1.884380	3408.085337	0.011833	0.013284
RS	55	1.247444	1.884380	3458.040881	0.012007	0.013543
RS	56	1.312691	1.934583	3413.857554	0.011853	0.013429
RS	57	1.381098	1.934583	3455.992642	0.012000	0.013653
RS	58	1.452817	1.992687	3392.783450	0.011780	0.013456
RS	59	1.528009	1.992687	3426.712867	0.011898	0.013648
RS	60	1.606842	2.056404	3349.817658	0.011631	0.013391
RS	61	1.689493	2.056404	3375.237924	0.011719	0.013555
RS	62	1.776145	2.125466	3286.360266	0.011411	0.013247
RS	63	1.866994	2.125466	3303.114034	0.011469	0.013383
RS	64	1.962242	2.202643	3199.693225	0.011110	0.013014
RS	65	2.062102	2.202643	3207.957519	0.011138	0.013117
RS	66	2.166797	2.292196	3086.876649	0.010718	0.012669
RS	67	2.276562	2.292196	3087.285075	0.010719	0.012736
RS	68	2.391643	2.397741	2948.421292	0.010237	0.012208
RS	69	2.512296	2.397741	2942.000488	0.010215	0.012240
RS	70	2.638791	2.521149	2788.948578	0.009684	0.011644
RS	71	2.771412	2.521149	2776.916080	0.009642	0.011643
RS	72	2.910454	2.662262	2615.801865	0.009082	0.011005
RS	73	3.056229	2.662262	2599.332762	0.009025	0.010975
RS	74	3.209064	2.819032	2437.024285	0.008462	0.010325
RS	75	3.369299	2.819032	2417.076553	0.008392	0.010270
RS	76	3.537293	2.987059	2260.281366	0.007848	0.009635
RS	77	3.713421	2.987059	2237.473241	0.007769	0.009559
RS	78	3.898079	3.159515	2091.826593	0.007263	0.008965
RS	79	4.091678	3.159515	2066.388009	0.007175	0.008868
RS	80	4.294652	3.326626	1936.356282	0.006723	0.008335
RS	81	4.507454	3.326626	1908.103436	0.006625	0.008220
RS	82	4.730561	3.476059	1796.700643	0.006238	0.007762
RS	83	4.964471	3.476059	1765.039513	0.006128	0.007629
RS	84	5.209709	3.594644	1673.452496	0.005810	0.007253
RS	85	5.466821	3.594644	1637.420132	0.005685	0.007100
RS	86	5.736383	3.671310	1564.710413	0.005433	0.006803
RS	87	6.018999	3.671310	1523.068250	0.005288	0.006626
RS	88	6.315299	3.700178	1466.134365	0.005091	0.006396
RS	89	6.625947	3.700178	1417.535741	0.004922	0.006191
RS	90	6.951638	3.681933	1371.604895	0.004762	0.006006
RS	91	7.293100	3.681933	1314.842246	0.004565	0.005766
RS	92	7.651096	3.623652	1274.093480	0.004424	0.005602
RS	93	8.026428	3.623652	1208.459588	0.004196	0.005324
RS	94	8.419934	3.536751	1167.042780	0.004052	0.005154
RS	95	8.832495	3.536751	1092.765159	0.003794	0.004836
RS	96	9.265034	3.434061	1046.050948	0.003632	0.004640
RS	97	9.718517	3.434061	964.676005	0.003349	0.004289
RS	98	10.193960	3.327412	910.346353	0.003161	0.004056
RS	99	10.692425	3.327412	824.894609	0.002864	0.003682
RS	100	11.215027	3.236649	761.261235	0.002643	0.003404
RS	101	11.762935	3.236649	676.612096	0.002349	0.003031
RS	102	12.337374	3.193456	603.877503	0.002097	0.002710
RS	103	12.939629	3.193456	526.577823	0.001828	0.002367
RS	104	13.571048	3.144554	461.417403	0.001602	0.002076
RS	105	14.233041	3.144554	393.703761	0.001367	0.001774
RS	106	14.927091	3.108957	335.943348	0.001166	0.001515
RS	107	15.654748	3.108957	280.034710	0.000972	0.001264
RS	108	16.417641	3.086820	232.279672	0.000807	0.001050
RS	109	17.217475	3.086820	188.872091	0.000656	0.000854
RS	110	18.056040	3.078699	152.026127	0.000528	0.000688
RS	111	18.935211	3.078699	120.416868	0.000418	0.000545
RS	112	19.856954	3.082534	93.981636	0.000326	0.000426
RS	113	20.823330	3.082534	72.408006	0.000251	0.000328
RS	114	21.836501	3.096049	54.751397	0.000190	0.000249
RS	115	22.898733	3.096049	40.963539	0.000142	0.000186
RS	116	24.012402	3.117341	29.976384	0.000104	0.000136
RS	117	25.179997	3.117341	21.738651	0.000075	0.000099
RS	118	26.404132	3.144662	15.373979	0.000053	0.000070
RS	119	27.687542	3.144662	10.783745	0.000037	0.000049
RS	120	29.033100	3.176905	7.356879	0.000026	0.000034
RS	121	30.443813	3.176905	4.979447	0.000017	0.000023
RS	122	31.922837	3.213393	3.269712	0.000011	0.000015
RS	123	33.473480	3.213393	2.129989	0.000007	0.000010
RS	124	35.099210	3.255936	1.342099	0.000005	0.000006
RS	125	36.803663	3.255936	0.839406	0.000003	0.000004
RS	126	38.590650	3.421880	0.493275	0.000002	0.000002
RS	127	40.464169	3.421880	0.707732	0.000002	0.000003
PA	64*2 0.262869429 0.034812954 40.464169065 70858.329608333 13.399088065 0.937265805 0.328602147 0.272241131 0.300911593 0.370777866 0.465935053 0.568414897 0.664432497 0.750764448 0.834204191 0.922780024 1.024678747 1.140694792 1.264249201 1.386217055 1.495514239 1.584802103 1.655632223 1.712213727 1.754136279 1.779360628 1.791829400 1.801330464 1.817225141 1.844679172 1.884379987 1.934583026 1.992686619 2.056404336 2.125466241 2.202643207 2.292196338 2.397741329 2.521149196 2.662261656 2.819031954 2.987059402 3.159514967 3.326626431 3.476059356 3.594644425 3.671310130 3.700178243 3.681932501 3.623651782 3.536750855 3.434060717 3.327411764 3.236648672 3.193455851 3.144554221 3.108957072 3.086820428 3.078698504 3.082533761 3.096048645 3.117340819 3.144662479 3.176904546 3.213393215 3.255936402 3.421880071
//
IT	9060
RD	17
LK	-2453887.713729
QD	-437.219489 -> -389.263524
RI	0.0220121391
TR	0.262697	0.034207
MT	40.771343
MM	C_pi: 1.624809, n_recomb: 283223.296872
RS	0	0.000000	107280.047308	0.012455	0.000000	0.000000
RS	1	0.004849	107280.047308	0.013060	0.000000	0.000000
RS	2	0.009932	15.483444	94.866038	0.000335	0.000091
RS	3	0.015262	15.483444	99.439866	0.000351	0.000132
RS	4	0.020851	0.982444	1638.144176	0.005784	0.002481
RS	5	0.026710	0.982444	1707.285243	0.006028	0.003195
RS	6	0.032854	0.329796	5264.832707	0.018589	0.011143
RS	7	0.039295	0.329796	5411.385298	0.019106	0.012747
RS	8	0.046049	0.271434	6735.905078	0.023783	0.016813
RS	9	0.053130	0.271434	6877.153358	0.024282	0.017938
RS	10	0.060555	0.300041	6352.371094	0.022429	0.017142
RS	11	0.068339	0.300041	6486.608232	0.022903	0.017936
RS	12	0.076501	0.370242	5375.366089	0.018979	0.015098
RS	13	0.085059	0.370242	5504.967678	0.019437	0.015550
RS	14	0.094032	0.466330	4482.613488	0.015827	0.012689
RS	15	0.103440	0.466330	4604.600905	0.016258	0.012993
RS	16	0.113303	0.569729	3875.404017	0.013683	0.010924
RS	17	0.123645	0.569729	3989.180874	0.014085	0.011248
RS	18	0.134489	0.665913	3515.100552	0.012411	0.009948
RS	19	0.145858	0.665913	3622.366120	0.012790	0.010331
RS	20	0.157779	0.751416	3308.889051	0.011683	0.009528
RS	21	0.170277	0.751416	3411.465697	0.012045	0.009949
RS	22	0.183382	0.833460	3171.256328	0.011197	0.009358
RS	23	0.197122	0.833460	3270.132172	0.011546	0.009789
RS	24	0.211528	0.920527	3053.288776	0.010781	0.009265
RS	25	0.226632	0.920527	3148.808702	0.011118	0.009695
RS	26	0.242469	1.021567	2926.390545	0.010332	0.009122
RS	27	0.259074	1.021567	3018.496291	0.010658	0.009509
RS	28	0.276483	1.137771	2795.837980	0.009871	0.008891
RS	29	0.294737	1.137771	2884.539055	0.010185	0.009246
RS	30	0.313876	1.262368	2682.545727	0.009471	0.008673
RS	31	0.333943	1.262368	2768.156926	0.009774	0.009016
RS	32	0.354983	1.385992	2601.726266	0.009186	0.008549
RS	33	0.377043	1.385992	2684.795233	0.009479	0.008892
RS	34	0.400173	1.497009	2564.737627	0.009056	0.008578
RS	35	0.424424	1.497009	2645.957943	0.009342	0.008933
RS	36	0.449851	1.587571	2573.318908	0.009086	0.008781
RS	37	0.476510	1.587571	2653.309005	0.009368	0.009147
RS	38	0.504463	1.659409	2616.268466	0.009237	0.009115
RS	39	0.533770	1.659409	2695.317483	0.009517	0.009481
RS	40	0.564499	1.717086	2682.068061	0.009470	0.009525
RS	41	0.596717	1.717086	2760.126460	0.009745	0.009884
RS	42	0.630498	1.759971	2769.430626	0.009778	0.010003
RS	43	0.665916	1.759971	2846.217932	0.010049	0.010367
RS	44	0.703052	1.785415	2881.105353	0.010173	0.010588
RS	45	0.741988	1.785415	2956.066095	0.010437	0.010965
RS	46	0.782812	1.797373	3009.874786	0.010627	0.011270
RS	47	0.825615	1.797373	3082.049751	0.010882	0.011651
RS	48	0.870494	1.806192	3137.144580	0.011077	0.011964
RS	49	0.917549	1.806192	3205.250775	0.011317	0.012329
RS	50	0.966885	1.821804	3243.096604	0.011451	0.012570
RS	51	1.018613	1.821804	3305.826927	0.011672	0.012904
RS	52	1.072850	1.849499	3315.544604	0.011706	0.013023
RS	53	1.129716	1.849499	3371.835828	0.011905	0.013317
RS	54	1.189339	1.889757	3352.269457	0.011836	0.013309
RS	55	1.251853	1.889757	3401.369459	0.012009	0.013566
RS	56	1.317398	1.940443	3357.280760	0.011854	0.013450
RS	57	1.386121	1.940443	3398.669584	0.012000	0.013672
RS	58	1.458176	1.998525	3336.769616	0.011781	0.013475
RS	59	1.533725	1.998525	3370.045457	0.011899	0.013665
RS	60	1.612936	2.061290	3296.097698	0.011638	0.013414
RS	61	1.695989	2.061290	3320.906510	0.011725	0.013576
RS	62	1.783068	2.128312	3236.516227	0.011427	0.013281
RS	63	1.874369	2.128312	3252.625576	0.011484	0.013414
RS	64	1.970097	2.202568	3154.610311	0.011138	0.013060
RS	65	2.070466	2.202568	3162.123180	0.011165	0.013161
RS	66	2.175702	2.288769	3046.474910	0.010756	0.012728
RS	67	2.286040	2.288769	3045.982683	0.010755	0.012792
RS	68	2.401728	2.390955	2911.882216	0.010281	0.012274
RS	69	2.523025	2.390955	2904.413614	0.010255	0.012302
RS	70	2.650203	2.511407	2754.992354	0.009727	0.011711
RS	71	2.783547	2.511407	2741.811952	0.009681	0.011706
RS	72	2.923357	2.650359	2583.007729	0.009120	0.011067
RS	73	3.069946	2.650359	2565.370015	0.009058	0.011033
RS	74	3.223641	2.806181	2404.062831	0.008488	0.010375
RS	75	3.384789	2.806181	2383.022004	0.008414	0.010317
RS	76	3.553750	2.974924	2226.050440	0.007860	0.009669
RS	77	3.730904	2.974924	2202.324706	0.007776	0.009589
RS	78	3.916646	3.150126	2055.568836	0.007258	0.008978
RS	79	4.111395	3.150126	2029.480175	0.007166	0.008879
RS	80	4.315585	3.322109	1897.742806	0.006701	0.008327
RS	81	4.529676	3.322109	1869.182621	0.006600	0.008210
RS	82	4.754148	3.478201	1755.846648	0.006200	0.007734
RS	83	4.989503	3.478201	1724.275947	0.006088	0.007599
RS	84	5.236269	3.604456	1630.856893	0.005758	0.007206
RS	85	5.495000	3.604456	1595.349959	0.005633	0.007053
RS	86	5.766275	3.688774	1521.151717	0.005371	0.006742
RS	87	6.050703	3.688774	1480.493819	0.005227	0.006566
RS	88	6.348922	3.724287	1422.579023	0.005023	0.006326
RS	89	6.661600	3.724287	1375.433844	0.004856	0.006122
RS	90	6.989438	3.710964	1329.141311	0.004693	0.005931
RS	91	7.333172	3.710964	1274.290503	0.004499	0.005694
RS	92	7.693572	3.655652	1233.847666	0.004356	0.005528
RS	93	8.071445	3.655652	1170.542225	0.004133	0.005253
RS	94	8.467641	3.569927	1130.096624	0.003990	0.005084
RS	95	8.883045	3.569927	1058.479943	0.003737	0.004771
RS	96	9.318591	3.467053	1013.324014	0.003578	0.004577
RS	97	9.775255	3.467053	934.814450	0.003301	0.004231
RS	98	10.254059	3.359405	882.472592	0.003116	0.004002
RS	99	10.756079	3.359405	799.931309	0.002824	0.003635
RS	100	11.282440	3.267389	738.582702	0.002608	0.003362
RS	101	11.834321	3.267389	656.699668	0.002319	0.002994
RS	102	12.412960	3.223217	586.422922	0.002071	0.002678
RS	103	13.019655	3.223217	511.539283	0.001806	0.002339
RS	104	13.655766	3.173316	448.471110	0.001583	0.002053
RS	105	14.322718	3.173316	382.784628	0.001352	0.001755
RS	106	15.022009	3.137085	326.764530	0.001154	0.001500
RS	107	15.755204	3.137085	272.469653	0.000962	0.001251
RS	108	16.523949	3.114681	226.080739	0.000798	0.001039
RS	109	17.329966	3.114681	183.888972	0.000649	0.000846
RS	110	18.175063	3.106403	148.064521	0.000523	0.000682
RS	111	19.061136	3.106403	117.314262	0.000414	0.000541
RS	112	19.990169	3.110323	91.586101	0.000323	0.000422
RS	113	20.964248	3.110323	70.583356	0.000249	0.000326
RS	114	21.985555	3.124110	53.385081	0.000188	0.000246
RS	115	23.056380	3.124110	39.953321	0.000141	0.000185
RS	116	24.179124	3.145798	29.244148	0.000103	0.000135
RS	117	25.356305	3.145798	21.214183	0.000075	0.000098
RS	118	26.590562	3.173657	15.006447	0.000053	0.000069
RS	119	27.884663	3.173657	10.529377	0.000037	0.000049
RS	120	29.241508	3.206517	7.185037	0.000025	0.000033
RS	121	30.664140	3.206517	4.864828	0.000017	0.000023
RS	122	32.155749	3.243717	3.195237	0.000011	0.000015
RS	123	33.719680	3.243717	2.082261	0.000007	0.000010
RS	124	35.359438	3.286714	1.312488	0.000005	0.000006
RS	125	37.078700	3.286714	0.821180	0.000003	0.000004
RS	126	38.881321	3.451336	0.483030	0.000002	0.000002
RS	127	40.771343	3.451336	0.692706	0.000002	0.000003
PA	64*2 0.262697125 0.034207050 40.771342589 107280.047308320 15.483444038 0.982444374 0.329796122 0.271434203 0.300041494 0.370241806 0.466329636 0.569728905 0.665912709 0.751415994 0.833459547 0.920527143 1.021567311 1.137770647 1.262368337 1.385992315 1.497008932 1.587570960 1.659409033 1.717086284 1.759971266 1.785415277 1.797372818 1.806192072 1.821803835 1.849499443 1.889756864 1.940442626 1.998524569 2.061289535 2.128312153 2.202567585 2.288768677 2.390954510 2.511406748 2.650359150 2.806181219 2.974924017 3.150125997 3.322108765 3.478200865 3.604455705 3.688774286 3.724286765 3.710964462 3.655652339 3.569926783 3.467052820 3.359404643 3.267389204 3.223216642 3.173316485 3.137085387 3.114680753 3.106403314 3.110323060 3.124110365 3.145797684 3.173657405 3.206517149 3.243716745 3.286714182 3.451335762
//
IT	8726
RD	18
LK	-2453794.488309
QD	-435.713817 -> -392.772092
RI	0.0222440292
TR	0.262562	0.033644
MT	41.054260
MM	C_pi: 1.625009, n_recomb: 278715.495071
RS	0	0.000000	213585.276391	0.006166	0.000000	0.000000
RS	1	0.004854	213585.276391	0.006466	0.000000	0.000000
RS	2	0.009944	17.747008	81.591032	0.000293	0.000080
RS	3	0.015281	17.747008	85.533161	0.000307	0.000116
RS	4	0.020877	1.027188	1545.001877	0.005543	0.002372
RS	5	0.026745	1.027188	1610.711837	0.005779	0.003047
RS	6	0.032897	0.330766	5179.043598	0.018582	0.011092
RS	7	0.039348	0.330766	5323.638228	0.019101	0.012686
RS	8	0.046113	0.270649	6665.494443	0.023915	0.016840
RS	9	0.053205	0.270649	6804.797618	0.024415	0.017967
RS	10	0.060642	0.299250	6283.510467	0.022545	0.017173
RS	11	0.068440	0.299250	6415.878981	0.023019	0.017976
RS	12	0.076617	0.369770	5309.267396	0.019049	0.015117
RS	13	0.085190	0.369770	5437.155514	0.019508	0.015576
RS	14	0.094179	0.466764	4417.657590	0.015850	0.012685
RS	15	0.103605	0.466764	4538.016209	0.016282	0.012992
RS	16	0.113489	0.571076	3814.064372	0.013684	0.010908
RS	17	0.123852	0.571076	3926.264691	0.014087	0.011232
RS	18	0.134718	0.667447	3460.063994	0.012414	0.009935
RS	19	0.146112	0.667447	3565.841250	0.012794	0.010317
RS	20	0.158059	0.752167	3261.637011	0.011702	0.009527
RS	21	0.170586	0.752167	3362.847191	0.012066	0.009948
RS	22	0.183721	0.832862	3131.475608	0.011235	0.009371
RS	23	0.197493	0.832862	3229.105609	0.011586	0.009802
RS	24	0.211934	0.918434	3019.639228	0.010834	0.009291
RS	25	0.227076	0.918434	3114.013344	0.011173	0.009723
RS	26	0.242953	1.018589	2895.811042	0.010390	0.009154
RS	27	0.259601	1.018589	2986.828724	0.010716	0.009544
RS	28	0.277056	1.134880	2765.358529	0.009922	0.008920
RS	29	0.295360	1.134880	2852.987605	0.010236	0.009278
RS	30	0.314551	1.260346	2650.630354	0.009510	0.008695
RS	31	0.334675	1.260346	2735.160661	0.009813	0.009041
RS	32	0.355775	1.385411	2567.635178	0.009212	0.008564
RS	33	0.377899	1.385411	2649.600535	0.009506	0.008910
RS	34	0.401097	1.497920	2528.518928	0.009072	0.008588
RS	35	0.425422	1.497920	2608.613518	0.009359	0.008946
RS	36	0.450927	1.589533	2535.438868	0.009097	0.008790
RS	37	0.477670	1.589533	2614.290952	0.009380	0.009159
RS	38	0.505712	1.662181	2576.719740	0.009245	0.009125
RS	39	0.535114	1.662181	2654.623564	0.009524	0.009494
RS	40	0.565944	1.720833	2640.282869	0.009473	0.009534
RS	41	0.598270	1.720833	2717.190586	0.009749	0.009896
RS	42	0.632166	1.764617	2725.177390	0.009778	0.010012
RS	43	0.667707	1.764617	2800.818797	0.010049	0.010377
RS	44	0.704973	1.790278	2834.990843	0.010172	0.010599
RS	45	0.744049	1.790278	2908.828125	0.010437	0.010979
RS	46	0.785021	1.801761	2962.671418	0.010630	0.011288
RS	47	0.827982	1.801761	3033.757502	0.010885	0.011671
RS	48	0.873028	1.810002	3089.032392	0.011083	0.011990
RS	49	0.920261	1.810002	3156.090091	0.011324	0.012357
RS	50	0.969787	1.825494	3193.602506	0.011458	0.012601
RS	51	1.021716	1.825494	3255.336969	0.011680	0.012934
RS	52	1.076167	1.853662	3264.131517	0.011711	0.013052
RS	53	1.133261	1.853662	3319.504430	0.011910	0.013345
RS	54	1.193126	1.894760	3298.897525	0.011836	0.013332
RS	55	1.255898	1.894760	3347.184974	0.012009	0.013587
RS	56	1.321716	1.946253	3302.631479	0.011849	0.013467
RS	57	1.390729	1.946253	3343.329013	0.011995	0.013686
RS	58	1.463093	2.004639	3282.198002	0.011776	0.013489
RS	59	1.538969	2.004639	3314.892476	0.011893	0.013677
RS	60	1.618528	2.066763	3243.384058	0.011637	0.013431
RS	61	1.701949	2.066763	3267.675465	0.011724	0.013591
RS	62	1.789420	2.131998	3187.376784	0.011436	0.013307
RS	63	1.881137	2.131998	3202.958143	0.011492	0.013438
RS	64	1.977305	2.203512	3110.097273	0.011159	0.013099
RS	65	2.078143	2.203512	3116.993648	0.011183	0.013197
RS	66	2.183875	2.286446	3006.711134	0.010788	0.012779
RS	67	2.294739	2.286446	3005.462273	0.010783	0.012840
RS	68	2.410985	2.385253	2876.228972	0.010320	0.012334
RS	69	2.532874	2.385253	2867.853660	0.010290	0.012358
RS	70	2.660680	2.502593	2722.320796	0.009767	0.011774
RS	71	2.794689	2.502593	2708.117765	0.009716	0.011765
RS	72	2.935204	2.639066	2551.991489	0.009156	0.011126
RS	73	3.082540	2.639066	2533.283784	0.009089	0.011089
RS	74	3.237028	2.793464	2373.386433	0.008515	0.010425
RS	75	3.399015	2.793464	2351.318374	0.008436	0.010363
RS	76	3.568865	2.962292	2194.581480	0.007874	0.009704
RS	77	3.746960	2.962292	2169.968216	0.007786	0.009621
RS	78	3.933700	3.139515	2022.467822	0.007256	0.008995
RS	79	4.129505	3.139515	1995.723762	0.007160	0.008893
RS	80	4.334815	3.315631	1862.575592	0.006683	0.008324
RS	81	4.550090	3.315631	1833.668797	0.006579	0.008204
RS	82	4.775816	3.477723	1718.618279	0.006166	0.007710
RS	83	5.012500	3.477723	1687.065712	0.006053	0.007574
RS	84	5.260672	3.611145	1591.959114	0.005712	0.007165
RS	85	5.520891	3.611145	1556.872351	0.005586	0.007011
RS	86	5.793742	3.702816	1481.259227	0.005315	0.006687
RS	87	6.079838	3.702816	1441.447365	0.005172	0.006512
RS	88	6.379821	3.744873	1382.558556	0.004960	0.006261
RS	89	6.694366	3.744873	1336.696701	0.004796	0.006059
RS	90	7.024180	3.736545	1289.983533	0.004628	0.005862
RS	91	7.370004	3.736545	1236.846465	0.004438	0.005627
RS	92	7.732615	3.684379	1196.594651	0.004293	0.005457
RS	93	8.112828	3.684379	1135.398458	0.004074	0.005186
RS	94	8.511497	3.600050	1095.766887	0.003931	0.005017
RS	95	8.929519	3.600050	1026.580580	0.003683	0.004709
RS	96	9.367832	3.497234	982.793312	0.003526	0.004517
RS	97	9.827422	3.497234	906.920251	0.003254	0.004176
RS	98	10.309322	3.388805	856.368468	0.003073	0.003951
RS	99	10.814614	3.388805	776.522627	0.002786	0.003589
RS	100	11.344434	3.295715	717.264997	0.002573	0.003321
RS	101	11.899973	3.295715	637.958665	0.002289	0.002958
RS	102	12.482479	3.250679	569.958927	0.002045	0.002647
RS	103	13.093261	3.250679	497.337488	0.001784	0.002313
RS	104	13.733692	3.199881	436.221006	0.001565	0.002031
RS	105	14.405211	3.199881	372.441360	0.001336	0.001736
RS	106	15.109327	3.163084	318.055717	0.001141	0.001484
RS	107	15.847622	3.163084	265.284626	0.000952	0.001239
RS	108	16.621756	3.140428	220.186931	0.000790	0.001029
RS	109	17.433468	3.140428	179.146191	0.000643	0.000838
RS	110	18.284582	3.132023	144.289057	0.000518	0.000675
RS	111	19.177011	3.132023	114.354567	0.000410	0.000536
RS	112	20.112761	3.136005	89.299213	0.000320	0.000419
RS	113	21.093934	3.136005	68.839657	0.000247	0.000323
RS	114	22.122736	3.150055	52.078096	0.000187	0.000244
RS	115	23.201478	3.150055	38.985981	0.000140	0.000183
RS	116	24.332585	3.172114	28.542388	0.000102	0.000134
RS	117	25.518598	3.172114	20.711019	0.000074	0.000097
RS	118	26.762183	3.200461	14.653631	0.000053	0.000069
RS	119	28.066134	3.200461	10.284906	0.000037	0.000048
RS	120	29.433382	3.233923	7.019694	0.000025	0.000033
RS	121	30.867000	3.233923	4.754420	0.000017	0.000022
RS	122	32.370208	3.271708	3.123502	0.000011	0.000015
RS	123	33.946386	3.271708	2.036209	0.000007	0.000010
RS	124	35.599075	3.315070	1.283885	0.000005	0.000006
RS	125	37.331989	3.315070	0.803537	0.000003	0.000004
RS	126	39.149023	3.478067	0.473102	0.000002	0.000002
RS	127	41.054260	3.478067	0.678057	0.000002	0.000003
PA	64*2 0.262562420 0.033643580 41.054259548 213585.276391011 17.747008215 1.027188496 0.330765939 0.270649356 0.299250419 0.369770078 0.466763690 0.571076378 0.667446983 0.752166998 0.832861821 0.918434269 1.018589417 1.134880040 1.260345804 1.385410812 1.497919779 1.589533138 1.662181438 1.720832978 1.764617186 1.790278201 1.801760935 1.810002284 1.825494089 1.853662059 1.894760032 1.946253354 2.004638829 2.066763302 2.131998118 2.203511774 2.286445968 2.385252890 2.502592913 2.639065925 2.793463997 2.962291791 3.139515183 3.315631360 3.477723206 3.611145035 3.702815941 3.744872747 3.736544726 3.684379465 3.600050219 3.497233997 3.388804512 3.295714846 3.250678855 3.199881249 3.163083762 3.140427731 3.132022989 3.136004724 3.150054840 3.172113892 3.200461289 3.233922703 3.271707822 3.315069637 3.478066659
//
IT	7067
RD	19
LK	-2453710.980023
QD	-435.243074 -> -396.764640
RI	0.0224774217
TR	0.262465	0.033120
MT	41.313605
MM	C_pi: 1.624888, n_recomb: 274469.297735
RS	0	0.000000	370387.976105	0.003507	0.000000	0.000000
RS	1	0.004859	370387.976105	0.003677	0.000000	0.000000
RS	2	0.009955	20.190722	70.736323	0.000258	0.000071
RS	3	0.015298	20.190722	74.160310	0.000270	0.000102
RS	4	0.020901	1.071455	1461.328320	0.005324	0.002274
RS	5	0.026776	1.071455	1523.910019	0.005552	0.002913
RS	6	0.032937	0.331539	5100.090204	0.018582	0.011046
RS	7	0.039397	0.331539	5242.830469	0.019102	0.012632
RS	8	0.046170	0.269885	6598.296227	0.024040	0.016865
RS	9	0.053273	0.269885	6735.734788	0.024541	0.017994
RS	10	0.060722	0.298520	6216.953256	0.022651	0.017199
RS	11	0.068532	0.298520	6347.537523	0.023127	0.018012
RS	12	0.076721	0.369336	5245.842734	0.019113	0.015133
RS	13	0.085309	0.369336	5372.092191	0.019573	0.015600
RS	14	0.094314	0.467196	4355.644049	0.015869	0.012680
RS	15	0.103756	0.467196	4474.444907	0.016302	0.012990
RS	16	0.113658	0.572410	3755.511182	0.013683	0.010892
RS	17	0.124040	0.572410	3866.202949	0.014086	0.011217
RS	18	0.134927	0.668985	3407.421228	0.012415	0.009922
RS	19	0.146343	0.668985	3511.773025	0.012795	0.010303
RS	20	0.158314	0.752970	3216.279464	0.011718	0.009526
RS	21	0.170867	0.752970	3316.179156	0.012082	0.009945
RS	22	0.184029	0.832382	3093.144172	0.011270	0.009383
RS	23	0.197832	0.832382	3189.577635	0.011621	0.009813
RS	24	0.212304	0.916500	2987.205735	0.010884	0.009315
RS	25	0.227481	0.916500	3080.479195	0.011223	0.009749
RS	26	0.243394	1.015761	2866.456610	0.010444	0.009184
RS	27	0.260081	1.015761	2956.430760	0.010771	0.009576
RS	28	0.277579	1.132075	2736.270816	0.009969	0.008947
RS	29	0.295927	1.132075	2822.874698	0.010285	0.009307
RS	30	0.315167	1.258288	2620.368705	0.009547	0.008716
RS	31	0.335342	1.258288	2703.869035	0.009851	0.009065
RS	32	0.356497	1.384618	2535.524875	0.009238	0.008578
RS	33	0.378680	1.384618	2616.442647	0.009533	0.008927
RS	34	0.401941	1.498423	2494.603388	0.009089	0.008598
RS	35	0.426332	1.498423	2573.632779	0.009377	0.008959
RS	36	0.451909	1.590879	2500.176954	0.009109	0.008799
RS	37	0.478728	1.590879	2577.954878	0.009393	0.009171
RS	38	0.506851	1.664160	2540.059329	0.009254	0.009136
RS	39	0.536341	1.664160	2616.883144	0.009534	0.009507
RS	40	0.567263	1.723643	2601.629817	0.009479	0.009545
RS	41	0.599688	1.723643	2677.451493	0.009755	0.009909
RS	42	0.633689	1.768252	2684.221973	0.009780	0.010022
RS	43	0.669342	1.768252	2758.779154	0.010051	0.010389
RS	44	0.706727	1.794089	2792.295749	0.010173	0.010612
RS	45	0.745929	1.794089	2865.066286	0.010439	0.010994
RS	46	0.787037	1.805088	2918.950322	0.010635	0.011308
RS	47	0.830141	1.805088	2988.997568	0.010890	0.011693
RS	48	0.875341	1.812816	3044.332336	0.011092	0.012018
RS	49	0.922737	1.812816	3110.384468	0.011332	0.012386
RS	50	0.972436	1.828293	3147.370294	0.011467	0.012632
RS	51	1.024550	1.828293	3208.146057	0.011689	0.012965
RS	52	1.079196	1.857116	3215.690795	0.011716	0.013080
RS	53	1.136498	1.857116	3270.180534	0.011915	0.013373
RS	54	1.196585	1.899285	3248.132672	0.011834	0.013353
RS	55	1.259591	1.899285	3295.645305	0.012007	0.013607
RS	56	1.325660	1.951853	3250.175668	0.011842	0.013480
RS	57	1.394938	1.951853	3290.227355	0.011988	0.013698
RS	58	1.467583	2.010837	3229.378280	0.011766	0.013498
RS	59	1.543759	2.010837	3261.550118	0.011883	0.013684
RS	60	1.623636	2.072605	3192.010843	0.011630	0.013441
RS	61	1.707394	2.072605	3215.861461	0.011717	0.013599
RS	62	1.795223	2.136296	3139.250898	0.011438	0.013325
RS	63	1.887320	2.136296	3154.400959	0.011493	0.013455
RS	64	1.983892	2.205260	3066.395775	0.011172	0.013130
RS	65	2.085157	2.205260	3072.790850	0.011195	0.013225
RS	66	2.191343	2.285042	2967.732223	0.010813	0.012822
RS	67	2.302689	2.285042	2965.853242	0.010806	0.012881
RS	68	2.419445	2.380499	2841.497635	0.010353	0.012387
RS	69	2.541876	2.380499	2832.343301	0.010319	0.012408
RS	70	2.670255	2.494631	2690.864465	0.009804	0.011831
RS	71	2.804873	2.494631	2675.755339	0.009749	0.011819
RS	72	2.946033	2.628390	2522.580172	0.009191	0.011182
RS	73	3.094053	2.628390	2502.897554	0.009119	0.011141
RS	74	3.249265	2.780962	2344.754792	0.008543	0.010473
RS	75	3.412019	2.780962	2321.725298	0.008459	0.010408
RS	76	3.582683	2.949330	2165.573750	0.007890	0.009740
RS	77	3.761640	2.949330	2140.106581	0.007797	0.009653
RS	78	3.949293	3.127934	1992.176598	0.007258	0.009014
RS	79	4.146065	3.127934	1964.778958	0.007158	0.008909
RS	80	4.352399	3.307511	1830.479125	0.006669	0.008324
RS	81	4.568759	3.307511	1801.197126	0.006562	0.008202
RS	82	4.795633	3.474977	1684.630530	0.006138	0.007692
RS	83	5.033532	3.474977	1653.037848	0.006023	0.007553
RS	84	5.282992	3.615085	1556.372417	0.005670	0.007129
RS	85	5.544574	3.615085	1521.618666	0.005544	0.006974
RS	86	5.818867	3.713777	1444.671170	0.005264	0.006638
RS	87	6.106489	3.713777	1405.587890	0.005121	0.006462
RS	88	6.408088	3.762246	1345.742314	0.004903	0.006202
RS	89	6.724343	3.762246	1301.017122	0.004740	0.006001
RS	90	7.055966	3.758941	1253.843840	0.004568	0.005797
[truncated: 6,469,401 more chars]
