# Supplementary material for: Genomic basis of homoploid hybrid speciation within chestnut trees
Source: Nat Commun. 2020 Jul 6;11:3375. doi: 10.1038/s41467-020-17111-w (PMC7338469; doi:10.1038/s41467-020-17111-w)
Supplement: Supplementary file 3 — Source Data [file 41467_2020_17111_MOESM3_ESM.zip › Source Data/Supplementary Fig 5 and 6/s7_x_40.csv]

label	x	y	plot_type	plot_num
s_s7_01	0.0	666666.6666666667	path	0
s_s7_01	15.000000000000005	666666.6666666667	path	0
s_s7_01	17.029236402154314	666666.6666666667	path	0
s_s7_01	19.332992829363814	666666.6666666667	path	0
s_s7_01	21.948407016826035	666666.6666666667	path	0
s_s7_01	24.91764078268217	666666.6666666667	path	0
s_s7_01	28.288559698150404	666666.6666666667	path	0
s_s7_01	32.11550470508384	666666.6666666667	path	0
s_s7_01	36.460168119824786	666666.6666666667	path	0
s_s7_01	41.39258814498571	666666.6666666667	path	0
s_s7_01	46.9922779211981	666666.6666666667	path	0
s_s7_01	53.34950731972127	666666.6666666667	path	0
s_s7_01	60.56675813906628	666666.6666666667	path	0
s_s7_01	68.76037616415081	666666.6666666667	path	0
s_s7_01	78.06244672002536	666666.6666666667	path	0
s_s7_01	88.62292395505915	666666.6666666667	path	0
s_s7_01	100.612048178723	666666.6666666667	path	0
s_s7_01	114.2230902226942	666666.6666666667	path	0
s_s7_01	129.6754670657905	666666.6666666667	path	0
s_s7_01	147.21827894820817	666666.6666666667	path	0
s_s7_01	167.1343249951554	666666.6666666667	path	0
s_s7_01	189.74466208379926	666666.6666666667	path	0
s_s7_01	215.41378044479345	666666.6666666667	path	0
s_s7_01	244.55547943174335	666666.6666666667	path	0
s_s7_01	277.63953817902274	666666.6666666667	path	0
s_s7_01	315.19928868236826	666666.6666666667	path	0
s_s7_01	357.8402133841951	666666.6666666667	path	0
s_s7_01	406.2497058611199	666666.6666666667	path	0
s_s7_01	461.20815196097755	666666.6666666667	path	0
s_s7_01	523.6015100229462	666666.6666666667	path	0
s_s7_01	594.4355929803809	666666.6666666667	path	0
s_s7_01	674.8522825811787	666666.6666666667	path	0
s_s7_01	766.1479371072219	666666.6666666667	path	0
s_s7_01	869.7942893347816	666666.6666666667	path	0
s_s7_01	987.4621716217197	666666.6666666667	path	0
s_s7_01	1121.0484505820618	666666.6666666667	path	0
s_s7_01	1272.7066055487148	666666.6666666667	path	0
s_s7_01	1444.8814437648273	666666.6666666667	path	0
s_s7_01	1640.348511930484	666666.6666666667	path	0
s_s7_01	1862.2588394390832	666666.6666666667	path	0
s_s7_01	2114.1897345873094	666666.6666666667	path	0
s_s7_01	2400.202452619678	666666.6666666667	path	0
s_s7_01	2724.9076652460685	666666.6666666667	path	0
s_s7_01	3093.5397870345105	666666.6666666667	path	0
s_s7_01	3512.0413568587182	666666.6666666667	path	0
s_s7_01	3987.158834672656	666666.6666666667	path	0
s_s7_01	4526.55135790525	666666.6666666667	path	0
s_s7_01	5138.914210684068	539726.8031086904	path	0
s_s7_01	5834.118996275281	464248.84998804703	path	0
s_s7_01	6623.372772391392	410190.90143422934	path	0
s_s7_01	7519.398714709679	186935.3321865399	path	0
s_s7_01	8536.64122098975	97190.41376070507	path	0
s_s7_01	9691.498762173978	42143.91271692026	path	0
s_s7_01	11002.58823414976	16785.429587577175	path	0
s_s7_01	12491.04507165985	7456.249755796567	path	0
s_s7_01	14180.863962350673	4338.855359514549	path	0
s_s7_01	16099.285653444003	3221.985834065963	path	0
s_s7_01	18277.23608655395	2720.7352589369834	path	0
s_s7_01	20749.824939727507	2552.0423373100934	path	0
s_s7_01	23556.911613462464	2661.537714240118	path	0
s_s7_01	26743.74778468708	2918.603144660491	path	0
s_s7_01	30361.70688700179	3436.573338327537	path	0
s_s7_01	34469.112276777974	4063.43405472528	path	0
s_s7_01	39132.17743557676	4737.408397289939	path	0
s_s7_01	44426.073365432305	4737.408397289939	path	0
s_s7_01	50436.14038395986	6675.126116811345	path	0
s_s7_01	57259.26385404628	7623.483619189161	path	0
s_s7_01	65005.43602559216	7401.964707773593	path	0
s_s7_01	73799.52916699514	7393.552990770012	path	0
s_s7_01	83783.30857016273	9365.907791945168	path	0
s_s7_01	95117.71787972949	10817.927786873823	path	0
s_s7_01	107985.47358715544	10817.927786873823	path	0
s_s7_01	122594.010514284	12833.073736340446	path	0
s_s7_01	139178.82576906207	13007.113874058363	path	0
s_s7_01	158007.27507970695	14673.806005156779	path	0
s_s7_01	179382.88270617014	16092.763272651533	path	0
s_s7_01	203650.2344068862	16092.763272651533	path	0
s_s7_01	231200.53233793337	15683.735040524512	path	0
s_s7_01	262477.901432439	18032.850697764196	path	0
s_s7_01	297986.54892229044	16393.885724596093	path	0
s_s7_01	338298.89241732063	16393.885724596093	path	0
s_s7_01	384064.7875707676	13609.529753054334	path	0
s_s7_01	436022.00408571813	25351.268334702076	path	0
s_s7_01	495008.1189411186	17802.219345001053	path	0
s_s7_01	561974.0185622689	17802.219345001053	path	0
s_s7_01	637999.2275977015	18760.625767679387	path	0
s_s7_01	724309.3114102066	23434.193316639128	path	0
s_s7_01	822295.6328190684	23434.193316639128	path	0
s_s7_01	933537.7815823319	27269.54010742818	path	0
s_s7_01	1059829.0381938806	27269.54010742818	path	0
s_s7_01	1203205.28248476	14361.865404608125	path	0
s_s7_01	1365977.813050257	14361.865404608125	path	0
s_s7_01	1550770.6065687032	40491.19407513057	path	0
s_s7_01	1760562.6176513766	40491.19407513057	path	0
s_s7_01	1998735.801118725	40491.19407513057	path	0
s_s7_01	2269129.6308466718	40491.19407513057	path	0
s_s7_01	2576102.994054738	40491.19407513057	path	0
s_s7_01	2924604.4588037073	40491.19407513057	path	0
s_s7_01	3320252.0474508633	40491.19407513057	path	0
s_s7_01	3769423.8020518376	40491.19407513057	path	0
s_s7_01	4279360.60166987	40491.19407513057	path	0
s_s7_02	0.0	666666.6666666667	path	1
s_s7_02	15.000000000000005	666666.6666666667	path	1
s_s7_02	17.029051507718503	666666.6666666667	path	1
s_s7_02	19.332573016835315	666666.6666666667	path	1
s_s7_02	21.94769211202785	666666.6666666667	path	1
s_s7_02	24.916558630084612	666666.6666666667	path	1
s_s7_02	28.28702402045325	666666.6666666667	path	1
s_s7_02	32.11341260295792	666666.6666666667	path	1
s_s7_02	36.457397153625784	666666.6666666667	path	1
s_s7_02	41.388992931096254	666666.6666666667	path	1
s_s7_02	46.98768616508233	666666.6666666667	path	1
s_s7_02	53.343715195579925	666666.6666666667	path	1
s_s7_02	60.5595249119065	666666.6666666667	path	1
s_s7_02	68.75141793385441	666666.6666666667	path	1
s_s7_02	78.05142914828596	666666.6666666667	path	1
s_s7_02	88.60945381448016	666666.6666666667	path	1
s_s7_02	100.59566353850573	666666.6666666667	path	1
s_s7_02	114.20324905668903	666666.6666666667	path	1
s_s7_02	129.65153403567743	666666.6666666667	path	1
s_s7_02	147.18951007655127	666666.6666666667	path	1
s_s7_02	167.09984989929617	666666.6666666667	path	1
s_s7_02	189.70346339114295	666666.6666666667	path	1
s_s7_02	215.36466995202434	666666.6666666667	path	1
s_s7_02	244.49707050372126	666666.6666666667	path	1
s_s7_02	277.5702138062767	666666.6666666667	path	1
s_s7_02	315.1171645277014	666666.6666666667	path	1
s_s7_02	357.743095047229	666666.6666666667	path	1
s_s7_02	406.13503947265974	666666.6666666667	path	1
s_s7_02	461.07296708461416	666666.6666666667	path	1
s_s7_02	523.4423536866993	666666.6666666667	path	1
s_s7_02	594.2484534834807	666666.6666666667	path	1
s_s7_02	674.632501516817	666666.6666666667	path	1
s_s7_02	765.8901078073906	666666.6666666667	path	1
s_s7_02	869.4921396736086	666666.6666666667	path	1
s_s7_02	987.108428803883	666666.6666666667	path	1
s_s7_02	1120.6346851869607	666666.6666666667	path	1
s_s7_02	1272.2230516923105	666666.6666666667	path	1
s_s7_02	1444.3167917716787	666666.6666666667	path	1
s_s7_02	1639.6896693695098	666666.6666666667	path	1
s_s7_02	1861.49065575782	666666.6666666667	path	1
s_s7_02	2113.2946838691087	666666.6666666667	path	1
s_s7_02	2399.1602681729823	666666.6666666667	path	1
s_s7_02	2723.694918799296	666666.6666666667	path	1
s_s7_02	3092.1294042362906	666666.6666666667	path	1
s_s7_02	3510.4020595513807	666666.6666666667	path	1
s_s7_02	3985.2544989934413	666666.6666666667	path	1
s_s7_02	4524.340275648413	666666.6666666667	path	1
s_s7_02	5136.348239497474	666666.6666666667	path	1
s_s7_02	5831.1425821321145	666666.6666666667	path	1
s_s7_02	6619.921825331896	666666.6666666667	path	1
s_s7_02	7515.399316043121	402574.062692425	path	1
s_s7_02	8532.00813693138	154579.9796423219	path	1
s_s7_02	9686.133735205187	60383.13639212864	path	1
s_s7_02	10996.378019163925	23566.948569666853	path	1
s_s7_02	12483.859179112413	9657.853737461004	path	1
s_s7_02	14172.552065080641	5070.586991388046	path	1
s_s7_02	16089.674607472029	3608.601443098184	path	1
s_s7_02	18266.12650887144	2976.7002989986913	path	1
s_s7_02	20736.987277738266	2811.9061743900393	path	1
s_s7_02	23542.081631167235	3048.785635942612	path	1
s_s7_02	26726.621379737353	3284.3376727004643	path	1
s_s7_02	30341.93414018919	3863.7801773277833	path	1
s_s7_02	34446.29062113894	4644.27687355687	path	1
s_s7_02	39105.84381581441	5021.129735514732	path	1
s_s7_02	44395.69523948657	5021.129735514732	path	1
s_s7_02	50401.105396945975	6764.64197186721	path	1
s_s7_02	57218.867990036124	7201.301113634678	path	1
s_s7_02	64958.87001437803	7370.0468962735295	path	1
s_s7_02	73745.86289053567	8327.289059814704	path	1
s_s7_02	83721.47317627189	8270.401212498582	path	1
s_s7_02	95046.48526805377	10616.489099109254	path	1
s_s7_02	107903.43288381967	10768.752292191895	path	1
s_s7_02	122499.54109588085	10768.752292191895	path	1
s_s7_02	139070.06633290893	13328.328317852327	path	1
s_s7_02	157882.0881843288	14762.493155518028	path	1
s_s7_02	179238.8141224728	14891.787364185646	path	1
s_s7_02	203484.46652493163	15650.361144586264	path	1
s_s7_02	231009.83076491184	15650.361144586264	path	1
s_s7_02	262258.55379233474	15812.70412025805	path	1
s_s7_02	297734.29472462897	13013.587653933391	path	1
s_s7_02	338008.8426986628	22538.711019787832	path	1
s_s7_02	383731.33282532357	14631.590326734735	path	1
s_s7_02	435638.7087871933	17171.526203436	path	1
s_s7_02	494567.6007128734	17171.526203436	path	1
s_s7_02	561467.8097725523	16017.719751280752	path	1
s_s7_02	637417.6168361783	53783.07341338711	path	1
s_s7_02	723641.1619353645	16456.262315774016	path	1
s_s7_02	821528.1746468381	16456.262315774016	path	1
s_s7_02	932656.3734068652	30771.01205877705	path	1
s_s7_02	1058816.894783164	30771.01205877705	path	1
s_s7_02	1202043.1625670027	14134.116832518015	path	1
s_s7_02	1364643.6619902898	14134.116832518015	path	1
s_s7_02	1549239.1473142807	44719.47642912141	path	1
s_s7_02	1758804.882492587	44719.47642912141	path	1
s_s7_02	1996718.5957328717	44719.47642912141	path	1
s_s7_02	2266814.920876959	44719.47642912141	path	1
s_s7_02	2573447.2030719067	44719.47642912141	path	1
s_s7_02	2921557.664900371	44719.47642912141	path	1
s_s7_02	3316757.0638905494	44719.47642912141	path	1
s_s7_02	3765415.125305427	44719.47642912141	path	1
s_s7_02	4274763.207784557	565918.3880844072	path	1
s_s7_03	0.0	4362.414267562056	path	2
s_s7_03	15.000000000000005	4362.414267562056	path	2
s_s7_03	17.031277433555008	4362.414267562056	path	2
s_s7_03	19.337627401248	4362.414267562056	path	2
s_s7_03	21.95629981182468	4362.414267562056	path	2
s_s7_03	24.92958890063318	4362.414267562056	path	2
s_s7_03	28.305516324743813	4362.414267562056	path	2
s_s7_03	32.138606761782135	13428.648745586765	path	2
s_s7_03	36.49076853918922	13428.648745586765	path	2
s_s7_03	41.432293516971534	13428.648745586765	path	2
s_s7_03	47.0429923730683	13428.648745586765	path	2
s_s7_03	53.41348362735588	13428.648745586765	path	2
s_s7_03	60.646657223343055	39378.63398631941	path	2
s_s7_03	68.85933630589788	39378.63398631941	path	2
s_s7_03	78.18416403441431	39378.63398631941	path	2
s_s7_03	88.77174590537888	39378.63398631941	path	2
s_s7_03	100.79308218503719	39378.63398631941	path	2
s_s7_03	114.44232973843191	39378.63398631941	path	2
s_s7_03	129.93993786117454	95357.3174972008	path	2
s_s7_03	147.53620876083744	95357.3174972008	path	2
s_s7_03	167.5153401933807	95357.3174972008	path	2
s_s7_03	190.20001554732096	95357.3174972008	path	2
s_s7_03	215.9566155101933	95357.3174972008	path	2
s_s7_03	245.20113549104465	177037.689263842	path	2
s_s7_03	278.40590437137945	177037.689263842	path	2
s_s7_03	316.10721309925	177037.689263842	path	2
s_s7_03	358.91397633608125	177037.689263842	path	2
s_s7_03	407.5175670506798	177037.689263842	path	2
s_s7_03	462.7029828991655	372329.07089962636	path	2
s_s7_03	525.3615247392762	372329.07089962636	path	2
s_s7_03	596.5051920500059	372329.07089962636	path	2
s_s7_03	677.2830277573105	372329.07089962636	path	2
s_s7_03	768.9996764515264	372329.07089962636	path	2
s_s7_03	873.1364557306654	372329.07089962636	path	2
s_s7_03	991.3752809933252	666666.6666666667	path	2
s_s7_03	1125.6258300910588	666666.6666666667	path	2
s_s7_03	1278.0563865770978	666666.6666666667	path	2
s_s7_03	1451.1288597014257	666666.6666666667	path	2
s_s7_03	1647.6385467608873	666666.6666666667	path	2
s_s7_03	1870.7592800069374	666666.6666666667	path	2
s_s7_03	2124.094687279717	666666.6666666667	path	2
s_s7_03	2411.7363942800744	666666.6666666667	path	2
s_s7_03	2738.3301085057033	666666.6666666667	path	2
s_s7_03	3109.150652174497	666666.6666666667	path	2
s_s7_03	3530.1871559934884	666666.6666666667	path	2
s_s7_03	4008.239789739841	666666.6666666667	path	2
s_s7_03	4551.02959195156	666666.6666666667	path	2
s_s7_03	5167.32317258971	666666.6666666667	path	2
s_s7_03	5867.074302747538	666666.6666666667	path	2
s_s7_03	6661.584678224972	666666.6666666667	path	2
s_s7_03	7563.686453464584	666666.6666666667	path	2
s_s7_03	8587.94949395847	666666.6666666667	path	2
s_s7_03	9750.916694464331	666666.6666666667	path	2
s_s7_03	11071.371163660353	666666.6666666667	path	2
s_s7_03	12570.639590544011	666666.6666666667	path	2
s_s7_03	14272.936692252357	462014.63073075464	path	2
s_s7_03	16205.756306487783	182267.34440344767	path	2
s_s7_03	18400.3154450918	54555.80384813156	path	2
s_s7_03	20892.05848068573	21640.99979206984	path	2
s_s7_03	23721.22960950762	14225.88644113553	path	2
s_s7_03	26933.52283630559	9286.181466028775	path	2
s_s7_03	30580.81997920732	4941.568219018371	path	2
s_s7_03	34722.028614098774	4326.989710152846	path	2
s_s7_03	39424.03349217014	5564.7157155381665	path	2
s_s7_03	44762.77679699427	6392.386516804507	path	2
s_s7_03	50824.484688393866	7058.269537482527	path	2
s_s7_03	57707.05994303362	7878.168046481048	path	2
s_s7_03	65521.663184306286	5838.160213881405	path	2
s_s7_03	74394.50823999124	7120.151471704021	path	2
s_s7_03	84468.90062454563	8074.528223596744	path	2
s_s7_03	95907.5520696016	8927.07815068197	path	2
s_s7_03	108895.20848470049	10018.139380724182	path	2
s_s7_03	123641.63379251646	8991.103968501779	path	2
s_s7_03	140384.9978305573	11734.085011765254	path	2
s_s7_03	159395.72303741574	12586.937348663478	path	2
s_s7_03	180980.85205148847	13432.741188896598	path	2
s_s7_03	205489.0067633382	14888.105556966164	path	2
s_s7_03	233316.01891547156	15825.898349453344	path	2
s_s7_03	264911.32318946416	15681.759067834233	path	2
s_s7_03	300785.2160353278	14533.61496550067	path	2
s_s7_03	341517.0974806297	16067.670076666433	path	2
s_s7_03	387764.82903300354	16850.796399587773	path	2
s_s7_03	440275.35881574044	16196.05016979984	path	2
s_s7_03	499896.78554325685	17143.6167058736	path	2
s_s7_03	567592.0561819704	17143.6167058736	path	2
s_s7_03	644454.5185278064	21335.031296841084	path	2
s_s7_03	731725.5798903456	18464.44293172231	path	2
s_s7_03	830814.757089426	26769.470793732675	path	2
s_s7_03	943322.4415921083	26769.470793732675	path	2
s_s7_03	1071065.7474702455	15631.931076151282	path	2
s_s7_03	1216107.859649581	18396.169021875616	path	2
s_s7_03	1380791.3564545852	18396.169021875616	path	2
s_s7_03	1567776.0446421858	18396.169021875616	path	2
s_s7_03	1780081.9179988385	42486.909021770414	path	2
s_s7_03	2021137.9333261952	42486.909021770414	path	2
s_s7_03	2294837.3915973664	42486.909021770414	path	2
s_s7_03	2605600.81874603	42486.909021770414	path	2
s_s7_03	2958447.3616774464	42486.909021770414	path	2
s_s7_03	3359075.852619829	42486.909021770414	path	2
s_s7_03	3813956.851088242	42486.909021770414	path	2
s_s7_03	4330437.150032774	557801.0042776453	path	2
s_s7_04	0.0	4707.6348156347985	path	3
s_s7_04	15.000000000000005	4707.6348156347985	path	3
s_s7_04	17.026895873033776	4707.6348156347985	path	3
s_s7_04	19.32767887140897	4707.6348156347985	path	3
s_s7_04	21.939358374061026	4707.6348156347985	path	3
s_s7_04	24.903944703753904	4707.6348156347985	path	3
s_s7_04	28.269124886573906	4707.6348156347985	path	3
s_s7_04	32.08902972436544	9730.011382142982	path	3
s_s7_04	36.42510451889706	9730.011382142982	path	3
s_s7_04	41.34709745384214	9730.011382142982	path	3
s_s7_04	46.93418153324999	9730.011382142982	path	3
s_s7_04	53.276228123514144	9730.011382142982	path	3
s_s7_04	60.47525258447124	22020.317042470168	path	3
s_s7_04	68.64705524341389	22020.317042470168	path	3
s_s7_04	77.92308410800025	22020.317042470168	path	3
s_s7_04	88.4525492808383	22020.317042470168	path	3
s_s7_04	100.40482308728134	22020.317042470168	path	3
s_s7_04	113.97216452383458	22020.317042470168	path	3
s_s7_04	129.3728118514402	55914.825364598815	path	3
s_s7_04	146.85449307973758	55914.825364598815	path	3
s_s7_04	166.69841081038984	55914.825364598815	path	3
s_s7_04	189.22376553791455	55914.825364598815	path	3
s_s7_04	214.79289016782835	55914.825364598815	path	3
s_s7_04	243.81707834370619	134378.69581612974	path	3
s_s7_04	276.76320033504015	134378.69581612974	path	3
s_s7_04	314.1612129061541	134378.69581612974	path	3
s_s7_04	356.6126839666053	134378.69581612974	path	3
s_s7_04	404.8004691268325	134378.69581612974	path	3
s_s7_04	459.49969581185326	268809.54117807595	path	3
s_s7_04	521.5902316186078	268809.54117807595	path	3
s_s7_04	592.0708374774401	268809.54117807595	path	3
s_s7_04	672.0752332792183	268809.54117807595	path	3
s_s7_04	762.8903343926754	268809.54117807595	path	3
s_s7_04	865.9769524165332	268809.54117807595	path	3
s_s7_04	982.9932931495621	448711.74577259715	path	3
s_s7_04	1115.8216297565436	448711.74577259715	path	3
s_s7_04	1266.5985801829008	448711.74577259715	path	3
s_s7_04	1437.749475847111	448711.74577259715	path	3
s_s7_04	1632.0273744505096	448711.74577259715	path	3
s_s7_04	1852.5573444473011	666666.6666666667	path	3
s_s7_04	2102.8867335152104	666666.6666666667	path	3
s_s7_04	2387.0422296231736	666666.6666666667	path	3
s_s7_04	2709.59463255521	666666.6666666667	path	3
s_s7_04	3075.7323777765837	666666.6666666667	path	3
s_s7_04	3491.3449953146974	666666.6666666667	path	3
s_s7_04	3963.1178461373956	666666.6666666667	path	3
s_s7_04	4498.639659916221	666666.6666666667	path	3
s_s7_04	5106.524603979569	666666.6666666667	path	3
s_s7_04	5796.55084700301	666666.6666666667	path	3
s_s7_04	6579.817846311057	666666.6666666667	path	3
s_s7_04	7468.924888844513	666666.6666666667	path	3
s_s7_04	8478.173757724391	666666.6666666667	path	3
s_s7_04	9623.798784417377	666666.6666666667	path	3
s_s7_04	10924.227987020242	666666.6666666667	path	3
s_s7_04	12400.379495218333	666666.6666666667	path	3
s_s7_04	14075.998030079043	516758.05749676184	path	3
s_s7_04	15978.036851145622	191741.32728533386	path	3
s_s7_04	18137.091314663525	53696.4322153594	path	3
s_s7_04	20587.891016965405	20120.45184433215	path	3
s_s7_04	23369.858439415817	12248.960702036586	path	3
s_s7_04	26527.74308103151	5884.579044855955	path	3
s_s7_04	30112.34127915437	6257.891397129116	path	3
s_s7_04	34181.313296894536	6265.381397905394	path	3
s_s7_04	38800.11082065119	5663.0613506660275	path	3
s_s7_04	44043.029787026586	6868.022416142532	path	3
s_s7_04	49994.40547444176	4377.815897160494	path	3
s_s7_04	56749.96908316996	6523.20566881215	path	3
s_s7_04	64418.38762513471	6624.920013340163	path	3
s_s7_04	73123.01189345973	7952.270268881532	path	3
s_s7_04	83003.86062883658	8427.952494186184	path	3
s_s7_04	94219.87279913387	6715.708165377846	path	3
s_s7_04	106951.46422142262	8773.933009535765	path	3
s_s7_04	121403.42965111065	9629.980455780043	path	3
s_s7_04	137808.23701990946	11818.653856238265	path	3
s_s7_04	156429.76681229024	10725.106229786365	path	3
s_s7_04	177567.55673038817	11631.774611857714	path	3
s_s7_04	201561.61992515557	13928.593985946356	path	3
s_s7_04	228797.9142977091	15597.956517147742	path	3
s_s7_04	259714.5508476262	15022.641112878942	path	3
s_s7_04	294808.84093295137	16781.13968636137	path	3
s_s7_04	334645.29580100894	14864.26445925932	path	3
s_s7_04	379864.7070669581	16792.35257005029	path	3
s_s7_04	431194.45420463756	17967.699461715987	path	3
s_s7_04	489460.2048514667	18634.752711954377	path	3
s_s7_04	555599.1961333129	18787.56365490125	path	3
s_s7_04	630675.3106468797	18787.56365490125	path	3
s_s7_04	715896.1896051759	18385.9275312287	path	3
s_s7_04	812632.6584205988	22854.829413813146	path	3
s_s7_04	922440.7771969428	22854.829413813146	path	3
s_s7_04	1047086.870824847	159457.5208716602	path	3
s_s7_04	1188575.9413036944	15687.370999856883	path	3
s_s7_04	1349183.9193180748	15687.370999856883	path	3
s_s7_04	1531494.2738533623	15687.370999856883	path	3
s_s7_04	1738439.5687365797	58401.34747585331	path	3
s_s7_04	1973348.6345626295	58401.34747585331	path	3
s_s7_04	2240000.1147927535	58401.34747585331	path	3
s_s7_04	2542683.2473439914	58401.34747585331	path	3
s_s7_04	2886266.8593755644	58401.34747585331	path	3
s_s7_04	3276277.685091733	58401.34747585331	path	3
s_s7_04	3718989.2663467336	58401.34747585331	path	3
s_s7_04	4221522.866067739	199206.65454252975	path	3
s_s7_05	0.0	6388.542063357628	path	4
s_s7_05	15.000000000000005	6388.542063357628	path	4
s_s7_05	17.030622412044163	6388.542063357628	path	4
s_s7_05	19.336139982774704	6388.542063357628	path	4
s_s7_05	21.953766596871066	6388.542063357628	path	4
s_s7_05	24.92575396223056	6388.542063357628	path	4
s_s7_05	28.300073604417484	6388.542063357628	path	4
s_s7_05	32.13119118599275	15230.056437526193	path	4
s_s7_05	36.480945649189586	15230.056437526193	path	4
s_s7_05	41.41954737237682	15230.056437526193	path	4
s_s7_05	47.02671145178169	15230.056437526193	path	4
s_s7_05	53.3929444010298	15230.056437526193	path	4
s_s7_05	60.621005037413646	32549.644409980767	path	4
s_s7_05	68.82756313538785	32549.644409980767	path	4
s_s7_05	78.1450826199947	32549.644409980767	path	4
s_s7_05	88.72395969727495	32549.644409980767	path	4
s_s7_05	100.7349504337141	32549.644409980767	path	4
s_s7_05	114.37192696883793	32549.644409980767	path	4
s_s7_05	129.85500684961113	69886.62899606199	path	4
s_s7_05	147.4341059979423	69886.62899606199	path	4
s_s7_05	167.39297266054987	69886.62899606199	path	4
s_s7_05	190.053767454097	69886.62899606199	path	4
s_s7_05	215.78226343314478	69886.62899606199	path	4
s_s7_05	244.99375011640868	158294.2064036856	path	4
s_s7_05	278.15973676955025	158294.2064036856	path	4
s_s7_05	315.81556314372017	158294.2064036856	path	4
s_s7_05	358.569040516519	158294.2064036856	path	4
s_s7_05	407.1102625123864	158294.2064036856	path	4
s_s7_05	462.2227440611085	158294.2064036856	path	4
s_s7_05	524.7960682909107	334810.57570361946	path	4
s_s7_05	595.8402454925224	334810.57570361946	path	4
s_s7_05	676.5020159255226	334810.57570361946	path	4
s_s7_05	768.0833596142836	334810.57570361946	path	4
s_s7_05	872.0625119043456	334810.57570361946	path	4
s_s7_05	990.117823996111	552467.8415203585	path	4
s_s7_05	1124.1548535941702	552467.8415203585	path	4
s_s7_05	1276.3371229486056	552467.8415203585	path	4
s_s7_05	1449.1210407608314	552467.8415203585	path	4
s_s7_05	1645.2955516364107	552467.8415203585	path	4
s_s7_05	1868.0271530757072	666666.6666666667	path	4
s_s7_05	2120.9110066318767	666666.6666666667	path	4
s_s7_05	2408.028968233065	666666.6666666667	path	4
s_s7_05	2734.0154743494377	666666.6666666667	path	4
s_s7_05	3104.1323474887386	666666.6666666667	path	4
s_s7_05	3524.353728472863	666666.6666666667	path	4
s_s7_05	4001.462506406752	666666.6666666667	path	4
s_s7_05	4543.159802837681	666666.6666666667	path	4
s_s7_05	5158.189277313696	666666.6666666667	path	4
s_s7_05	5856.478260785632	666666.6666666667	path	4
s_s7_05	6649.297994919006	666666.6666666667	path	4
s_s7_05	7549.4455637751935	666666.6666666667	path	4
s_s7_05	8571.450454462469	666666.6666666667	path	4
s_s7_05	9731.809080899639	666666.6666666667	path	4
s_s7_05	11049.251056193605	666666.6666666667	path	4
s_s7_05	12545.041511594227	666666.6666666667	path	4
s_s7_05	14243.324341825397	666666.6666666667	path	4
s_s7_05	16171.511917193699	165669.00122940057	path	4
s_s7_05	18360.727552906545	37064.714144097255	path	4
s_s7_05	20846.30787759777	12571.729135105095	path	4
s_s7_05	23668.373209905953	7795.95294708178	path	4
s_s7_05	26872.475149683294	7723.540609113439	path	4
s_s7_05	30510.331836753066	8058.653420600517	path	4
s_s7_05	34640.662745194044	8092.302492935587	path	4
s_s7_05	39330.136487757656	4428.9447423797765	path	4
s_s7_05	44654.446929144025	4911.561100652171	path	4
s_s7_05	50699.53497792778	6742.935057383829	path	4
s_s7_05	57562.975778354245	7679.436676828347	path	4
s_s7_05	65355.55369298624	8971.000132278492	path	4
s_s7_05	74203.05049835514	5939.238823847668	path	4
s_s7_05	84248.27565728867	7162.377775375962	path	4
s_s7_05	95653.3714390063	8126.631138690368	path	4
s_s7_05	108602.43009444824	9844.11034663675	path	4
s_s7_05	123304.46533126461	8073.101001237924	path	4
s_s7_05	139996.78605171698	10600.005439901057	path	4
s_s7_05	158948.82680976816	12912.785742436805	path	4
s_s7_05	180466.4968156373	14235.0564716194	path	4
s_s7_05	204897.11768609946	15272.26749482397	path	4
s_s7_05	232635.02964187542	13443.238254691523	path	4
s_s7_05	264127.95664303174	14917.305811826054	path	4
s_s7_05	299884.23320348264	16821.28019574807	path	4
s_s7_05	340481.0095342609	16301.321038951719	path	4
s_s7_05	386573.5674566399	16367.080568765343	path	4
s_s7_05	438905.89745539386	16232.060795937547	path	4
s_s7_05	498322.70759881195	17961.151966647772	path	4
s_s7_05	565783.0581641909	17961.151966647772	path	4
s_s7_05	642375.8420483962	16792.07502968758	path	4
s_s7_05	729337.3608363427	39433.73822251592	path	4
s_s7_05	828071.2802267045	17728.100593033996	path	4
s_s7_05	940171.2869199333	17728.100593033996	path	4
s_s7_05	1067446.8126785997	155179.94387542055	path	4
s_s7_05	1211952.2407779498	15704.650437176853	path	4
s_s7_05	1376020.066274674	15704.650437176853	path	4
s_s7_05	1562298.5453413285	15704.650437176853	path	4
s_s7_05	1773794.4413729324	53863.97549796194	path	4
s_s7_05	2013921.5578403452	53863.97549796194	path	4
s_s7_05	2286555.8412703136	53863.97549796194	path	4
s_s7_05	2596097.94378191	53863.97549796194	path	4
s_s7_05	2947544.2550155935	53863.97549796194	path	4
s_s7_05	3346567.5499973744	53863.97549796194	path	4
s_s7_05	3799608.554693662	53863.97549796194	path	4
s_s7_05	4313979.907237364	308381.92225809325	path	4
s_s7_06	0.0	118165.82404640804	path	5
s_s7_06	15.000000000000005	118165.82404640804	path	5
s_s7_06	17.033465423639605	118165.82404640804	path	5
s_s7_06	19.34259628922175	118165.82404640804	path	5
s_s7_06	21.964763006391888	118165.82404640804	path	5
s_s7_06	24.942402080520964	118165.82404640804	path	5
s_s7_06	28.323702894738048	142235.4921389778	path	5
s_s7_06	32.163387595130764	142235.4921389778	path	5
s_s7_06	36.52359670058525	142235.4921389778	path	5
s_s7_06	41.47489476975842	142235.4921389778	path	5
s_s7_06	47.09741240065145	142235.4921389778	path	5
s_s7_06	53.4821430446261	163625.6974995595	path	5
s_s7_06	60.73241562218573	163625.6974995595	path	5
s_s7_06	68.96556677297407	163625.6974995595	path	5
s_s7_06	78.31483980327748	163625.6974995595	path	5
s_s7_06	88.93154106313342	163625.6974995595	path	5
s_s7_06	100.98748865132458	202728.92725493433	path	5
s_s7_06	114.67779307750239	202728.92725493433	path	5
s_s7_06	130.22401488299556	202728.92725493433	path	5
s_s7_06	147.87775032246893	202728.92725493433	path	5
s_s7_06	167.9247031362258	202728.92725493433	path	5
s_s7_06	190.68930830972312	301155.96982260037	path	5
s_s7_06	216.53998265009471	301155.96982260037	path	5
s_s7_06	245.8950871537273	301155.96982260037	path	5
s_s7_06	279.2296976583908	301155.96982260037	path	5
s_s7_06	317.08329335450264	301155.96982260037	path	5
s_s7_06	360.0684875845131	401073.1849729941	path	5
s_s7_06	408.880942227534	401073.1849729941	path	5
s_s7_06	464.31062612119234	401073.1849729941	path	5
s_s7_06	527.2545997242526	401073.1849729941	path	5
s_s7_06	598.7315329238662	401073.1849729941	path	5
s_s7_06	679.8981909400944	476083.0207677601	path	5
s_s7_06	772.0681551315477	476083.0207677601	path	5
s_s7_06	876.733081675096	476083.0207677601	path	5
s_s7_06	995.5868421649167	476083.0207677601	path	5
s_s7_06	1130.552936816443	476083.0207677601	path	5
s_s7_06	1283.815623923807	619211.1755846565	path	5
s_s7_06	1457.8552693622976	619211.1755846565	path	5
s_s7_06	1655.4884882235672	619211.1755846565	path	5
s_s7_06	1879.9137282259685	619211.1755846565	path	5
s_s7_06	2134.7630326108324	666666.6666666667	path	5
s_s7_06	2424.1608202427087	666666.6666666667	path	5
s_s7_06	2752.7906341964	666666.6666666667	path	5
s_s7_06	3125.9709390735534	666666.6666666667	path	5
s_s7_06	3549.7411937341094	666666.6666666667	path	5
s_s7_06	4030.9595924226082	666666.6666666667	path	5
s_s7_06	4577.414056107926	666666.6666666667	path	5
s_s7_06	5197.948270293089	666666.6666666667	path	5
s_s7_06	5902.604809060306	666666.6666666667	path	5
s_s7_06	6702.787661635837	666666.6666666667	path	5
s_s7_06	7611.44679176482	666666.6666666667	path	5
s_s7_06	8643.287716759909	666666.6666666667	path	5
s_s7_06	9815.00949799992	313807.7606515953	path	5
s_s7_06	11145.574994458393	75648.83762362377	path	5
s_s7_06	12656.517752979293	17031.527595058284	path	5
s_s7_06	14372.290501936906	5742.396895288616	path	5
s_s7_06	16320.660888216411	3817.3292697543475	path	5
s_s7_06	18533.160862025445	3719.9062722630847	path	5
s_s7_06	21045.596982270745	3995.9522174601752	path	5
s_s7_06	23898.62990115751	4158.08716493696	path	5
s_s7_06	27138.432406248427	4115.338783847526	path	5
s_s7_06	30817.436669574203	4225.325588679393	path	5
s_s7_06	34995.182797093024	5213.962370069472	path	5
s_s7_06	39739.28241121543	5213.962370069472	path	5
s_s7_06	45126.51286077921	8530.031741971668	path	5
s_s7_06	51244.0597669007	9798.614481459355	path	5
s_s7_06	58190.928013761615	9999.113777442128	path	5
s_s7_06	66079.54401946069	10512.9527170669	path	5
s_s7_06	75037.57521769032	10114.983866263548	path	5
s_s7_06	85209.99619628559	9145.773308859936	path	5
s_s7_06	96761.43493052619	10393.277673904287	path	5
s_s7_06	109878.83708205818	11172.995534356478	path	5
s_s7_06	124774.4914817978	12173.72238422888	path	5
s_s7_06	141689.46576049447	13040.29269437161	path	5
s_s7_06	160897.50772835678	13439.110264099767	path	5
s_s7_06	182709.47564271672	13790.748999472851	path	5
s_s7_06	207478.3690621025	14167.371838545301	path	5
s_s7_06	235605.04170483066	14828.995904349376	path	5
s_s7_06	267544.6887676266	15851.248218069244	path	5
s_s7_06	303814.213693453	15789.318755363696	path	5
s_s7_06	345000.5936105123	15392.2313354661	path	5
s_s7_06	391770.3788266534	16139.43952543997	path	5
s_s7_06	444880.4801166659	16605.60868648623	path	5
s_s7_06	505190.4183812943	16586.56840672256	path	5
s_s7_06	573676.2349234533	19638.10643503525	path	5
s_s7_06	651446.2874621594	19638.10643503525	path	5
s_s7_06	739759.1875230067	16770.545508299165	path	5
s_s7_06	840044.1694995238	82872.6060577034	path	5
s_s7_06	953924.2210333457	17501.37754490678	path	5
s_s7_06	1083242.3490495891	17501.37754490678	path	5
s_s7_06	1230091.4065305544	19360.014152789678	path	5
s_s7_06	1396847.96273696	19360.014152789678	path	5
s_s7_06	1586210.7650240986	19360.014152789678	path	5
s_s7_06	1801244.414709527	47575.2680604784	path	5
s_s7_06	2045428.963831912	47575.2680604784	path	5
s_s7_06	2322716.23546279	47575.2680604784	path	5
s_s7_06	2637593.7790454514	47575.2680604784	path	5
s_s7_06	2995157.4957985077	47575.2680604784	path	5
s_s7_06	3401194.1095359237	47575.2680604784	path	5
s_s7_06	3862274.8175911303	47575.2680604784	path	5
s_s7_06	4385861.637468832	400892.8076226852	path	5
s_s7_07	0.0	188015.77132441645	path	6
s_s7_07	15.000000000000005	188015.77132441645	path	6
s_s7_07	17.033081395513484	188015.77132441645	path	6
s_s7_07	19.341724121745834	188015.77132441645	path	6
s_s7_07	21.963277419684218	188015.77132441645	path	6
s_s7_07	24.940152800114966	188015.77132441645	path	6
s_s7_07	28.320510177393444	268570.324097488	path	6
s_s7_07	32.15903700093403	268570.324097488	path	6
s_s7_07	36.51783298921593	268570.324097488	path	6
s_s7_07	41.46741477953882	268570.324097488	path	6
s_s7_07	47.087856746760224	268570.324097488	path	6
s_s7_07	53.47008644718969	358430.6891008531	path	6
s_s7_07	60.71735564534161	358430.6891008531	path	6
s_s7_07	68.94691072182957	358430.6891008531	path	6
s_s7_07	78.29188948627493	358430.6891008531	path	6
s_s7_07	88.90347508188457	358430.6891008531	path	6
s_s7_07	100.95334182758295	430349.1235199704	path	6
s_s7_07	114.63643256655438	430349.1235199704	path	6
s_s7_07	130.17411245316086	430349.1235199704	path	6
s_s7_07	147.81775020022758	430349.1235199704	path	6
s_s7_07	167.85278472414367	511056.2061002575	path	6
s_s7_07	190.60334297799605	511056.2061002575	path	6
s_s7_07	216.43748368007863	511056.2061002575	path	6
s_s7_07	245.77315177085998	511056.2061002575	path	6
s_s7_07	279.08493992966305	511056.2061002575	path	6
s_s7_07	316.9117665389294	637755.296844206	path	6
s_s7_07	359.86559431023665	637755.296844206	path	6
s_s7_07	408.64133062207287	637755.296844206	path	6
s_s7_07	464.0280697371137	637755.296844206	path	6
s_s7_07	526.9218587756841	637755.296844206	path	6
s_s7_07	598.3401939734324	666666.6666666667	path	6
s_s7_07	679.4384817437865	666666.6666666667	path	6
s_s7_07	771.528730852401	666666.6666666667	path	6
s_s7_07	876.1007781057439	666666.6666666667	path	6
s_s7_07	994.8463909431886	666666.6666666667	path	6
s_s7_07	1129.6866368645437	666666.6666666667	path	6
s_s7_07	1282.8029624758433	666666.6666666667	path	6
s_s7_07	1456.6724849504576	666666.6666666667	path	6
s_s7_07	1654.1080668510695	666666.6666666667	path	6
s_s7_07	1878.3038226433143	666666.6666666667	path	6
s_s7_07	2132.8867931058458	666666.6666666667	path	6
s_s7_07	2421.9756236258395	666666.6666666667	path	6
s_s7_07	2750.2471956778963	666666.6666666667	path	6
s_s7_07	3123.0122894509527	666666.6666666667	path	6
s_s7_07	3546.3015016937984	666666.6666666667	path	6
s_s7_07	4026.9628087588103	666666.6666666667	path	6
s_s7_07	4572.772353219627	666666.6666666667	path	6
s_s7_07	5192.560246369574	666666.6666666667	path	6
s_s7_07	5896.3534218346995	666666.6666666667	path	6
s_s7_07	6695.537851388323	666666.6666666667	path	6
s_s7_07	7603.042747295916	608034.0947651068	path	6
s_s7_07	8633.549731217317	354351.5115006498	path	6
s_s7_07	9803.73035360254	163133.28706989498	path	6
s_s7_07	11132.51580617188	63039.09838718383	path	6
s_s7_07	12641.403190891066	23913.311358751213	path	6
s_s7_07	14354.803300263437	9337.9926556881	path	6
s_s7_07	16300.435535331508	4556.497454103324	path	6
s_s7_07	18509.776350374796	2965.775697772287	path	6
s_s7_07	21018.568479245623	2726.872900566498	path	6
s_s7_07	23867.399181610974	3255.377800628833	path	6
s_s7_07	27102.356863972767	3582.0550566313486	path	6
s_s7_07	30775.776698286772	4144.798872703354	path	6
s_s7_07	34947.087300804385	4630.74805802446	path	6
s_s7_07	39683.77216871443	5027.539752004301	path	6
s_s7_07	45062.46142871502	5027.539752004301	path	6
s_s7_07	51170.17155983264	7572.860602614489	path	6
s_s7_07	58105.71314673456	8188.7826241046205	path	6
s_s7_07	65981.28943817916	8447.270964816074	path	6
s_s7_07	74924.31157209596	9384.320112778678	path	6
s_s7_07	85079.45983402153	8923.71936571903	path	6
s_s7_07	96611.02429594724	10621.068347328024	path	6
s_s7_07	109705.5627024533	11381.333217928615	path	6
s_s7_07	124574.91860343299	12432.133313675651	path	6
s_s7_07	141459.6485607827	12432.133313675651	path	6
s_s7_07	160632.91387443634	15043.862839973532	path	6
s_s7_07	182404.89978811872	15613.603533132988	path	6
s_s7_07	207127.83366876704	14872.159795326419	path	6
s_s7_07	235201.68334376576	16631.69665584344	path	6
s_s7_07	267080.62778374326	15273.181186610871	path	6
s_s7_07	303280.4048136892	16112.727859130451	path	6
s_s7_07	344386.65472372307	16112.727859130451	path	6
s_s7_07	391064.39476251806	19052.307195656118	path	6
s_s7_07	444068.7777918124	13341.03103024533	path	6
s_s7_07	504257.3091556086	32661.237443179634	path	6
s_s7_07	572603.7194086724	15103.881474702013	path	6
s_s7_07	650213.7173374451	18282.531096544295	path	6
s_s7_07	738342.8781258732	18282.531096544295	path	6
s_s7_07	838416.9560610458	96224.84482111505	path	6
s_s7_07	952054.9503977627	17960.26181239474	path	6
s_s7_07	1081095.297541776	17960.26181239474	path	6
s_s7_07	1227625.6132890624	19047.310172740283	path	6
s_s7_07	1394016.466291317	19047.310172740283	path	6
s_s7_07	1582959.7291350714	19047.310172740283	path	6
s_s7_07	1797512.1274785097	59287.22967832871	path	6
s_s7_07	2041144.6917842703	59287.22967832871	path	6
s_s7_07	2317798.911678783	59287.22967832871	path	6
s_s7_07	2631950.5014038184	59287.22967832871	path	6
s_s7_07	2988681.8079582495	59287.22967832871	path	6
s_s7_07	3393764.033349551	59287.22967832871	path	6
s_s7_07	3853750.6011472675	59287.22967832871	path	6
s_s7_07	4376083.177823365	358706.3258513101	path	6
s_s7_12	0.0	143461.9673170304	path	7
s_s7_12	15.000000000000005	143461.9673170304	path	7
s_s7_12	17.038927701744576	143461.9673170304	path	7
s_s7_12	19.355003815018577	143461.9673170304	path	7
s_s7_12	21.985900711406106	143461.9673170304	path	7
s_s7_12	24.974411511958877	143461.9673170304	path	7
s_s7_12	28.369146143058977	306504.9424781068	path	7
s_s7_12	32.22532200612052	306504.9424781068	path	7
s_s7_12	36.60566212184839	306504.9424781068	path	7
s_s7_12	41.58141535791097	306504.9424781068	path	7
s_s7_12	47.233515334643755	306504.9424781068	path	7
s_s7_12	53.65389685908252	452714.11985650455	path	7
s_s7_12	60.94699129991782	452714.11985650455	path	7
s_s7_12	69.23142522654368	452714.11985650455	path	7
s_s7_12	78.64194994158753	452714.11985650455	path	7
s_s7_12	89.33163329192838	452714.11985650455	path	7
s_s7_12	101.4743494093283	616909.6281546174	path	7
s_s7_12	115.26760687780747	616909.6281546174	path	7
s_s7_12	130.93576132960513	616909.6281546174	path	7
s_s7_12	148.73366472453498	616909.6281546174	path	7
s_s7_12	168.95081067045788	616909.6281546174	path	7
s_s7_12	191.91604321100428	666666.6666666667	path	7
s_s7_12	218.0029056718127	666666.6666666667	path	7
s_s7_12	247.63571656748377	666666.6666666667	path	7
s_s7_12	281.29647139753774	666666.6666666667	path	7
s_s7_12	319.53268259323374	666666.6666666667	path	7
s_s7_12	362.96628513670686	666666.6666666667	path	7
s_s7_12	412.30375270767695	666666.6666666667	path	7
s_s7_12	468.34758890293864	666666.6666666667	path	7
s_s7_12	532.0093804402371	666666.6666666667	path	7
s_s7_12	604.3246246647415	666666.6666666667	path	7
s_s7_12	686.4695725364303	666666.6666666667	path	7
s_s7_12	779.7803610597153	666666.6666666667	path	7
s_s7_12	885.7747463557847	666666.6666666667	path	7
s_s7_12	1006.1767908791568	666666.6666666667	path	7
s_s7_12	1142.9449063308873	666666.6666666667	path	7
s_s7_12	1298.3037084032808	666666.6666666667	path	7
s_s7_12	1474.780201492691	666666.6666666667	path	7
s_s7_12	1675.2448819465505	666666.6666666667	path	7
s_s7_12	1902.9584284136577	666666.6666666667	path	7
s_s7_12	2161.624738744386	666666.6666666667	path	7
s_s7_12	2455.4511761178724	666666.6666666667	path	7
s_s7_12	2789.2170043357405	666666.6666666667	path	7
s_s7_12	3168.351125423551	666666.6666666667	path	7
s_s7_12	3599.020383988862	666666.6666666667	path	7
s_s7_12	4088.2298746594092	666666.6666666667	path	7
s_s7_12	4643.936884162264	666666.6666666667	path	7
s_s7_12	5275.180321380385	666666.6666666667	path	7
s_s7_12	5992.227740644405	666666.6666666667	path	7
s_s7_12	6806.742349681881	666666.6666666667	path	7
s_s7_12	7731.972718708837	666666.6666666667	path	7
s_s7_12	8782.968276396077	666666.6666666667	path	7
s_s7_12	9976.824097881927	490459.19685603125	path	7
s_s7_12	11332.958966455544	164804.78012764372	path	7
s_s7_12	12873.431231751592	37823.14093679346	path	7
s_s7_12	14623.297602079732	10100.331442929786	path	7
s_s7_12	16611.020706862088	5135.346433255519	path	7
s_s7_12	18868.932058426988	4745.047592716688	path	7
s_s7_12	21433.757943511187	4869.052053875371	path	7
s_s7_12	24347.21679841204	4772.513986938431	path	7
s_s7_12	27656.697784456243	4809.04981225394	path	7
s_s7_12	31416.031601223283	5113.26644795494	path	7
s_s7_12	35686.36607526442	5703.479508932875	path	7
s_s7_12	40537.16076629467	6148.8552201566745	path	7
s_s7_12	46047.316768726094	6702.925952709429	path	7
s_s7_12	52306.46008544363	7295.079147387757	path	7
s_s7_12	59416.39944867081	7710.492214042406	path	7
s_s7_12	67492.78230025854	8186.056117366607	path	7
s_s7_12	76666.97586691265	8785.3524429649	path	7
s_s7_12	87088.20392718136	9258.735049217732	path	7
s_s7_12	98925.97402600206	9900.48752052457	path	7
s_s7_12	112372.83461691403	10805.469957036636	path	7
s_s7_12	127647.5069785132	12776.558883458749	path	7
s_s7_12	144998.4428476548	14243.665097191168	path	7
s_s7_12	164707.86563644867	14329.829770696877	path	7
s_s7_12	187096.36096587408	14901.114670025634	path	7
s_s7_12	212528.09118380203	14710.462078735249	path	7
s_s7_12	241416.71868470512	14260.217706068053	path	7
s_s7_12	274232.13437740685	16001.54463390125	path	7
s_s7_12	311508.1007434488	15001.691264038052	path	7
s_s7_12	353850.9338050263	18206.651782116143	path	7
s_s7_12	401949.36521990946	15675.228212733744	path	7
s_s7_12	456585.7449162779	16684.709424884626	path	7
s_s7_12	518648.76648504264	18082.141566978575	path	7
s_s7_12	589147.9223158425	18418.602142520776	path	7
s_s7_12	669229.9235981785	17583.761263924927	path	7
s_s7_12	760197.3522688929	17583.761263924927	path	7
s_s7_12	863529.8482911554	80640.5287693138	path	7
s_s7_12	980908.1768887627	18440.46311681466	path	7
s_s7_12	1114241.5672038458	18440.46311681466	path	7
s_s7_12	1265698.767057661	16702.29662970909	path	7
s_s7_12	1437743.3189388472	16702.29662970909	path	7
s_s7_12	1633173.6310043554	40650.10836639505	path	7
s_s7_12	1855168.494871923	40650.10836639505	path	7
s_s7_12	2107338.7905784682	40650.10836639505	path	7
s_s7_12	2393786.2197165554	40650.10836639505	path	7
s_s7_12	2719170.0220788526	40650.10836639505	path	7
s_s7_12	3088782.7609968544	40650.10836639505	path	7
s_s7_12	3508636.410068022	40650.10836639505	path	7
s_s7_12	3985560.1415238474	40650.10836639505	path	7
s_s7_12	4527311.406825304	611548.424315159	path	7
s_s7_13	0.0	2439.0978164542535	path	8
s_s7_13	15.000000000000005	2439.0978164542535	path	8
s_s7_13	17.03210523161064	2439.0978164542535	path	8
s_s7_13	19.339507241377248	2439.0978164542535	path	8
s_s7_13	21.959501497508878	2439.0978164542535	path	8
s_s7_13	24.934436022618858	2439.0978164542535	path	8
s_s7_13	28.312395881873822	2439.0978164542535	path	8
s_s7_13	32.14798040127297	8236.580151792377	path	8
s_s7_13	36.50318567854921	8236.580151792377	path	8
s_s7_13	41.44840665107149	8236.580151792377	path	8
s_s7_13	47.06357491757603	8236.580151792377	path	8
s_s7_13	53.43945070479638	8236.580151792377	path	8
s_s7_13	60.679089861570795	24659.65522714428	path	8
s_s7_13	68.89950959204212	24659.65522714428	path	8
s_s7_13	78.23357985186851	24659.65522714428	path	8
s_s7_13	88.83217097884261	24659.65522714428	path	8
s_s7_13	100.86659227093838	24659.65522714428	path	8
s_s7_13	114.53136092750589	24659.65522714428	path	8
s_s7_13	130.0473461091239	69709.21260225213	path	8
s_s7_13	147.66533893481937	69709.21260225213	path	8
s_s7_13	167.67010611995298	69709.21260225213	path	8
s_s7_13	190.3849927753574	69709.21260225213	path	8
s_s7_13	216.17714876462142	69709.21260225213	path	8
s_s7_13	245.4634630952387	168956.45751994872	path	8
s_s7_13	278.71730226357863	168956.45751994872	path	8
s_s7_13	316.4761614682601	168956.45751994872	path	8
s_s7_13	359.35035236157387	168956.45751994872	path	8
s_s7_13	408.0328677625794	168956.45751994872	path	8
s_s7_13	463.3105827792081	168956.45751994872	path	8
s_s7_13	526.0769733876217	354177.1297655905	path	8
s_s7_13	597.3465580443467	354177.1297655905	path	8
s_s7_13	678.271295756782	354177.1297655905	path	8
s_s7_13	770.1592056606944	354177.1297655905	path	8
s_s7_13	874.4955090604407	354177.1297655905	path	8
s_s7_13	992.9666356592229	645575.0221199357	path	8
s_s7_13	1127.4874820017512	645575.0221199357	path	8
s_s7_13	1280.2323627185028	645575.0221199357	path	8
s_s7_13	1453.6701548490037	645575.0221199357	path	8
s_s7_13	1650.6042032959986	645575.0221199357	path	8
s_s7_13	1874.2176324184188	645575.0221199357	path	8
s_s7_13	2128.1247961527097	666666.6666666667	path	8
s_s7_13	2416.4296982715277	666666.6666666667	path	8
s_s7_13	2743.7923270499864	666666.6666666667	path	8
s_s7_13	3115.5039765334163	666666.6666666667	path	8
s_s7_13	3537.5727718545686	666666.6666666667	path	8
s_s7_13	4016.8207809805062	666666.6666666667	path	8
s_s7_13	4560.99428254536	666666.6666666667	path	8
s_s7_13	5178.888972072468	666666.6666666667	path	8
s_s7_13	5880.4921303444125	666666.6666666667	path	8
s_s7_13	6677.144051845616	666666.6666666667	path	8
s_s7_13	7581.72134251051	666666.6666666667	path	8
s_s7_13	8608.845049492484	645549.3263328923	path	8
s_s7_13	9775.116987039093	645549.3263328923	path	8
s_s7_13	11099.388078303635	645549.3263328923	path	8
s_s7_13	12603.063050410137	645549.3263328923	path	8
s_s7_13	14310.446407680627	645549.3263328923	path	8
s_s7_13	16249.135275129387	318596.4043995724	path	8
s_s7_13	18450.465461912027	93698.7019799946	path	8
s_s7_13	20950.017954632214	21391.671462317496	path	8
s_s7_13	23788.194027161866	9651.766081404458	path	8
s_s7_13	27010.868262706197	7830.176060199888	path	8
s_s7_13	30670.130043172256	7711.042356274076	path	8
s_s7_13	34825.12549083288	7048.155751976802	path	8
s_s7_13	39543.013470927435	4362.657791119938	path	8
s_s7_13	44900.051107455576	6412.277894569882	path	8
s_s7_13	50982.82635779193	7290.226352215281	path	8
s_s7_13	57889.65756872296	8478.371725169105	path	8
s_s7_13	65732.18263549304	5846.032463261065	path	8
s_s7_13	74637.16345007779	7699.077749870295	path	8
s_s7_13	84748.53480470994	8312.349791424187	path	8
s_s7_13	96229.7308679091	9279.3643492444	path	8
s_s7_13	109266.32683678663	7116.171982282208	path	8
s_s7_13	124069.03846371405	9256.566092430146	path	8
s_s7_13	140877.127939915	11064.471981562587	path	8
s_s7_13	159962.2711866473	12575.057466841336	path	8
s_s7_13	181632.94906256115	12083.499247155178	path	8
s_s7_13	206239.43346408752	14639.898636931479	path	8
s_s7_13	234179.4489112068	14893.599631797279	path	8
s_s7_13	265904.6011290843	16013.771590408749	path	8
s_s7_13	301927.6765333341	16883.28445984954	path	8
s_s7_13	342830.93060342985	15930.301834647014	path	8
s_s7_13	389275.4991125751	16824.1271061041	path	8
s_s7_13	442012.0843315425	16801.53041817194	path	8
s_s7_13	501893.0889318919	17764.3738993177	path	8
s_s7_13	569886.3937137404	17764.3738993177	path	8
s_s7_13	647091.0018530351	21062.565512365425	path	8
s_s7_13	734754.8025326156	17191.65350681253	path	8
s_s7_13	834294.7410777876	79472.05603725574	path	8
s_s7_13	947319.7216144159	18237.490856045133	path	8
s_s7_13	1075656.6124344561	18237.490856045133	path	8
s_s7_13	1221379.7744040969	19478.012264403016	path	8
s_s7_13	1386844.5896940972	19478.012264403016	path	8
s_s7_13	1574725.5327706507	19478.012264403016	path	8
s_s7_13	1788059.3990035877	45084.245858057395	path	8
s_s7_13	2030294.3896133068	45084.245858057395	path	8
s_s7_13	2305345.8463361706	45084.245858057395	path	8
s_s7_13	2617659.5366702788	45084.245858057395	path	8
s_s7_13	2972283.512606485	45084.245858057395	path	8
s_s7_13	3374949.704326333	45084.245858057395	path	8
s_s7_13	3832166.567698624	45084.245858057395	path	8
s_s7_13	4351324.283073536	271382.20982416754	path	8
s_s7_14	0.0	225355.78547215738	path	9
s_s7_14	15.000000000000005	225355.78547215738	path	9
s_s7_14	17.03165243989524	225355.78547215738	path	9
s_s7_14	19.338478988892625	225355.78547215738	path	9
s_s7_14	21.95775019033572	225355.78547215738	path	9
s_s7_14	24.93178464025609	225355.78547215738	path	9
s_s7_14	28.308632713277344	225355.78547215738	path	9
s_s7_14	32.14285289474588	323358.11590453354	path	9
s_s7_14	36.49639326199948	323358.11590453354	path	9
s_s7_14	41.43959235654063	323358.11590453354	path	9
s_s7_14	47.052315617835944	323358.11590453354	path	9
s_s7_14	53.42524573968241	323358.11590453354	path	9
s_s7_14	60.66134779695095	488109.4814337536	path	9
s_s7_14	68.87753281421821	488109.4814337536	path	9
s_s7_14	78.20654665394957	488109.4814337536	path	9
s_s7_14	88.79911474230128	488109.4814337536	path	9
s_s7_14	100.8263772840835	488109.4814337536	path	9
s_s7_14	114.48265431175055	666666.6666666667	path	9
s_s7_14	129.9885852422939	666666.6666666667	path	9
s_s7_14	147.59469366669632	666666.6666666667	path	9
s_s7_14	167.58543496693187	666666.6666666667	path	9
s_s7_14	190.2837921563633	666666.6666666667	path	9
s_s7_14	216.0564941968295	666666.6666666667	path	9
s_s7_14	245.31994110284276	666666.6666666667	path	9
s_s7_14	278.5469315626125	666666.6666666667	path	9
s_s7_14	316.27430177158	666666.6666666667	path	9
s_s7_14	359.11159889627277	666666.6666666667	path	9
s_s7_14	407.75092930242556	666666.6666666667	path	9
s_s7_14	462.9781406615467	666666.6666666667	path	9
s_s7_14	525.6855186010928	666666.6666666667	path	9
s_s7_14	596.8862030333263	666666.6666666667	path	9
s_s7_14	677.7305570821568	666666.6666666667	path	9
s_s7_14	769.5247530746582	666666.6666666667	path	9
s_s7_14	873.751875884252	666666.6666666667	path	9
s_s7_14	992.0958845844705	666666.6666666667	path	9
s_s7_14	1126.4688195528745	666666.6666666667	path	9
s_s7_14	1279.0416946002413	666666.6666666667	path	9
s_s7_14	1452.279573237729	666666.6666666667	path	9
s_s7_14	1648.981395796291	666666.6666666667	path	9
s_s7_14	1872.3252008703832	666666.6666666667	path	9
s_s7_14	2125.9194717120927	666666.6666666667	path	9
s_s7_14	2413.8614371604035	666666.6666666667	path	9
s_s7_14	2740.803269052134	666666.6666666667	path	9
s_s7_14	3112.0272456416405	666666.6666666667	path	9
s_s7_14	3533.5310954168594	666666.6666666667	path	9
s_s7_14	4012.1249001801484	666666.6666666667	path	9
s_s7_14	4555.541123021177	666666.6666666667	path	9
s_s7_14	5172.559538863114	666666.6666666667	path	9
s_s7_14	5873.149086038754	666666.6666666667	path	9
s_s7_14	6668.6289307400275	666666.6666666667	path	9
s_s7_14	7571.851346599622	666666.6666666667	path	9
s_s7_14	8597.409364122497	666666.6666666667	path	9
s_s7_14	9761.872544882339	666666.6666666667	path	9
s_s7_14	11084.054689799439	666666.6666666667	path	9
s_s7_14	12585.317806763655	565418.893603	path	9
s_s7_14	14289.917248694861	264817.1464555596	path	9
s_s7_14	16225.393598308987	85419.75894083628	path	9
s_s7_14	18423.01763112665	21842.287389580262	path	9
s_s7_14	20918.295545827412	8107.682343684874	path	9
s_s7_14	23751.542624769398	5528.963886383205	path	9
s_s7_14	26968.534593095294	5858.20782628372	path	9
s_s7_14	30621.247200192698	6226.4113311266265	path	9
s_s7_14	34768.69597265314	6726.018081541362	path	9
s_s7_14	39477.889706307564	7308.852403497111	path	9
s_s7_14	44824.913102556544	5171.327792284485	path	9
s_s7_14	50896.15604074994	6036.394822205681	path	9
s_s7_14	57789.70934751515	7168.658772536223	path	9
s_s7_14	65616.94961396285	8141.233371538547	path	9
s_s7_14	74504.33866607554	7802.159401886582	path	9
s_s7_14	84595.46676165643	8174.513149574923	path	9
s_s7_14	96053.37252501611	9112.87576327976	path	9
s_s7_14	109063.17710172376	7564.722256297032	path	9
s_s7_14	123835.07509248663	9514.267884145484	path	9
s_s7_14	140607.73058957062	11985.980644793177	path	9
s_s7_14	159652.13318426601	13719.148851853524	path	9
s_s7_14	181275.97624548554	14490.062886677631	path	9
s_s7_14	205828.62820772093	14794.641838418738	path	9
s_s7_14	233706.77718762128	13612.29745123283	path	9
s_s7_14	265360.84012717346	14563.831931560699	path	9
s_s7_14	301302.24001364154	15165.484409820454	path	9
s_s7_14	342111.6687516158	16129.602129827479	path	9
s_s7_14	388448.4691873391	16979.137871697643	path	9
s_s7_14	441061.2878672076	17098.040009674893	path	9
s_s7_14	500800.17064312403	17269.064700223596	path	9
s_s7_14	568630.2965489276	18649.797985359182	path	9
s_s7_14	645647.5718410594	18649.797985359182	path	9
s_s7_14	733096.3361506143	19068.372932147813	path	9
s_s7_14	832389.4668185244	27933.94040656769	path	9
s_s7_14	945131.2062321876	27933.94040656769	path	9
s_s7_14	1073143.080976371	16337.226354010498	path	9
s_s7_14	1218493.3315645263	18616.433450686156	path	9
s_s7_14	1383530.3282358027	18616.433450686156	path	9
s_s7_14	1570920.5127044239	18616.433450686156	path	9
s_s7_14	1783691.478872252	44662.55476016066	path	9
s_s7_14	2025280.8885436617	44662.55476016066	path	9
s_s7_14	2299592.012455856	44662.55476016066	path	9
s_s7_14	2611056.793980492	44662.55476016066	path	9
s_s7_14	2964707.4543935247	44662.55476016066	path	9
s_s7_14	3366257.7966131377	44662.55476016066	path	9
s_s7_14	3822195.521000166	44662.55476016066	path	9
s_s7_14	4339887.044733278	421686.3425077505	path	9
s_s7_15	0.0	666666.6666666667	path	10
s_s7_15	15.000000000000005	666666.6666666667	path	10
s_s7_15	17.032301770020233	666666.6666666667	path	10
s_s7_15	19.33995357233562	666666.6666666667	path	10
s_s7_15	21.960261697480068	666666.6666666667	path	10
s_s7_15	24.935586945339814	666666.6666666667	path	10
s_s7_15	28.31402944437364	666666.6666666667	path	10
s_s7_15	32.150206254787335	666666.6666666667	path	10
s_s7_15	36.506134326661986	666666.6666666667	path	10
s_s7_15	41.452233087240074	666666.6666666667	path	10
s_s7_15	47.068462865539345	666666.6666666667	path	10
s_s7_15	53.445617558457144	666666.6666666667	path	10
s_s7_15	60.68679243604893	666666.6666666667	path	10
s_s7_15	68.90905081502443	666666.6666666667	path	10
s_s7_15	78.24531654447696	666666.6666666667	path	10
s_s7_15	88.84652289841911	666666.6666666667	path	10
s_s7_15	100.88405261485912	666666.6666666667	path	10
s_s7_15	114.55250852792524	666666.6666666667	path	10
s_s7_15	130.07285958402923	666666.6666666667	path	10
s_s7_15	147.69601310164356	666666.6666666667	path	10
s_s7_15	167.70687102507034	666666.6666666667	path	10
s_s7_15	190.42893574699062	666666.6666666667	path	10
s_s7_15	216.22953995910245	666666.6666666667	path	10
s_s7_15	245.52578507840536	666666.6666666667	path	10
s_s7_15	278.7912842517687	666666.6666666667	path	10
s_s7_15	316.56381894850745	666666.6666666667	path	10
s_s7_15	359.4540329200684	666666.6666666667	path	10
s_s7_15	408.1553040763594	666666.6666666667	path	10
s_s7_15	463.45495387086123	666666.6666666667	path	10
s_s7_15	526.2469754092874	666666.6666666667	path	10
s_s7_15	597.5464860487599	666666.6666666667	path	10
s_s7_15	678.5061381331775	666666.6666666667	path	10
s_s7_15	770.4347531663539	666666.6666666667	path	10
s_s7_15	874.8184806693591	666666.6666666667	path	10
s_s7_15	993.344823783409	666666.6666666667	path	10
s_s7_15	1127.929920024439	666666.6666666667	path	10
s_s7_15	1280.749518219402	666666.6666666667	path	10
s_s7_15	1454.2741524080582	666666.6666666667	path	10
s_s7_15	1651.3090813436286	666666.6666666667	path	10
s_s7_15	1875.0396392679709	666666.6666666667	path	10
s_s7_15	2129.0827311174635	666666.6666666667	path	10
s_s7_15	2417.5453046487646	666666.6666666667	path	10
s_s7_15	2745.090744764883	666666.6666666667	path	10
s_s7_15	3117.014263395005	666666.6666666667	path	10
s_s7_15	3539.328503706736	666666.6666666667	path	10
s_s7_15	4018.860742557819	666666.6666666667	path	10
s_s7_15	4563.36326259549	666666.6666666667	path	10
s_s7_15	5181.638678316696	666666.6666666667	path	10
s_s7_15	5883.68224215325	666666.6666666667	path	10
s_s7_15	6680.843431150893	666666.6666666667	path	10
s_s7_15	7586.009426507957	453572.04562937154	path	10
s_s7_15	8613.813452166774	193362.51754602772	path	10
s_s7_15	9780.871340530948	62312.654322976756	path	10
s_s7_15	11106.050149711025	18294.578388163853	path	10
s_s7_15	12610.773174857102	5796.585857617472	path	10
s_s7_15	14319.366284496135	2636.7636945441523	path	10
s_s7_15	16259.4511808661	1999.2134046499116	path	10
s_s7_15	18462.39194182821	1993.6334552638612	path	10
s_s7_15	20963.80206330719	2172.644474651979	path	10
s_s7_15	23804.120199281384	2565.257816858591	path	10
s_s7_15	27029.263906932974	3277.4935720970557	path	10
s_s7_15	30691.371965626557	4247.767308332466	path	10
s_s7_15	34849.64727029936	4756.608835008169	path	10
s_s7_15	39571.3139257667	6236.311704626617	path	10
s_s7_15	44932.70401465749	6384.194282166672	path	10
s_s7_15	51020.49160804304	6384.194282166672	path	10
s_s7_15	57933.09396819825	8578.984575569037	path	10
s_s7_15	65782.26259581943	9832.539743278727	path	10
s_s7_15	74694.88984311404	9174.070762118068	path	10
s_s7_15	84815.06029908915	11469.613244986087	path	10
s_s7_15	96306.38011043658	10711.935467842432	path	10
s_s7_15	109354.62189461532	10711.935467842432	path	10
s_s7_15	124170.72800370328	12336.915434173443	path	10
s_s7_15	140994.22069081172	13086.926301969599	path	10
s_s7_15	160097.0743089822	15629.562991105562	path	10
s_s7_15	181788.1121418625	15629.562991105562	path	10
s_s7_15	206417.99894683203	14390.67093588199	path	10
s_s7_15	234384.90992174405	16633.727836414826	path	10
s_s7_15	266140.96774174355	15464.532924135307	path	10
s_s7_15	302199.55172950635	15464.532924135307	path	10
s_s7_15	343143.5973214527	13898.977550801494	path	10
s_s7_15	389635.0200019525	28267.192467988512	path	10
s_s7_15	442425.41605607484	17177.608064997195	path	10
s_s7_15	502368.21313292126	17177.608064997195	path	10
s_s7_15	570432.467049717	15474.634849256307	path	10
s_s7_15	647718.5278805266	63719.841899270905	path	10
s_s7_15	735475.8285929594	16968.544605192186	path	10
s_s7_15	835123.0838100638	16968.544605192186	path	10
s_s7_15	948271.2252375268	27361.543868611527	path	10
s_s7_15	1076749.4445381586	27361.543868611527	path	10
s_s7_15	1222634.7646717052	18735.20590230361	path	10
s_s7_15	1388285.61776041	18735.20590230361	path	10
s_s7_15	1576379.972311617	18735.20590230361	path	10
s_s7_15	1789958.6261751729	56784.71920791859	path	10
s_s7_15	2032474.365124425	56784.71920791859	path	10
s_s7_15	2307847.781775299	56784.71920791859	path	10
s_s7_15	2620530.6572312457	56784.71920791859	path	10
s_s7_15	2975577.9301034673	56784.71920791859	path	10
s_s7_15	3378729.4163822946	56784.71920791859	path	10
s_s7_15	3836502.601271171	56784.71920791859	path	10
s_s7_15	4356298.003087879	452147.46945900505	path	10
s_s7_16	0.0	150712.01750081163	path	11
s_s7_16	15.000000000000005	150712.01750081163	path	11
s_s7_16	17.035142686426372	150712.01750081163	path	11
s_s7_16	19.346405756460385	150712.01750081163	path	11
s_s7_16	21.971252168720206	150712.01750081163	path	11
s_s7_16	24.952227712906897	150712.01750081163	path	11
s_s7_16	28.337650628904754	295384.9932104518	path	11
s_s7_16	32.18239479076615	295384.9932104518	path	11
s_s7_16	36.548779150107066	295384.9932104518	path	11
s_s7_16	41.50757785578393	295384.9932104518	path	11
s_s7_16	47.139167422748706	295384.9932104518	path	11
s_s7_16	53.53482954439104	549208.5342227455	path	11
s_s7_16	60.798230665481015	549208.5342227455	path	11
s_s7_16	69.04710229791547	549208.5342227455	path	11
s_s7_16	78.41514931528454	549208.5342227455	path	11
s_s7_16	89.05421715755338	549208.5342227455	path	11
s_s7_16	101.13675307379474	666666.6666666667	path	11
s_s7_16	114.85860129693093	666666.6666666667	path	11
s_s7_16	130.44217745710498	666666.6666666667	path	11
s_s7_16	148.14007368732882	666666.6666666667	path	11
s_s7_16	168.23915285609084	666666.6666666667	path	11
s_s7_16	191.06519828980024	666666.6666666667	path	11
s_s7_16	216.98819435180613	666666.6666666667	path	11
s_s7_16	246.42832347020223	666666.6666666667	path	11
s_s7_16	279.8627768194484	666666.6666666667	path	11
s_s7_16	317.8334890492534	666666.6666666667	path	11
s_s7_16	360.9559224319176	666666.6666666667	path	11
s_s7_16	409.9290428092242	666666.6666666667	path	11
s_s7_16	465.5466490376878	666666.6666666667	path	11
s_s7_16	528.7102395696446	666666.6666666667	path	11
s_s7_16	600.4436247229042	666666.6666666667	path	11
s_s7_16	681.9095214873147	666666.6666666667	path	11
s_s7_16	774.4283998512755	666666.6666666667	path	11
s_s7_16	879.4998861258221	666666.6666666667	path	11
s_s7_16	998.8270701899413	666666.6666666667	path	11
s_s7_16	1134.3441106500568	666666.6666666667	path	11
s_s7_16	1288.2475853620758	666666.6666666667	path	11
s_s7_16	1463.0320954724796	666666.6666666667	path	11
s_s7_16	1661.5307000796693	666666.6666666667	path	11
s_s7_16	1886.9608369156704	666666.6666666667	path	11
s_s7_16	2142.9764733704637	666666.6666666667	path	11
s_s7_16	2433.7273331680417	666666.6666666667	path	11
s_s7_16	2763.9261586915677	666666.6666666667	path	11
s_s7_16	3138.9250992038114	666666.6666666667	path	11
s_s7_16	3564.8024631294647	666666.6666666667	path	11
s_s7_16	4048.46124055564	666666.6666666667	path	11
s_s7_16	4597.740992888802	666666.6666666667	path	11
s_s7_16	5221.544923272825	666666.6666666667	path	11
s_s7_16	5929.984187435852	666666.6666666667	path	11
s_s7_16	6734.541784081457	666666.6666666667	path	11
s_s7_16	7648.258681301866	666666.6666666667	path	11
s_s7_16	8685.945195911765	666666.6666666667	path	11
s_s7_16	9864.421051922434	640636.7211191292	path	11
s_s7_16	11202.788009232449	256044.34520051145	path	11
s_s7_16	12722.73948153741	80314.78524937441	path	11
s_s7_16	14448.912162014667	22670.02854096346	path	11
s_s7_16	16409.285356237408	7476.122145933738	path	11
s_s7_16	18635.63449505273	4364.909962982833	path	11
s_s7_16	21164.04617835416	4284.314718634894	path	11
s_s7_16	24035.50309802532	4685.9667420648875	path	11
s_s7_16	27296.548320993625	4921.991798758744	path	11
s_s7_16	31000.03969967056	5052.478757932834	path	11
s_s7_16	35206.006637918	5339.406022624789	path	11
s_s7_16	39982.62309974713	5974.799878357794	path	11
s_s7_16	45407.312632119945	6851.478186324925	path	11
s_s7_16	51568.003313022244	7719.814921298383	path	11
s_s7_16	58564.5529660961	8635.801242404339	path	11
s_s7_16	66510.3677429481	9211.923012296587	path	11
s_s7_16	75534.24030852069	8938.20431231885	path	11
s_s7_16	85782.4374244312	9944.6871203277	path	11
s_s7_16	97421.07076764178	10094.192470893135	path	11
s_s7_16	110638.7894127479	10220.355806486494	path	11
s_s7_16	125649.83761997594	11761.216492020108	path	11
s_s7_16	142697.5274921729	13817.714475183731	path	11
s_s7_16	162058.18278862746	14439.411831419126	path	11
s_s7_16	184045.6178204823	14731.618616291451	path	11
s_s7_16	209016.22402556075	14880.34210190614	path	11
s_s7_16	237374.74667023245	15142.3895922761	path	11
s_s7_16	269580.84531211475	15421.14727521268	path	11
s_s7_16	306156.54436128726	14996.418505933445	path	11
s_s7_16	347694.6945051835	14662.45845229018	path	11
s_s7_16	394868.5821472818	15753.236699059957	path	11
s_s7_16	448442.84261772106	16478.17371136231	path	11
s_s7_16	509285.85404663475	18347.65373307702	path	11
s_s7_16	578383.8127908624	18347.65373307702	path	11
s_s7_16	656856.718560777	20507.333797253938	path	11
s_s7_16	745976.528348043	19366.617505330767	path	11
s_s7_16	847187.7734089263	28071.735686351014	path	11
s_s7_16	962130.9734811272	28071.735686351014	path	11
s_s7_16	1092669.227752087	15677.821183659513	path	11
s_s7_16	1240918.413588274	19058.40741396259	path	11
s_s7_16	1409281.4825126731	19058.40741396259	path	11
s_s7_16	1600487.4093294581	19058.40741396259	path	11
s_s7_16	1817635.4257170798	46314.79797238539	path	11
s_s7_16	2064245.2552662524	46314.79797238539	path	11
s_s7_16	2344314.164215949	46314.79797238539	path	11
s_s7_16	2662381.75261527	46314.79797238539	path	11
s_s7_16	3023603.5361026023	46314.79797238539	path	11
s_s7_16	3433834.51097941	46314.79797238539	path	11
s_s7_16	3899724.0570739573	46314.79797238539	path	11
s_s7_16	4428823.716662954	405966.50086118054	path	11
s_s7_20	0.0	60404.847928909956	path	12
s_s7_20	15.000000000000005	60404.847928909956	path	12
s_s7_20	17.03389932408271	60404.847928909956	path	12
s_s7_20	19.34358174553235	60404.847928909956	path	12
s_s7_20	21.966441601370803	60404.847928909956	path	12
s_s7_20	24.944943649739468	60404.847928909956	path	12
s_s7_20	28.327310584971883	92540.97830787524	path	12
s_s7_20	32.16830377509556	92540.97830787524	path	12
s_s7_20	36.53010986209915	92540.97830787524	path	12
s_s7_20	41.483347579245184	92540.97830787524	path	12
s_s7_20	47.10821108605283	92540.97830787524	path	12
s_s7_20	53.495768331830654	163104.7120631951	path	12
s_s7_20	60.74943546859034	163104.7120631951	path	12
s_s7_20	68.98665118445513	163104.7120631951	path	12
s_s7_20	78.3407780654413	163104.7120631951	path	12
s_s7_20	88.96326176913558	163104.7120631951	path	12
s_s7_20	101.0260829678314	263547.8328742944	path	12
s_s7_20	114.72454175869777	263547.8328742944	path	12
s_s7_20	130.2804196212787	263547.8328742944	path	12
s_s7_20	147.94557011520732	263547.8328742944	path	12
s_s7_20	168.0059964524307	263547.8328742944	path	12
s_s7_20	190.78648196085985	439978.3590887828	path	12
s_s7_20	216.65584840781383	439978.3590887828	path	12
s_s7_20	246.03292731682834	439978.3590887828	path	12
s_s7_20	279.3933409549474	439978.3590887828	path	12
s_s7_20	317.277202776379	439978.3590887828	path	12
s_s7_20	360.2978619946275	666666.6666666667	path	12
s_s7_20	409.1518338599153	666666.6666666667	path	12
s_s7_20	464.6300764155738	666666.6666666667	path	12
s_s7_20	527.6307963069158	666666.6666666667	path	12
s_s7_20	599.1739909718394	666666.6666666667	path	12
s_s7_20	680.4179626548769	666666.6666666667	path	12
s_s7_20	772.6780716107089	666666.6666666667	path	12
s_s7_20	877.4480321162121	666666.6666666667	path	12
s_s7_20	996.4240960788029	666666.6666666667	path	12
s_s7_20	1131.5325157797622	666666.6666666667	path	12
s_s7_20	1284.9607303812327	666666.6666666667	path	12
s_s7_20	1459.1927811142466	666666.6666666667	path	12
s_s7_20	1657.0495285285554	666666.6666666667	path	12
s_s7_20	1881.7343229316082	666666.6666666667	path	12
s_s7_20	2136.8848674325295	666666.6666666667	path	12
s_s7_20	2426.632113266766	666666.6666666667	path	12
s_s7_20	2755.6671409314763	666666.6666666667	path	12
s_s7_20	3129.317109953973	666666.6666666667	path	12
s_s7_20	3553.631506939028	666666.6666666667	path	12
s_s7_20	4035.480088272514	666666.6666666667	path	12
s_s7_20	4582.664103198293	666666.6666666667	path	12
s_s7_20	5204.042597997831	666666.6666666667	path	12
s_s7_20	5909.675846168851	666666.6666666667	path	12
s_s7_20	6710.988226773566	666666.6666666667	path	12
s_s7_20	7620.953187997681	666666.6666666667	path	12
s_s7_20	8654.303290526643	666666.6666666667	path	12
s_s7_20	9827.768731393899	548021.4746321297	path	12
s_s7_20	11160.348210062111	99704.07344407201	path	12
s_s7_20	12673.616522126977	30220.416664786186	path	12
s_s7_20	14392.073860662791	11432.617567479989	path	12
s_s7_20	16343.542480486152	6346.344077302361	path	12
s_s7_20	18559.617147431334	5036.915724279001	path	12
s_s7_20	21076.176665524294	4263.752813000338	path	12
s_s7_20	23933.964763808126	3573.9911726034234	path	12
s_s7_20	27179.24974752337	3573.9911726034234	path	12
s_s7_20	30864.573593560886	5127.324416023423	path	12
s_s7_20	35049.60261823048	5857.0892786164495	path	12
s_s7_20	39802.09348986957	6585.248682468999	path	12
s_s7_20	45198.990226277725	7388.928466060756	path	12
s_s7_20	51327.66993764086	8376.617962382583	path	12
s_s7_20	58287.35748383472	9777.20572696694	path	12
s_s7_20	66190.73194976394	9060.988889426886	path	12
s_s7_20	75165.7509479749	9160.55867624282	path	12
s_s7_20	85357.72228445849	9827.890753140946	path	12
s_s7_20	96931.65652843178	10583.04857979953	path	12
s_s7_20	110074.93857479139	11124.690540488358	path	12
s_s7_20	125000.3614525056	12817.820409900462	path	12
s_s7_20	141949.57149706193	13103.298454295025	path	12
s_s7_20	161196.98066517554	12500.674906375682	path	12
s_s7_20	183054.20933311374	12928.07807004157	path	12
s_s7_20	207875.13150865465	13580.969805625351	path	12
s_s7_20	236061.60413992507	14074.112520351486	path	12
s_s7_20	268069.97328006325	14802.445122775776	path	12
s_s7_20	304418.4624441425	16356.122528976342	path	12
s_s7_20	345695.5627777043	16391.37089093503	path	12
s_s7_20	392569.5608758352	17011.097868675828	path	12
s_s7_20	445799.3585105555	18077.250015082704	path	12
s_s7_20	506246.7594406303	16339.616975591065	path	12
s_s7_20	574890.4222303209	19294.917482877772	path	12
s_s7_20	652841.7049767121	19294.917482877772	path	12
s_s7_20	741362.6584757211	17935.7168515894	path	12
s_s7_20	841886.4591406496	73169.82996823218	path	12
s_s7_20	956040.6124873528	19251.922372328205	path	12
s_s7_20	1085673.302856262	19251.922372328205	path	12
s_s7_20	1232883.3159798614	19556.431314130747	path	12
s_s7_20	1400054.0188494804	19556.431314130747	path	12
s_s7_20	1589891.9470239624	19556.431314130747	path	12
s_s7_20	1805470.6241184007	36152.6679240899	path	12
s_s7_20	2050280.322921436	36152.6679240899	path	12
s_s7_20	2328284.5737861013	36152.6679240899	path	12
s_s7_20	2643984.3351791506	36152.6679240899	path	12
s_s7_20	3002490.8653262258	36152.6679240899	path	12
s_s7_20	3409608.474762993	36152.6679240899	path	12
s_s7_20	3871928.4995768005	36152.6679240899	path	12
s_s7_20	4396936.016789193	36152.6679240899	path	12
s_s7_22	0.0	335978.6196653003	path	13
s_s7_22	15.000000000000005	335978.6196653003	path	13
s_s7_22	17.030428677537294	335978.6196653003	path	13
s_s7_22	19.335700062712288	335978.6196653003	path	13
s_s7_22	21.953017389884995	335978.6196653003	path	13
s_s7_22	24.924619794344814	335978.6196653003	path	13
s_s7_22	28.298463981488236	406080.2982751203	path	13
s_s7_22	32.12899816803952	406080.2982751203	path	13
s_s7_22	36.478040785434885	406080.2982751203	path	13
s_s7_22	41.41577812617635	406080.2982751203	path	13
s_s7_22	47.021897033503684	406080.2982751203	path	13
s_s7_22	53.38687091410573	516262.72944559366	path	13
s_s7_22	60.61341982797117	516262.72944559366	path	13
s_s7_22	68.81816821879251	516262.72944559366	path	13
s_s7_22	78.13352703792721	516262.72944559366	path	13
s_s7_22	88.70983063625671	516262.72944559366	path	13
s_s7_22	100.71776290981217	666666.6666666667	path	13
s_s7_22	114.3511118531111	666666.6666666667	path	13
s_s7_22	129.82989697409985	666666.6666666667	path	13
s_s7_22	147.4039200419613	666666.6666666667	path	13
s_s7_22	167.35679647093542	666666.6666666667	path	13
s_s7_22	190.01053239995915	666666.6666666667	path	13
s_s7_22	215.7307213345596	666666.6666666667	path	13
s_s7_22	244.93244421612587	666666.6666666667	path	13
s_s7_22	278.08696813584083	666666.6666666667	path	13
s_s7_22	315.72935179933467	666666.6666666667	path	13
s_s7_22	358.46708048157655	666666.6666666667	path	13
s_s7_22	406.9898698257671	666666.6666666667	path	13
s_s7_22	462.0807967031941	666666.6666666667	path	13
s_s7_22	524.6289367675568	666666.6666666667	path	13
s_s7_22	595.6437126528065	666666.6666666667	path	13
s_s7_22	676.2711843704753	666666.6666666667	path	13
s_s7_22	767.8125448063367	666666.6666666667	path	13
s_s7_22	871.7451188028477	666666.6666666667	path	13
s_s7_22	989.7462047175442	666666.6666666667	path	13
s_s7_22	1123.7201432203572	666666.6666666667	path	13
s_s7_22	1275.8290501750848	666666.6666666667	path	13
s_s7_22	1448.5277095824617	666666.6666666667	path	13
s_s7_22	1644.603189698703	666666.6666666667	path	13
s_s7_22	1867.2198216676065	666666.6666666667	path	13
s_s7_22	2119.970266546271	666666.6666666667	path	13
s_s7_22	2406.9334948610635	666666.6666666667	path	13
s_s7_22	2732.7406143871276	666666.6666666667	path	13
s_s7_22	3102.64960850196	666666.6666666667	path	13
s_s7_22	3522.6301912654417	666666.6666666667	path	13
s_s7_22	3999.4601486457063	666666.6666666667	path	13
s_s7_22	4540.834720677559	666666.6666666667	path	13
s_s7_22	5155.490789798942	666666.6666666667	path	13
s_s7_22	5853.347879558085	666666.6666666667	path	13
s_s7_22	6645.6682391752	666666.6666666667	path	13
s_s7_22	7545.238597456538	666666.6666666667	path	13
s_s7_22	8566.57651926567	666666.6666666667	path	13
s_s7_22	9726.1646948013	483302.5508694008	path	13
s_s7_22	11042.716942719653	170262.68250008527	path	13
s_s7_22	12537.480219947978	51000.994191570724	path	13
s_s7_22	14234.577512123906	15175.049536151873	path	13
s_s7_22	16161.39713834014	6165.406390715503	path	13
s_s7_22	18349.034752923802	4053.3931808095695	path	13
s_s7_22	20832.795177421456	4023.3046829221616	path	13
s_s7_22	23652.762161521263	4696.398215516682	path	13
s_s7_22	26854.44526790268	5320.362303628172	path	13
s_s7_22	30489.514320656355	5617.787228291994	path	13
s_s7_22	34616.63327004599	5787.2477003302465	path	13
s_s7_22	39302.40693079885	6040.18435910177	path	13
s_s7_22	44622.45587270109	6830.999164135432	path	13
s_s7_22	50662.6368104394	7892.973125812684	path	13
s_s7_22	57520.428187744226	8780.211259180303	path	13
s_s7_22	65306.50331685217	9389.293422150902	path	13
s_s7_22	74146.51646113355	9558.259768277103	path	13
s_s7_22	84183.13068527864	9758.480207122751	path	13
s_s7_22	95578.32019916258	10136.736126122929	path	13
s_s7_22	108515.98435137722	10689.771862220503	path	13
s_s7_22	123204.9154579255	11073.090990708295	path	13
s_s7_22	139882.1683618808	12058.232124188622	path	13
s_s7_22	158816.88610308478	13040.431501184665	path	13
s_s7_22	180314.6434378099	14274.992722355712	path	13
s_s7_22	204722.3783055459	14681.473457925018	path	13
s_s7_22	232433.99082856043	15182.754177474622	path	13
s_s7_22	263896.7002027437	15290.193372877415	path	13
s_s7_22	299618.26206935116	15443.79108305467	path	13
s_s7_22	340175.162843984	15780.15423104272	path	13
s_s7_22	386221.92324560607	16023.035696520905	path	13
s_s7_22	438501.66116903845	15829.26219758397	path	13
s_s7_22	497858.0843680621	17476.861628666593	path	13
s_s7_22	565249.1064910416	17476.861628666593	path	13
s_s7_22	641762.3062091577	19791.546513836598	path	13
s_s7_22	728632.4789217938	17337.30402966429	path	13
s_s7_22	827261.5642943201	58286.45406395065	path	13
s_s7_22	939241.2712254878	16430.85349338852	path	13
s_s7_22	1066378.7653736752	16430.85349338852	path	13
s_s7_22	1210725.8337957764	18996.130865058924	path	13
s_s7_22	1374611.9973673893	18996.130865058924	path	13
s_s7_22	1560682.105363493	18996.130865058924	path	13
s_s7_22	1771939.0189134472	33133.44460805542	path	13
s_s7_22	2011792.0721700576	33133.44460805542	path	13
s_s7_22	2284112.093275141	33133.44460805542	path	13
s_s7_22	2593293.873068174	33133.44460805542	path	13
s_s7_22	2944327.089678799	33133.44460805542	path	13
s_s7_22	3342876.833607715	33133.44460805542	path	13
s_s7_22	3795375.032836525	33133.44460805542	path	13
s_s7_22	4309124.253415208	33133.44460805542	path	13
s_s7_24	0.0	227230.76215286297	path	14
s_s7_24	15.000000000000005	227230.76215286297	path	14
s_s7_24	17.032739854836663	227230.76215286297	path	14
s_s7_24	19.340948464169415	227230.76215286297	path	14
s_s7_24	21.96195624906666	227230.76215286297	path	14
s_s7_24	24.938152499577114	227230.76215286297	path	14
s_s7_24	28.317670932369438	335484.66062583955	path	14
s_s7_24	32.155168152394566	335484.66062583955	path	14
s_s7_24	36.512707608551025	335484.66062583955	path	14
s_s7_24	41.4607633394776	335484.66062583955	path	14
s_s7_24	47.07935974295139	335484.66062583955	path	14
s_s7_24	53.459365802264045	423545.5820873529	path	14
s_s7_24	60.70396470096765	423545.5820873529	path	14
s_s7_24	68.93032259391796	423545.5820873529	path	14
s_s7_24	78.2714835234782	423545.5820873529	path	14
s_s7_24	88.8785211271693	423545.5820873529	path	14
s_s7_24	100.92298193611178	462971.9351886952	path	14
s_s7_24	114.5996597794781	462971.9351886952	path	14
s_s7_24	130.12974616510922	462971.9351886952	path	14
s_s7_24	147.76440758708208	462971.9351886952	path	14
s_s7_24	167.78884761565496	462971.9351886952	path	14
s_s7_24	190.52691946535188	517611.98976236733	path	14
s_s7_24	216.34636363978353	517611.98976236733	path	14
s_s7_24	245.66475536108837	517611.98976236733	path	14
s_s7_24	278.956257971167	517611.98976236733	path	14
s_s7_24	316.75929152677287	517611.98976236733	path	14
s_s7_24	359.6852406118592	653861.6045574371	path	14
s_s7_24	408.4283421977416	653861.6045574371	path	14
s_s7_24	463.77691346642257	653861.6045574371	path	14
s_s7_24	526.6261011835112	653861.6045574371	path	14
s_s7_24	597.9923588150419	653861.6045574371	path	14
s_s7_24	679.0298855251166	666666.6666666667	path	14
s_s7_24	771.0492929205881	666666.6666666667	path	14
s_s7_24	875.5388014381417	666666.6666666667	path	14
s_s7_24	994.1883091807572	666666.6666666667	path	14
s_s7_24	1128.916722466383	666666.6666666667	path	14
s_s7_24	1281.9029901029824	666666.6666666667	path	14
s_s7_24	1455.6213433040894	666666.6666666667	path	14
s_s7_24	1652.881311176429	666666.6666666667	path	14
s_s7_24	1876.8731589459626	666666.6666666667	path	14
s_s7_24	2131.2194837901384	666666.6666666667	path	14
s_s7_24	2420.0338027304438	666666.6666666667	path	14
s_s7_24	2747.98708012125	666666.6666666667	path	14
s_s7_24	3120.3832706771623	666666.6666666667	path	14
s_s7_24	3543.2450997885644	666666.6666666667	path	14
s_s7_24	4023.4114684415586	666666.6666666667	path	14
s_s7_24	4568.648058062095	666666.6666666667	path	14
s_s7_24	5187.772924085084	666666.6666666667	path	14
s_s7_24	5890.799109460435	666666.6666666667	path	14
s_s7_24	6689.096584569536	666666.6666666667	path	14
s_s7_24	7595.576132589954	666666.6666666667	path	14
s_s7_24	8624.898154267401	430640.7439576413	path	14
s_s7_24	9793.709769073157	226586.53029480527	path	14
s_s7_24	11120.914047359698	116918.08177327283	path	14
s_s7_24	12627.975727778427	44488.50247427054	path	14
s_s7_24	14339.268364296104	15048.223599078887	path	14
s_s7_24	16282.46851718298	7003.1379077323	path	14
s_s7_24	18489.003363183045	4995.679484824392	path	14
s_s7_24	20994.558964019772	4845.519323598868	path	14
s_s7_24	23839.657413411853	5271.138525184309	path	14
s_s7_24	27070.312196738152	5192.88867716601	path	14
s_s7_24	30738.772362416858	5089.730639452399	path	14
s_s7_24	34904.36754040595	5254.072766008998	path	14
s_s7_24	39634.46747422258	5511.465296843364	path	14
s_s7_24	45005.57158489455	6345.272413681458	path	14
s_s7_24	51104.54618824917	7057.059489139365	path	14
s_s7_24	58030.02937492884	7585.091206460933	path	14
s_s7_24	65894.02627411282	7959.310966815446	path	14
s_s7_24	74823.7205009823	8499.45454351033	path	14
s_s7_24	84963.53108428266	9246.660787646566	path	14
s_s7_24	96477.44814046097	9246.660787646566	path	14
s_s7_24	109551.68506899776	12546.719479193043	path	14
s_s7_24	124397.69016261549	13184.898050478729	path	14
s_s7_24	141255.5663388267	13797.796849704873	path	14
s_s7_24	160397.95429979064	14067.461529899534	path	14
s_s7_24	182134.44192242072	14342.567127969009	path	14
s_s7_24	206816.57119136298	15470.976023398078	path	14
s_s7_24	234843.523651453	16773.969920849944	path	14
s_s7_24	266668.5763298916	15287.46594863184	path	14
s_s7_24	302806.43253911345	15983.119105427568	path	14
s_s7_24	343841.54612065735	16581.67963424817	path	14
s_s7_24	390437.5737571981	16581.67963424817	path	14
s_s7_24	443348.1082239975	18259.886821640997	path	14
s_s7_24	503428.8661675541	18491.686874190957	path	14
s_s7_24	571651.5275231558	19161.393827596672	path	14
s_s7_24	649119.4503947934	16254.479535339888	path	14
s_s7_24	737085.5155526052	31156.925654592433	path	14
s_s7_24	836972.3891450447	19427.0514791019	path	14
s_s7_24	950395.5313325764	19427.0514791019	path	14
s_s7_24	1079189.322959137	86418.57129983752	path	14
s_s7_24	1225436.7328053508	16183.840119573782	path	14
s_s7_24	1391503.0052289693	16183.840119573782	path	14
s_s7_24	1580073.9130192283	16183.840119573782	path	14
s_s7_24	1794199.1941246863	52155.57497503108	path	14
s_s7_24	2037341.874752226	52155.57497503108	path	14
s_s7_24	2313434.2765346565	52155.57497503108	path	14
s_s7_24	2626941.6135651395	52155.57497503108	path	14
s_s7_24	2982934.207846655	52155.57497503108	path	14
s_s7_24	3387169.4910896854	52155.57497503108	path	14
s_s7_24	3846185.119064677	52155.57497503108	path	14
s_s7_24	4367404.7044381695	250746.4789665056	path	14
s_s7_25	0.0	76309.7722572206	path	15
s_s7_25	15.000000000000005	76309.7722572206	path	15
s_s7_25	17.032003092252484	76309.7722572206	path	15
s_s7_25	19.33927528896652	76309.7722572206	path	15
s_s7_25	21.959106434906644	76309.7722572206	path	15
s_s7_25	24.933837913495395	76309.7722572206	path	15
s_s7_25	28.311546962958378	76309.7722572206	path	15
s_s7_25	32.14682369463722	153035.16414845784	path	15
s_s7_25	36.501653371543725	153035.16414845784	path	15
s_s7_25	41.44641820643073	153035.16414845784	path	15
s_s7_25	47.06103487031445	153035.16414845784	path	15
s_s7_25	53.43624609571983	153035.16414845784	path	15
s_s7_25	60.67508724937764	305089.2037790876	path	15
s_s7_25	68.8945515769392	305089.2037790876	path	15
s_s7_25	78.22748103318507	305089.2037790876	path	15
s_s7_25	88.8247132570886	305089.2037790876	path	15
s_s7_25	100.85751939087818	305089.2037790876	path	15
s_s7_25	114.52037214282343	305089.2037790876	path	15
s_s7_25	130.03408883083142	637388.5788836163	path	15
s_s7_25	147.64940020433028	637388.5788836163	path	15
s_s7_25	167.65100272329164	637388.5788836163	path	15
s_s7_25	190.36215978682213	637388.5788836163	path	15
s_s7_25	216.149926275801	637388.5788836163	path	15
s_s7_25	245.4310808479724	666666.6666666667	path	15
s_s7_25	278.6788618625021	666666.6666666667	path	15
s_s7_25	316.430615799169	666666.6666666667	path	15
s_s7_25	359.29648178498667	666666.6666666667	path	15
s_s7_25	407.96925258648866	666666.6666666667	path	15
s_s7_25	463.2355714398002	666666.6666666667	path	15
s_s7_25	525.9886456802678	666666.6666666667	path	15
s_s7_25	597.242682647734	666666.6666666667	path	15
s_s7_25	678.149281178758	666666.6666666667	path	15
s_s7_25	770.0160436030264	666666.6666666667	path	15
s_s7_25	874.3277090487172	666666.6666666667	path	15
s_s7_25	992.7701496106514	666666.6666666667	path	15
s_s7_25	1127.257617204304	666666.6666666667	path	15
s_s7_25	1279.9636814659245	666666.6666666667	path	15
s_s7_25	1453.3563587132323	666666.6666666667	path	15
s_s7_25	1650.2379997165715	666666.6666666667	path	15
s_s7_25	1873.7905809416775	666666.6666666667	path	15
s_s7_25	2127.6271312554813	666666.6666666667	path	15
s_s7_25	2415.850125246906	666666.6666666667	path	15
s_s7_25	2743.117786908256	666666.6666666667	path	15
s_s7_25	3114.7193752689464	666666.6666666667	path	15
s_s7_25	3536.6606687386234	666666.6666666667	path	15
s_s7_25	4015.76102974693	666666.6666666667	path	15
s_s7_25	4559.763618426443	666666.6666666667	path	15
s_s7_25	5177.4605365986345	666666.6666666667	path	15
s_s7_25	5878.834924624209	666666.6666666667	path	15
s_s7_25	6675.222307669418	666666.6666666667	path	15
s_s7_25	7579.4937990465505	666666.6666666667	path	15
s_s7_25	8606.264121537948	666666.6666666667	path	15
s_s7_25	9772.127808718393	666666.6666666667	path	15
s_s7_25	11095.927403731874	666666.6666666667	path	15
s_s7_25	12599.057990118006	666666.6666666667	path	15
s_s7_25	14305.812976477211	288634.30472653307	path	15
s_s7_25	16243.776723503033	70442.95372337615	path	15
s_s7_25	18444.270358970814	16182.002194139824	path	15
s_s7_25	20942.85798588878	7277.770768749909	path	15
s_s7_25	23779.92146508412	8489.875299249132	path	15
s_s7_25	27001.31306178892	10603.510887952996	path	15
s_s7_25	30659.096504217745	5297.206100855865	path	15
s_s7_25	34812.38843103355	4850.162874406863	path	15
s_s7_25	39528.31382707052	5347.450273447977	path	15
s_s7_25	44883.090888946055	5826.009059460672	path	15
s_s7_25	50963.26285402522	7132.290204517174	path	15
s_s7_25	57867.096701402224	7699.141907697545	path	15
s_s7_25	65706.17133053033	8199.50132476187	path	15
s_s7_25	74607.18088544425	8501.872651503747	path	15
s_s7_25	84713.982369675	9501.164419485125	path	15
s_s7_25	96189.92064515511	7511.108369114706	path	15
s_s7_25	109220.46839145348	9131.937241183334	path	15
s_s7_25	124016.2236920332	11362.357708608444	path	15
s_s7_25	140816.31369414565	13029.161673889634	path	15
s_s7_25	159892.2593518856	14914.987509579505	path	15
s_s7_25	181552.36371390338	12212.919345188944	path	15
s_s7_25	206146.69467872952	13043.401020484775	path	15
s_s7_25	234072.74274838323	14158.661952095608	path	15
s_s7_25	265781.84522016544	15272.383818516151	path	15
s_s7_25	301786.4806436285	15843.731127367279	path	15
s_s7_25	342668.55143481825	16963.489936957103	path	15
s_s7_25	389088.78851036605	16183.920778539563	path	15
s_s7_25	441797.429937955	15821.911225722146	path	15
s_s7_25	501646.3461901631	17408.627972823342	path	15
s_s7_25	569602.8079685344	17408.627972823342	path	15
s_s7_25	646765.1191117181	20755.510899088546	path	15
s_s7_25	734380.3672447869	17294.304450238233	path	15
s_s7_25	833864.5790535148	67061.50267537862	path	15
s_s7_25	946825.6059306184	18215.035785188913	path	15
s_s7_25	1075089.1098689414	18215.035785188913	path	15
s_s7_25	1220728.0695823182	19463.195440828797	path	15
s_s7_25	1386096.28372836	19463.195440828797	path	15
s_s7_25	1573866.412708073	19463.195440828797	path	15
s_s7_25	1787073.173869081	42584.328506594444	path	15
s_s7_25	2029162.388227976	42584.328506594444	path	15
s_s7_25	2304046.6713987538	42584.328506594444	path	15
s_s7_25	2616168.668797169	42584.328506594444	path	15
s_s7_25	2970572.8571204953	42584.328506594444	path	15
s_s7_25	3372987.0725491703	42584.328506594444	path	15
s_s7_25	3829915.083319007	42584.328506594444	path	15
s_s7_25	4348741.702810249	314559.85599209345	path	15
s_s7_28	0.0	53444.363279664474	path	16
s_s7_28	15.000000000000005	53444.363279664474	path	16
s_s7_28	17.036874721576133	53444.363279664474	path	16
s_s7_28	19.350340018578652	53444.363279664474	path	16
s_s7_28	21.97795458109504	53444.363279664474	path	16
s_s7_28	24.962377255640426	53444.363279664474	path	16
s_s7_28	28.352059603804488	53444.363279664474	path	16
s_s7_28	32.202032504578426	80879.0608992771	path	16
s_s7_28	36.57479957070837	80879.0608992771	path	16
s_s7_28	41.54135188352766	80879.0608992771	path	16
s_s7_28	47.182320520304756	80879.0608992771	path	16
s_s7_28	53.58928558517886	80879.0608992771	path	16
s_s7_28	60.866262995563844	132106.6962605943	path	16
s_s7_28	69.13139316172841	132106.6962605943	path	16
s_s7_28	78.51885897495944	132106.6962605943	path	16
s_s7_28	89.18106424249916	132106.6962605943	path	16
s_s7_28	101.29110793575283	132106.6962605943	path	16
s_s7_28	115.04559442073779	245922.0177688171	path	16
s_s7_28	130.6678252943578	245922.0177688171	path	16
s_s7_28	148.4114246453847	245922.0177688171	path	16
s_s7_28	168.5644565956037	245922.0177688171	path	16
s_s7_28	191.45410196865714	245922.0177688171	path	16
s_s7_28	217.45197001145823	245922.0177688171	path	16
s_s7_28	246.98013140300955	395471.47068166634	path	16
s_s7_28	280.5179704954323	395471.47068166634	path	16
s_s7_28	318.6099680320979	395471.47068166634	path	16
s_s7_28	361.87454069388207	395471.47068166634	path	16
s_s7_28	411.01408098197135	395471.47068166634	path	16
s_s7_28	466.82636043290614	606456.9142098437	path	16
s_s7_28	530.2174812949844	606456.9142098437	path	16
s_s7_28	602.2165869341522	606456.9142098437	path	16
s_s7_28	683.9925697901544	606456.9142098437	path	16
s_s7_28	776.8730481335854	606456.9142098437	path	16
s_s7_28	882.3659197080583	666666.6666666667	path	16
s_s7_28	1002.1838421769661	666666.6666666667	path	16
s_s7_28	1138.272037810453	666666.6666666667	path	16
s_s7_28	1292.8398738166577	666666.6666666667	path	16
s_s7_28	1468.3967310181793	666666.6666666667	path	16
s_s7_28	1667.7927431952417	666666.6666666667	path	16
s_s7_28	1894.2650684914101	666666.6666666667	path	16
s_s7_28	2151.490444089732	666666.6666666667	path	16
s_s7_28	2443.644877374997	666666.6666666667	path	16
s_s7_28	2775.4714426572723	666666.6666666667	path	16
s_s7_28	3152.3572841242744	666666.6666666667	path	16
s_s7_28	3580.421075151549	666666.6666666667	path	16
s_s7_28	4066.612353856523	666666.6666666667	path	16
s_s7_28	4618.82434759116	666666.6666666667	path	16
s_s7_28	5246.022118058413	666666.6666666667	path	16
s_s7_28	5958.388107465243	666666.6666666667	path	16
s_s7_28	6767.4874486276285	607889.763743054	path	16
s_s7_28	7686.4557228071935	607889.763743054	path	16
s_s7_28	8730.212213493869	607889.763743054	path	16
s_s7_28	9915.702118271258	607889.763743054	path	16
s_s7_28	11262.1716510303	607889.763743054	path	16
s_s7_28	12791.48050076596	607889.763743054	path	16
s_s7_28	14528.456719668904	349526.1629591838	path	16
s_s7_28	16501.299802056	159914.33467898288	path	16
s_s7_28	18742.038498053138	23372.56820048705	path	16
s_s7_28	21287.050794552542	8341.445885770117	path	16
s_s7_28	24177.654505241284	5890.441383511473	path	16
s_s7_28	27460.778057823125	6150.063101157176	path	16
s_s7_28	31189.722368542614	6189.030770579995	path	16
s_s7_28	35425.02617290675	5411.865452867768	path	16
s_s7_28	40235.44886109119	5613.9938539117	path	16
s_s7_28	45699.08677418623	6343.984903853688	path	16
s_s7_28	51904.64108414982	7844.530355959754	path	16
s_s7_28	58952.85784126893	5755.599239864853	path	16
s_s7_28	66958.16356803905	7074.246030551041	path	16
s_s7_28	76050.52295303228	8536.232259948358	path	16
s_s7_28	86377.54880407739	8269.993598036406	path	16
s_s7_28	98106.89851545964	9209.905742090474	path	16
s_s7_28	111428.99595535138	10379.502129877172	path	16
s_s7_28	126560.12296282232	12360.9440803407	path	16
s_s7_28	143745.93064432492	14277.144142961424	path	16
s_s7_28	163265.42747491552	12764.49339996479	path	16
s_s7_28	185435.5089503139	14431.873616261948	path	16
s_s7_28	210616.10232788092	14742.293111041512	path	16
s_s7_28	239216.00998045105	15772.882599925648	path	16
s_s7_28	271699.5462288166	15644.588578372171	path	16
s_s7_28	308594.07540062873	16798.09167471252	path	16
s_s7_28	350498.5734947419	16987.488902710615	path	16
s_s7_28	398093.35244807083	17347.429748618408	path	16
s_s7_28	452151.104876669	17136.759245368266	path	16
s_s7_28	513549.44860040257	17876.571472078525	path	16
s_s7_28	583285.1746093039	19939.484660635342	path	16
s_s7_28	662490.429784758	18069.73498632027	path	16
s_s7_28	752451.0970990699	32110.65997398397	path	16
s_s7_28	854627.6716926245	19862.689177841676	path	16
s_s7_28	970678.9717479693	19862.689177841676	path	16
s_s7_28	1102489.0691025658	157299.94595591794	path	16
s_s7_28	1252197.8768138334	16260.907901408113	path	16
s_s7_28	1422235.8902600599	16260.907901408113	path	16
s_s7_28	1615363.6457926624	16260.907901408113	path	16
s_s7_28	1834716.5375438712	48300.95824598451	path	16
s_s7_28	2083855.7199825905	48300.95824598451	path	16
s_s7_28	2366825.922612215	48300.95824598451	path	16
s_s7_28	2688221.115421543	48300.95824598451	path	16
s_s7_28	3053259.091155498	48300.95824598451	path	16
s_s7_28	3467866.1752353148	48300.95824598451	path	16
s_s7_28	3938773.4385783616	48300.95824598451	path	16
s_s7_28	4473625.975315416	121272.55772514759	path	16
