# Supplementary material for: Genomic basis of homoploid hybrid speciation within chestnut trees
Source: Nat Commun. 2020 Jul 6;11:3375. doi: 10.1038/s41467-020-17111-w (PMC7338469; doi:10.1038/s41467-020-17111-w)
Supplement: Supplementary file 3 — Source Data [file 41467_2020_17111_MOESM3_ESM.zip › Source Data/Supplementary Fig 7/barriers88/hms_jointDAFpop1_0.obs]

1 observation
	d0_0	d0_1	d0_2	d0_3	d0_4	d0_5	d0_6	d0_7	d0_8	d0_9	d0_10	d0_11	d0_12	d0_13	d0_14	d0_15	d0_16	d0_17	d0_18	d0_19	d0_20	d0_21	d0_22	d0_23	d0_24	d0_25	d0_26	d0_27	d0_28	d0_29	d0_30	d0_31	d0_32	d0_33	d0_34	d0_35	d0_36	d0_37	d0_38	d0_39	d0_40	d0_41	d0_42	d0_43	d0_44	d0_45	d0_46	d0_47	d0_48
d1_0	5323576.096870	56446.932189	30398.932607	19967.576926	17041.042631	12792.593481	9742.365231	8903.117223	6699.860734	5962.222679	5319.349284	4166.396409	4803.205194	3848.091342	5924.366565	4552.537641	3713.294642	3411.190203	4050.518830	3252.600539	3431.172210	2310.350231	2875.684004	1762.004093	3567.430751	956.910173	1662.592434	1286.176111	2194.985005	2429.101691	1837.282575	2122.595786	1804.639730	1935.252296	6536.390380	1893.923787	1635.847937	1529.715212	2435.901820	1690.391759	694.438678	1508.174951	1607.490393	892.969634	1735.850974	2097.491158	2252.877744	3481.935440	19629.187378
d1_1	25461.190022	2062.514672	1266.785134	611.373413	765.837884	402.128594	418.493576	547.086849	515.666154	262.499395	216.886884	221.696577	161.257807	186.549568	178.405626	200.260999	133.515940	149.898233	135.565473	146.072812	128.931007	123.400894	217.596645	107.807186	292.868808	59.351204	127.664671	32.048643	92.367503	86.322401	37.419823	54.131828	67.158580	128.820052	95.267263	41.338197	97.478387	177.314189	65.551172	42.168769	67.176721	65.457335	156.183104	248.152561	309.447935	81.001885	145.795417	221.176797	596.011130
d1_2	12972.316120	1092.412378	587.419276	523.398756	365.665954	318.549816	272.962571	193.978880	221.541934	130.785664	107.296357	92.268473	82.330689	160.053885	148.048685	106.168971	110.683826	57.051173	114.445079	32.706600	79.000960	53.132912	55.324767	39.039940	200.294284	20.186028	40.372182	45.437548	46.705233	41.712728	45.710020	42.956748	24.587032	45.034061	27.122821	40.666940	60.617496	53.327501	36.942886	32.563163	43.982840	7.489900	23.059666	19.248418	65.288648	103.681853	45.841179	181.956188	497.272571
d1_3	9590.726401	649.960297	618.530483	341.221082	391.734507	325.995177	170.358369	206.346782	179.387256	177.988993	100.982484	68.567323	240.341824	67.948012	74.356753	143.278033	168.455587	22.108197	40.367416	79.738441	75.820687	70.847265	64.332969	50.830431	132.034672	19.853478	35.135763	20.855708	27.021528	34.185171	23.747130	28.947895	22.087881	42.702893	31.295705	23.384242	45.426561	71.927876	26.880052	29.103281	16.915952	30.646215	67.934415	31.700141	62.160230	49.878034	71.224593	98.511631	1020.234662
d1_4	6195.494808	532.997090	350.863231	240.865049	215.113040	165.418006	176.442734	126.690424	323.294790	73.924502	85.873391	137.219916	107.561495	82.892455	119.349271	83.563176	150.252039	61.010215	32.424276	59.268854	59.590690	48.535322	55.855388	22.488155	122.615944	23.006943	38.002893	8.929103	35.709256	29.106486	11.103302	18.010676	45.759539	56.315156	24.281683	34.365343	6.324872	2.834996	25.857701	14.270171	10.654313	35.975015	13.002683	36.799185	72.309332	37.386309	17.720920	65.036334	399.303266
d1_5	4597.859987	600.460626	385.023449	216.496690	206.705990	158.449000	141.559218	163.776051	128.638839	78.011263	223.055365	73.849213	34.888277	91.907854	70.230298	64.540368	59.512577	41.017374	25.600190	36.301558	37.318218	37.060705	54.442605	29.303315	57.729826	31.167291	17.479590	58.807269	14.279312	28.795196	21.224256	47.960424	19.826578	26.362594	89.426547	16.400704	22.047955	7.081658	27.062822	19.679867	35.686047	17.665889	76.364682	68.192416	31.086012	53.261228	20.474593	55.753982	391.042585
d1_6	4679.597330	265.488301	303.003560	104.812054	75.557053	196.269631	138.411635	90.677057	142.980262	46.006150	30.816144	41.611608	29.818650	45.391665	64.600431	42.380404	18.098599	26.855554	32.412969	41.648308	34.312012	21.852325	12.972995	14.351953	45.103667	1.155585	14.204655	12.579119	5.775810	18.221167	2.995931	15.052539	27.175593	9.536208	33.456479	15.397255	11.760665	16.618534	5.628514	14.156796	4.454824	32.612415	17.965726	17.838503	19.243106	29.520580	41.112300	42.310918	367.401925
d1_7	3680.192698	287.093132	155.459868	189.789111	148.401282	110.048938	100.516142	145.724194	837.003357	44.885135	45.017742	63.852597	66.929337	47.491556	35.203038	40.759945	38.430613	30.495987	38.148417	46.930696	39.004842	51.498043	25.672951	48.045099	62.166458	21.613157	22.997681	29.971713	33.117330	11.858558	21.252114	49.016667	10.274606	3.970497	24.995559	6.336039	9.915253	8.024123	22.141308	16.046175	23.409260	29.614334	24.473092	7.908616	21.903525	23.559786	26.298318	40.282838	369.551029
d1_8	3805.382391	210.315403	141.939437	91.316738	120.468129	89.942735	57.050675	38.087614	38.558899	37.455603	73.860968	41.217393	67.710077	74.252142	41.498051	27.870308	68.802995	44.870624	22.977982	53.518188	27.682422	34.069341	92.873387	64.631071	41.369588	25.059189	14.572811	20.465153	11.728546	11.526320	24.152821	36.225595	17.481710	22.458881	44.553134	11.401064	36.324585	22.241571	194.551538	14.824788	22.827503	21.259158	17.879613	22.379859	22.489143	20.841781	25.796523	50.472858	437.532346
d1_9	3152.586716	205.117115	225.761306	139.640968	82.362947	87.825271	56.204456	43.781663	58.624228	60.506856	57.865620	21.649624	58.334046	10.430007	20.754750	56.210155	45.946848	22.057234	24.908805	12.323097	120.876320	12.672216	40.603988	30.649101	64.024100	7.113225	13.879632	11.145862	29.230612	5.594909	10.253321	10.633449	18.059403	5.242831	12.245764	7.386521	27.860397	8.929741	9.018716	7.792777	5.391062	24.429671	21.204613	6.969095	14.640326	8.868941	24.782382	90.941920	187.157105
d1_10	3491.354088	224.269043	140.237188	92.461931	99.798960	77.636900	89.619682	74.632301	63.520237	77.978446	30.253216	52.823905	67.281687	43.418319	61.951561	21.798764	18.512584	54.129339	24.516280	19.572912	29.115773	19.169859	40.579581	30.319507	83.473378	5.368838	7.068194	20.231132	28.196742	12.035734	6.515632	3.055383	20.669503	10.370058	80.462586	7.360378	3.996628	12.569748	7.879619	25.163474	49.681441	13.250663	9.483105	11.288857	41.061529	11.435336	24.886210	73.061523	485.146998
d1_11	2358.197662	175.386040	102.845843	114.096845	96.773367	81.996320	62.360466	57.842501	40.860567	29.183737	33.946709	33.540441	33.866252	10.869996	13.147464	60.985795	25.333946	10.416803	42.132179	34.764474	19.639023	9.353209	36.930442	13.464410	47.669687	4.503929	5.398726	0.266139	16.629264	15.749753	18.081746	2.400721	15.615707	16.856098	3.218410	15.685949	21.619397	26.579197	6.841940	20.895866	3.724935	46.156661	13.624697	20.493223	20.320659	43.681976	3.045848	51.130819	242.421975
d1_12	1939.061600	121.014613	123.403401	60.505046	38.822232	32.268613	55.769921	32.404078	7.675104	58.593374	13.293707	32.911979	58.101256	36.769297	20.154309	36.389166	14.777124	25.365606	17.278022	12.828785	48.624582	15.510895	22.183222	53.355579	22.837937	7.397261	3.026289	32.514816	17.942698	5.165519	4.831553	4.593554	8.701528	25.318639	10.451809	12.570237	15.533622	18.435563	4.858263	6.745666	5.968565	29.068741	7.964421	15.306282	10.072630	32.825472	16.765624	11.673709	212.168326
d1_13	1808.673879	206.532327	102.216615	123.728778	42.431217	46.539710	76.742412	67.153747	33.067593	32.308288	39.739750	67.979772	15.333218	27.933820	43.238324	16.864585	28.068202	27.208155	7.329606	16.420500	16.316464	53.196443	30.810791	42.908209	45.105818	3.313890	16.883545	6.776025	19.502761	15.729655	19.875739	12.555240	8.262719	6.678283	17.945522	8.590349	6.760677	18.198400	16.547894	14.014631	3.714484	13.547491	21.146559	9.541868	33.904401	13.684429	35.860441	25.286359	286.012486
d1_14	1463.809044	106.782158	94.561011	72.952333	86.019392	30.544955	94.728307	31.418260	26.504763	15.949014	45.761915	57.005862	12.777501	28.426492	26.396161	3.889827	17.071976	37.667838	3.710778	13.643427	19.634211	23.880665	25.230254	7.098033	69.616764	23.623552	19.081861	6.122106	17.877077	2.594654	16.418067	26.044901	34.617045	23.999038	3.711085	4.919252	12.487849	10.900925	23.211482	11.580845	0.011141	11.424302	30.241263	31.387761	8.832102	5.580295	44.789970	37.011608	239.032127
d1_15	1668.886815	114.784242	101.699955	389.476832	66.388794	28.550236	48.397186	36.842597	11.665874	21.800570	21.627335	26.003895	20.406873	43.403776	48.569933	14.529740	1.494974	10.449506	26.912799	4.739047	32.646192	21.056265	66.141804	14.385149	56.966530	6.486800	42.687337	9.930632	10.411260	4.253175	8.180978	10.404873	10.150433	9.171683	23.188336	26.331642	22.336959	16.454135	28.499904	4.811912	11.785583	37.586494	9.591877	10.428850	3.157382	15.682405	27.867424	27.678307	359.800174
d1_16	893.700262	73.270103	48.204667	18.823512	65.883450	26.543689	37.920511	21.084647	28.078524	14.696373	15.367288	28.220591	3.175489	15.991999	41.883281	22.610339	9.021259	6.643099	25.328067	20.367479	14.385271	17.835687	31.419567	46.666778	50.859021	8.080010	8.128854	13.221269	14.996620	8.702009	7.963309	5.398430	12.872510	3.988019	14.490743	5.068307	18.765283	20.746336	5.743910	2.000440	13.654001	65.945792	5.782616	5.110539	23.608250	12.980235	15.888319	33.672779	210.681516
d1_17	973.297136	77.685521	42.665209	39.211201	41.193696	61.148399	36.127204	15.988593	22.360964	19.612404	15.475236	10.823445	16.119085	32.223983	3.052694	9.184409	18.458206	36.599168	18.203702	31.901769	8.888317	31.717536	10.508958	23.330723	75.129342	6.998996	8.616356	3.457400	23.980831	13.180952	9.703114	2.371940	6.339534	5.246568	7.163699	3.408990	14.857696	12.141276	4.609518	0.012306	0.000744	10.011594	22.320701	12.502087	13.926584	10.897169	14.065480	27.771184	239.762041
d1_18	1785.107869	88.005072	24.372790	64.262264	32.342307	18.077703	20.194573	22.867015	16.316516	21.861807	37.216199	37.625539	8.636209	13.097833	41.304629	79.946351	28.935956	14.883414	277.948305	9.848979	22.279548	42.611354	12.665597	28.686207	63.169259	4.816041	13.612886	9.821573	0.297534	5.312880	6.967321	17.585054	2.092550	35.127551	5.871588	6.907379	9.180994	46.034658	1.863019	16.871891	0.110070	9.497016	17.407191	13.239791	23.833148	25.829266	19.772155	55.416036	562.639328
d1_19	1079.850181	61.248637	52.085012	44.221929	41.471077	29.262569	24.351059	23.965735	17.837527	5.708299	24.083709	13.731466	12.891963	21.129150	15.886658	20.897253	11.680984	16.128441	7.070229	11.369561	15.205062	7.536770	6.824827	5.048290	86.774798	14.571914	6.753796	14.836493	13.000617	0.151933	15.318241	0.221146	0.056969	3.113277	14.125413	9.217059	4.294579	9.411869	0.005688	4.463360	4.447976	15.322381	12.498078	37.572799	17.233866	16.660957	30.924986	35.156176	335.536675
d1_20	812.840095	42.992124	22.965129	25.543852	128.029935	8.435664	16.019954	20.344834	18.625679	23.829668	7.172990	1.691689	5.519057	39.780660	16.637618	4.526081	6.477543	12.192278	11.840302	12.517748	0.101708	16.524846	41.335639	15.684016	17.363271	7.333086	16.961146	7.894115	12.072605	5.895398	14.877266	2.493061	13.825700	5.992379	3.966676	44.837961	17.105722	3.435333	1.280407	10.557690	34.312898	72.921925	6.767359	3.839043	4.223980	15.826836	8.287306	9.195761	178.716280
d1_21	1121.485090	69.472333	23.608519	69.338904	32.598765	11.955346	10.435079	10.514995	11.310981	1.623357	0.990436	23.056726	11.568244	17.692318	46.945929	14.711706	5.433651	10.816734	16.142072	13.218531	0.229462	21.200116	3.295291	15.653870	26.824537	5.058751	0.000513	5.329700	12.664565	3.329058	3.280070	8.261863	11.049108	11.820154	36.460347	4.536033	3.950904	22.386128	2.538457	4.167066	3.299089	22.090054	2.631166	7.803208	13.144163	9.539216	17.479985	41.919657	290.247363
d1_22	723.916029	48.218230	68.846596	45.277422	255.161278	66.317185	9.081307	14.093771	8.952281	33.713249	14.872397	9.412184	19.579780	28.649241	26.201578	8.305673	6.769091	7.280127	12.839301	15.919667	35.651526	18.577853	9.278211	7.375277	58.846690	23.221121	14.810804	26.831958	1.746141	0.000167	5.293275	6.667729	20.684370	8.941729	22.708798	5.746119	9.605773	7.615460	16.066225	9.280393	16.152317	10.135263	8.869960	19.025647	6.293554	26.605529	13.520482	30.329785	280.500402
d1_23	609.028309	53.325913	17.967240	10.655131	188.199188	17.872181	12.796230	21.747130	6.325950	19.013492	12.927177	27.107731	8.218322	36.352869	241.863899	8.450786	15.408483	0.025979	58.450911	13.416414	18.314619	3.594430	11.755072	16.002391	17.555386	11.812365	13.467656	18.927559	19.218876	8.036098	9.428890	0.488239	10.239150	8.462190	4.631768	7.502757	18.017367	4.060997	0.029312	14.141782	7.309835	11.354578	11.724438	13.237491	8.883311	14.003294	21.267899	44.308083	471.934438
d1_24	1186.150736	54.626326	105.675381	42.017848	33.156548	75.847643	27.252659	32.143383	48.529373	61.730195	7.057510	0.337310	25.552819	7.574298	16.515891	2.729863	30.686154	5.352030	26.786782	23.189249	32.470633	67.981171	8.934111	12.089564	48.462663	11.190442	13.032943	8.315330	14.837955	22.418507	7.093746	11.925092	49.003221	14.879665	7.905013	10.933568	43.010046	22.430567	18.181948	6.728501	0.346524	27.865215	12.144534	38.771611	30.224924	14.075329	25.947000	58.118231	557.309949
d1_25	395.991919	59.167567	23.007683	15.271460	10.717726	16.105998	5.910672	27.594264	7.888695	1.387691	6.240207	2.655529	19.133790	27.959280	12.682208	6.898657	6.040379	13.974283	6.653741	8.696142	13.336683	2.204981	19.590848	8.949911	79.059299	6.186507	17.360900	0.033624	2.954372	14.230878	2.950433	12.086785	0.000408	4.426572	8.202979	6.532248	3.773669	0.002254	5.829393	2.700008	8.339361	22.563338	2.755778	2.901894	10.799333	10.430990	4.856937	21.033786	179.274603
d1_26	793.486493	54.173400	27.909783	37.706808	22.139080	10.144048	9.376637	23.225627	11.066805	7.056987	16.211896	24.305807	23.658052	11.413445	12.258657	10.297932	22.405308	3.566901	3.429245	14.644019	8.013912	16.533725	18.481570	11.949363	36.233412	11.173416	14.412384	17.966488	7.655166	28.079141	8.447945	3.171543	6.978784	7.689179	42.890663	3.773522	8.578794	9.584530	0.356874	37.281909	2.312696	6.411104	10.801172	6.025637	6.195561	3.525465	17.632063	23.189419	278.967197
d1_27	636.421994	41.015086	39.881296	11.637427	15.144803	12.646840	20.924035	11.773763	18.979744	9.804316	11.984019	15.498709	11.246162	3.559724	6.116574	0.000335	4.889020	10.322350	7.202857	2.832394	7.057870	23.087950	13.707931	0.000389	12.367611	6.037452	6.448116	0.000393	0.489201	0.000117	4.192437	5.851654	4.274004	0.000060	69.896145	11.050768	2.678773	0.010358	2.463538	13.912851	6.159926	14.081260	2.590811	4.387103	22.738095	6.459078	19.340063	29.056749	135.035011
d1_28	520.924390	34.084413	18.788233	36.791809	17.662790	9.815789	0.012878	17.260777	5.492630	9.713376	5.178720	0.000962	8.739479	11.900456	81.122783	2.023490	7.737401	20.454927	2.222877	0.912999	4.880188	1.113641	3.767986	2.885788	49.701997	2.337211	7.463395	4.837106	2.766827	9.513866	0.571537	15.592192	0.033140	0.000030	5.234863	9.999226	12.601539	3.346994	9.795514	50.268370	2.180697	3.101170	8.408932	16.561225	6.114305	3.006175	16.007599	17.269959	209.001372
d1_29	622.150003	28.015716	21.601498	14.656322	13.991681	5.801867	7.077522	11.191440	4.310486	1.140295	8.672957	11.479675	6.781265	0.000729	15.360643	3.007477	8.634485	2.529366	11.912382	1.899076	15.501342	6.456052	20.279288	5.781655	18.214767	0.009634	1.664176	10.402690	10.426929	6.437396	6.658551	3.988239	0.010597	0.450566	6.683823	1.467490	4.438311	8.395962	0.000361	1.663944	3.822668	5.392463	1.792056	0.318033	6.109191	20.709652	7.229172	10.638589	137.280921
d1_30	477.897296	31.457639	18.368201	13.884764	8.538180	8.115986	6.130764	46.248158	9.449040	6.194056	1.272750	5.870315	3.529074	72.186334	2.213765	0.004397	14.146873	5.852345	7.061154	10.688429	0.001924	7.059745	11.824724	2.111347	10.360728	5.819351	4.149148	16.390226	8.206705	3.896885	0.000242	2.470381	7.936729	1.734182	4.517329	2.799532	5.807436	4.992471	12.833943	9.013425	10.518375	3.429801	12.585373	8.182918	9.927658	9.144109	13.115085	14.106348	264.437754
d1_31	505.609267	14.937373	14.974483	27.025497	47.286677	34.797466	17.969235	17.955807	3.532704	2.949292	4.976568	3.215178	14.542856	9.308366	21.611252	7.829737	8.792003	4.515850	6.673356	6.562991	3.173414	9.715140	10.825095	3.843810	53.965909	3.147454	7.000666	2.697059	5.448717	12.144344	0.107992	6.868391	2.762619	16.258631	0.850242	7.252206	3.397795	4.960463	11.681436	0.672791	5.287584	17.364126	8.654024	14.329158	19.755630	25.730757	37.324495	50.901610	477.805882
d1_32	619.757315	23.471079	9.388183	23.564142	23.532422	10.706902	13.198742	12.699263	9.080089	1.853579	6.767705	49.117758	12.003090	4.062150	6.700909	22.663948	3.199203	5.351459	42.681051	1.775332	5.316250	5.791361	4.129070	3.073113	29.220257	14.618588	3.580073	6.478675	4.206957	6.593352	41.669966	7.677166	11.603399	106.131591	12.673078	14.488615	8.066559	8.066111	9.215643	15.724253	13.504777	6.555169	7.946718	6.312653	4.587000	18.859304	7.873578	20.079650	283.069576
d1_33	247.774079	31.127539	7.347080	13.313215	12.176584	6.007442	6.277512	7.298627	6.509997	3.408344	6.159872	6.804152	3.183425	5.189986	0.000151	5.973301	0.000022	18.327488	0.017016	0.000181	3.003952	0.051336	7.777031	0.000770	31.095601	1.939885	4.154715	4.543997	4.861888	7.106484	10.343639	5.819930	0.000371	2.271800	0.003785	21.896112	0.000487	4.177995	2.153376	2.369296	7.656485	4.844471	5.551017	20.366421	9.249527	5.022000	10.394226	10.183386	131.515563
d1_34	404.721420	16.745217	23.173383	36.583540	28.087353	19.875457	1.557220	54.815503	10.496438	4.369094	14.137718	26.158137	6.029372	10.344716	9.589349	9.260399	3.823097	4.937582	4.631590	15.884688	14.213817	3.162230	5.177989	13.299117	15.037313	17.294536	2.188678	11.095131	6.123770	1.500664	10.541017	0.000195	2.904723	10.040206	12.507535	10.394203	0.096307	2.222575	7.783537	10.642859	6.214053	3.284286	9.356651	7.654900	1.625862	8.385225	5.521819	12.909281	195.401223
d1_35	555.633757	21.387336	7.125392	5.905008	16.885149	15.351154	4.634301	27.554555	7.117103	7.698567	20.008194	4.115006	3.137322	5.629965	15.979340	13.650091	9.226807	3.520843	10.295110	12.886908	8.667490	7.882796	14.522614	1.655755	21.466997	2.422170	25.442101	9.078295	0.108149	13.609416	3.775799	7.008758	0.579219	12.615240	11.106277	7.955685	11.483582	12.980603	4.993505	2.150725	2.446827	5.262465	10.986661	4.575325	14.945825	68.323501	21.383417	19.878570	214.092250
d1_36	294.731092	21.109553	20.538660	9.958711	13.466596	17.196315	48.938200	29.669172	1.825349	10.151984	46.487364	3.310434	0.000095	0.000000	3.895970	12.782439	8.304655	23.065916	33.966788	8.174672	17.261301	5.637098	10.404442	38.355035	18.873509	5.618358	8.882285	0.009263	3.461647	0.000451	6.066767	7.800072	7.774453	3.083266	10.175967	11.256655	0.000200	15.259095	3.875297	5.590218	17.244619	2.115420	22.910270	5.736818	21.114471	39.081496	12.016703	9.522358	273.986595
d1_37	371.139957	35.523216	15.714736	24.687005	29.458601	67.451680	22.309236	14.441834	0.367148	12.771817	5.797866	5.426858	4.363067	6.052347	31.748432	0.992439	1.909209	5.689244	3.678524	3.186507	1.826167	2.193236	3.801293	1.532006	28.362036	16.200902	9.695075	8.704403	0.000170	3.836611	0.020547	7.059979	5.730893	4.199725	10.584130	0.009156	3.714196	12.953645	0.884815	8.985866	10.756269	12.026797	34.992354	3.186246	48.245299	95.191794	22.452559	33.913611	359.148697
d1_38	357.501617	30.863698	11.021370	17.180179	14.879523	2.935113	7.952450	13.994222	3.321255	5.762224	6.716007	10.084997	3.721672	0.000160	0.000255	0.000036	2.042191	3.623071	4.542326	5.928208	8.133017	5.121406	5.643289	0.000279	13.665383	0.000667	4.803942	0.010894	17.758383	12.397670	5.852890	18.582843	6.239518	29.433350	8.460198	11.014478	16.411002	16.569284	3.018395	0.000556	20.351409	0.234197	15.760485	3.058109	19.789676	26.864688	14.073361	30.153499	461.486333
d1_39	295.679648	21.476294	8.963493	13.251837	15.498535	15.724636	4.230738	30.719432	0.000010	10.624593	2.936335	25.157295	5.227982	6.302894	8.446548	0.631599	8.295749	5.999388	0.642608	14.721999	0.000056	7.045002	2.908979	0.042132	27.853963	6.331727	1.669427	9.754382	9.730879	2.198246	2.735413	9.257737	4.024103	2.244665	13.521378	5.270834	20.318016	4.512184	11.190493	7.708981	0.341140	4.728961	22.106374	2.043814	15.811447	2.397867	28.436497	30.666212	444.595471
d1_40	361.926904	27.358019	25.091902	12.855300	7.978994	8.664274	20.200323	9.046293	33.719445	2.563483	15.070323	6.893885	2.505564	0.047126	31.876911	2.711225	28.621586	2.019289	6.491117	4.994194	0.000000	8.399316	3.122256	11.412238	34.730864	10.021446	15.617351	1.764128	8.006894	10.547889	0.039175	10.403423	9.677526	1.696792	14.598935	9.489015	12.247619	6.288369	11.968916	7.840762	8.062929	6.215972	0.004272	12.319230	5.812694	7.057181	12.486814	33.702422	277.571659
d1_41	204.855458	35.910938	13.649458	13.402383	8.338453	1.921219	4.693301	1.657496	1.725966	7.843127	11.082698	0.016780	13.407465	7.195033	8.041921	2.149821	9.561561	2.682136	3.154780	3.211540	19.126747	12.209412	12.449074	15.130881	30.731926	9.683252	27.155025	0.000350	22.992859	11.775370	12.149982	3.165468	4.932981	11.371991	2.255068	3.643776	4.496599	8.487039	0.022446	13.590223	2.906105	9.056066	7.934922	14.067814	5.485706	20.666892	23.250294	54.160269	381.336311
d1_42	390.455317	21.057451	5.236251	1.440940	4.374064	9.566936	13.811273	6.612317	6.062325	1.317949	152.737627	4.492483	6.196180	11.538707	6.932585	0.000047	4.256964	4.853817	3.471188	4.896078	0.000044	0.000193	15.337723	7.136186	29.262305	0.061747	11.909537	13.890627	4.110729	2.749544	0.000058	6.280068	13.609108	0.000393	9.389823	10.736705	3.552135	2.398477	3.178109	4.943104	18.729322	11.650038	4.078921	15.088558	19.129612	6.569548	13.796909	22.458833	242.276824
d1_43	283.630387	22.069706	8.098179	3.103094	6.811947	11.233233	9.818403	7.800691	39.870500	7.857776	0.000041	3.068364	5.773714	0.000038	2.949280	1.319535	3.760310	4.554455	0.971359	11.119079	33.815043	18.520308	33.974693	12.730888	30.732501	17.747003	6.812675	1.977400	44.129530	2.605367	9.263300	4.269299	4.196370	0.072921	1.345099	0.935609	14.505392	0.000154	12.096449	6.883736	252.729254	42.682001	14.279626	18.596639	10.580359	21.334578	18.167697	30.282498	232.677635
d1_44	156.535431	11.421176	12.987020	5.370026	5.129451	10.338443	4.303062	1.378899	6.063236	6.781001	6.077039	1.613837	2.232972	3.273912	14.162340	5.863543	0.057640	0.000174	1.676402	2.857165	0.000047	3.194017	1.459290	3.689135	25.393501	3.170972	6.906617	1.822697	9.874259	4.568053	0.780980	3.445569	0.000137	7.963364	10.247444	6.694976	1.883192	3.424403	12.770639	0.083735	25.718687	7.738920	4.087532	52.830959	13.101259	14.818176	19.660655	32.279148	393.653273
d1_45	301.193988	39.684507	4.986839	8.653449	21.222771	17.303764	32.034549	8.203474	1.571572	1.749351	5.586222	0.000017	5.519739	2.683604	32.352931	2.805448	3.677298	9.166598	0.000152	2.662597	3.081197	26.995924	6.453949	18.676166	13.100582	14.140957	11.359872	6.827906	14.341551	6.137028	5.380196	2.073160	8.765215	6.788762	12.051884	14.352324	2.801656	20.444048	0.000437	15.933241	17.062243	10.923811	13.391092	20.692559	8.840870	34.611845	44.293838	52.089881	263.009843
d1_46	288.822994	21.046828	9.452937	15.564468	8.324309	36.677505	3.532521	8.372083	0.053691	3.936197	4.553385	6.480171	4.185146	5.385720	1.616632	18.205141	0.000000	3.889724	4.386502	4.946908	3.464018	9.237470	4.625193	4.768550	31.230698	0.000173	18.339856	0.000012	19.631114	1.583480	21.532371	1.952132	6.904488	4.411521	6.874373	14.257540	16.020016	5.281358	12.347879	7.248294	28.983237	11.131810	21.283531	11.534871	18.358401	8.135300	23.410144	21.921599	347.565987
d1_47	771.403265	32.311300	15.253401	10.633733	7.581277	0.000405	38.029590	3.443482	6.113431	8.583284	13.927140	4.811892	5.665596	4.907906	4.631218	13.972684	1.423254	3.264802	5.019612	0.000027	1.655772	1.844698	10.947238	0.000002	30.685607	2.615499	11.214968	2.615539	9.056945	11.424220	17.641461	10.574396	17.819873	3.855719	4.224856	3.727580	23.703377	11.973502	11.540574	13.270360	20.216848	10.120148	13.327729	41.210308	66.664374	20.094784	29.999415	38.022107	434.718884
d1_48	333.052828	47.944246	10.279563	20.571629	13.548302	17.878995	8.483191	9.544376	13.053622	3.182061	7.730305	10.579901	16.063538	2.538308	8.356169	10.762463	12.537273	0.000022	4.662060	4.372748	14.508148	5.564332	5.041032	2.874410	23.735075	8.204400	5.804085	8.780688	9.990657	6.908525	5.934433	8.050653	10.827255	31.021444	10.681782	23.114410	16.137835	23.233884	11.056832	15.658067	1.609923	38.676786	15.405746	20.461928	17.779361	61.555805	75.945322	47.550599	720.924107
d1_49	397.405603	118.015185	37.153127	33.232368	76.666337	69.217273	8.831969	12.073088	10.758622	4.656808	16.956630	31.961739	15.260389	5.975926	10.135841	12.795691	2.199784	5.038199	6.274976	7.058862	11.199690	10.403207	1.483633	3.004736	21.652262	9.515715	18.149984	6.442240	16.284390	5.097579	0.773663	20.175835	9.350613	9.470438	14.068333	7.919298	12.674824	11.416981	4.695069	8.193426	47.080109	55.059096	11.839905	15.249423	34.186001	40.239618	45.637372	124.288247	707.228603
d1_50	6732.405214	591.677219	246.181213	309.647926	240.109146	109.488078	260.549450	369.705090	57.939594	139.283452	512.425172	215.105224	171.807091	181.136213	788.062041	250.645270	249.332345	192.208735	295.427651	242.429082	144.115391	98.682922	181.618771	58.633812	414.822223	93.164052	245.010704	257.494664	430.081190	200.657194	345.603948	252.054368	197.823666	251.471510	291.276613	185.233114	198.253846	184.235670	355.967203	200.265655	240.423564	356.567203	364.507722	458.795357	502.062258	621.765966	947.332359	1543.563709	102576.480809
