# Supplementary material for: Genomic basis of homoploid hybrid speciation within chestnut trees
Source: Nat Commun. 2020 Jul 6;11:3375. doi: 10.1038/s41467-020-17111-w (PMC7338469; doi:10.1038/s41467-020-17111-w)
Supplement: Supplementary file 3 — Source Data [file 41467_2020_17111_MOESM3_ESM.zip › Source Data/Supplementary Fig 7/barriers88/hms_jointDAFpop2_0.obs]

1 observation
	d0_0	d0_1	d0_2	d0_3	d0_4	d0_5	d0_6	d0_7	d0_8	d0_9	d0_10	d0_11	d0_12	d0_13	d0_14	d0_15	d0_16	d0_17	d0_18	d0_19	d0_20	d0_21	d0_22	d0_23	d0_24	d0_25	d0_26	d0_27	d0_28	d0_29	d0_30	d0_31	d0_32	d0_33	d0_34	d0_35	d0_36	d0_37	d0_38	d0_39	d0_40	d0_41	d0_42	d0_43	d0_44	d0_45	d0_46	d0_47	d0_48
d2_0	5179782.626448	50461.491228	26784.159064	17224.741156	14364.238697	11009.943962	8438.714890	7730.174550	5822.398437	5198.344613	4598.422027	3567.945415	3971.815516	3302.914358	5324.761577	3237.254040	3192.130140	2916.741933	3546.462513	2817.799273	2969.855791	1929.862586	2549.628988	1503.962988	3015.954147	803.063165	1494.899387	941.000877	1932.548977	1975.250403	1555.708619	1755.503617	1323.427694	1297.369297	6082.421588	1690.577550	1248.216392	1284.252560	2196.728175	1451.983603	585.873882	1259.696296	1328.051695	760.779897	1623.738643	1833.409724	1989.279024	2353.921531	15123.238823
d2_1	90784.071757	3588.402992	2388.572304	1354.952895	1279.469842	879.448559	731.390700	789.512789	557.175765	448.199973	420.313788	278.283811	373.612409	255.031969	337.864976	263.106918	307.803902	250.770535	235.286948	210.335788	229.763795	185.088646	212.674515	149.133657	285.322135	75.851544	189.882365	99.888082	131.016872	153.267936	109.752239	231.110180	146.947225	425.976785	198.397748	108.503906	94.103404	327.534567	71.922181	83.375825	27.347240	59.716116	149.545008	42.135944	140.503021	125.571651	149.558472	456.347362	1039.729459
d2_2	38350.684707	2192.129503	1187.364166	977.129593	728.449610	531.311117	481.543854	515.886542	334.800387	242.276452	248.222463	242.252816	290.168640	174.391296	171.594189	252.061963	140.456917	141.358717	524.275406	112.427624	129.577193	102.627773	93.045314	100.599727	170.212770	30.991694	69.177683	51.730116	73.828503	72.513488	59.733322	95.490827	51.761299	161.934790	90.969037	41.628138	87.558040	32.054192	38.010454	46.151608	31.732533	87.401537	62.467324	3.718062	45.031203	66.625786	52.320066	142.157739	676.672437
d2_3	21674.407281	1396.899492	955.604816	495.556563	546.517572	454.671025	321.954112	330.302650	971.672456	133.150121	390.128478	123.866270	190.896053	88.211084	94.788402	113.601601	79.605958	159.133388	88.407650	92.082467	90.872815	58.882602	130.152990	43.894452	102.393352	24.341550	45.000241	17.708244	75.905250	62.321717	41.902149	62.038361	17.835241	52.277754	59.271257	28.603234	52.076699	42.658573	51.024866	31.007181	12.927245	23.765903	59.898126	23.219336	72.536572	18.129557	59.823437	103.934100	466.611229
d2_4	14347.219202	990.826017	636.494483	453.909343	329.303155	284.553021	296.283293	197.416050	184.553653	138.226546	134.546008	146.983884	142.296467	127.917767	139.267276	51.414110	92.120461	53.298152	86.098997	54.096639	49.422033	64.952670	73.695100	75.004132	74.055889	45.281945	50.563217	54.374604	38.954571	30.959827	26.985510	40.785945	11.674895	84.953807	69.782189	32.687631	48.967924	20.862168	36.232679	26.776591	43.617998	104.833347	12.214947	14.802366	26.042726	26.476671	37.374465	66.869192	352.768844
d2_5	9354.158978	631.269372	562.352429	341.779947	354.015720	251.412748	152.532148	221.118313	506.018019	94.591283	89.327757	58.940119	111.600491	182.282402	288.590260	56.111775	77.201578	29.846839	54.287617	60.188597	58.986532	59.755716	78.500086	36.540801	94.245196	11.521849	76.272477	39.435330	56.438183	31.938782	28.330454	19.087788	40.287823	29.415032	18.876398	62.253831	20.055967	17.059919	45.515871	14.591273	11.926662	37.880087	11.551264	71.985625	11.595293	23.931093	27.088276	72.432769	235.747459
d2_6	7516.453064	654.477250	409.816037	249.647635	220.912121	172.423900	157.843199	100.579594	155.903529	81.362514	98.380746	99.754291	106.176166	53.587823	115.006005	295.320554	32.534931	61.719729	36.275037	68.016437	54.555775	40.371270	44.346330	34.482727	32.962528	33.383652	19.086887	25.088664	16.509865	56.210767	16.941603	6.843856	35.957661	14.378003	47.707160	10.047248	24.991661	29.543439	7.523608	25.584437	18.108392	56.214787	94.554023	136.731546	20.388403	13.691065	20.175207	49.559465	183.292693
d2_7	5673.383743	512.146787	277.019061	273.877621	272.090722	214.551532	148.984177	94.580114	107.011046	112.970631	57.307734	63.675924	80.079512	55.669773	82.664418	471.242422	47.167703	25.491795	64.888939	49.815116	43.532059	78.375695	88.596297	19.223830	69.980019	23.828647	5.425142	16.669278	36.675936	115.032853	14.122669	24.023706	13.307697	5.339544	15.309924	16.916837	15.416426	13.498093	5.660898	21.776946	12.325862	20.922439	38.461714	21.914754	10.162954	22.383794	14.434446	96.924133	193.760102
d2_8	4887.171873	433.009381	199.145000	203.930082	198.478371	139.503240	110.236535	75.868415	81.528511	53.245529	123.656733	113.012422	39.697398	69.036592	44.125459	91.253136	27.220542	33.707334	14.744360	21.488502	41.591738	15.728403	21.465642	34.634942	54.696482	20.784613	5.374871	12.541862	19.323248	21.245521	2.494326	13.784629	15.929884	3.934225	21.092546	7.805152	14.023367	9.860013	13.994055	9.145067	17.579842	15.512013	32.270243	27.410126	10.430824	14.881540	9.235529	15.891799	211.499511
d2_9	3611.888093	319.103780	193.087728	146.477295	242.947868	108.862772	101.061017	80.807123	72.747030	64.117366	31.913578	109.714233	47.911250	52.313611	74.900736	53.614862	42.532609	18.256185	28.108833	17.316658	44.317293	26.351862	40.510381	22.286320	36.517241	0.572168	12.645579	16.170258	32.720331	5.144897	16.046157	10.692778	23.874839	3.163026	11.465162	16.637633	16.568397	47.281141	31.145189	15.655337	6.875505	2.329878	70.945762	30.839974	8.907664	15.346559	19.962509	27.230950	105.242952
d2_10	3727.399167	376.216075	256.899603	181.318676	120.633600	79.062644	120.354970	73.141730	113.945986	66.509393	47.291645	72.324459	47.280252	61.126488	50.109192	44.846155	33.115743	40.224497	28.814316	21.939449	37.521205	13.662740	22.222225	36.310804	20.426244	12.333712	0.002412	6.298739	28.647787	19.080618	21.595656	11.454620	12.414706	11.020855	6.262001	23.240779	8.403035	14.786854	13.790958	10.736088	53.210751	18.100065	9.223451	36.722896	28.597926	8.195516	15.376107	26.186135	424.663679
d2_11	3345.066512	344.333363	170.389988	135.470923	94.326543	81.183662	66.426251	95.638498	64.918606	45.687578	71.113302	24.642359	48.028347	50.545830	31.040152	57.933179	32.345272	35.336460	21.849553	42.629945	28.854305	23.494541	23.702718	17.584024	46.160570	29.469597	3.453868	44.388938	17.511391	20.412441	16.018559	6.291841	17.586503	15.690719	9.216892	17.125185	10.572960	20.334820	4.835962	6.810478	5.227648	16.003604	13.588673	3.560408	25.035293	7.954388	22.827641	36.292404	156.197944
d2_12	2726.360880	222.457576	124.285958	204.920140	40.032494	132.003716	72.269768	42.630888	60.095933	37.044738	66.440185	80.080124	39.345853	85.512054	27.812871	22.371210	24.942030	40.604805	21.902492	21.828416	36.049717	37.504722	22.007517	17.314961	33.433029	6.464875	3.361585	17.276987	2.766235	8.984344	24.517718	2.904657	19.198813	15.835204	11.150569	9.516532	3.471969	0.966305	5.936310	4.445304	9.418784	11.923526	3.508876	25.227450	27.033815	21.979977	9.169905	34.160981	181.548185
d2_13	2347.966090	146.909554	114.146886	107.957846	102.689289	104.475531	80.624268	40.848858	55.800953	22.471512	45.420182	49.503095	41.320454	31.586915	34.350304	90.721499	41.198261	11.849026	17.094857	26.828213	28.173706	35.824748	20.055518	20.244269	70.261119	2.613172	13.649766	89.111480	6.856262	11.740181	3.959706	36.284950	28.508677	19.010928	8.730628	3.277982	16.796629	10.187896	11.577216	3.705677	7.376133	3.111119	5.715077	10.067142	12.396720	7.873740	5.433337	17.838233	58.203309
d2_14	1636.794364	250.528633	106.927301	437.769303	67.448978	49.911965	64.642431	34.166833	46.763832	33.062331	89.547362	28.629173	19.408252	22.422859	23.189786	32.408360	33.869823	28.764647	18.269796	21.188504	26.344820	19.097960	39.772603	16.587804	27.375281	7.735553	2.452279	19.088592	1.980888	9.833696	12.511275	14.106134	225.874989	28.897769	5.425246	2.925170	6.511992	7.379615	3.945921	20.344007	4.040349	0.215434	17.886647	9.463369	14.997755	15.352652	5.262428	19.201383	104.361984
d2_15	1610.264971	97.128556	100.285274	46.510372	137.895375	35.076714	31.729281	58.054487	66.759684	47.782628	57.184355	25.973689	13.400431	40.343496	18.777054	17.014672	49.542972	21.496497	24.568968	24.710793	14.680934	4.453243	25.973231	11.183306	33.918241	2.455355	9.600921	5.702141	8.904411	0.063961	18.522781	3.562248	10.452405	2.827530	13.539897	9.031034	2.120438	11.147309	3.638928	8.046214	9.699373	13.597135	11.777315	0.195656	17.678765	7.107254	18.726720	38.920102	82.032268
d2_16	2368.587929	164.567137	81.588005	81.708991	77.604054	25.295171	45.078692	27.913408	24.346020	71.452731	20.836966	42.102587	36.981947	37.113991	45.955513	14.031551	33.849381	34.612747	30.554240	0.078562	10.893471	42.378473	22.946584	20.522452	49.913045	10.498023	2.397409	4.789839	13.916848	14.451469	11.412842	4.010801	16.701435	9.495115	67.814726	24.396461	9.438505	4.046828	13.335271	4.764265	11.881989	2.698286	13.709290	10.091690	5.563224	25.037045	12.955900	107.069872	94.914537
d2_17	1983.710466	107.176237	73.806115	56.784889	135.234969	27.275365	40.580465	57.921290	38.510524	7.828972	24.081980	17.745510	45.321604	22.833075	43.212527	32.028323	24.779345	13.373629	8.961003	25.948174	8.582848	11.848186	21.236722	27.866986	45.016814	23.528468	7.565960	8.921076	12.132277	0.029463	12.920255	7.470581	5.875164	12.367587	37.802660	9.060763	13.392814	0.002854	2.932669	11.595018	0.047678	7.553689	3.709989	11.269655	14.510983	17.657907	7.382559	39.295736	99.629314
d2_18	1433.099846	140.315438	50.361121	111.507082	192.004029	43.320344	41.075199	23.396988	28.610737	29.242228	22.955354	6.730913	36.558243	28.159258	8.682373	30.172462	30.175495	22.474816	33.711394	24.186228	45.147632	20.008354	10.360706	0.005482	47.728964	0.006485	12.121822	25.574831	16.250800	7.116270	0.003901	0.000422	4.345133	11.462002	4.037003	0.640774	29.433361	13.138630	0.000526	9.089987	0.001433	0.513833	6.701499	38.747481	1.490676	0.740345	11.171026	14.598814	180.408648
d2_19	841.153784	68.069981	48.486367	71.318848	77.731034	26.143346	42.218713	17.026924	21.034635	14.078668	17.983252	11.807907	22.101048	24.274493	22.323968	14.664407	27.749262	20.503770	7.548387	32.387523	20.502922	8.489999	30.560183	19.601065	63.383998	12.656908	5.129036	0.029644	6.725439	3.442933	7.147074	24.761977	4.130054	4.193213	16.682565	2.699185	41.065005	4.056836	6.410169	8.295851	0.021494	18.316248	7.835771	6.157751	13.003471	8.127408	5.177751	20.497179	103.242610
d2_20	1100.974196	106.103921	47.510340	60.030367	185.260953	45.057340	25.354586	49.964696	27.367223	32.446966	41.366234	29.400297	43.991542	16.542066	22.118006	75.575617	72.408663	9.977278	28.001274	10.027554	73.291394	31.442760	12.813369	10.335172	45.109972	10.389065	10.258020	74.673590	6.246741	27.773772	26.881245	16.687073	0.019663	18.458112	9.767181	0.047555	9.624223	9.269144	16.505652	6.893098	8.637481	9.473620	28.589974	20.923600	15.794504	14.041542	29.552586	33.657503	344.050401
d2_21	1180.939682	184.269389	56.713542	62.744094	57.031147	20.412794	19.960753	36.241551	39.319941	11.047277	11.098609	11.186364	23.467289	11.880445	108.604092	5.877637	17.607098	0.022660	18.069041	16.020135	14.176420	37.523756	24.369800	11.631518	9.258806	2.685626	10.728095	7.176907	0.374144	11.592413	1.558279	4.742366	8.751918	2.798449	22.128321	9.042071	7.734352	6.550997	11.949954	3.640997	0.214802	7.384244	10.275845	9.157525	28.346684	16.516637	11.318270	8.619006	111.048522
d2_22	947.684603	168.473671	100.817755	55.935187	107.332713	56.487199	22.220500	14.933343	22.291461	10.773497	13.695504	17.170525	22.062834	17.533999	6.220750	43.398400	15.204893	42.500058	56.610678	18.768636	44.980339	17.867384	32.017597	6.160062	45.633196	5.285145	2.691219	13.766730	8.783476	20.949127	9.346065	0.013892	7.862253	7.479853	29.303031	0.889373	13.520612	18.070582	0.355081	20.804963	6.735682	9.792056	10.887757	4.715085	22.525426	31.089130	9.969689	17.542836	95.434531
d2_23	909.108085	62.441319	51.822519	56.397471	59.967654	11.684632	19.011183	95.094994	8.701596	6.341970	18.765043	6.099674	40.593254	5.622536	16.484379	25.494676	12.822755	12.041471	16.023418	11.759467	0.314662	20.227892	23.905984	27.981506	48.975239	2.321177	0.144040	22.649563	0.740244	2.422876	9.629004	10.404694	0.248629	5.078350	8.628869	0.567146	6.144942	0.629181	0.108377	0.003530	3.156181	10.979472	19.334558	9.118183	12.032965	1.372567	20.609096	5.810638	59.548301
d2_24	1015.855469	60.781348	30.531455	44.991291	54.548211	29.684402	27.437398	25.821453	11.790877	7.712722	29.220966	21.753452	10.655211	10.443183	10.084474	78.179301	23.258601	22.581463	2.920873	18.883042	14.747566	31.479398	13.134877	12.296975	51.712470	6.742112	16.171698	9.184871	31.833150	7.409734	2.638271	3.255641	7.667339	9.552940	5.403174	8.521112	13.900533	6.212324	0.379894	16.475507	0.296649	17.103645	5.026994	102.846301	5.532836	62.718184	31.341987	13.012622	107.649025
d2_25	683.930705	71.210433	64.203648	51.567927	39.164196	31.949989	0.031841	106.741714	19.453459	25.100726	14.109569	8.717299	12.710229	29.739227	18.113401	10.582281	9.597630	17.286955	25.141685	12.379985	20.423031	16.705809	24.729386	9.796262	26.172954	4.888980	7.157308	1.722216	8.414593	12.995595	0.304194	8.620548	7.361228	0.000527	3.615885	3.220401	9.049734	14.437111	4.584355	6.670103	9.497751	7.001554	3.792306	9.546827	10.777430	4.055423	0.196353	11.506044	96.401340
d2_26	972.489280	52.546336	26.266065	53.066832	59.202398	48.626571	34.770574	13.420356	22.561530	19.020962	16.390784	27.215718	6.678020	25.326610	8.100783	24.118650	36.476939	11.790437	19.123715	19.695212	5.414781	17.272754	49.828121	23.569409	80.559945	27.027553	13.548261	7.181166	29.855749	10.038925	10.476657	4.533102	8.229440	8.686235	9.720215	4.731437	68.212839	4.778181	4.285636	9.274309	0.036709	10.296137	3.021129	5.086980	29.692188	7.307154	27.183723	10.772512	93.029702
d2_27	828.473351	40.543071	53.389552	28.875147	57.116597	41.342859	16.014795	21.438031	31.329023	2.771093	19.711463	5.701213	14.449725	11.619154	13.861827	7.595367	9.876080	9.038131	13.344324	18.431603	26.953721	16.889191	22.039551	63.067044	135.551238	27.229531	8.123743	13.834135	5.138073	10.395377	8.901649	8.415002	16.836649	13.493890	29.176814	15.059543	87.531154	14.636297	5.200947	15.561598	14.825224	13.637181	16.510099	9.870078	11.981271	9.389340	17.612800	9.068213	77.075239
d2_28	1084.509679	70.656257	66.787257	55.877782	59.335330	35.909136	13.986981	22.383483	21.185215	40.508818	12.030432	22.698084	17.775550	11.478826	19.136341	8.322500	35.690322	4.157928	14.216409	18.623410	27.720878	51.398796	56.842209	49.037510	572.035572	25.016695	34.381735	20.877009	16.896392	17.362334	8.075715	1.292728	21.494979	22.210847	14.171201	18.718206	12.265645	11.354026	2.126775	23.460779	8.191680	16.357393	12.961388	25.683998	95.695830	36.301458	9.232738	30.782553	162.189094
d2_29	650.017248	46.447424	31.438750	26.566327	53.326434	28.584711	6.801031	12.392401	8.524617	15.446078	10.596937	18.209577	79.297291	21.552310	22.987363	4.678511	25.588933	11.870579	2.878728	8.446632	12.440166	12.880748	11.687000	15.245049	61.089151	22.746126	9.447513	18.460116	13.670323	0.003000	7.805300	6.776945	0.006689	13.910696	5.350643	4.171395	10.167687	9.634738	3.508488	7.941875	33.790388	5.564733	9.421311	21.974958	0.090637	8.752820	10.665897	13.007707	62.481797
d2_30	680.315782	35.211805	21.098062	54.510296	23.459760	18.529970	21.077280	17.806862	2.864474	4.735703	23.292195	7.704748	1.215936	9.063025	29.417644	17.906898	9.075960	7.364784	4.125629	19.420950	32.639266	10.528856	23.937938	12.011614	42.360125	6.594715	10.257438	8.544355	11.333467	0.001081	13.392433	2.808307	12.663979	16.953921	9.839831	11.856359	5.812141	2.304662	0.003326	5.059248	4.944784	7.959957	14.849478	21.150151	14.099609	12.807382	11.654505	17.708242	75.611647
d2_31	1094.559661	43.690541	32.220848	23.053346	119.583901	45.147129	38.597213	11.028047	15.152565	21.510568	8.936325	1.786734	20.483617	4.248215	7.370509	14.335517	8.054507	6.984965	49.117574	13.108947	15.130876	27.490218	24.160775	6.383769	40.984151	4.219903	14.277105	11.033030	3.303368	17.393824	11.820007	8.229509	24.955573	18.953042	14.024703	16.521467	11.040270	20.133150	12.028743	11.046633	25.715979	105.179110	0.007586	9.350579	1.911456	5.834883	12.539406	21.003011	102.037450
d2_32	608.348863	43.855801	35.853269	42.837962	39.709957	8.933994	3.134325	23.903431	11.652173	3.446434	9.052311	12.978996	3.448085	0.002845	15.083100	12.230255	15.178612	3.853461	5.185988	0.900959	36.686788	8.268036	14.583366	9.741279	24.416958	0.000376	10.839362	3.396215	9.017915	11.832435	9.775261	9.743171	8.187670	126.196054	10.004609	1.082360	5.518704	0.001854	9.292375	11.584947	4.689782	16.271651	4.110900	4.251036	13.354612	9.953647	13.206321	9.367267	75.926691
d2_33	730.205153	39.208161	70.500434	20.986607	54.937768	61.352929	68.130372	34.335261	39.721079	20.896649	5.580893	18.651376	7.457824	2.180987	3.890471	8.128490	23.008129	1.568453	18.458331	10.773558	20.946903	67.159935	3.376034	4.663886	19.011804	19.589499	6.271929	6.255689	0.132310	9.850336	7.947444	20.434305	6.202560	2.127257	10.039524	19.886716	17.750025	17.188765	14.433389	5.746912	13.762951	31.274743	10.063729	12.224324	19.923269	21.093969	7.958462	16.366750	106.380232
d2_34	388.989589	31.732549	41.879861	3.570923	26.128337	11.099172	2.541895	6.867042	2.439965	10.422375	8.758350	3.514107	26.179842	0.000000	11.821320	3.080175	7.138032	4.475620	0.079192	0.139631	6.105155	7.019652	9.298362	7.994408	40.273184	0.293960	23.399686	15.515916	8.106390	11.191475	21.289642	8.413956	10.577279	3.905182	3.581208	8.625904	2.694231	4.848434	6.315132	0.150534	3.057048	3.804311	0.000813	7.405569	3.423242	3.655061	9.143244	14.464358	87.238801
d2_35	622.257593	33.688105	23.172492	33.087995	21.838658	10.151742	10.288236	3.668437	1.937423	0.000105	4.460169	7.549628	2.670266	2.466481	44.576334	8.799620	5.481161	1.464768	6.448168	14.337746	6.153474	20.672175	0.000007	19.721449	18.897916	5.274640	17.726396	4.714801	1.585589	10.093496	10.079422	0.278545	3.746894	8.642133	13.683379	3.159759	15.897284	0.344593	16.909016	4.737866	2.263299	11.178410	0.000039	9.817332	8.685545	22.987526	6.934401	13.076448	102.382813
d2_36	771.262372	45.361077	15.763407	40.453658	44.797156	17.868073	32.619793	0.086713	38.915599	18.691770	2.060201	10.868832	3.922807	0.000170	19.277030	12.539846	0.015058	13.191194	9.070615	13.912633	13.319749	6.078494	2.905734	1.303142	16.397260	8.056826	4.560588	6.616975	19.350465	16.964213	12.910847	19.529899	16.570807	6.704785	22.526702	8.055829	5.310475	7.138158	15.655449	22.186587	13.863738	7.924320	2.840301	7.668590	14.009389	28.072680	1.994622	13.386876	68.189041
d2_37	600.309913	38.537947	33.269442	9.828927	6.276934	20.060394	4.060498	9.003209	10.769099	1.858889	6.409254	12.304260	10.660641	24.690348	11.465927	2.874011	4.876660	11.675560	5.590701	17.223913	0.000169	2.187747	7.594227	0.111104	37.206648	16.490278	0.001016	6.743331	0.003901	5.985096	5.596678	15.051933	10.158973	0.001474	13.906425	0.004479	3.614920	7.121253	10.122714	0.002054	4.246772	6.958612	16.152241	5.191992	11.901928	13.069998	17.783973	8.020545	62.116312
d2_38	487.192995	83.960136	22.407370	29.790668	18.845499	36.208103	24.179040	10.624858	8.259407	7.541967	17.318907	5.067767	8.234424	6.032339	18.643605	0.001988	12.844681	8.440028	7.950515	0.289913	8.184716	16.200574	4.928636	0.004577	5.603284	1.744772	6.787577	12.687241	33.424936	8.334216	23.938024	5.357623	4.706056	2.804200	6.069090	9.727027	1.117001	7.845761	7.765849	0.003809	13.711034	4.864413	24.089455	3.938937	22.145980	10.615862	0.075878	76.004825	100.072827
d2_39	543.580020	84.215361	15.552414	11.255865	17.092712	37.721372	13.244979	7.200563	5.080200	6.519061	4.079863	2.790000	18.567942	10.998503	24.903385	14.936507	10.899319	2.518856	4.212766	3.049371	5.173376	6.679802	5.289046	5.522288	23.992021	18.164939	5.116742	10.035545	13.031379	5.562213	6.309068	13.335119	8.883681	3.978874	28.692041	0.002013	21.778913	6.311163	3.932750	4.750132	7.478208	34.809389	0.022060	11.264851	3.993591	6.719310	20.686324	13.671792	125.131722
d2_40	1091.343429	62.644965	60.630633	18.888602	22.055983	7.336412	5.290930	3.272304	5.075415	7.574576	25.132609	2.980021	4.918601	7.076994	25.107750	2.538483	45.177432	0.001444	13.869786	5.581654	16.218273	8.212240	9.655919	10.197826	23.516163	9.623278	9.833425	21.811555	0.041297	19.364460	6.704310	0.001471	8.193527	15.340414	40.099411	3.774734	11.833336	14.923968	6.209245	2.295595	12.472878	15.253456	8.306891	3.297998	12.462894	21.049575	22.994473	14.009772	174.439477
d2_41	286.875945	33.231747	6.216517	12.101256	11.362385	15.837989	2.422957	10.785314	6.060450	10.590523	4.806679	0.000258	3.687277	3.545169	4.989039	2.876875	19.343139	2.626257	2.907559	5.066826	0.000897	6.103531	3.694341	0.000817	9.015050	18.189461	0.000242	2.624901	3.057324	5.705635	3.690634	16.493003	8.419006	5.621492	0.000102	10.900025	0.005873	30.441036	18.306654	18.867084	17.412226	5.324527	9.055220	10.977255	3.935815	12.654602	6.961900	17.560357	84.614461
d2_42	480.657508	37.353069	24.219377	31.308518	35.466029	7.411498	6.892017	3.952499	3.983585	2.990420	8.938576	9.445867	19.640765	3.374869	8.523175	9.192652	132.479957	13.694009	5.705032	16.081493	2.316394	20.132066	6.782820	15.133525	15.618500	10.074867	0.002470	4.872949	12.140773	5.985548	5.636746	3.066081	3.612313	4.080928	6.558341	16.743830	8.629003	8.284189	31.262981	2.695038	6.089011	0.329271	3.581205	0.007018	10.891657	82.195315	5.669291	67.988274	152.980318
d2_43	485.425305	39.767259	12.446057	9.353087	37.372731	17.238942	23.933913	3.455936	3.819860	5.886503	5.631744	2.954430	17.744608	8.525936	11.780824	21.049394	50.403074	10.165767	0.002086	15.920578	7.909701	53.025329	2.763870	2.234774	28.136812	5.730402	5.730632	0.283246	12.498004	7.865064	2.408636	11.086143	9.532927	25.243754	7.671948	15.219486	11.501624	8.587650	7.858999	5.015207	8.984506	0.000000	25.988767	59.841846	14.811747	3.863537	9.185253	19.926988	138.946139
d2_44	571.004918	29.373231	16.181149	17.267996	9.183467	54.240523	7.091750	8.240594	9.576154	3.319909	12.465230	5.912648	4.887185	4.228211	3.071978	1.857235	0.000231	3.684844	16.730303	0.002318	8.418928	5.177591	0.051188	3.038557	15.810121	4.456492	21.776009	0.051375	7.278557	7.237728	10.839232	13.372731	3.709557	6.878777	6.475264	30.274587	11.357093	13.000849	4.146512	0.065782	21.639647	13.460171	0.020158	48.980342	13.636936	36.706198	28.248317	59.544518	271.570199
d2_45	840.782968	67.968771	22.574235	16.368430	24.981918	16.275855	18.292783	4.579465	4.243931	5.320809	13.238372	6.435135	9.870968	5.881794	10.001228	11.681920	8.161323	15.754181	3.726300	3.614897	4.445600	15.052993	9.641669	23.958762	18.731484	0.002474	9.540762	17.045374	22.830615	0.006564	4.198398	14.510455	15.884654	9.012730	10.877462	7.487665	11.569571	0.002993	12.537309	33.057994	3.333881	6.759580	11.359275	12.022293	12.071479	13.276359	25.702606	34.330069	217.426483
d2_46	530.822824	41.531490	10.716831	10.935858	17.665726	14.949882	16.190023	9.922994	8.819569	18.298353	12.146602	0.001464	5.686987	2.980842	3.935376	0.373925	17.920536	5.981395	10.432171	2.884028	11.604688	9.688073	5.636827	4.401771	4.699630	1.588735	3.006831	6.064127	11.638724	12.599818	3.265980	8.198014	7.751662	15.706650	16.701798	5.999366	4.969891	7.276405	17.688833	4.789953	12.025785	17.909039	8.009793	10.534410	17.097481	27.320465	13.433017	37.089364	210.242201
d2_47	469.885157	50.878350	11.562311	13.072938	6.847714	25.489778	11.220141	3.526674	14.617592	3.484635	51.747357	17.541774	9.558589	13.382144	0.000028	2.260043	11.317102	3.002557	2.796051	3.622634	31.036684	1.433063	15.922669	4.368159	7.697062	16.390648	3.751410	2.768807	13.913986	17.243667	4.500689	1.075000	6.159412	13.501357	24.291540	9.715445	18.922801	17.708718	22.168810	2.490890	17.162607	13.848519	21.712513	10.508136	22.238444	50.450813	19.657607	45.905621	311.490250
d2_48	515.503373	22.360466	28.974445	17.799597	20.463448	86.969271	15.129145	14.585502	4.448544	0.777890	9.259321	2.334831	3.548047	14.399045	19.958584	0.000383	9.330622	11.149830	6.937846	16.039767	17.865402	11.168809	0.000094	6.316868	7.933264	0.015039	9.306247	11.918418	0.000000	13.850154	0.001553	13.357651	9.159867	9.183564	21.596841	32.200636	7.865643	20.479422	14.898193	0.005214	6.287000	30.425640	11.287323	9.215270	12.822881	0.285567	26.959037	37.825547	317.909709
d2_49	527.555553	59.710432	38.724678	15.436299	17.195113	12.028005	25.910303	8.808973	8.853065	3.288953	5.972712	4.202992	7.574012	9.027350	3.911899	19.353388	0.002308	15.319006	9.113970	68.268995	18.817316	0.001814	7.561979	10.964064	21.171333	4.548327	25.859269	49.114389	14.651969	3.809458	2.752287	20.352494	3.803483	36.870724	11.825047	18.051122	12.684070	7.440227	5.681125	18.203742	3.437660	22.112066	19.614394	31.048174	33.547374	39.253877	27.693377	63.145018	341.089957
d2_50	529.447127	46.561021	15.620311	9.232826	17.342747	22.640996	32.859114	8.252489	5.461732	1.851988	14.409068	14.396268	9.985394	24.597259	1.623273	21.868205	9.938373	3.221511	0.000029	13.438876	7.514838	13.955006	13.354413	43.550127	4.788203	8.863144	5.129731	4.707340	18.090599	16.457317	13.051016	9.856912	25.198941	14.016526	14.451031	1.128143	33.992209	4.563905	7.767334	5.358842	29.010831	19.689382	28.613478	11.477601	73.601650	22.438836	40.785610	127.680021	627.820754
d2_51	611.474879	29.768111	36.424405	17.439377	22.252715	18.818975	8.921746	8.329945	10.267964	2.570426	11.527307	18.602299	3.590549	46.558375	5.916465	11.328308	24.161236	8.598178	20.972121	0.000037	12.351789	15.355091	16.916438	10.406621	13.210651	13.568640	14.190026	8.339656	10.346157	19.977397	18.144155	6.860428	14.481002	5.611377	47.943801	14.520014	44.851039	6.959772	7.009942	8.220948	63.117482	49.287374	30.057512	27.593260	21.640091	63.924957	50.158308	73.602045	639.478059
d2_52	588.797300	30.926544	38.734943	16.831416	13.664853	8.588647	14.836269	50.523721	10.020443	13.665079	11.005241	15.230098	32.253758	15.396120	11.411809	108.091436	8.918301	18.244398	5.425953	5.519524	6.185498	7.453934	9.395757	16.355090	19.885471	0.208650	17.117702	1.746272	16.210634	18.302507	18.050967	21.259765	7.217639	15.982686	31.621595	6.055527	12.640675	10.740307	40.603999	36.479839	30.719463	18.679886	27.549519	48.136510	31.729831	66.865526	65.355236	125.300476	1065.561111
d2_53	1400.058363	52.164661	45.303945	12.035557	29.329065	16.171057	11.163127	15.732366	13.733387	18.661627	19.618384	11.425327	17.126100	9.317119	6.368694	25.876039	14.801747	13.469400	12.150720	29.674043	12.282277	0.019809	7.561923	6.062053	51.670370	13.866514	23.983422	11.495505	38.466087	28.960563	12.036746	23.261856	41.638499	29.601862	36.469999	10.180345	38.971747	11.857593	185.746748	49.316655	278.052197	79.583447	61.129373	70.302896	47.692599	82.433963	76.504543	202.491257	1756.197734
d2_54	1122.375722	70.495481	21.959356	27.205071	41.062319	26.940323	13.119132	71.342712	11.774678	12.306121	5.479601	12.504996	17.085108	17.532304	23.744139	38.218503	13.962382	24.246739	6.507592	14.383949	15.930117	0.000018	15.020582	9.788609	46.012131	7.620938	20.152936	26.448332	28.219226	28.789679	72.139557	51.856580	41.850482	53.183483	12.548223	32.916241	39.907899	70.862300	13.585822	36.190355	59.957404	35.504723	55.326147	33.834439	88.293731	73.853298	119.877200	233.568072	2541.492993
d2_55	1611.506998	195.549341	50.654343	39.762150	81.765745	15.455849	63.352814	23.513213	9.570302	27.277798	18.495700	129.415167	16.952884	24.386331	23.949314	108.036768	19.220348	36.792136	7.039813	24.576618	9.376056	20.094164	12.830180	11.897283	44.117323	11.178873	30.172069	29.430123	26.052862	26.137542	35.093114	20.114515	16.826595	68.914625	30.123689	20.186409	35.229027	43.962414	39.602410	62.161761	46.874397	93.829596	71.029676	117.085308	119.781676	125.431273	200.587340	301.795957	4668.753817
d2_56	6307.805909	305.083946	213.003397	260.160040	288.698788	149.074814	238.715641	342.181415	51.533668	125.937938	477.624481	133.605498	116.974173	175.681736	866.097944	80.562714	79.162748	143.215233	294.731288	183.418528	135.551553	64.960726	168.272139	43.636413	332.708154	82.229258	223.387010	189.506558	404.550430	153.966770	320.230813	200.707103	151.919274	160.073097	341.351550	183.184886	183.672656	150.532694	342.668454	172.565022	238.619785	333.398394	313.234670	410.798198	482.775283	596.834959	960.039236	1531.412317	103803.651011
