# Supplementary material for: Genomic basis of homoploid hybrid speciation within chestnut trees
Source: Nat Commun. 2020 Jul 6;11:3375. doi: 10.1038/s41467-020-17111-w (PMC7338469; doi:10.1038/s41467-020-17111-w)
Supplement: Supplementary file 3 — Source Data [file 41467_2020_17111_MOESM3_ESM.zip › Source Data/Supplementary Fig 7/barriers88/hms_jointDAFpop2_1.obs]

1 observation
	d1_0	d1_1	d1_2	d1_3	d1_4	d1_5	d1_6	d1_7	d1_8	d1_9	d1_10	d1_11	d1_12	d1_13	d1_14	d1_15	d1_16	d1_17	d1_18	d1_19	d1_20	d1_21	d1_22	d1_23	d1_24	d1_25	d1_26	d1_27	d1_28	d1_29	d1_30	d1_31	d1_32	d1_33	d1_34	d1_35	d1_36	d1_37	d1_38	d1_39	d1_40	d1_41	d1_42	d1_43	d1_44	d1_45	d1_46	d1_47	d1_48
d2_0	5410118.922497	20674.675076	10675.783375	7511.319739	5342.099730	3974.481184	3373.712101	2267.296173	2516.823508	1971.412113	2731.858512	1304.009879	948.419014	1030.598959	517.235794	977.793938	499.355064	347.389550	264.547739	340.142360	352.216285	859.631876	229.906797	403.590481	196.460634	88.571434	205.430878	102.534233	135.550266	192.295543	199.965224	27.762033	206.503156	46.094024	176.427285	151.881590	17.864385	76.513610	181.323918	5.457072	133.588954	4.944205	87.328673	1.378389	5.939336	42.504155	48.752165	0.000015	3.610298
d2_1	89275.425157	3748.171762	1929.439256	2013.851849	1008.194860	1134.331229	932.201244	995.701499	781.521393	842.860217	647.613011	666.519013	699.903890	533.699595	557.412436	381.674696	241.255323	300.006191	1002.183780	623.228559	301.103728	228.850239	136.665528	124.208913	283.132197	193.574832	240.208580	103.673721	64.788081	68.285834	110.357551	287.147328	98.975536	41.797229	70.353858	143.383040	114.692095	111.652440	67.271205	107.845626	87.295921	69.439918	95.124808	43.176696	56.861450	31.249242	11.726617	109.808596	42.407623
d2_2	38866.184927	2076.347645	845.478025	950.858838	697.787598	585.576580	451.902884	592.823687	449.272756	381.131476	328.072776	358.091290	185.397195	233.033970	118.855235	214.724184	101.438485	114.228144	736.613143	89.665125	81.224521	68.031413	269.396374	70.873825	108.202624	69.321959	121.977203	81.762510	165.751242	134.905470	92.480669	38.081272	270.750147	24.784781	37.896319	55.002547	114.453140	74.151225	13.507855	60.515962	69.776456	9.577033	45.050238	30.531116	33.148033	4.164321	33.696281	13.074362	35.584353
d2_3	21455.103587	1521.750781	542.590600	607.614197	326.161099	278.084739	279.601703	1076.318001	223.143164	188.332931	119.617946	149.950769	92.155641	124.792321	434.072991	114.606270	81.742581	249.636067	67.112942	124.071897	64.840097	55.236128	108.563726	72.487988	252.575366	25.973396	278.802954	61.331797	23.928647	217.982996	36.013121	32.482171	45.236538	30.803689	24.829508	68.812850	74.934310	28.529086	134.132512	27.473423	24.993305	57.113363	182.700367	13.543526	16.593074	18.183205	16.012866	272.403776	6.682065
d2_4	15389.912691	971.635495	477.702131	370.615025	284.718528	317.130308	120.794240	188.267019	384.481575	153.497941	97.209801	100.239421	171.504456	131.088514	111.085474	58.598849	63.983692	59.517673	68.981787	27.084620	218.367835	33.353047	29.818409	41.604056	51.415254	44.518948	42.765763	51.432019	17.605645	25.292022	20.179223	18.207625	40.127067	7.783302	20.580449	48.619822	51.303569	18.376083	5.318154	13.660380	0.101668	7.374419	51.651680	37.633654	9.856933	6.633997	21.046412	46.701450	19.155335
d2_5	10290.838714	912.094268	457.982144	334.469025	416.363369	239.938532	155.031453	125.840689	151.138942	102.367478	92.679664	91.887656	89.293546	72.650529	41.989304	92.805892	43.841031	71.936515	37.988137	31.379368	131.477986	22.343731	31.877079	135.871789	82.033757	19.659932	68.266543	67.767314	19.588430	14.557706	9.456449	18.386302	33.437310	29.014503	29.936435	8.450125	5.795851	41.898512	5.469532	6.185284	10.484586	2.783324	7.272982	13.668305	6.680028	38.452521	3.976737	8.672314	64.897271
d2_6	8325.438100	943.724802	403.825586	360.835625	161.950995	160.027209	132.285090	118.146380	91.310429	80.826501	74.064625	67.366452	110.753128	61.303744	38.485673	67.257731	29.643428	36.189757	21.639275	63.321840	32.915691	20.188964	31.006765	21.623668	19.422879	17.756012	16.576236	7.516051	17.632423	16.130976	12.461292	14.255704	19.727974	14.542641	9.763629	23.566040	11.847695	12.422766	3.446251	9.472481	3.330488	1.954797	7.249422	5.955555	5.897089	5.974074	77.257543	31.936629	13.451796
d2_7	7113.393783	525.070936	337.520136	221.525846	130.784625	142.684186	112.304315	118.550387	93.219141	104.657619	46.504176	83.200543	77.809548	27.330248	57.405322	59.078723	18.544043	51.062224	27.373730	36.477991	16.098275	10.741368	38.025090	9.556179	13.156583	12.739031	13.002778	13.454083	4.980639	10.993095	3.981812	7.694691	29.574377	0.213925	1.785185	4.683945	11.086654	7.137016	4.834618	25.029726	0.063876	6.161731	1.839208	8.429507	5.955356	2.956582	16.505037	10.364436	2.443835
d2_8	5233.991221	396.645404	396.570462	175.290059	225.825203	174.310637	84.862045	187.599909	155.253679	73.554182	139.650263	33.909429	40.990628	71.140550	41.212956	92.707925	33.810046	32.753541	25.219878	20.229107	24.469967	8.637473	12.688559	7.889227	11.450606	6.563581	8.123223	13.771393	2.095287	19.750720	28.191417	7.959354	8.466330	6.882770	2.867081	3.166188	5.059051	4.513876	1.595653	2.006769	3.856790	2.741127	4.768742	3.528905	2.519192	0.000000	2.536011	0.001526	3.752929
d2_9	4066.095315	431.009152	237.270447	118.893027	170.133321	152.985746	57.736047	35.143642	71.051590	47.986484	50.945067	59.978987	44.765789	108.147908	48.836940	76.231833	19.955434	11.312654	23.837032	14.735026	15.121382	11.982580	10.779404	18.039283	9.524434	13.730278	33.796325	8.535378	11.282567	2.204617	4.289979	6.305050	6.643098	10.401256	7.987897	3.149592	5.942343	6.563864	5.479157	4.550796	5.240824	7.534236	3.322859	2.075225	2.362649	2.249653	1.190770	10.864365	6.146960
d2_10	4657.147078	434.467461	204.449232	170.582698	94.792399	91.169079	99.281916	67.733707	47.213651	75.204736	49.240574	71.525640	50.539401	24.471885	31.565360	41.615664	18.812613	12.856584	35.185048	28.087238	14.800717	31.985401	30.293178	20.624649	25.822425	7.431919	9.240680	4.000680	0.926333	9.770522	4.252433	5.202682	6.614395	6.317255	12.531190	5.362604	7.686900	6.513947	4.474288	3.026091	0.000013	4.060628	3.857179	1.682726	1.959398	0.000021	2.746486	3.427980	0.000041
d2_11	3688.102379	326.542237	226.309760	122.605080	80.883299	157.917538	69.851861	60.412025	40.654898	103.448075	34.267546	45.033622	96.470781	36.138947	31.761536	47.914483	29.306005	11.218972	23.752679	16.341478	16.020845	6.282026	37.222050	9.471602	12.769554	4.434407	13.708421	15.669394	1.916775	8.097221	6.336205	10.791865	7.658629	7.263462	1.449099	0.048573	5.654529	8.093018	6.813608	7.091333	3.026516	13.156396	4.610061	0.000000	4.853143	3.917696	1.428433	2.204742	60.826958
d2_12	3001.771036	237.133886	152.463599	175.131636	147.371448	52.335092	141.918395	67.103812	66.506979	34.875809	79.722511	29.912497	46.870445	40.592533	34.681794	37.802129	17.552874	36.803740	54.514146	26.653066	4.379592	6.480272	8.661812	11.047827	2.311084	6.191395	7.576756	32.828937	5.728985	14.157078	0.013036	10.367830	0.033931	0.104049	10.946937	3.996918	0.001143	3.085453	1.994863	10.516080	42.148142	27.771422	3.712309	12.760613	1.160308	4.465557	1.115511	4.766468	16.950854
d2_13	2658.381099	202.908989	132.933596	135.853917	40.654993	68.317635	54.856506	70.128212	41.476669	56.578112	54.716199	40.891266	41.450873	30.418110	35.300715	142.681037	13.104729	55.603032	7.095745	19.173533	22.297674	23.909608	16.008286	2.533676	13.399612	12.002794	14.760265	4.244185	0.000032	6.244814	4.178303	1.797258	5.310627	0.000062	4.536339	3.469054	0.001339	2.680028	4.650108	2.938995	2.036962	0.125759	0.000023	2.307502	1.673193	1.142546	3.907520	5.717146	2.443743
d2_14	2140.235726	213.062698	56.930742	70.198551	57.954136	60.151736	58.859305	21.914339	55.048934	47.373010	15.384082	32.127446	42.062761	13.278127	39.914543	364.515435	28.863821	45.786980	30.669105	18.047726	15.139949	0.034692	24.932142	24.883869	13.931335	8.204364	5.146333	28.963764	7.519537	0.017603	8.573934	3.349356	6.252857	1.935204	1.633299	2.707930	0.000056	4.628152	5.527100	2.733735	19.378137	5.621300	7.354761	4.164413	1.260136	3.895316	0.000031	6.117072	4.056293
d2_15	1538.368319	206.846190	155.602383	185.761457	75.138377	75.778875	61.922056	65.624373	54.471239	23.042509	30.591298	48.635508	37.507137	21.075158	14.480971	25.597613	21.221521	25.184977	60.545490	4.519155	36.461792	22.866961	1.422049	9.244621	24.240191	7.087690	12.381889	14.127842	1.544537	3.720884	3.674389	16.794568	2.746252	3.478572	3.326902	4.852954	7.675326	0.183417	2.969119	15.075537	3.198584	2.227798	6.599596	23.342437	0.784210	6.372908	1.518364	2.988606	0.000063
d2_16	2558.421645	266.942730	139.716648	84.525807	71.262076	67.043183	60.780807	16.150399	21.433290	19.637575	45.902495	48.522403	30.157652	8.079803	8.671084	41.668783	9.214953	16.524641	12.666196	15.461314	23.483537	43.509623	18.896320	13.776899	43.082264	8.758339	13.498119	7.364453	5.465739	0.000513	9.556849	7.033687	10.804321	4.187171	12.097919	2.759354	4.045409	24.445772	9.257622	6.722114	7.847698	0.000031	0.306668	2.620583	1.830753	0.758656	2.383735	12.246318	1.896915
d2_17	2054.149058	159.954510	138.448670	103.565034	76.449553	84.968283	72.553697	81.173202	86.744520	35.120499	12.238620	50.350744	20.884521	35.600500	14.535264	8.043660	36.297576	29.755086	22.759302	2.102571	5.320427	21.133451	11.251147	35.100631	8.978505	13.239067	6.060791	20.743611	5.478100	3.850178	0.000053	2.221515	23.369247	0.004984	2.552025	0.010277	2.985896	1.627977	1.601708	1.596017	3.848154	8.320164	5.081411	2.959792	1.738140	0.707895	0.000008	1.358031	4.083752
d2_18	1153.667862	584.416278	78.048359	106.988228	62.466626	44.625281	43.772644	21.369798	124.272796	21.002908	37.086949	24.213803	33.634897	34.674469	21.528261	20.486328	16.978974	13.950821	19.570168	28.339583	4.643599	7.922889	50.977907	185.189534	14.392872	6.441925	10.617324	17.984001	4.295021	1.479793	5.795606	1.308945	14.041365	4.276965	9.214135	1.841565	0.000263	5.679966	0.000006	1.154549	2.053628	7.456420	3.830736	2.825209	0.000026	1.259207	3.654994	2.123093	5.818623
d2_19	836.750801	93.810526	71.695847	113.377610	64.079805	56.338073	34.892693	54.805681	84.998319	29.251990	43.772197	30.423487	11.928352	23.135741	12.997324	16.088779	22.936692	5.824565	26.222012	19.534500	22.463496	24.743667	10.959694	56.076027	2.606925	10.045252	7.322015	5.333326	13.346140	9.516347	2.804369	5.351733	21.681827	10.788048	4.081156	7.364025	0.000064	14.319718	0.000207	1.915532	7.013865	7.659861	4.742836	0.000680	0.000017	1.188948	0.000013	2.365913	9.533248
d2_20	1295.169627	175.533774	51.948135	508.704731	40.550283	85.003526	31.665391	31.710638	27.102753	25.204984	26.279457	27.752650	23.376176	25.608887	69.570694	3.774568	21.479086	13.705043	12.423176	24.589253	19.909481	12.720743	127.861071	53.628178	16.286735	14.370618	11.030765	11.203727	8.786435	0.688459	6.110622	8.978384	4.794874	8.892559	6.091678	2.250723	0.000027	0.033776	4.542617	5.969668	6.008988	0.000019	0.009130	0.000047	4.057838	5.833969	2.391907	4.819096	5.082003
d2_21	1271.759238	273.911194	52.767198	51.459858	17.498308	19.754477	30.122689	37.326833	21.583403	22.091703	47.260468	7.926094	31.781820	36.554815	21.112639	20.059180	21.882087	38.791048	16.863427	7.013526	7.960921	0.318165	17.868181	17.898419	4.179408	2.717260	16.248241	13.372277	71.323076	12.225683	0.037091	3.549334	28.407182	19.548317	8.715996	4.871804	3.083434	5.081568	6.875514	2.558298	1.206627	3.684103	0.008326	9.275986	3.163190	1.504599	1.893113	3.995978	4.870571
d2_22	1068.034577	143.315736	48.861548	120.855926	41.366842	42.094290	62.555314	32.531080	42.967360	20.802433	31.013102	33.397501	21.245643	37.679206	13.155618	24.062253	28.179305	0.784212	25.525953	6.127093	11.081413	9.871420	125.431884	57.280103	13.571284	15.545901	4.023199	8.991353	4.428999	3.133463	0.038473	3.480038	5.922167	1.391109	47.387697	6.792222	0.000062	0.018108	0.000001	5.872739	8.380840	22.640532	1.228661	0.783505	0.069579	4.225756	4.696838	4.267052	0.765794
d2_23	880.389081	79.246391	46.394228	51.297241	12.271070	39.625494	26.749935	35.681955	28.265990	57.943355	18.950383	23.545044	26.691555	20.629078	21.264251	11.674024	13.335795	17.552106	19.916815	9.291059	14.465594	17.633608	28.402285	29.320671	23.054743	24.396414	33.331515	5.800282	6.008772	0.356731	14.688611	25.632709	3.331555	2.316268	40.808655	16.421646	36.726751	2.576358	3.173087	5.611676	1.997687	13.460399	0.000026	1.042899	4.397659	0.006826	4.701111	1.792312	13.978475
d2_24	914.092212	192.570570	141.025436	44.580177	59.148052	31.681757	59.183714	10.118388	24.086638	13.261184	15.814788	41.646861	12.433498	32.388237	19.149983	52.653019	30.768795	16.882691	32.108103	1.025185	19.246323	7.619572	1.101107	57.248823	4.121156	6.501378	5.740889	3.401604	8.339833	5.917286	5.005825	4.587999	4.477652	26.995409	14.040653	8.616916	1.167666	39.633220	6.367269	1.210061	9.976280	2.740735	5.434095	4.456729	3.507253	1.617623	0.817575	1.623703	30.479217
d2_25	642.315812	80.415637	57.673408	25.104146	20.198297	39.978508	79.331273	23.850596	21.929409	15.008245	21.655782	10.793837	17.677829	21.606044	17.119884	3.348756	16.327287	9.292208	15.728721	51.560260	16.590947	18.083380	24.973592	32.034137	38.362567	15.156902	6.535965	39.280533	17.663497	0.011527	4.731057	11.300940	3.167680	8.646509	54.036478	25.053225	9.150925	3.676288	3.261481	10.765732	1.419682	10.035629	6.278013	5.660604	0.000455	5.606167	1.624340	4.714661	0.156912
d2_26	997.514356	159.057378	35.202256	57.641770	26.726861	42.117631	16.189668	108.656327	18.836233	18.997285	11.445189	49.617946	11.929453	24.904126	9.015094	22.424369	19.796835	40.450850	21.753293	19.825069	9.792329	18.562723	40.591581	16.422417	81.202348	14.688866	7.626465	3.919207	16.073352	6.339282	4.596216	13.920213	8.125266	5.472432	13.161873	2.948023	3.184497	17.025785	0.001795	5.212715	10.805234	2.021020	1.389493	6.244513	1.876709	8.560572	1.617881	11.617289	2.285303
d2_27	976.529165	59.155016	52.822922	23.504239	31.262471	24.673154	29.707438	79.541182	10.476287	24.543432	29.842093	14.931064	4.907417	22.115369	42.327352	45.830217	82.794484	16.301783	13.042447	24.460087	17.779750	21.360052	33.468166	12.947742	15.897884	8.046435	21.773869	10.299189	15.673340	3.759195	11.150324	4.524535	4.127021	22.474057	2.946594	16.036938	0.881283	3.830209	4.753031	9.627360	19.837779	10.526363	3.715791	5.175235	2.090631	5.217948	6.071315	8.068281	9.818233
d2_28	1258.241775	149.997899	34.066240	66.132905	134.297708	46.121633	34.077857	39.627241	27.944899	50.816833	46.030682	103.740926	14.433983	29.041243	13.184925	30.707180	21.030823	32.809175	32.390656	57.335195	13.463509	21.896481	43.399684	54.619043	48.462176	110.699874	15.390125	32.056622	17.037233	14.328279	3.536344	32.259861	34.234617	16.193543	8.359121	12.251630	5.289634	7.750428	5.124908	45.410473	9.896372	8.635775	10.770806	19.302657	9.482343	3.477749	24.058684	5.593315	4.054732
d2_29	592.568871	41.018493	25.472664	26.315405	19.199796	24.773986	6.080510	21.655963	11.785962	22.208102	34.897867	14.233025	5.535030	10.553445	35.255809	20.722457	0.572146	43.786889	12.807522	5.475874	3.569232	13.138242	61.468084	19.560237	40.975197	14.550024	16.708465	12.780373	11.996895	19.606962	7.593293	4.993052	5.974739	5.015178	16.629899	12.527506	3.849164	2.479200	1.560900	3.042056	2.893681	2.944483	4.622690	29.519124	3.432103	6.330199	4.917137	8.179318	23.570143
d2_30	659.391066	67.512005	30.392685	26.576635	13.860242	27.841895	6.746696	9.952146	15.803464	18.002553	34.659147	28.069291	4.378076	33.539797	10.787352	21.875465	15.258058	8.896916	29.119536	10.247213	8.804206	9.495602	18.156792	9.445638	0.346685	4.929231	19.915995	7.108057	5.431122	9.375128	2.483210	3.869684	14.593424	19.405195	22.951814	3.020050	9.108823	10.675260	8.028363	12.660631	2.271233	4.310947	14.692035	56.867254	0.217535	11.332239	1.654404	2.914514	4.050480
d2_31	1224.719216	128.989535	86.367437	52.837181	7.744734	15.351362	8.777067	7.156811	33.785281	37.493396	11.522713	8.895818	7.778922	11.268317	22.264254	33.809728	90.346164	12.059544	15.148160	24.406869	6.386961	4.695530	38.799050	72.822169	8.215567	6.736946	33.062212	38.986441	2.024444	5.549247	6.567856	4.385346	2.447143	3.797260	13.718309	0.008674	2.464788	4.104792	5.145988	0.098412	10.133032	10.408837	4.575922	7.920638	2.113699	12.914927	0.499540	0.994376	6.463288
d2_32	699.691962	55.314035	24.464767	28.116716	18.742237	13.728660	15.625811	13.382634	30.174519	10.325144	19.811305	8.630094	5.989336	48.415741	3.362403	5.419522	14.505252	21.919508	10.193681	12.089702	5.704732	13.137149	5.838228	0.198491	34.563937	9.679789	8.259224	29.582743	2.696360	11.370755	10.211127	0.038278	2.399073	5.950191	23.623487	24.459018	2.756489	3.101182	16.940527	9.965523	0.615428	2.585197	13.113504	9.101540	1.881724	3.924397	3.350339	3.921072	8.304952
d2_33	467.753420	38.237212	89.204582	67.233197	4.909692	16.360365	10.667804	10.831837	11.734625	5.638720	16.102375	17.094712	5.236925	8.008327	93.061531	9.121108	54.556812	7.249765	13.050501	17.191281	4.768666	2.254623	50.900723	29.669189	450.560460	20.437061	8.195977	16.043633	5.759495	6.320688	1.461736	14.009668	8.820990	4.804005	6.285050	6.492919	2.182271	0.722126	1.922420	7.146015	19.618130	13.492312	5.811234	12.325980	1.752237	0.000009	3.878595	36.366634	0.396078
d2_34	276.523345	40.387907	38.368728	14.963869	33.162047	18.672274	5.161529	10.352542	6.391625	40.613710	3.521649	5.347868	5.658007	8.340823	3.595505	0.527485	5.462012	3.917577	11.233851	6.191558	0.229691	2.236759	9.526172	12.174510	57.242366	1.998580	17.527317	14.893886	2.828623	3.553294	0.005662	7.971514	6.015377	10.072989	10.075180	4.936291	5.606755	7.290396	0.004552	1.996398	18.730207	17.646264	2.238207	8.347581	21.968868	4.735397	7.115389	19.277359	2.240739
d2_35	487.663802	78.304406	65.377950	28.833412	11.969998	1.757069	27.367295	25.394542	5.383707	15.205785	3.807154	17.022228	5.007117	20.964419	4.205616	9.112324	14.877238	18.488235	61.714220	11.321018	1.928145	2.543234	12.214743	1.274513	22.480664	10.251296	0.114246	12.726268	6.944125	2.760383	2.318979	13.426196	8.847453	6.196249	6.483649	5.825512	2.378551	0.372114	9.230867	2.841123	33.491018	7.376418	8.447224	1.965850	12.225085	3.011118	7.739187	7.536419	11.508175
d2_36	616.056668	31.914958	77.014595	18.258523	3.021542	4.900448	9.892267	4.723738	12.393385	13.780283	8.718167	33.683973	5.592703	16.521217	4.177853	2.768077	18.377311	24.873393	8.532791	9.626475	8.051155	4.986104	13.802547	5.663315	13.501576	1.920418	1.866935	5.425799	6.899968	10.457692	14.721898	38.997421	0.825934	15.513441	10.017124	4.194374	20.922266	31.824249	22.154634	4.787766	0.014335	9.936249	3.065812	85.427538	8.165298	14.144501	11.291196	131.558669	9.504926
d2_37	589.267254	36.483626	43.829076	18.716766	9.320443	0.828883	4.970226	6.485747	4.430892	21.110748	4.843670	18.893743	6.771011	17.013589	6.889309	14.243789	3.269279	11.391892	5.934194	3.893901	6.498842	0.216952	29.267658	6.130664	16.283731	0.090630	6.919366	13.879977	10.481327	5.607206	0.003288	3.661252	12.167936	15.701952	5.211966	4.605991	1.025329	10.562707	7.471447	0.181026	0.102076	6.139669	14.779405	11.866925	6.471838	17.244629	14.517289	21.563587	6.950442
d2_38	317.732809	67.320405	214.295395	18.081371	11.518157	5.219753	15.674526	5.990546	17.695997	16.065341	29.198247	13.864402	2.162075	5.097571	2.650636	7.013562	10.602520	0.143046	13.618820	14.930275	0.120850	1.590294	5.746327	19.406179	14.322498	3.432158	11.978445	58.722776	11.174773	0.173982	7.649657	10.248113	8.350153	0.003812	9.415800	10.687748	5.891953	20.333816	20.819478	8.890146	28.610412	7.668243	14.926209	0.000007	7.658693	25.452144	12.885947	21.580072	8.480786
d2_39	566.657688	46.747942	24.182108	17.523302	19.949178	8.605135	10.148775	11.856803	0.647279	17.399655	3.750622	5.459673	3.868354	8.370956	0.019194	0.000291	2.855412	5.022580	11.895597	2.632398	3.409560	6.803899	0.576506	14.799585	21.605707	0.152370	6.021287	10.087186	0.002413	4.845652	3.832611	1.773864	14.557865	6.051895	7.337430	5.316466	0.080269	12.193509	2.462499	31.031339	8.296461	6.185453	11.328978	29.875983	6.119291	6.376129	6.298448	9.614144	13.895671
d2_40	1092.428220	134.743327	19.255176	63.467293	7.624962	4.154897	14.771635	10.571540	15.997475	16.141314	14.885202	7.858269	2.065186	50.251909	19.817823	23.876923	5.096123	2.992038	12.734336	12.522868	10.281638	17.077978	2.524090	19.718999	53.408673	9.766033	23.784459	14.066889	0.118246	0.195498	15.771573	19.256265	2.876240	3.232102	2.083726	16.533455	13.662526	0.106692	3.050211	5.587030	26.705922	12.380357	2.541145	6.440202	6.013082	3.569940	4.886541	3.352315	17.199803
d2_41	250.585604	21.045784	35.967901	21.883240	31.669987	9.731304	4.412438	16.586484	6.763123	12.451447	13.406865	14.288066	2.541296	13.418015	9.592911	3.600304	8.588771	2.422741	7.288074	12.577711	8.092273	0.002279	2.258708	6.733848	5.637393	2.016188	3.154753	4.322544	2.739256	0.221515	13.047057	5.171362	33.461954	4.789017	7.092295	6.021383	8.881717	6.863452	1.869884	13.985352	3.548474	7.731091	11.849777	9.002949	1.342337	8.829201	3.679208	8.158879	7.007115
d2_42	455.916827	44.225453	38.374098	17.905711	4.103323	6.987030	8.880012	11.101254	43.387943	41.256645	28.147502	5.777024	5.961666	14.393946	2.928703	12.649951	4.280593	4.741835	14.677870	5.011970	4.806619	7.394755	5.730327	9.348374	8.866669	3.008156	12.212314	4.181396	16.768727	3.260559	0.009240	5.865846	7.375447	10.879414	9.942274	81.514588	8.670566	7.743556	16.867042	8.703098	10.832652	4.733527	0.545414	2.515133	9.451052	15.598653	6.523592	3.619548	5.706501
d2_43	345.608009	103.210678	39.135915	38.853819	16.891365	8.991855	10.445876	7.626842	0.815633	78.247552	27.122418	19.085871	12.540513	9.635067	7.214706	8.138343	5.410719	9.163462	17.821512	1.564952	0.002619	1.242802	9.294928	7.423562	29.882794	20.685695	3.313415	2.992027	7.744507	15.321793	4.180244	16.372544	5.785018	10.290543	9.198942	5.489697	6.992067	9.983329	12.755481	14.721294	1.106812	11.430423	1.214089	24.415362	27.799273	7.383992	19.299047	17.738106	25.185400
d2_44	443.021566	26.978168	38.058794	3.693768	8.042215	10.867635	53.618064	26.158293	3.073835	27.732726	52.366184	30.141989	4.670508	60.223002	2.462669	0.001073	13.531083	0.010175	0.880608	3.110292	3.877293	9.368246	6.257758	12.661866	5.732683	8.669888	1.933442	6.785803	19.475489	0.000086	0.002998	18.765373	13.148338	24.202439	25.220204	9.587085	6.896916	10.327916	3.289871	6.352906	31.258622	8.117446	19.308208	4.755990	19.465548	21.290054	65.054304	8.004150	20.157806
d2_45	615.854228	56.591362	268.039154	93.261880	16.051666	3.414783	16.239078	19.058838	8.202437	1.670297	22.272545	9.559849	14.145849	35.503843	20.947284	3.976769	6.747499	4.106858	8.647337	3.459218	15.590987	6.562044	12.850076	7.387479	32.404130	11.902030	7.011513	8.685188	4.710375	3.453551	19.201475	0.588200	10.788140	5.323194	3.667025	10.288834	4.870452	13.433429	10.727735	9.938604	13.053568	13.341448	8.140441	1.431660	1.732805	29.704687	1.509001	23.940334	14.423558
d2_46	386.635337	44.131965	7.445827	17.999352	17.429585	3.835686	9.028237	2.385721	4.744579	1.746796	9.951042	0.000029	15.610630	0.101594	12.836715	3.447154	6.674788	8.479559	2.899741	7.757851	8.091471	3.010827	18.508319	1.025108	35.223397	0.777008	7.258876	13.624309	8.928599	7.191412	11.576753	23.049409	5.309286	5.615608	16.495947	18.903011	12.185087	35.463550	10.675505	10.515933	5.414787	15.125398	8.647173	10.318615	18.792150	12.128752	3.974427	5.523886	24.225678
d2_47	473.053546	73.664463	19.925494	33.535320	6.653358	9.576206	16.978186	13.600780	12.419322	10.219724	9.753264	10.561160	8.813018	12.755910	4.213180	3.878077	2.283422	9.894172	9.175051	11.184105	8.325865	5.957315	9.838737	3.346953	21.981479	10.389399	18.840321	29.171283	2.061460	3.767617	8.725254	0.003952	8.876430	0.935347	23.331120	44.117642	35.072329	31.759047	37.852422	4.602632	11.161146	10.064213	10.595515	7.441041	8.350341	24.808865	38.848516	5.110346	27.460919
d2_48	463.095814	58.351423	12.797501	37.477055	16.260120	8.649120	11.913946	4.834728	5.326109	8.038511	5.496226	22.800245	3.366694	7.955699	4.330872	8.247374	8.968712	5.650764	7.798189	3.360081	12.090766	1.246587	5.895216	19.823483	17.818288	8.218802	2.760503	2.269648	10.490161	4.981397	7.581483	13.284713	26.987328	0.634695	16.786901	79.586854	20.634609	92.178588	6.843228	9.065950	8.594565	5.099838	48.832227	33.658243	5.929490	24.086832	20.187171	12.401696	16.069476
d2_49	501.470156	45.619388	20.388049	87.609449	13.036289	13.807319	40.622117	36.254202	16.083453	12.464087	24.433598	27.325072	12.133615	24.416532	19.321985	21.245961	10.202692	7.030854	17.730125	11.302342	0.060598	11.115790	11.498258	9.182260	10.746648	4.317349	5.196902	2.456080	29.467870	6.312232	8.159407	17.608512	10.882348	3.051703	10.740395	14.839268	11.790454	13.339711	6.433890	12.777934	13.044950	12.199683	5.989802	9.674693	22.305608	12.925579	6.730358	37.102274	33.250658
d2_50	510.978224	126.463830	92.980503	45.355307	168.063252	25.355540	7.497866	23.345249	27.180567	6.409326	20.226825	10.308994	13.829219	22.442158	33.484959	9.064949	10.376424	16.403026	11.149189	14.934524	30.398998	13.900805	6.046728	13.372935	11.284534	8.454163	16.547248	12.007353	70.189740	3.440888	10.841231	8.342403	10.662564	6.891235	22.046916	18.137314	36.105968	2.335583	43.045427	35.072125	7.020885	12.718473	14.205708	11.665736	20.425849	19.110050	16.225105	55.156362	24.979025
d2_51	378.920484	36.980717	177.196877	20.433028	81.648262	67.595655	9.166615	19.031420	30.821495	6.622430	0.001096	26.869443	2.729468	35.936978	49.518713	21.589873	29.658426	48.538198	51.487171	16.572201	8.964145	6.015656	50.763302	32.135235	24.952550	8.231941	24.452369	15.779504	26.354317	7.318904	73.359741	21.565502	12.730691	20.352125	7.778008	43.389003	19.550436	35.269704	15.560021	25.602092	21.200190	16.263121	7.451321	23.901841	16.664479	22.108223	41.782114	21.209985	64.277040
d2_52	870.680365	65.878775	55.518633	90.567438	27.272780	21.336983	36.234717	85.789756	114.850129	9.351722	23.853657	16.122359	10.647473	12.549712	28.291119	26.664686	17.735581	9.718026	54.021344	6.339158	2.149945	17.196915	13.981515	24.897705	42.705393	11.282573	13.959488	17.533445	14.154123	16.081386	49.962640	11.017066	32.015462	5.217731	11.667127	16.826101	10.261890	51.985134	21.172401	19.420977	9.085126	32.105950	37.897984	14.970624	17.133224	42.044262	20.867059	37.993928	28.217472
d2_53	1342.833564	264.563359	18.885584	308.676943	20.962545	42.580235	33.236146	31.204714	257.542854	89.614782	27.263965	31.229169	48.691348	41.927551	45.970711	61.423663	25.221163	11.044702	41.328729	34.162494	22.542454	91.768076	22.756535	35.848895	266.572239	23.635160	98.312758	29.280220	66.310639	13.489758	20.690802	62.896718	10.531794	32.474065	21.766915	24.142563	43.685473	64.331201	32.191638	21.001570	14.694920	43.438187	8.826512	302.141254	39.082262	64.687672	27.381262	38.109784	51.495279
d2_54	1089.201864	64.086242	41.315421	21.774434	82.443371	22.280432	170.829323	117.282190	28.957811	156.077226	200.174817	117.499920	6.755275	94.846785	79.521521	53.779381	33.139071	40.195746	106.602793	51.696597	58.365790	75.818141	57.626919	37.043221	65.471453	33.405101	50.883809	34.047130	133.230461	17.627580	25.834996	39.682479	181.106877	29.630188	30.922949	30.778441	44.683187	30.129632	72.657963	40.852760	55.175517	72.267926	35.434626	47.179412	126.979893	76.442322	53.270659	121.726833	59.846742
d2_55	1747.832505	367.610831	61.712038	87.516308	13.417190	73.986450	108.554653	49.355993	64.979213	39.904083	113.355183	77.189284	95.266237	83.602208	89.198452	91.694511	56.129528	77.666058	116.315678	216.962082	17.106818	37.889908	91.469240	78.526729	215.373934	78.256490	46.258866	22.910184	95.233537	61.717103	115.182329	250.061761	118.302865	40.020043	59.598204	78.835194	159.548338	157.452675	113.792786	142.521982	103.317027	137.403053	65.017978	85.855946	62.652706	65.076199	58.798682	102.503567	159.757300
d2_56	3188.900883	129.860688	12.626558	6.880455	129.410930	99.741523	6.537751	2.481189	100.941969	19.865035	185.774209	7.385145	104.609828	46.419223	25.291039	114.903056	76.965132	50.133527	246.940122	26.888698	50.315036	114.934109	67.458974	81.269287	139.227001	34.355846	76.252325	149.332669	65.927209	69.054317	151.713629	359.819513	48.346346	60.138412	102.688456	126.953095	154.564356	221.931688	313.643272	350.664605	217.897924	268.097441	211.612492	221.935532	271.428776	425.966321	368.367234	493.508153	759.132709
[truncated: 2 more columns]
