# Supplementary material for: Genomic basis of homoploid hybrid speciation within chestnut trees
Source: Nat Commun. 2020 Jul 6;11:3375. doi: 10.1038/s41467-020-17111-w (PMC7338469; doi:10.1038/s41467-020-17111-w)
Supplement: Supplementary file 3 — Source Data [file 41467_2020_17111_MOESM3_ESM.zip › Source Data/Supplementary Fig 7/readme.txt]

3 data files used in performing coalescent test of HHS using fastsimcoal2
